# Supplementary material for: Exploring the edible gum (galactomannan) biosynthesis and its regulation during pod developmental stages in clusterbean using comparative transcriptomic approach
Source: Sci Rep. 2021 Feb 17;11:4000. doi: 10.1038/s41598-021-83507-3 (PMC7890066; doi:10.1038/s41598-021-83507-3)
Supplement: Supplementary file 2 — Supplementary Information 2. [file 41598_2021_83507_MOESM2_ESM.xlsx]

## Sheet: R25-M25
Genes	R25_1	R25_2	M25_1	M25_2	normalised_count	normalised_count_R25	normalised_count_M25	foldChange	log2FoldChange	pval	padj
TRINITY_DN48908_c0_g1_i1	12	10	0	0	5.91418	11.8284	0	0	#NAME?	0.00551429	0.489589
TRINITY_DN87067_c3_g1_i2	10	9	47	58	29.552	10.2228	48.8813	4.78162	2.2575	0.00496054	0.452331
TRINITY_DN87067_c3_g1_i3	74	87	625	499	299.731	86.8413	512.621	5.90296	2.56144	5.38422e-09	2.69659e-06
TRINITY_DN87067_c3_g1_i6	27	23	153	151	83.4667	26.8882	140.045	5.20844	2.38085	2.53796e-05	0.0056876
TRINITY_DN87067_c3_g1_i7	31	47	258	188	122.352	42.1702	202.533	4.80275	2.26386	7.34775e-06	0.00191093
TRINITY_DN87055_c0_g2_i1	268	268	2650	2412	1305.84	288.674	2323	8.04714	3.00848	6.93496e-12	5.53707e-09
TRINITY_DN87055_c0_g2_i2	174	173	2038	1634	930.945	186.874	1675.02	8.96333	3.16404	2.44706e-13	2.43637e-10
TRINITY_DN87072_c4_g1_i1	30	48	2	6	23.0264	42.1904	3.86234	0.0915455	-3.44937	0.000209617	0.0355508
TRINITY_DN87072_c4_g1_i2	16	24	2	2	11.7338	21.6237	1.84385	0.08527	-3.55182	0.00544492	0.485775
TRINITY_DN87072_c4_g1_i3	28	42	6	4	21.1819	37.8414	4.52231	0.119507	-3.06484	0.00133158	0.163869
TRINITY_DN87072_c4_g1_i4	31	34	2	0	17.936	35.0375	0.834604	0.0238203	-5.39166	2.26548e-05	0.00517521
TRINITY_DN87044_c2_g4_i1	373	370	120	68	242.259	400.128	84.3906	0.210909	-2.24531	5.93027e-07	0.000198405
TRINITY_DN87079_c0_g1_i1	45	50	233	247	136.544	51.2148	221.873	4.33221	2.1151	1.92464e-05	0.00446762
TRINITY_DN87079_c0_g1_i2	157	205	908	816	493.065	195.448	790.683	4.04549	2.01632	1.03017e-06	0.000326796
TRINITY_DN81779_c0_g1_i1	448	386	123	110	277.689	448.542	106.837	0.238186	-2.06984	1.71391e-06	0.000519752
TRINITY_DN81746_c0_g2_i1	24	14	0	0	10.1823	20.3647	0	0	#NAME?	0.000185155	0.0319263
TRINITY_DN92105_c2_g5_i2	8	8	74	68	36.9059	8.61714	65.1947	7.5657	2.91947	0.000125038	0.0227595
TRINITY_DN92123_c6_g1_i10	4	2	86	2	20.0542	3.21122	36.8972	11.4901	3.52232	0.000385165	0.0589152
TRINITY_DN92180_c1_g2_i2	42	8	5	0	14.3358	26.5851	2.08651	0.0784842	-3.67145	0.00224713	0.247843
TRINITY_DN92180_c1_g2_i3	161	91	24	7	74.2802	135.013	13.5476	0.100343	-3.31699	8.25034e-08	3.3503e-05
TRINITY_DN92180_c2_g2_i6	0	0	42	2	9.26797	0	18.5359	Inf	Inf	0.000475124	0.0705851
TRINITY_DN92180_c2_g5_i1	5	167	30	0	53.395	94.2709	12.5191	0.132799	-2.91269	2.47421e-05	0.00557423
TRINITY_DN92156_c0_g1_i1	6380	3089	511	147	2676.95	5066.49	287.421	0.0567298	-4.13975	6.89556e-16	9.41868e-13
TRINITY_DN92156_c0_g2_i1	11111	9281	1597	518	5945.94	10964.1	927.826	0.0846243	-3.56278	2.94214e-09	1.56605e-06
TRINITY_DN92156_c0_g1_i3	1206	1182	170	49	690.767	1285.87	95.6679	0.0743996	-3.74856	7.59105e-17	1.22401e-13
TRINITY_DN92156_c0_g3_i1	14336	5915	742	417	5670.8	10821.5	520.066	0.0480584	-4.37907	6.4309e-13	6.05621e-10
TRINITY_DN92156_c0_g1_i7	1342	2185	383	154	1072.8	1908.06	237.539	0.124492	-3.00587	7.86018e-12	6.24562e-09
TRINITY_DN92156_c0_g1_i9	1631	2334	652	145	1243.89	2142.54	345.251	0.161141	-2.6336	2.54707e-09	1.36899e-06
TRINITY_DN92156_c0_g2_i5	17054	12184	1871	729	8423.1	15697.6	1148.64	0.0731733	-3.77254	1.94965e-08	8.92596e-06
TRINITY_DN92156_c0_g3_i2	5521	1910	276	157	2080.02	3965.65	194.401	0.0490213	-4.35045	1.23001e-18	2.71053e-15
TRINITY_DN92135_c1_g2_i1	4	4	233	0	50.77	4.30857	97.2314	22.567	4.49614	1.9121e-09	1.04816e-06
TRINITY_DN92135_c1_g3_i1	1	0	145	0	30.5186	0.528469	60.5088	114.498	6.83918	4.87671e-09	2.47238e-06
TRINITY_DN92135_c2_g3_i1	10	0	76	8	20.5183	5.28469	35.7519	6.76519	2.75813	0.003023	0.313244
TRINITY_DN92135_c2_g7_i1	185	0	2	5	50.5623	97.7668	3.35772	0.0343442	-4.86379	2.79151e-10	1.741e-07
TRINITY_DN92195_c3_g2_i2	1	0	32	4	7.95032	0.528469	15.3722	29.0881	4.86236	0.00579618	0.505254
TRINITY_DN92195_c4_g1_i2	0	1	106	8	24.4098	0.548674	48.271	87.9776	6.45906	1.78162e-07	6.77691e-05
TRINITY_DN92158_c0_g3_i2	205	149	2409	2247	1164.63	190.089	2139.17	11.2535	3.49231	4.50958e-15	5.71355e-12
TRINITY_DN92158_c0_g5_i1	374	368	5404	4820	2543.47	399.559	4687.38	11.7314	3.5523	3.54766e-13	3.45922e-10
TRINITY_DN92158_c0_g3_i3	39	53	341	274	165.128	49.69	280.567	5.64634	2.49732	2.04618e-07	7.60812e-05
TRINITY_DN92158_c0_g3_i4	1198	1246	12578	8940	5538.45	1316.75	9760.16	7.41229	2.88992	2.56944e-07	9.36048e-05
TRINITY_DN92158_c0_g3_i5	874	619	7013	5994	3376.38	801.511	5951.25	7.42504	2.8924	7.61757e-09	3.74143e-06
TRINITY_DN92158_c0_g5_i2	2169	1899	24522	21686	11682.3	2188.18	21176.3	9.6776	3.27465	7.04426e-06	0.00184361
TRINITY_DN92158_c0_g3_i6	2697	2728	32220	27393	15095.3	2922.06	27268.6	9.33197	3.22218	6.10497e-05	0.0121201
TRINITY_DN92198_c8_g1_i4	828	298	113	41	334.461	601.077	67.8447	0.112872	-3.14724	2.98204e-12	2.54049e-09
TRINITY_DN92198_c8_g1_i5	70	91	31	16	53.9662	86.9222	21.0103	0.241714	-2.04862	0.00129277	0.160106
TRINITY_DN92170_c1_g1_i3	0	0	151	0	31.5063	0	63.0126	Inf	Inf	2.75551e-10	1.7218e-07
TRINITY_DN92170_c1_g1_i7	0	0	44	0	9.18065	0	18.3613	Inf	Inf	0.00049251	0.0725808
TRINITY_DN92170_c1_g1_i8	3	4	58	31	21.8135	3.7801	39.8468	10.5412	3.39797	0.000439018	0.0660223
TRINITY_DN92170_c1_g1_i10	17	24	236	16	64.3547	22.1521	106.557	4.81025	2.26611	8.66924e-05	0.0165546
TRINITY_DN92192_c2_g2_i1	4	10	87	3	22.7099	7.60061	37.8192	4.9758	2.31493	0.00615539	0.529169
TRINITY_DN92192_c2_g2_i5	0	2	44	2	10.2339	1.09735	19.3705	17.6521	4.14177	0.00361089	0.358001
TRINITY_DN92192_c2_g1_i4	11	6	125	14	34.1663	9.1052	59.2275	6.5048	2.7015	0.000307981	0.0490852
TRINITY_DN92192_c2_g2_i7	0	0	18	26	10.3158	0	20.6316	Inf	Inf	0.000316545	0.0501118
TRINITY_DN92192_c2_g1_i7	1	0	129	4	28.1895	0.528469	55.8505	105.684	6.72361	1.8924e-08	8.68795e-06
TRINITY_DN92100_c0_g2_i1	621	40	12	6	179.081	350.126	8.03536	0.0229499	-5.44537	2.22051e-21	8.43665e-18
TRINITY_DN92100_c0_g4_i1	403	16	10	4	113.972	221.752	6.19151	0.0279209	-5.16251	1.44266e-16	2.19756e-13
TRINITY_DN92100_c0_g1_i2	92	598	117	70	230.437	376.726	84.148	0.223366	-2.16252	2.05362e-06	0.000613207
TRINITY_DN92100_c0_g1_i3	69	323	95	26	133.225	213.686	52.7639	0.246923	-2.01787	7.87353e-05	0.0151843
TRINITY_DN92100_c0_g6_i1	255	8	4	6	71.923	139.149	4.69695	0.0337548	-4.88876	1.34412e-12	1.20081e-09
TRINITY_DN92174_c2_g3_i1	771	72	24	6	229.999	446.954	13.043	0.0291819	-5.09878	1.49421e-21	5.87989e-18
TRINITY_DN92174_c2_g5_i1	560	32	10	0	158.837	313.5	4.17302	0.0133111	-6.23123	7.86465e-23	3.51305e-19
TRINITY_DN92174_c2_g4_i4	914	63	30	0	265.053	517.587	12.5191	0.0241874	-5.3696	1.24898e-23	6.45079e-20
TRINITY_DN92174_c2_g1_i3	560	22	22	2	159.102	308.014	10.1899	0.0330826	-4.91778	6.06567e-18	1.19345e-14
TRINITY_DN92174_c2_g2_i4	1082	398	204	67	454.558	790.176	118.939	0.150523	-2.73195	2.72141e-10	1.70981e-07
TRINITY_DN92181_c0_g4_i2	20	6	70	56	35.6657	13.8614	57.47	4.14604	2.05173	0.00520882	0.470173
TRINITY_DN92109_c0_g2_i2	2	4	41	40	20.273	3.25163	37.2943	11.4694	3.51972	0.000540502	0.0782577
TRINITY_DN92109_c0_g5_i1	10	6	73	55	33.397	8.57673	58.2173	6.78782	2.76295	0.000402688	0.0611429
TRINITY_DN92110_c1_g1_i12	6	14	0	0	5.42612	10.8522	0	0	#NAME?	0.00852599	0.668309
TRINITY_DN92113_c0_g1_i2	4	0	64	2	14.9152	2.11388	27.7166	13.1117	3.71279	0.00130966	0.161741
TRINITY_DN92113_c0_g1_i9	0	9	141	47	43.7475	4.93806	82.5569	16.7185	4.06337	1.1688e-07	4.57755e-05
TRINITY_DN92113_c0_g1_i10	2	2	83	0	18.3952	2.15429	34.6361	16.0778	4.00699	0.000196309	0.0336042
TRINITY_DN70177_c0_g1_i1	11	4	72	38	28.6146	8.00786	49.2214	6.14664	2.6198	0.00135232	0.165989
TRINITY_DN88043_c0_g2_i1	32	10	0	3	11.9558	22.3978	1.51387	0.0675902	-3.88704	0.00224029	0.247289
TRINITY_DN88039_c0_g3_i1	37	6	0	0	11.4227	22.8454	0	0	#NAME?	7.19518e-05	0.0140233
TRINITY_DN88011_c1_g4_i1	39	26	6	5	19.9514	34.8758	5.02693	0.144138	-2.79448	0.00340593	0.343869
TRINITY_DN88068_c1_g3_i2	3	593	2	3	164.649	326.949	2.34847	0.007183	-7.1212	7.62126e-26	4.93961e-22
TRINITY_DN88068_c1_g7_i3	10	4	30	56	24.1287	7.47939	40.778	5.45205	2.4468	0.0061807	0.530931
TRINITY_DN88068_c3_g1_i1	5085	1617	396	87	1891.81	3574.47	209.154	0.0585132	-4.09509	3.66238e-17	6.27251e-14
TRINITY_DN88061_c3_g1_i1	4	0	36	38	18.1562	2.11388	34.1986	16.1781	4.01597	0.0003518	0.0547749
TRINITY_DN88029_c0_g1_i1	0	0	16	31	11.1601	0	22.3201	Inf	Inf	0.000185938	0.032028
TRINITY_DN88075_c1_g1_i8	90	1	2	0	24.4728	48.1109	0.834604	0.0173475	-5.84913	3.92874e-07	0.000137714
TRINITY_DN88075_c1_g1_i13	89	392	95	43	161.728	262.114	61.3425	0.23403	-2.09524	1.62147e-05	0.0038284
TRINITY_DN88075_c2_g1_i1	24	37	3	0	17.118	32.9842	1.25191	0.0379547	-4.71958	0.000110101	0.0204116
TRINITY_DN88075_c2_g2_i1	2	4	57	4	14.5282	3.25163	25.8047	7.93592	2.9884	0.00605499	0.522032
TRINITY_DN88075_c2_g4_i2	2	6	59	16	18.5219	4.34898	32.6948	7.51781	2.91031	0.0030824	0.318004
TRINITY_DN88006_c2_g4_i1	4	4	43	37	20.4618	4.30857	36.615	8.49819	3.08715	0.00160196	0.189727
TRINITY_DN88006_c2_g6_i1	6	0	33	27	15.2833	3.17081	27.3958	8.63999	3.11103	0.00548353	0.487983
TRINITY_DN88006_c2_g4_i5	0	2	19	46	16.1194	1.09735	31.1414	28.3788	4.82674	0.000180565	0.0312
TRINITY_DN88040_c5_g1_i1	0	0	18	13	7.03577	0	14.0715	Inf	Inf	0.00315341	0.323372
TRINITY_DN88074_c6_g5_i1	2	0	33	15	11.1986	1.05694	21.3403	20.1907	4.33562	0.00237795	0.259415
TRINITY_DN86020_c2_g1_i2	20	4	0	0	6.38204	12.7641	0	0	#NAME?	0.00360812	0.358001
TRINITY_DN86020_c2_g1_i4	33	3	2	0	9.96005	19.0855	0.834604	0.0437298	-4.51524	0.00299628	0.311308
TRINITY_DN46277_c0_g1_i1	10	2	82	50	32.916	6.38204	59.4499	9.31519	3.21959	7.07208e-05	0.0138242
TRINITY_DN49251_c0_g1_i1	0	0	48	25	16.323	0	32.6461	Inf	Inf	4.68304e-06	0.00128997
TRINITY_DN89125_c1_g2_i1	4	0	21	32	13.5126	2.11388	24.9113	11.7846	3.55884	0.00413346	0.396837
TRINITY_DN89125_c8_g3_i1	1	0	20	20	9.48349	0.528469	18.4385	34.8904	5.12476	0.00256123	0.275525
TRINITY_DN89125_c8_g1_i5	3	2	44	14	14.0544	2.68276	25.426	9.47758	3.24452	0.00479126	0.441894
TRINITY_DN89128_c0_g1_i1	23	1	0	0	6.35173	12.7035	0	0	#NAME?	0.00364849	0.360863
TRINITY_DN89128_c1_g3_i1	78	9	4	2	24.4186	46.1587	2.67845	0.0580271	-4.10713	2.328e-05	0.00529607
TRINITY_DN89128_c1_g1_i8	36	0	0	0	9.51244	19.0249	0	0	#NAME?	0.000287109	0.0462268
TRINITY_DN89128_c1_g1_i9	35	4	0	0	10.3456	20.6911	0	0	#NAME?	0.000157141	0.0276733
TRINITY_DN89152_c3_g1_i2	6	180	12	3	54.2268	101.932	6.52149	0.0639788	-3.96626	3.74e-08	1.61813e-05
TRINITY_DN89179_c4_g4_i3	14135	1604	538	158	4327.11	8349.98	304.239	0.0364359	-4.7785	2.08422e-16	3.13154e-13
TRINITY_DN89179_c4_g4_i5	18228	1900	646	198	5522.45	10675.4	369.493	0.0346115	-4.8526	5.28888e-15	6.6221e-12
TRINITY_DN89186_c1_g2_i2	112	138	28	30	80.8643	134.906	26.8232	0.198829	-2.3304	3.21384e-05	0.0069388
TRINITY_DN89197_c4_g3_i1	57	22	9	1	23.227	42.1936	4.26034	0.100971	-3.30798	0.000475924	0.0706403
TRINITY_DN89116_c1_g1_i2	80	17	6	3	27.8113	51.605	4.01768	0.0778545	-3.68308	3.44351e-05	0.00735778
TRINITY_DN89116_c1_g1_i6	195	4596	95	29	1339.52	2624.76	54.2778	0.0206792	-5.59568	3.01575e-28	2.76903e-24
TRINITY_DN89116_c1_g2_i1	65	32	24	5	32.2232	51.9081	12.5384	0.24155	-2.04961	0.00829105	0.654008
TRINITY_DN89116_c1_g3_i1	330	74	23	9	114.568	214.997	14.1396	0.0657664	-3.92651	5.43139e-12	4.40035e-09
TRINITY_DN89116_c1_g1_i10	5498	14960	3291	1106	6522.57	11113.7	1931.45	0.173791	-2.52458	2.35326e-05	0.00534617
TRINITY_DN89116_c1_g4_i1	157	225	5	0	104.254	206.421	2.08651	0.010108	-6.62836	2.19019e-19	5.61212e-16
TRINITY_DN89116_c1_g1_i11	2560	5208	402	143	2225.15	4210.37	239.917	0.0569822	-4.13334	1.13033e-16	1.77919e-13
TRINITY_DN72082_c0_g1_i1	23	0	0	0	6.0774	12.1548	0	0	#NAME?	0.00457535	0.426849
TRINITY_DN83609_c1_g1_i1	2	2	60	4	14.6055	2.15429	27.0566	12.5594	3.6507	0.00159572	0.189055
TRINITY_DN83672_c0_g2_i1	0	0	13	24	8.76794	0	17.5359	Inf	Inf	0.000965705	0.126722
TRINITY_DN83627_c0_g2_i1	0	0	22	8	6.60882	0	13.2176	Inf	Inf	0.0041107	0.395357
TRINITY_DN64390_c0_g1_i2	6	0	62	47	26.3804	3.17081	49.59	15.6395	3.96712	2.8005e-05	0.0061796
TRINITY_DN64338_c0_g1_i1	0	6	67	74	34.2967	3.29204	65.3013	19.8361	4.31006	8.39628e-07	0.000272363
TRINITY_DN54871_c0_g1_i1	0	0	18	18	8.29733	0	16.5947	Inf	Inf	0.00125769	0.15682
TRINITY_DN29022_c0_g1_i1	2	2	36	34	17.1672	2.15429	32.1801	14.9377	3.90089	0.00057718	0.0824487
TRINITY_DN78422_c0_g1_i1	16	22	131	140	72.9201	20.5263	125.314	6.10503	2.61	1.12589e-05	0.00278356
TRINITY_DN78431_c0_g1_i1	20	6	126	120	63.4981	13.8614	113.135	8.16185	3.0289	2.02201e-06	0.000604315
TRINITY_DN65771_c0_g1_i1	0	0	14	16	6.9581	0	13.9162	Inf	Inf	0.00352906	0.352425
TRINITY_DN65746_c0_g1_i1	2	0	36	32	16.1139	1.05694	31.1708	29.4916	4.88223	0.000148942	0.0264691
TRINITY_DN38316_c0_g1_i1	0	0	10	24	8.14199	0	16.284	Inf	Inf	0.00156645	0.186725
TRINITY_DN81443_c1_g1_i1	20	0	0	0	5.28469	10.5694	0	0	#NAME?	0.00897717	0.690252
TRINITY_DN81443_c1_g1_i3	26	6	0	2	9.02074	17.0322	1.00925	0.059255	-4.07692	0.00576671	0.503215
TRINITY_DN81487_c0_g1_i2	14	12	58	76	38.2688	13.9827	62.5549	4.47375	2.16148	0.00287569	0.301545
TRINITY_DN81487_c0_g1_i3	26	71	227	233	132.5	52.696	212.305	4.02886	2.01037	4.55704e-05	0.00943813
TRINITY_DN81409_c0_g1_i1	27	2	0	0	7.68301	15.366	0	0	#NAME?	0.00121381	0.152441
TRINITY_DN90944_c3_g5_i2	0	3	65	42	24.9824	1.64602	48.3188	29.3549	4.87553	3.26123e-06	0.000928507
TRINITY_DN90944_c3_g5_i3	0	2	75	38	25.7853	1.09735	50.4733	45.9958	5.52343	5.5359e-07	0.000186723
TRINITY_DN90944_c3_g9_i2	14	35	2	0	13.7184	26.6022	0.834604	0.0313736	-4.99431	0.000315842	0.0500246
TRINITY_DN90944_c3_g5_i4	0	1	13	28	10.0515	0.548674	19.5544	35.6393	5.1554	0.00198278	0.2243
TRINITY_DN90961_c0_g1_i12	21	20	0	5	12.2972	22.0713	2.52312	0.114316	-3.1289	0.0076083	0.616703
TRINITY_DN90909_c4_g6_i1	58	0	0	0	15.3256	30.6512	0	0	#NAME?	4.31439e-06	0.00119741
TRINITY_DN90909_c4_g1_i5	2	58	2	2	17.3619	32.88	1.84385	0.0560781	-4.15642	0.000257521	0.0422448
TRINITY_DN90909_c4_g1_i6	0	6	147	0	32.3177	3.29204	61.3434	18.6338	4.21985	9.932e-07	0.000316588
TRINITY_DN90909_c4_g1_i8	0	0	67	0	13.9796	0	27.9592	Inf	Inf	1.67252e-05	0.00393768
TRINITY_DN90909_c4_g1_i10	0	0	41	10	11.0778	0	22.1556	Inf	Inf	0.000144843	0.0258659
TRINITY_DN90909_c4_g11_i1	5	2	299	0	64.2565	3.73969	124.773	33.3646	5.06025	4.09394e-12	3.3916e-09
TRINITY_DN90934_c0_g2_i1	600	56	101	7	196.744	347.807	45.6799	0.131337	-2.92866	1.79506e-09	9.87278e-07
TRINITY_DN90934_c0_g1_i10	203	12	38	1	65.1127	113.863	16.3621	0.1437	-2.79887	9.26668e-06	0.00234181
TRINITY_DN90960_c1_g2_i1	45	42	242	224	130.424	46.8254	214.023	4.57065	2.1924	1.17643e-05	0.00288478
TRINITY_DN90960_c1_g2_i3	0	2	28	13	9.67095	1.09735	18.2446	16.6261	4.05537	0.0059605	0.516039
TRINITY_DN90960_c1_g2_i5	0	0	26	30	12.9943	0	25.9885	Inf	Inf	4.97053e-05	0.0101671
TRINITY_DN90960_c1_g2_i8	62	56	498	464	252.726	63.4908	441.962	6.96103	2.7993	8.47183e-10	4.89573e-07
TRINITY_DN90960_c1_g3_i4	0	0	22	8	6.60882	0	13.2176	Inf	Inf	0.0041107	0.395357
TRINITY_DN90992_c1_g2_i1	90	11	12	10	31.8257	53.5976	10.0539	0.18758	-2.41442	0.00159027	0.188599
TRINITY_DN90992_c1_g1_i6	168	26	8	4	54.2026	103.048	5.35691	0.0519844	-4.26578	3.88386e-09	2.01539e-06
TRINITY_DN90992_c1_g3_i1	359	37	27	4	111.654	210.021	13.2857	0.0632586	-3.9826	6.16726e-12	4.96005e-09
TRINITY_DN90992_c1_g1_i9	117	16	32	0	41.9817	70.6097	13.3537	0.18912	-2.40263	0.000867524	0.116003
TRINITY_DN90992_c1_g2_i4	643	102	83	42	225.8	395.77	55.8302	0.141067	-2.82554	1.08345e-09	6.1747e-07
TRINITY_DN90930_c2_g1_i1	34	0	0	0	8.98398	17.968	0	0	#NAME?	0.000429433	0.0646397
TRINITY_DN90936_c2_g5_i4	26	26	190	201	104.361	28.0057	180.717	6.45285	2.68994	7.0528e-07	0.000232664
TRINITY_DN90936_c2_g5_i5	41	34	291	222	136.892	40.3221	233.461	5.7899	2.53354	4.34004e-07	0.000150625
TRINITY_DN90900_c4_g1_i1	28	5	0	2	9.27488	17.5405	1.00925	0.057538	-4.11934	0.00486795	0.446227
TRINITY_DN90999_c2_g3_i1	8	7	173	6	41.6447	8.06847	75.221	9.32283	3.22077	7.54488e-06	0.00195298
TRINITY_DN90999_c2_g6_i1	48	14	11	0	18.8191	33.048	4.59032	0.138899	-2.84789	0.00497876	0.453492
TRINITY_DN90918_c3_g1_i3	83	50	16	8	41.0052	71.2966	10.7138	0.150271	-2.73436	0.000146609	0.026139
TRINITY_DN90918_c3_g1_i6	25404	21444	6233	1531	14282.3	25191	3373.62	0.133922	-2.90054	0.000258118	0.0423172
TRINITY_DN90918_c3_g2_i2	944	1225	302	73	666.932	1171	162.863	0.13908	-2.84601	5.61e-11	3.87136e-08
TRINITY_DN90918_c3_g1_i12	91	1158	214	31	394.2	683.455	104.946	0.153552	-2.7032	1.55432e-09	8.63492e-07
TRINITY_DN90918_c3_g1_i13	139	9	14	2	42.6234	78.3953	6.85148	0.0873965	-3.51628	2.94206e-06	0.00084712
TRINITY_DN90918_c3_g2_i4	1789	952	176	64	786.755	1467.77	105.741	0.072042	-3.79502	2.73611e-17	4.73512e-14
TRINITY_DN90918_c3_g1_i15	42	14	345	20	91.9694	29.8771	154.062	5.15651	2.36639	7.6971e-06	0.00199082
TRINITY_DN90918_c3_g1_i20	31	1102	34	4	318.614	621.021	16.2068	0.026097	-5.25997	5.49613e-24	2.97826e-20
TRINITY_DN90995_c1_g1_i1	1323	67	71	8	384.796	735.926	33.6654	0.0457457	-4.45022	1.89393e-20	6.01959e-17
TRINITY_DN90995_c1_g1_i7	108	7	6	0	31.7096	60.9154	2.50381	0.0411031	-4.60461	5.82679e-07	0.000195339
TRINITY_DN90995_c1_g1_i10	135	24	37	6	51.4897	84.5115	18.4679	0.218525	-2.19413	0.00084884	0.113781
TRINITY_DN90978_c1_g1_i18	0	0	30	8	8.27802	0	16.556	Inf	Inf	0.0010921	0.139919
TRINITY_DN90985_c2_g1_i11	6	15	1059	5	227.924	11.4009	444.446	38.9833	5.28479	5.40945e-23	2.48346e-19
TRINITY_DN90985_c2_g2_i1	0	0	79	0	16.4834	0	32.9669	Inf	Inf	3.06494e-06	0.000880203
TRINITY_DN90985_c2_g1_i25	4	1	54	2	13.1031	2.66255	23.5436	8.84249	3.14445	0.00670317	0.565958
TRINITY_DN90985_c2_g1_i26	0	0	49	2	10.7285	0	21.4571	Inf	Inf	0.000166108	0.0290052
TRINITY_DN90954_c0_g1_i2	16	12	187	10	49.0607	15.0396	83.0817	5.5242	2.46577	0.000118872	0.0218173
TRINITY_DN90954_c0_g1_i4	0	5	84	4	19.9076	2.74337	37.0719	13.5133	3.7563	0.000208518	0.0354191
TRINITY_DN90965_c1_g4_i1	8	15	80	78	42.6013	12.4579	72.7448	5.83927	2.54579	0.000296466	0.047456
TRINITY_DN90972_c4_g1_i4	26	12	4	0	10.9967	20.3243	1.66921	0.0821288	-3.60597	0.00758947	0.61563
TRINITY_DN90915_c3_g2_i5	12	8	0	0	5.36551	10.731	0	0	#NAME?	0.00871541	0.679451
TRINITY_DN90915_c3_g2_i10	14	6	0	0	5.34531	10.6906	0	0	#NAME?	0.00877985	0.68126
TRINITY_DN90991_c0_g1_i2	3	1	50	1	11.7519	2.13408	21.3697	10.0136	3.32388	0.00715197	0.590281
TRINITY_DN90991_c0_g1_i5	6	26	310	2	73.9046	17.4363	130.373	7.47708	2.90248	4.78145e-07	0.000163783
TRINITY_DN90991_c0_g1_i10	37	54	10	2	27.182	49.1817	5.18227	0.10537	-3.24647	0.000245022	0.0403949
TRINITY_DN90991_c0_g1_i14	12	4	154	24	42.4559	8.53632	76.3755	8.94712	3.16142	1.0733e-05	0.00267353
TRINITY_DN90991_c0_g1_i19	12	23	164	28	50.7641	18.9611	82.567	4.35454	2.12252	0.000634065	0.0892629
TRINITY_DN90991_c0_g1_i20	1	2	54	2	12.5847	1.62582	23.5436	14.4811	3.8561	0.00217907	0.242033
TRINITY_DN90911_c4_g1_i18	0	0	31	4	7.47743	0	14.9549	Inf	Inf	0.00192179	0.219126
TRINITY_DN81561_c0_g1_i1	26	24	6	2	15.2107	26.9084	3.51306	0.130556	-2.93726	0.00768766	0.621764
TRINITY_DN81529_c0_g1_i1	395	27	22	4	117.379	223.56	11.1991	0.0500947	-4.3192	1.46813e-13	1.5071e-10
TRINITY_DN81513_c0_g1_i1	6	18	74	52	35.0839	13.0469	57.1208	4.37809	2.1303	0.00354066	0.353051
TRINITY_DN81513_c0_g1_i2	8	10	64	52	31.3311	9.71449	52.9477	5.45039	2.44636	0.00179655	0.208148
TRINITY_DN81574_c0_g1_i1	0	0	0	55	13.8771	0	27.7543	Inf	Inf	3.87957e-05	0.00819416
TRINITY_DN81574_c0_g1_i2	0	4	0	77	20.5253	2.1947	38.856	17.7045	4.14604	0.00016216	0.028421
TRINITY_DN80125_c0_g2_i1	6	4	38	44	21.7132	5.36551	38.0609	7.09362	2.82652	0.00273181	0.289329
TRINITY_DN80128_c0_g2_i1	15	40	151	178	91.3548	29.874	152.836	5.11601	2.35502	1.88301e-05	0.0043802
TRINITY_DN78143_c0_g1_i1	20	2	0	0	5.83337	11.6667	0	0	#NAME?	0.00567936	0.49796
TRINITY_DN78198_c0_g1_i3	63	4	4	2	19.0834	35.4883	2.67845	0.0754744	-3.72787	0.000355227	0.0551526
TRINITY_DN85247_c0_g1_i2	0	0	17	14	7.07943	0	14.1589	Inf	Inf	0.00309439	0.319041
TRINITY_DN85278_c1_g1_i3	12	10	51	67	33.4603	11.8284	55.0922	4.65763	2.2196	0.00373188	0.366697
TRINITY_DN85287_c0_g1_i4	0	0	12	14	6.03617	0	12.0723	Inf	Inf	0.00725339	0.593781
TRINITY_DN85241_c0_g2_i1	0	0	33	6	8.39935	0	16.7987	Inf	Inf	0.000965584	0.126722
TRINITY_DN86897_c8_g5_i6	9	12	0	0	5.67015	11.3403	0	0	#NAME?	0.0068527	0.574593
TRINITY_DN86811_c13_g1_i17	44	7	460	17	113.815	27.0934	200.538	7.40172	2.88786	2.76497e-08	1.22844e-05
TRINITY_DN86838_c1_g2_i1	41	0	0	0	10.8336	21.6672	0	0	#NAME?	0.000107901	0.0200712
TRINITY_DN86838_c1_g1_i3	55	0	0	0	14.5329	29.0658	0	0	#NAME?	7.53281e-06	0.00195138
TRINITY_DN86838_c1_g3_i1	35	6	2	0	11.3115	21.7885	0.834604	0.0383049	-4.70633	0.00128733	0.159732
TRINITY_DN86805_c0_g1_i1	80	74	12	12	46.9712	82.8794	11.0631	0.133484	-2.90526	2.28477e-05	0.00520882
TRINITY_DN86856_c0_g2_i1	12	101	14	6	35.3138	61.7577	8.86997	0.143625	-2.79962	0.000303311	0.0483876
TRINITY_DN86852_c0_g2_i1	0	0	21	7	6.14785	0	12.2957	Inf	Inf	0.0058885	0.511951
TRINITY_DN86855_c4_g2_i3	139	185	39	25	101.926	174.962	28.8904	0.165124	-2.59838	1.59199e-06	0.000486798
TRINITY_DN69657_c0_g1_i1	0	0	46	32	17.6719	0	35.3438	Inf	Inf	2.07249e-06	0.000617171
TRINITY_DN72629_c0_g1_i1	21	0	0	0	5.54893	11.0979	0	0	#NAME?	0.00716264	0.590425
TRINITY_DN18031_c0_g1_i1	4	8	66	38	26.6104	6.50327	46.7176	7.18372	2.84473	0.000834208	0.112138
TRINITY_DN59833_c0_g1_i1	0	0	16	14	6.87078	0	13.7416	Inf	Inf	0.00366423	0.362095
TRINITY_DN98018_c0_g1_i1	9	12	202	110	75.5719	11.3403	139.804	12.328	3.62387	5.79468e-09	2.89339e-06
TRINITY_DN66984_c1_g1_i1	22	0	0	0	5.81316	11.6263	0	0	#NAME?	0.00572166	0.499812
TRINITY_DN66941_c0_g1_i1	0	0	18	10	6.27883	0	12.5577	Inf	Inf	0.00555652	0.49136
TRINITY_DN8938_c0_g1_i1	0	0	24	16	9.04461	0	18.0892	Inf	Inf	0.00069014	0.0959429
TRINITY_DN92299_c0_g1_i1	24	2	0	0	6.8903	13.7806	0	0	#NAME?	0.0023345	0.255942
TRINITY_DN92299_c1_g2_i7	20	0	0	0	5.28469	10.5694	0	0	#NAME?	0.00897717	0.690252
TRINITY_DN92299_c1_g2_i15	43	4	0	4	13.4687	24.9189	2.01849	0.0810026	-3.62589	0.00195832	0.222294
TRINITY_DN92247_c5_g1_i1	310	197	34	10	145.574	271.914	19.2345	0.0707374	-3.82138	1.2413e-12	1.11659e-09
TRINITY_DN92247_c5_g2_i1	12149	53688	7159	3302	20265.7	35877.6	4653.73	0.129711	-2.94662	0.00139505	0.170474
TRINITY_DN92247_c6_g4_i2	10089	40394	6363	3043	15842.9	27494.9	4190.86	0.152423	-2.71384	0.00093192	0.123021
TRINITY_DN92247_c6_g6_i1	216	72	41	13	88.6617	153.654	23.6695	0.154044	-2.69858	1.97841e-06	0.000591821
TRINITY_DN92247_c6_g1_i4	192	379	68	36	177.978	309.413	46.543	0.150423	-2.7329	1.7986e-08	8.31506e-06
TRINITY_DN92247_c10_g1_i1	195	68	9	7	73.8247	140.361	7.28808	0.0519237	-4.26746	7.0991e-11	4.81848e-08
TRINITY_DN92205_c3_g2_i3	8	23	107	74	49.4203	16.8473	81.9934	4.86687	2.283	0.000450779	0.0674839
TRINITY_DN92205_c3_g2_i5	8	13	139	126	66.474	11.3605	121.588	10.7026	3.4199	9.89371e-08	3.926e-05
TRINITY_DN92205_c3_g2_i6	4	6	49	35	21.7578	5.40592	38.1096	7.04961	2.81754	0.00243023	0.264247
TRINITY_DN92229_c2_g4_i1	389	495	209	56	296.322	477.168	115.475	0.242001	-2.04692	4.05216e-06	0.00113512
TRINITY_DN92223_c2_g5_i1	2	0	36	17	12.3292	1.05694	23.6015	22.33	4.48091	0.00122172	0.153138
TRINITY_DN92223_c2_g8_i1	0	0	8	20	6.71544	0	13.4309	Inf	Inf	0.00460579	0.428736
TRINITY_DN92296_c1_g1_i2	2	0	79	1	17.2642	1.05694	33.4715	31.6684	4.98497	5.06394e-05	0.0103199
TRINITY_DN92296_c1_g1_i7	310	53	101	11	120.302	192.905	47.6984	0.247263	-2.01588	0.000105919	0.0198028
TRINITY_DN92296_c1_g3_i1	15	2	217	3	50.5464	9.02438	92.0684	10.2022	3.35081	8.45352e-07	0.000273951
TRINITY_DN92296_c1_g3_i2	5	4	622	2	132.704	4.83704	260.571	53.87	5.75141	6.42085e-20	1.79865e-16
TRINITY_DN92257_c1_g3_i1	87	83	441	502	264.434	91.5167	437.351	4.77892	2.25668	3.74996e-07	0.000131866
TRINITY_DN92257_c1_g3_i2	69	63	403	400	220.526	71.0308	370.022	5.20932	2.38109	1.9001e-07	7.14536e-05
TRINITY_DN92248_c1_g1_i2	122	0	28	3	38.8358	64.4732	13.1983	0.20471	-2.28835	0.00169164	0.198002
TRINITY_DN92248_c1_g1_i7	0	1	40	2	9.125	0.548674	17.7013	32.262	5.01177	0.00251237	0.271215
TRINITY_DN92248_c1_g1_i8	226	17	38	3	73.0664	128.761	17.3714	0.134911	-2.88992	2.21428e-06	0.000655261
TRINITY_DN92248_c1_g1_i17	4	0	99	1	21.9657	2.11388	41.8175	19.7824	4.30615	2.91826e-05	0.00640098
TRINITY_DN92282_c1_g1_i3	8	4	36	45	22.0767	6.42245	37.7309	5.87485	2.55455	0.00567325	0.497678
TRINITY_DN92282_c1_g3_i3	6	2	35	42	20.034	4.26816	35.7997	8.38762	3.06826	0.00206161	0.231869
TRINITY_DN92265_c1_g1_i1	337	208	100	50	179.59	292.218	66.9614	0.229148	-2.12565	6.09787e-06	0.00162421
TRINITY_DN92265_c1_g2_i1	17708	7698	1618	578	7274.34	13581.8	966.867	0.0711883	-3.81222	2.84429e-09	1.51641e-06
TRINITY_DN92265_c1_g5_i1	219	17	1	0	62.7397	125.062	0.417302	0.00333676	-8.22734	2.72582e-16	4.04044e-13
TRINITY_DN92265_c1_g7_i1	41	20	4	3	17.9119	32.6407	3.18308	0.0975186	-3.35818	0.00125949	0.156926
TRINITY_DN92265_c1_g3_i4	89	106	27	12	61.2579	105.193	17.3226	0.164675	-2.60231	3.42935e-05	0.00734176
TRINITY_DN92265_c1_g9_i1	105	72	30	6	55.2703	94.9938	15.5468	0.163661	-2.61122	6.82219e-05	0.0134071
TRINITY_DN92293_c2_g1_i13	130	66	398	526	268.216	104.913	431.518	4.11308	2.04022	4.16026e-06	0.00116146
TRINITY_DN92261_c2_g8_i1	55	6	0	0	16.1789	32.3578	0	0	#NAME?	2.43549e-06	0.000711802
TRINITY_DN92261_c2_g1_i3	13	6	45	83	35.4122	10.1621	60.6623	5.96944	2.5776	0.000824779	0.111096
TRINITY_DN92261_c2_g6_i4	2	9	86	7	22.7077	5.995	39.4203	6.57553	2.71711	0.00191185	0.218219
TRINITY_DN92245_c3_g1_i1	28	9608	23	13	2651.31	5286.46	16.158	0.0030565	-8.3539	7.92095e-40	2.61826e-35
TRINITY_DN92297_c5_g1_i1	217	171	2749	2595	1332.58	208.501	2456.66	11.7825	3.55857	3.13043e-15	4.02631e-12
TRINITY_DN92209_c3_g1_i4	2	2	303	0	64.2984	2.15429	126.443	58.6935	5.87513	1.03275e-13	1.0803e-10
TRINITY_DN92209_c3_g3_i1	0	8	158	3	35.9185	4.38939	67.4476	15.3661	3.94167	1.00953e-06	0.000321173
TRINITY_DN92209_c3_g3_i2	0	16	286	0	64.0636	8.77878	119.348	13.5951	3.76502	5.33002e-09	2.67756e-06
TRINITY_DN92273_c1_g2_i1	18	12	110	68	48.1571	16.0965	80.2176	4.98353	2.31717	0.000452045	0.0676429
TRINITY_DN92286_c1_g1_i10	10	11	74	87	43.0513	11.3201	74.7826	6.60617	2.72381	0.000133567	0.0240602
TRINITY_DN92286_c1_g1_i17	2	10	56	54	28.5811	6.54368	50.6186	7.73549	2.95149	0.000443256	0.0665688
TRINITY_DN92213_c1_g6_i2	0	4	25	27	13.126	2.1947	24.0574	10.9616	3.45439	0.00483042	0.443772
TRINITY_DN92213_c1_g6_i9	10	8	61	51	30.4326	9.67408	51.1912	5.29158	2.4037	0.00243254	0.26435
TRINITY_DN92232_c2_g1_i1	0	5	34	18	13.0074	2.74337	23.2715	8.48281	3.08454	0.0087312	0.680142
TRINITY_DN92232_c3_g8_i2	6	9	121	96	53.5231	8.10888	98.9374	12.2011	3.60894	2.27584e-07	8.38657e-05
TRINITY_DN92269_c2_g1_i1	0	0	54	0	11.2672	0	22.5343	Inf	Inf	0.000110452	0.0204537
TRINITY_DN92269_c2_g3_i1	0	1	108	6	24.3225	0.548674	48.0964	87.6593	6.45384	1.83482e-07	6.96325e-05
TRINITY_DN92269_c3_g2_i2	33760	17859	3724	1214	14903.3	27639.9	2166.65	0.0783884	-3.67322	8.94158e-06	0.00227007
TRINITY_DN92269_c3_g2_i4	9538	2730	641	182	3448.88	6538.42	359.332	0.054957	-4.18555	7.96318e-15	9.74896e-12
TRINITY_DN92269_c3_g2_i5	5113	4330	889	252	2787.98	5077.82	498.147	0.0981025	-3.34957	2.17226e-11	1.60471e-08
TRINITY_DN92272_c0_g1_i1	33	2	0	2	9.77304	18.5368	1.00925	0.0544455	-4.19904	0.00348703	0.349428
TRINITY_DN92272_c0_g1_i2	27	2	0	0	7.68301	15.366	0	0	#NAME?	0.00121381	0.152441
TRINITY_DN92272_c0_g1_i3	117	1	5	0	32.233	62.3796	2.08651	0.0334486	-4.90191	1.77558e-07	6.7617e-05
TRINITY_DN92272_c0_g1_i5	73	6	4	2	22.2744	41.8703	2.67845	0.0639703	-3.96645	6.90683e-05	0.0135492
TRINITY_DN92272_c0_g1_i7	25	4	2	0	8.12051	15.4064	0.834604	0.0541725	-4.2063	0.0099613	0.744112
TRINITY_DN92272_c0_g1_i9	143	12	17	8	46.6431	82.1552	11.1311	0.135489	-2.88375	2.94363e-05	0.00643103
TRINITY_DN92272_c0_g1_i14	725	32	24	17	209.646	400.698	18.5938	0.0464037	-4.42962	6.77214e-18	1.32457e-14
TRINITY_DN92272_c0_g1_i16	101	26	3	2	34.951	67.6409	2.26115	0.0334288	-4.90277	5.08247e-08	2.13393e-05
TRINITY_DN92272_c0_g1_i18	42	3	0	0	11.9209	23.8417	0	0	#NAME?	4.94457e-05	0.0101442
TRINITY_DN92283_c3_g1_i1	956	1722	247	93	800.018	1450.03	150.004	0.103448	-3.27302	1.01517e-13	1.06868e-10
TRINITY_DN92283_c3_g1_i4	365	531	103	58	278.244	484.237	72.2503	0.149204	-2.74464	1.21706e-09	6.88075e-07
TRINITY_DN92225_c3_g1_i1	3062	3342	17351	17753	9825.51	3451.84	16199.2	4.69291	2.23048	0.000707032	0.0977861
TRINITY_DN92225_c3_g2_i1	4571	3991	21455	21183	12124	4605.39	19642.6	4.26514	2.09259	0.00314033	0.322371
TRINITY_DN92225_c3_g6_i1	1159	1237	6899	7764	4044.03	1291.21	6796.86	5.26397	2.39615	2.98803e-06	0.000858861
TRINITY_DN92241_c3_g3_i1	20	28	0	2	13.4707	25.9322	1.00925	0.0389186	-4.6834	0.000371652	0.0571392
TRINITY_DN92228_c0_g1_i1	226	114	806	904	487.254	181.983	792.525	4.35494	2.12265	4.15447e-07	0.000144858
TRINITY_DN91564_c1_g1_i1	24	79	939	4	224.947	56.0285	393.865	7.02973	2.81347	2.68961e-10	1.69343e-07
TRINITY_DN91564_c1_g1_i11	2	0	34	4	8.63185	1.05694	16.2068	15.3337	3.93863	0.00996623	0.744313
TRINITY_DN91564_c1_g3_i1	2	2	78	4	18.3612	2.15429	34.5681	16.0462	4.00416	0.000209404	0.035533
TRINITY_DN91564_c1_g1_i27	49	52	618	7	157.926	54.426	261.425	4.80331	2.26403	8.20161e-07	0.000267104
TRINITY_DN91549_c0_g3_i2	605	417	4476	4167	2259.56	548.521	3970.61	7.23876	2.85574	8.73402e-10	5.03843e-07
TRINITY_DN91549_c0_g4_i1	43	39	545	394	235.187	44.1225	426.251	9.66064	3.27212	3.81769e-12	3.19477e-09
TRINITY_DN91549_c0_g6_i1	404	421	3324	2119	1450.45	444.493	2456.41	5.52631	2.46632	9.32574e-09	4.53993e-06
TRINITY_DN91549_c0_g3_i3	285	196	1635	1519	853.483	258.154	1448.81	5.6122	2.48857	3.16016e-09	1.66406e-06
TRINITY_DN91549_c0_g4_i2	132	222	2249	1824	1025.25	191.564	1858.94	9.70407	3.27859	5.20091e-14	5.76897e-11
TRINITY_DN91517_c3_g10_i1	2	2	26	34	15.0807	2.15429	28.007	13.0006	3.70051	0.0018088	0.209273
TRINITY_DN91533_c3_g2_i6	0	0	43	1	9.22431	0	18.4486	Inf	Inf	0.000483718	0.0715511
TRINITY_DN91533_c3_g1_i2	11779	725	269	65	3383.84	6622.63	145.055	0.0219029	-5.51273	4.74487e-22	2.0369e-18
TRINITY_DN91533_c3_g4_i1	8884	1894	438	116	2987.71	5734.11	241.315	0.0420841	-4.57058	1.00569e-17	1.92156e-14
TRINITY_DN91533_c3_g1_i3	9955	1588	421	135	3188.01	6132.2	243.808	0.0397587	-4.65259	7.76391e-18	1.50962e-14
TRINITY_DN91533_c3_g2_i13	7454	2950	644	206	2965.25	5557.8	372.695	0.067058	-3.89845	4.16254e-14	4.71207e-11
TRINITY_DN91533_c3_g4_i2	6724	1422	336	84	2258.12	4333.64	182.602	0.0421359	-4.56881	2.62246e-19	6.6681e-16
TRINITY_DN91533_c3_g2_i14	744	1064	194	79	548.896	976.97	120.822	0.12367	-3.01543	4.331e-12	3.57902e-09
TRINITY_DN91533_c3_g1_i4	183864	13188	3675	1227	53277.6	104402	2152.76	0.0206198	-5.59982	0.0017646	0.204954
TRINITY_DN91533_c3_g4_i3	7189	1449	345	108	2396.33	4594.19	198.469	0.0431999	-4.53283	7.73963e-19	1.78904e-15
TRINITY_DN91533_c3_g4_i4	2712	492	144	30	889.193	1703.16	75.2302	0.0441711	-4.50075	5.91687e-22	2.44477e-18
TRINITY_DN91533_c4_g1_i1	4	89	2	6	27.4041	50.9458	3.86234	0.0758127	-3.72142	2.94105e-05	0.00642964
TRINITY_DN91516_c0_g1_i2	672	99	23	9	211.795	409.45	14.1396	0.0345331	-4.85588	7.03625e-20	1.95447e-16
TRINITY_DN91516_c0_g1_i12	12	29	1	0	11.3352	22.2532	0.417302	0.0187525	-5.73677	0.000447883	0.0671416
TRINITY_DN91516_c0_g1_i15	148	24	10	1	48.0296	91.3816	4.67764	0.051188	-4.28805	2.06485e-08	9.40129e-06
TRINITY_DN91516_c0_g1_i22	38	773	18	4	226.868	444.207	9.52993	0.0214538	-5.54262	3.4597e-23	1.63372e-19
TRINITY_DN91516_c0_g1_i26	57	5342	228	80	1548.33	2961.14	135.515	0.0457644	-4.44963	4.76861e-20	1.38268e-16
TRINITY_DN91516_c0_g3_i2	76	19	9	3	27.929	50.5885	5.26959	0.104166	-3.26305	0.000162156	0.028421
TRINITY_DN91516_c0_g3_i3	51543	18801	2981	1237	19711.3	37554.5	1868.2	0.0497463	-4.32927	6.07866e-06	0.0016204
TRINITY_DN91516_c0_g1_i30	1376	2114	687	172	1130.28	1887.07	373.482	0.197916	-2.33704	7.65364e-08	3.1272e-05
TRINITY_DN91581_c2_g2_i12	57	27	264	345	164.6	44.9369	284.263	6.32581	2.66125	6.47871e-08	2.67691e-05
TRINITY_DN91561_c1_g8_i2	36	77	267	270	154.47	61.2728	247.668	4.04205	2.01509	2.47557e-05	0.00557423
TRINITY_DN91578_c1_g4_i1	239	134	2727	2425	1280.76	199.826	2361.69	11.8187	3.563	2.43215e-15	3.17764e-12
TRINITY_DN91578_c2_g1_i1	10738	8578	2384	2283	6264.06	10381.2	2146.9	0.206806	-2.27365	6.05645e-05	0.012031
TRINITY_DN91578_c2_g1_i3	176	148	1096	934	551.448	174.214	928.681	5.33068	2.41432	7.6338e-09	3.74168e-06
TRINITY_DN91500_c1_g1_i1	17	2714	5	1	750.338	1498.08	2.59113	0.00172963	-9.17532	5.01022e-47	1.65612e-41
TRINITY_DN91500_c1_g1_i3	12	1825	41	35	521.221	1007.67	34.7712	0.0345065	-4.85699	3.39684e-24	1.90309e-20
TRINITY_DN91500_c1_g1_i5	10	2468	58	60	706.946	1359.41	54.4809	0.0400768	-4.64109	2.97612e-23	1.42573e-19
TRINITY_DN91500_c1_g1_i6	4	754	151	2	239.918	415.814	64.0219	0.153968	-2.6993	1.79175e-08	8.29496e-06
TRINITY_DN91500_c1_g1_i9	0	1	65	0	13.8367	0.548674	27.1246	49.4367	5.62751	0.000112159	0.0207349
TRINITY_DN91500_c2_g1_i3	14	4	360	8	81.9295	9.59326	154.266	16.0806	4.00725	8.17576e-11	5.45958e-08
TRINITY_DN91500_c2_g1_i5	467	2020	603	96	827.597	1355.12	300.077	0.22144	-2.17501	5.03975e-07	0.000171741
TRINITY_DN91500_c2_g1_i7	16	4	146	8	37.8067	10.6502	64.9631	6.09971	2.60874	0.000258218	0.0423172
TRINITY_DN91500_c2_g2_i2	178	23	7	2	55.3087	106.687	3.93036	0.0368401	-4.76258	2.50969e-10	1.58618e-07
TRINITY_DN91560_c2_g1_i4	7	101	5	7	32.3671	59.1153	5.61887	0.0950493	-3.39518	3.32235e-05	0.00714043
TRINITY_DN91553_c1_g1_i5	7	8	146	16	38.5444	8.08867	69.0001	8.53046	3.09262	2.61463e-05	0.00582711
TRINITY_DN91553_c1_g1_i18	17	19	344	6	82.9942	19.4088	146.58	7.55224	2.9169	2.02451e-07	7.53605e-05
TRINITY_DN91575_c1_g1_i1	33	20	2	0	14.6238	28.413	0.834604	0.0293741	-5.08931	0.00016856	0.0293868
TRINITY_DN91575_c2_g3_i4	4	0	23	25	12.1637	2.11388	22.2135	10.5084	3.39348	0.00784922	0.631138
TRINITY_DN91575_c2_g3_i7	2	0	19	20	9.53907	1.05694	18.0212	17.0504	4.09173	0.00713046	0.588653
TRINITY_DN91568_c0_g1_i1	35210	11000	2573	778	13054.6	24642.8	1466.32	0.0595028	-4.0709	3.27322e-07	0.000116716
TRINITY_DN91568_c1_g2_i1	103372	16592	3895	1237	32991.1	63732.5	2249.61	0.0352977	-4.82428	0.000145292	0.0259321
TRINITY_DN91511_c1_g2_i1	2	5	74	0	17.3403	3.80031	30.8804	8.12575	3.0225	0.0026061	0.279523
TRINITY_DN91511_c1_g1_i3	0	0	50	0	10.4326	0	20.8651	Inf	Inf	0.000199443	0.0340526
TRINITY_DN91511_c1_g1_i4	0	6	271	0	58.1905	3.29204	113.089	34.3522	5.10233	1.3875e-11	1.05192e-08
TRINITY_DN91511_c1_g1_i5	0	12	230	0	51.2818	6.58409	95.9795	14.5775	3.86567	3.48715e-08	1.52068e-05
TRINITY_DN91511_c1_g4_i1	0	0	88	0	18.3613	0	36.7226	Inf	Inf	8.81566e-07	0.000284162
TRINITY_DN91514_c0_g1_i7	72	72	884	28	230.289	77.5543	383.025	4.93879	2.30416	9.55722e-08	3.81537e-05
TRINITY_DN91514_c0_g1_i12	6	10	122	22	35.3351	8.65755	62.0126	7.16283	2.84053	0.000144259	0.0257895
TRINITY_DN91514_c0_g1_i14	1461	161	169	24	471.532	860.43	82.635	0.0960392	-3.38023	3.99671e-14	4.5399e-11
TRINITY_DN91514_c0_g1_i15	598	68	41	6	186.736	353.334	20.1371	0.0569917	-4.1331	2.47428e-15	3.21996e-12
TRINITY_DN91514_c1_g1_i1	5	21	146	4	38.5546	14.1645	62.9446	4.44383	2.1518	0.00142929	0.173823
TRINITY_DN91532_c1_g1_i4	254	14	20	3	75.8863	141.913	9.85991	0.0694788	-3.84728	1.52014e-09	8.48787e-07
TRINITY_DN91532_c1_g1_i8	90	5	9	4	28.0399	50.3056	5.77421	0.114783	-3.12302	0.000237841	0.0394471
TRINITY_DN91532_c1_g1_i12	58	1	2	2	16.5219	31.1999	1.84385	0.059098	-4.08075	0.000335178	0.0526833
TRINITY_DN91532_c1_g1_i14	164	8	6	1	47.0334	91.0583	3.00844	0.0330386	-4.91971	1.22809e-09	6.91558e-07
TRINITY_DN81608_c0_g1_i1	154	128	40	35	92.9842	151.614	34.3539	0.226587	-2.14186	6.54057e-05	0.0129073
TRINITY_DN77535_c0_g1_i1	20	0	0	0	5.28469	10.5694	0	0	#NAME?	0.00897717	0.690252
TRINITY_DN77566_c0_g1_i1	3	8	78	66	35.9147	5.9748	65.8547	11.0221	3.46232	1.40544e-05	0.00339596
TRINITY_DN16164_c0_g1_i1	59	21	10	7	25.2036	42.7018	7.70538	0.180446	-2.47036	0.00359881	0.357554
TRINITY_DN89396_c0_g2_i1	137	49	18	4	54.4076	99.2853	9.52993	0.0959853	-3.38104	7.91903e-07	0.000258403
TRINITY_DN89396_c0_g5_i1	29	5	0	0	9.03449	18.069	0	0	#NAME?	0.000422411	0.063786
TRINITY_DN89396_c0_g2_i2	51	20	12	0	21.4665	37.9254	5.00763	0.132039	-2.92097	0.00243718	0.264741
TRINITY_DN89396_c0_g5_i2	293	28	20	6	90.7891	170.204	11.3738	0.0668243	-3.90348	1.09075e-10	7.15373e-08
TRINITY_DN89398_c2_g3_i4	11	164	9	7	51.5419	95.7957	7.28808	0.0760794	-3.71635	1.73468e-07	6.63618e-05
TRINITY_DN89337_c5_g7_i1	16	2	88	82	43.8273	9.55285	78.1017	8.17574	3.03135	2.805e-05	0.00618539
TRINITY_DN89380_c4_g1_i1	74	32	16	11	34.446	56.6643	12.2277	0.215792	-2.21229	0.00282068	0.296651
TRINITY_DN89380_c4_g1_i4	68	21	12	11	29.0083	47.4581	10.5585	0.22248	-2.16825	0.00560484	0.493388
TRINITY_DN89327_c4_g2_i2	44	0	2	0	12.0436	23.2526	0.834604	0.0358929	-4.80016	0.000790524	0.107137
TRINITY_DN89327_c4_g3_i2	29	0	0	0	7.6628	15.3256	0	0	#NAME?	0.0012226	0.153138
TRINITY_DN89388_c0_g1_i8	6	0	94	2	21.7032	3.17081	40.2356	12.6894	3.66555	0.000169721	0.0295424
TRINITY_DN89372_c1_g1_i2	14818	15201	3757	1008	9123.86	16171.2	2076.46	0.128405	-2.96123	1.07419e-05	0.00267373
TRINITY_DN89372_c1_g3_i1	668	173	48	16	238.021	447.938	28.1045	0.0627419	-3.99443	6.05331e-16	8.33715e-13
TRINITY_DN89372_c1_g1_i14	10125	11381	3207	835	6677.43	11595.2	1759.65	0.151757	-2.72017	6.8436e-06	0.00179393
TRINITY_DN89372_c1_g1_i17	45	1846	67	25	538.604	1036.63	40.5748	0.039141	-4.67518	9.95507e-23	4.38752e-19
TRINITY_DN89332_c2_g2_i2	62	39	508	31	140.898	54.1634	227.633	4.20271	2.07132	9.43276e-06	0.00238196
TRINITY_DN89332_c2_g2_i5	35	9	361	18	91.5819	23.4345	159.729	6.81599	2.76892	3.69223e-07	0.000129975
TRINITY_DN89332_c2_g2_i8	31	6	397	27	99.4842	19.6746	179.294	9.11296	3.18792	6.8816e-09	3.40016e-06
TRINITY_DN89332_c3_g2_i1	6	15	117	4	31.1219	11.4009	50.8428	4.45954	2.15689	0.00331532	0.336365
TRINITY_DN89341_c2_g2_i1	6	6	132	92	53.986	6.46286	101.509	15.7066	3.97329	2.79811e-08	1.23983e-05
TRINITY_DN89341_c2_g11_i1	79	94	22	20	56.2988	93.3244	19.2731	0.206517	-2.27567	0.000268631	0.0437632
TRINITY_DN89341_c2_g11_i2	125	128	32	38	84.4091	136.289	32.5293	0.238679	-2.06685	0.000147082	0.0262006
TRINITY_DN89353_c3_g4_i2	880	1234	199	162	653.454	1142.12	164.792	0.144287	-2.79299	4.52973e-11	3.18574e-08
TRINITY_DN89349_c1_g3_i7	4	0	22	24	11.7027	2.11388	21.2916	10.0723	3.33232	0.00995303	0.743663
TRINITY_DN37690_c0_g1_i1	2	2	33	14	11.495	2.15429	20.8357	9.67174	3.27378	0.00977302	0.734697
TRINITY_DN19148_c0_g1_i1	0	0	130	54	40.7495	0	81.4989	Inf	Inf	2.99044e-12	2.5411e-09
TRINITY_DN21089_c0_g1_i1	0	0	14	20	7.96735	0	15.9347	Inf	Inf	0.00168114	0.197266
TRINITY_DN93115_c0_g1_i1	0	0	22	4	5.59957	0	11.1991	Inf	Inf	0.00879411	0.681887
TRINITY_DN80331_c0_g1_i1	20	18	2	0	10.6401	20.4455	0.834604	0.0408209	-4.61455	0.00207101	0.232688
TRINITY_DN80331_c0_g1_i2	20	12	0	0	8.57673	17.1535	0	0	#NAME?	0.000621955	0.087745
TRINITY_DN80331_c0_g1_i3	12	28	2	2	11.7742	21.7045	1.84385	0.0849525	-3.5572	0.00540749	0.483484
TRINITY_DN80387_c0_g1_i1	0	0	30	0	6.25953	0	12.5191	Inf	Inf	0.0048157	0.442973
TRINITY_DN32795_c0_g1_i1	24	4	1	0	7.64763	14.878	0.417302	0.0280484	-5.15594	0.0053132	0.476601
TRINITY_DN49127_c0_g1_i1	0	0	150	161	71.9198	0	143.84	Inf	Inf	5.25725e-18	1.05962e-14
TRINITY_DN49149_c0_g1_i1	4	0	34	28	15.2158	2.11388	28.3177	13.3961	3.74374	0.0015424	0.184124
TRINITY_DN77708_c0_g1_i1	42	0	0	0	11.0979	22.1957	0	0	#NAME?	8.8927e-05	0.016913
TRINITY_DN77748_c0_g1_i1	10	8	54	78	35.7845	9.67408	61.8949	6.39801	2.67762	0.000474721	0.070557
TRINITY_DN69959_c0_g1_i1	20	0	0	0	5.28469	10.5694	0	0	#NAME?	0.00897717	0.690252
TRINITY_DN24425_c0_g1_i1	9	2	9	20042	5061.63	5.85357	10117.4	1728.42	10.7552	6.50995e-40	2.39095e-35
TRINITY_DN90389_c2_g1_i1	0	0	100	0	20.8651	0	41.7302	Inf	Inf	1.73659e-07	6.63618e-05
TRINITY_DN90389_c3_g2_i2	0	2	50	0	10.9812	1.09735	20.8651	19.0141	4.249	0.00222848	0.246606
TRINITY_DN90331_c2_g2_i2	5	3	47	33	20.2771	4.28837	36.2658	8.45678	3.08011	0.00166027	0.195233
TRINITY_DN90331_c2_g4_i1	2205	218	87	20	665.642	1284.89	46.3977	0.0361104	-4.79144	4.54438e-24	2.50357e-20
TRINITY_DN90331_c2_g5_i1	5	0	90	0	20.0998	2.64235	37.5572	14.2136	3.8292	0.000178243	0.0308471
TRINITY_DN90331_c2_g4_i2	150	28	9	4	50.2037	94.6332	5.77421	0.0610167	-4.03465	3.42774e-08	1.49675e-05
TRINITY_DN90331_c2_g4_i5	1	0	94	2	20.3821	0.528469	40.2356	76.1362	6.25051	1.87611e-06	0.000562746
TRINITY_DN90341_c0_g1_i1	3563	438	193	58	1116.53	2123.25	109.807	0.0517166	-4.27323	3.71514e-20	1.09646e-16
TRINITY_DN90341_c0_g1_i5	38	13	8	1	15.5288	27.2146	3.84304	0.141213	-2.82406	0.00965358	0.728867
TRINITY_DN90341_c1_g2_i2	0	0	32	0	6.67683	0	13.3537	Inf	Inf	0.00343493	0.345531
TRINITY_DN90341_c1_g2_i3	32	44	3	2	21.6569	41.0527	2.26115	0.0550793	-4.18235	5.14441e-05	0.0104581
TRINITY_DN90302_c0_g1_i1	310	228	117	40	178.966	288.923	69.0093	0.23885	-2.06582	1.33272e-05	0.00323444
TRINITY_DN90349_c0_g3_i1	50	44	263	234	139.199	50.5651	227.832	4.50572	2.17176	1.03279e-05	0.00257651
TRINITY_DN90377_c2_g1_i4	8	14	70	46	32.1665	11.9092	52.4238	4.40196	2.13815	0.00469027	0.434885
TRINITY_DN90397_c2_g2_i1	2	7	307	0	66.5047	4.89765	128.112	26.1578	4.70917	1.31767e-11	1.00128e-08
TRINITY_DN90397_c2_g2_i3	6	2	70	1	16.992	4.26816	29.7158	6.96219	2.79954	0.00516365	0.466732
TRINITY_DN90397_c2_g2_i8	0	0	46	0	9.59795	0	19.1959	Inf	Inf	0.000362895	0.0560798
TRINITY_DN90397_c2_g2_i10	0	0	169	2	35.7667	0	71.5333	Inf	Inf	2.58268e-11	1.89291e-08
TRINITY_DN90397_c2_g2_i13	2	2	50	2	12.0143	2.15429	21.8744	10.1539	3.34396	0.00630821	0.54006
TRINITY_DN90397_c2_g2_i14	0	0	85	0	17.7353	0	35.4707	Inf	Inf	1.33211e-06	0.000413452
TRINITY_DN90351_c1_g1_i1	3959	23986	6515	1610	9391.93	15252.7	3531.17	0.231511	-2.11085	0.00166873	0.196159
TRINITY_DN90351_c1_g2_i3	13	12	362	0	82.2588	13.4542	151.063	11.228	3.48903	2.96847e-09	1.57753e-06
TRINITY_DN90351_c1_g3_i1	5754	32365	7903	1759	12492.1	20798.6	4185.57	0.201243	-2.31299	0.00201175	0.227267
TRINITY_DN90351_c1_g4_i1	228	74	17	4	85.1027	161.093	9.11263	0.0565676	-4.14388	4.47529e-11	3.15416e-08
TRINITY_DN90313_c2_g1_i10	22	10	103	98	54.7741	17.1131	92.4352	5.40144	2.43334	0.000159635	0.0280378
TRINITY_DN90313_c2_g4_i1	6	6	50	41	24.0088	6.46286	41.5547	6.42976	2.68477	0.00248381	0.268659
TRINITY_DN90394_c1_g4_i1	182	208	52	22	121.553	210.306	32.8014	0.15597	-2.68066	3.28648e-07	0.000117063
TRINITY_DN90316_c1_g1_i2	610	276	92	14	259.628	473.8	45.4565	0.0959403	-3.38172	1.14414e-12	1.039e-09
TRINITY_DN90316_c1_g1_i3	10510	4371	811	167	4187.58	7952.46	422.704	0.0531539	-4.23368	7.21794e-14	7.7716e-11
TRINITY_DN90316_c1_g2_i1	235	34	15	4	75.5616	142.845	8.27802	0.057951	-4.10902	2.22413e-10	1.41654e-07
TRINITY_DN90316_c1_g1_i8	1046	2043	405	127	953.407	1673.72	233.094	0.139267	-2.84407	7.09849e-11	4.81848e-08
TRINITY_DN90316_c1_g1_i10	465	309	135	42	246.404	415.278	77.53	0.186694	-2.42125	1.12504e-07	4.42714e-05
TRINITY_DN90334_c1_g1_i16	10	3	78	16	23.7771	6.93071	40.6235	5.86138	2.55124	0.0031346	0.321983
TRINITY_DN82848_c0_g1_i2	76	74	542	511	282.403	80.7655	484.04	5.99315	2.58332	6.25184e-09	3.10291e-06
TRINITY_DN82848_c0_g2_i1	11	4	56	56	29.8178	8.00786	51.6278	6.44715	2.68866	0.00103074	0.133403
TRINITY_DN71315_c0_g1_i3	0	4	125	108	54.4284	2.1947	106.662	48.5999	5.60288	1.41744e-11	1.07216e-08
TRINITY_DN89917_c0_g1_i7	1	0	166	0	34.9003	0.528469	69.2722	131.081	7.03431	4.44721e-10	2.69728e-07
TRINITY_DN89917_c0_g1_i13	0	9	298	10	67.1702	4.93806	129.402	26.2051	4.71177	1.13103e-11	8.71468e-09
TRINITY_DN89917_c0_g1_i14	4	8	202	22	50.95	6.50327	95.3967	14.669	3.8747	4.71476e-08	1.98783e-05
TRINITY_DN89917_c0_g1_i19	6	0	73	0	16.8169	3.17081	30.4631	9.60733	3.26414	0.00185522	0.213079
TRINITY_DN89917_c0_g1_i21	8	28	0	0	9.79531	19.5906	0	0	#NAME?	0.000262773	0.0429783
TRINITY_DN89917_c0_g1_i23	0	3	66	4	15.6032	1.64602	29.5604	17.9587	4.16661	0.000400078	0.0608024
TRINITY_DN89917_c0_g1_i26	4	10	121	0	29.0471	7.60061	50.4936	6.64335	2.73191	0.000527863	0.0769671
TRINITY_DN89917_c0_g1_i28	0	0	49	11	12.9993	0	25.9987	Inf	Inf	3.80109e-05	0.00804383
TRINITY_DN89935_c3_g2_i2	54	2	0	0	14.8173	29.6347	0	0	#NAME?	6.21326e-06	0.00164434
TRINITY_DN89935_c3_g1_i7	52	2	2	0	14.7062	28.5777	0.834604	0.0292047	-5.09766	0.00014932	0.0265221
TRINITY_DN89935_c3_g1_i9	263	5	10	6	74.4658	141.731	7.20076	0.0508059	-4.29886	4.98052e-11	3.47343e-08
TRINITY_DN89993_c3_g8_i1	1222	386	146	48	471.363	857.577	85.148	0.099289	-3.33222	5.54316e-14	6.08733e-11
TRINITY_DN89964_c2_g1_i1	0	0	23	3	5.55591	0	11.1118	Inf	Inf	0.00897033	0.690252
TRINITY_DN89924_c2_g3_i1	28	2	0	0	7.94724	15.8945	0	0	#NAME?	0.000979916	0.128129
TRINITY_DN89912_c8_g1_i1	4	6	41	40	21.3501	5.40592	37.2943	6.89879	2.78634	0.00306908	0.317124
TRINITY_DN89933_c1_g1_i2	11	1710	34	19	483.911	944.045	23.7761	0.0251853	-5.31127	1.03059e-26	7.50087e-23
TRINITY_DN89933_c1_g4_i1	37	680	100	16	221.228	392.652	49.8042	0.126841	-2.97891	7.36023e-10	4.27578e-07
TRINITY_DN89933_c1_g4_i3	77	26	514	31	142.547	54.9576	230.137	4.18753	2.0661	9.98149e-06	0.00249952
TRINITY_DN89933_c1_g1_i6	456	64	20	9	144.492	276.097	12.8877	0.046678	-4.42111	2.06594e-15	2.73158e-12
TRINITY_DN89902_c2_g1_i5	44	2	0	0	12.175	24.35	0	0	#NAME?	4.09563e-05	0.00860653
TRINITY_DN89902_c2_g1_i9	28	0	1	0	7.60722	14.7971	0.417302	0.0282015	-5.14808	0.00537569	0.481031
TRINITY_DN89902_c3_g1_i14	31	4	0	0	9.28862	18.5772	0	0	#NAME?	0.000346249	0.0540379
TRINITY_DN89902_c3_g1_i21	149	14	0	0	43.2117	86.4233	0	0	#NAME?	1.96471e-13	1.97998e-10
TRINITY_DN89906_c0_g1_i7	22	29	177	88	72.9036	27.5379	118.269	4.29479	2.10259	0.00021019	0.0356298
TRINITY_DN89909_c3_g8_i1	7	9	46	43	24.766	8.63735	40.8947	4.73463	2.24325	0.00866843	0.676906
TRINITY_DN89925_c0_g1_i7	18	17	209	16	57.065	18.8399	95.2901	5.05789	2.33854	0.000108837	0.0202226
TRINITY_DN89925_c1_g1_i4	7	6	64	16	20.8863	6.99133	34.7813	4.97492	2.31467	0.00976194	0.734198
TRINITY_DN89918_c4_g1_i1	214	0	5	0	57.5895	113.092	2.08651	0.0184496	-5.76027	1.60919e-12	1.41844e-09
TRINITY_DN89904_c1_g1_i1	288	8	2	0	78.7116	156.589	0.834604	0.00532992	-7.55167	4.2954e-18	8.81887e-15
TRINITY_DN89904_c1_g2_i3	618	59	38	8	189.43	358.966	19.8945	0.0554216	-4.17341	1.11217e-15	1.48836e-12
TRINITY_DN89904_c1_g2_i5	218	41	20	9	75.2948	137.702	12.8877	0.0935909	-3.41749	2.69446e-08	1.20521e-05
TRINITY_DN89904_c1_g5_i1	0	0	28	0	5.84223	0	11.6845	Inf	Inf	0.00676512	0.568574
TRINITY_DN89904_c1_g2_i6	196	42	32	10	72.5121	126.624	18.3999	0.145311	-2.78278	3.73015e-06	0.00104847
TRINITY_DN89904_c1_g2_i7	58	12	6	0	19.8696	37.2353	2.50381	0.067243	-3.89447	0.000236175	0.0392496
TRINITY_DN89904_c1_g3_i5	1040	79	39	10	307.137	592.953	21.321	0.0359573	-4.79757	1.00528e-21	4.05237e-18
TRINITY_DN89904_c1_g2_i10	643	98	25	10	204.527	393.576	15.4788	0.0393286	-4.66828	9.9499e-19	2.26823e-15
TRINITY_DN89904_c1_g2_i11	166	20	17	0	52.8967	98.6994	7.09414	0.0718762	-3.79834	1.15058e-07	4.51691e-05
TRINITY_DN89911_c1_g4_i1	473	38	15	1	138.79	270.816	6.76416	0.024977	-5.32326	1.77183e-18	3.80309e-15
TRINITY_DN89911_c1_g2_i3	56998	3827	1060	290	16405.1	32221.5	588.681	0.0182698	-5.77439	9.53937e-10	5.47435e-07
TRINITY_DN89911_c1_g2_i4	14	5	107	7	29.1628	10.1419	48.1837	4.75094	2.24821	0.00342839	0.345504
TRINITY_DN89911_c1_g6_i1	4	1	140	4	31.5517	2.66255	60.4408	22.7003	4.50464	5.90235e-07	0.000197671
TRINITY_DN89911_c1_g1_i5	2	0	87	12	21.7089	1.05694	42.3608	40.0787	5.32477	4.21669e-06	0.00117224
TRINITY_DN89911_c1_g2_i7	1890	179	63	13	564.935	1097.02	32.8501	0.0299449	-5.06155	1.24985e-25	7.65067e-22
TRINITY_DN89911_c1_g2_i9	22704	1698	661	211	6656.16	12930	382.312	0.0295678	-5.07983	1.50448e-14	1.77609e-11
TRINITY_DN89911_c1_g9_i1	0	0	71	0	14.8142	0	29.6285	Inf	Inf	9.45584e-06	0.00238415
TRINITY_DN89970_c2_g1_i2	0	4	224	2	48.3398	2.1947	94.4849	43.0515	5.42799	7.60799e-11	5.15073e-08
TRINITY_DN89970_c2_g2_i4	0	0	65	0	13.5623	0	27.1246	Inf	Inf	2.22841e-05	0.00509757
TRINITY_DN89970_c2_g2_i5	0	0	83	0	17.318	0	34.6361	Inf	Inf	1.75669e-06	0.00052981
TRINITY_DN89970_c2_g1_i5	9	4	113	0	27.053	6.95092	47.1551	6.78402	2.76214	0.000734639	0.100636
TRINITY_DN89970_c2_g2_i13	3	6	553	3	118.58	4.87745	232.282	47.6236	5.57361	2.19797e-18	4.68733e-15
TRINITY_DN89975_c0_g2_i10	15	12	152	6	40.4844	14.5111	66.4577	4.57977	2.19528	0.00106819	0.137388
TRINITY_DN89994_c1_g1_i13	13	6	63	64	34.374	10.1621	58.5859	5.76511	2.52735	0.000983033	0.128384
TRINITY_DN89947_c1_g1_i2	0	6	250	0	53.8088	3.29204	104.326	31.6902	4.98597	7.94434e-11	5.34826e-08
TRINITY_DN89908_c0_g3_i1	2	10	33	46	21.7637	6.54368	36.9836	5.65181	2.49871	0.0066184	0.560232
TRINITY_DN89908_c0_g3_i2	6	2	43	57	25.4878	4.26816	46.7075	10.9432	3.45197	0.000195169	0.0334264
TRINITY_DN39344_c0_g1_i2	0	0	18	20	8.80195	0	17.6039	Inf	Inf	0.000882262	0.117593
TRINITY_DN83037_c0_g1_i1	113	10	5	0	33.6451	65.2038	2.08651	0.0319999	-4.96579	9.00518e-08	3.62564e-05
TRINITY_DN83036_c0_g1_i3	54	62	20	14	38.9829	62.5551	15.4108	0.246355	-2.02119	0.0041679	0.399679
TRINITY_DN86317_c0_g4_i1	18	10	69	87	43.8476	14.9992	72.6961	4.84667	2.27699	0.00104422	0.134936
TRINITY_DN86379_c1_g3_i1	216	70	23	22	86.6281	152.557	20.6997	0.135685	-2.88166	3.42828e-07	0.000121329
TRINITY_DN86337_c2_g1_i5	51	4	2	6	16.5045	29.1466	3.86234	0.132514	-2.91578	0.00412692	0.396468
TRINITY_DN71942_c0_g1_i1	71	39	243	309	158.126	58.9196	257.333	4.36753	2.12682	1.13953e-05	0.00281097
TRINITY_DN88918_c0_g4_i1	4	14	68	58	33.72	9.79531	57.6447	5.88493	2.55702	0.000824293	0.111076
TRINITY_DN88913_c1_g5_i1	8	2	60	22	20.7325	5.3251	36.1398	6.7867	2.76271	0.00323241	0.329368
TRINITY_DN88926_c1_g1_i1	14	13	203	0	49.6218	14.5313	84.7123	5.82964	2.54341	6.75219e-05	0.0132853
TRINITY_DN88934_c1_g8_i1	968	955	230	187	612.943	1035.54	190.344	0.183811	-2.4437	4.74078e-09	2.41086e-06
TRINITY_DN88932_c0_g1_i4	0	2	24	18	10.0979	1.09735	19.0985	17.4042	4.12136	0.00492204	0.450187
TRINITY_DN88993_c0_g4_i2	198	171	43	21	113.501	198.46	28.5411	0.143813	-2.79774	1.64017e-07	6.31149e-05
TRINITY_DN88901_c0_g1_i1	1650	1222	7448	6752	4028.87	1542.45	6515.28	4.22397	2.0786	3.92169e-05	0.00827256
TRINITY_DN88901_c2_g1_i1	2358	1672	11241	11994	6453.43	2163.51	10743.3	4.96569	2.312	6.45564e-05	0.0127702
TRINITY_DN88901_c2_g3_i1	1627	971	7820	8834	4556.86	1392.58	7721.14	5.54448	2.47105	3.22277e-06	0.000919139
TRINITY_DN88901_c2_g1_i2	1770	1130	7644	7659	4305.08	1555.39	7054.77	4.53568	2.18132	2.44159e-05	0.0055165
TRINITY_DN88901_c2_g5_i1	3389	3558	20020	19781	11039.8	3743.16	18336.3	4.89862	2.29238	0.000858955	0.115043
TRINITY_DN88901_c2_g3_i2	538	445	3558	3950	2003.25	528.476	3478.02	6.58123	2.71836	2.56341e-09	1.37554e-06
TRINITY_DN88981_c4_g1_i3	57	553	63	28	186.979	333.539	40.4195	0.121184	-3.04473	6.08402e-10	3.59119e-07
TRINITY_DN83225_c0_g2_i1	33	4	1	2	10.5304	19.6342	1.42655	0.0726564	-3.78277	0.00502205	0.455944
TRINITY_DN83202_c1_g1_i2	6	0	22	40	16.2682	3.17081	29.3656	9.26121	3.2112	0.00396794	0.38452
TRINITY_DN83224_c0_g1_i1	26	49	10	3	23.1561	40.6252	5.68689	0.139984	-2.83666	0.00203471	0.229311
TRINITY_DN90279_c2_g1_i1	0	85	3	1	24.1969	46.6373	1.75653	0.0376636	-4.73068	6.16366e-06	0.00163777
TRINITY_DN90279_c2_g1_i10	48	149	1148	24	299.146	107.119	491.174	4.58531	2.19702	9.27586e-08	3.72103e-05
TRINITY_DN90279_c2_g2_i5	4	0	66	2	15.3325	2.11388	28.5512	13.5066	3.75559	0.00104511	0.134946
TRINITY_DN90215_c0_g3_i1	39	597	112	15	201.238	348.169	54.3072	0.15598	-2.68057	3.68178e-08	1.59712e-05
TRINITY_DN90291_c3_g7_i1	37	45	403	333	190.228	44.2437	336.212	7.5991	2.92583	1.04459e-09	5.96355e-07
TRINITY_DN90291_c3_g4_i2	9	6	58	34	24.7045	8.04827	41.3607	5.13908	2.36151	0.00567465	0.497678
TRINITY_DN90260_c0_g2_i1	90	70	20	16	51.1947	85.9694	16.42	0.190998	-2.38837	0.000229941	0.0384844
TRINITY_DN90218_c1_g2_i1	24	42	6	5	20.3772	35.7276	5.02693	0.140702	-2.82929	0.00298284	0.310348
TRINITY_DN90227_c0_g1_i1	314	274	63	19	176.077	316.276	35.8779	0.113439	-3.14002	3.03436e-10	1.88181e-07
TRINITY_DN90227_c3_g1_i3	69533	61132	11600	2938	38305.4	70287.6	6323.29	0.0899631	-3.47452	0.008652	0.675942
TRINITY_DN90227_c3_g2_i1	83	58	16	5	42.443	75.686	9.19995	0.121554	-3.04033	3.11769e-05	0.00676657
TRINITY_DN90227_c3_g4_i1	98668	33125	10191	3363	38133.8	70317.8	5949.77	0.0846126	-3.56298	0.00675823	0.568574
TRINITY_DN90227_c3_g3_i2	327	234	55	19	166.869	301.199	32.5395	0.108033	-3.21046	1.93854e-10	1.24909e-07
TRINITY_DN90227_c3_g1_i9	39245	9634	1852	761	13591.3	26025.7	1156.86	0.0444508	-4.49165	4.6983e-08	1.98342e-05
TRINITY_DN90227_c3_g1_i11	106007	7333	1699	586	30524.8	60044.9	1004.71	0.0167326	-5.9012	3.65281e-06	0.00102935
TRINITY_DN90227_c5_g1_i1	367	74	67	44	142.356	234.55	50.1627	0.213868	-2.22521	4.9971e-06	0.00136511
TRINITY_DN90225_c6_g1_i1	14	6	0	0	5.34531	10.6906	0	0	#NAME?	0.00877985	0.68126
TRINITY_DN90264_c1_g5_i1	3	1	87	0	19.2197	2.13408	36.3053	17.0121	4.08849	0.000125636	0.0228432
TRINITY_DN90264_c1_g5_i2	3	2	101	8	24.4336	2.68276	46.1845	17.2153	4.10562	2.13455e-05	0.00490662
TRINITY_DN90212_c0_g1_i1	276	214	68	24	151.881	263.274	40.4875	0.153785	-2.70101	7.08734e-08	2.9102e-05
TRINITY_DN90212_c0_g2_i3	321	162	62	18	146.74	258.524	34.9559	0.135214	-2.88669	1.47897e-08	6.92455e-06
TRINITY_DN90299_c0_g1_i31	3	0	47	4	11.6086	1.58541	21.6317	13.6442	3.77022	0.0038844	0.37831
TRINITY_DN90224_c1_g2_i2	6	0	57	2	13.9831	3.17081	24.7955	7.8199	2.96715	0.00763031	0.618184
TRINITY_DN90224_c2_g1_i1	2	3	106	0	23.4685	2.70296	44.234	16.365	4.03254	3.20436e-05	0.00692287
TRINITY_DN90224_c3_g1_i2	0	0	73	0	15.2315	0	30.4631	Inf	Inf	7.12253e-06	0.00186112
TRINITY_DN90221_c1_g2_i1	34	44	211	212	118.57	42.1096	195.031	4.63151	2.21148	1.56251e-05	0.00372646
TRINITY_DN90221_c1_g2_i4	0	2	44	38	19.3172	1.09735	37.537	34.207	5.09622	2.36509e-05	0.00536936
TRINITY_DN90221_c1_g10_i1	0	0	6	19	6.04583	0	12.0917	Inf	Inf	0.00785659	0.631363
TRINITY_DN90243_c0_g2_i2	2	2	40	14	12.9555	2.15429	23.7568	11.0277	3.46306	0.00442765	0.418517
TRINITY_DN90213_c0_g1_i1	2	0	88	2	19.3944	1.05694	37.7318	35.6992	5.15782	1.45204e-05	0.00349069
TRINITY_DN90213_c0_g3_i5	5	9	108	81	46.7618	7.58041	85.9431	11.3375	3.50303	1.31084e-06	0.000408001
TRINITY_DN90213_c0_g3_i6	13	2	95	0	23.8056	7.96745	39.6437	4.97571	2.3149	0.00555643	0.49136
TRINITY_DN90213_c0_g3_i8	0	0	159	4	34.1848	0	68.3695	Inf	Inf	6.31856e-11	4.33318e-08
TRINITY_DN90213_c0_g3_i10	6	14	113	15	32.7884	10.8522	54.7245	5.04269	2.33419	0.00152917	0.182742
TRINITY_DN90247_c2_g2_i2	34	12	2	3	13.4503	24.552	2.34847	0.0956529	-3.38605	0.00384999	0.375593
TRINITY_DN90247_c8_g1_i1	42	28	6	10	22.5543	37.5586	7.55004	0.201021	-2.31459	0.00752953	0.611584
TRINITY_DN90245_c3_g2_i1	18	20	223	0	56.7722	20.4859	93.0584	4.54255	2.1835	0.000233039	0.0389045
TRINITY_DN90288_c0_g1_i1	2521	9047	2396	854	3863.46	6296.12	1430.8	0.227252	-2.13764	3.46522e-05	0.00739541
TRINITY_DN90239_c2_g1_i2	4	0	40	40	19.4954	2.11388	36.877	17.4452	4.12476	0.000173942	0.0301976
TRINITY_DN83111_c0_g1_i4	62	57	301	306	172.031	64.0395	280.023	4.37265	2.12851	6.63899e-06	0.00174444
TRINITY_DN83185_c0_g1_i2	192	58	20	6	72.3315	133.289	11.3738	0.0853316	-3.55078	1.84794e-08	8.4956e-06
TRINITY_DN83117_c0_g1_i2	20	4	0	0	6.38204	12.7641	0	0	#NAME?	0.00360812	0.358001
TRINITY_DN88227_c3_g2_i14	12	80	17	0	28.6648	50.2355	7.09414	0.141218	-2.82401	0.00106764	0.137388
TRINITY_DN88286_c0_g2_i4	0	0	14	12	5.94885	0	11.8977	Inf	Inf	0.00753219	0.611584
TRINITY_DN88208_c2_g1_i1	22	26	224	177	104.343	25.8918	182.794	7.05991	2.81965	2.05103e-07	7.61759e-05
TRINITY_DN88208_c2_g1_i3	30	44	182	171	101.118	39.9957	162.24	4.05642	2.02021	0.000123323	0.0225342
TRINITY_DN88208_c2_g1_i4	10	13	138	106	61.7476	12.4175	111.078	8.94529	3.16113	8.94061e-07	0.000287761
TRINITY_DN88208_c2_g1_i8	34	30	234	202	117.005	34.4282	199.583	5.79707	2.53532	1.13617e-06	0.00035836
TRINITY_DN88208_c2_g1_i16	49	47	308	229	147.885	51.6827	244.088	4.72282	2.23965	3.91796e-06	0.00109939
TRINITY_DN88240_c4_g2_i1	70	64	4	10	39.4117	72.108	6.71544	0.0931303	-3.42461	4.82271e-06	0.00132404
TRINITY_DN88240_c5_g1_i3	76	99	30	17	57.79	94.4824	21.0977	0.223297	-2.16296	0.000528377	0.0770081
TRINITY_DN88240_c5_g1_i5	56	80	22	11	44.1098	73.4882	14.7315	0.200461	-2.31861	0.000784195	0.106366
TRINITY_DN88248_c1_g4_i1	17	4	76	68	38.604	11.1787	66.0293	5.90672	2.56236	0.000488735	0.0721531
TRINITY_DN88248_c1_g4_i2	7	6	64	48	28.9603	6.99133	50.9292	7.28463	2.86486	0.000563913	0.0809735
TRINITY_DN88248_c1_g4_i3	0	4	22	48	17.7986	2.1947	33.4026	15.2197	3.92787	0.000492928	0.0726029
TRINITY_DN88248_c1_g4_i4	6	4	115	112	54.9365	5.36551	104.508	19.4776	4.28375	5.35602e-09	2.68653e-06
TRINITY_DN88248_c1_g4_i5	2	8	80	70	37.0771	5.44633	68.7078	12.6154	3.65712	4.83223e-06	0.00132555
TRINITY_DN88248_c1_g4_i6	10	8	90	91	46.576	9.67408	83.4779	8.62902	3.1092	1.17893e-05	0.00288877
TRINITY_DN88298_c3_g2_i2	78	77	16	22	50.6235	83.4685	17.7785	0.212997	-2.23109	0.000468387	0.0696782
TRINITY_DN88266_c1_g1_i1	34	2	0	0	9.53265	19.0653	0	0	#NAME?	0.00028527	0.0460211
TRINITY_DN88266_c1_g3_i3	33	0	0	0	8.71974	17.4395	0	0	#NAME?	0.000526829	0.0768503
TRINITY_DN88266_c1_g3_i4	36	0	1	0	9.7211	19.0249	0.417302	0.0219345	-5.51065	0.00119128	0.150297
TRINITY_DN88215_c1_g1_i2	6	6	97	6	24.9845	6.46286	43.506	6.7317	2.75097	0.00115346	0.146363
TRINITY_DN88215_c2_g4_i1	33	467	72	39	161.698	273.67	49.7261	0.181701	-2.46036	5.52581e-07	0.000186573
TRINITY_DN88216_c3_g2_i2	163	16	12	6	51.4773	94.9193	8.03536	0.0846547	-3.56227	3.30825e-07	0.00011764
TRINITY_DN74437_c0_g1_i1	6	2	49	25	18.6658	4.26816	33.0634	7.74651	2.95355	0.00316946	0.324555
TRINITY_DN88624_c1_g2_i3	5	43	1757	1	379.97	26.2353	733.705	27.9663	4.80562	8.93262e-24	4.68677e-20
TRINITY_DN88624_c1_g2_i6	0	0	67	1	14.2319	0	28.4639	Inf	Inf	1.42485e-05	0.00343531
TRINITY_DN88624_c1_g2_i10	3	8	123	0	28.6515	5.9748	51.3282	8.59078	3.10279	0.000148576	0.0264184
TRINITY_DN88624_c1_g2_i11	0	2	61	0	13.2764	1.09735	25.4554	23.1972	4.53588	0.000552187	0.0796704
TRINITY_DN88644_c2_g4_i11	42	0	2	0	11.5152	22.1957	0.834604	0.0376021	-4.73304	0.00110434	0.141105
TRINITY_DN88644_c2_g3_i3	50	6	6	0	16.1097	29.7155	2.50381	0.0842595	-3.56902	0.00161045	0.190664
TRINITY_DN88644_c2_g8_i1	28	0	0	0	7.39857	14.7971	0	0	#NAME?	0.00151784	0.181783
TRINITY_DN88644_c2_g9_i1	24	6	0	0	7.98765	15.9753	0	0	#NAME?	0.000966159	0.126731
TRINITY_DN88683_c0_g5_i1	905	1080	200	189	624.833	1070.83	178.834	0.167005	-2.58204	6.92717e-10	4.04553e-07
TRINITY_DN88683_c0_g5_i2	1007	1063	228	212	658.767	1115.41	202.125	0.181212	-2.46425	3.1936e-09	1.67562e-06
TRINITY_DN88683_c0_g5_i3	22	28	168	133	82.1054	26.9892	137.222	5.08432	2.34605	3.05262e-05	0.00664716
TRINITY_DN88668_c4_g1_i1	2285	1879	682	507	1389.48	2238.51	540.444	0.24143	-2.05032	1.41564e-06	0.000437735
TRINITY_DN88668_c4_g1_i2	1196	1213	368	323	807.075	1297.59	316.56	0.24396	-2.03528	7.04791e-07	0.000232664
TRINITY_DN88606_c3_g1_i2	35	1	2	0	9.93985	19.0451	0.834604	0.0438225	-4.51218	0.00300974	0.312262
TRINITY_DN88606_c3_g2_i1	31	0	0	0	8.19127	16.3825	0	0	#NAME?	0.000798527	0.108089
TRINITY_DN88606_c3_g1_i11	19	2	0	0	5.56913	11.1383	0	0	#NAME?	0.00710968	0.587378
TRINITY_DN88606_c4_g5_i3	50	2	2	0	14.1777	27.5208	0.834604	0.0303263	-5.04329	0.000207885	0.0353296
TRINITY_DN88606_c4_g5_i5	54	2	2	2	15.7393	29.6347	1.84385	0.0622193	-4.00649	0.000522808	0.0763311
TRINITY_DN88606_c4_g1_i6	19	9	1	0	7.69814	14.979	0.417302	0.0278592	-5.1657	0.0052366	0.472293
TRINITY_DN88606_c4_g5_i11	22	1	0	0	6.0875	12.175	0	0	#NAME?	0.00455839	0.426767
TRINITY_DN88602_c3_g4_i1	0	0	29	0	6.05088	0	12.1018	Inf	Inf	0.00570621	0.499254
TRINITY_DN88602_c3_g6_i1	3	2	263	6	57.7305	2.68276	112.778	42.0382	5.39363	5.37821e-12	4.37101e-09
TRINITY_DN88616_c0_g1_i1	1424	1794	255	195	970.837	1736.86	204.814	0.117922	-3.0841	1.07279e-12	9.82295e-10
TRINITY_DN88692_c1_g1_i3	91	7	0	4	26.975	51.9314	2.01849	0.0388684	-4.68526	1.09333e-06	0.000346169
TRINITY_DN88692_c1_g1_i4	15821	4270	196	202	5443.74	10703.7	183.725	0.0171646	-5.86442	7.38687e-20	2.03477e-16
TRINITY_DN88692_c1_g1_i6	43	2	1	0	12.1194	23.8215	0.417302	0.0175179	-5.83503	0.000235415	0.0391468
TRINITY_DN88692_c1_g1_i7	224	40	8	2	72.3359	140.324	4.34766	0.030983	-5.01238	1.20777e-12	1.09234e-09
TRINITY_DN88692_c1_g1_i8	58	6	4	2	18.3109	33.9433	2.67845	0.0789098	-3.66365	0.000533185	0.077538
TRINITY_DN88692_c1_g1_i9	116	4	9	2	34.131	63.4971	4.76497	0.0750422	-3.73615	6.35112e-06	0.00167546
TRINITY_DN88692_c1_g1_i10	156	23	11	4	50.8347	95.0607	6.60882	0.0695221	-3.84639	8.69388e-08	3.50885e-05
TRINITY_DN88692_c1_g1_i12	141	9	0	0	39.7261	79.4522	0	0	#NAME?	1.2431e-12	1.11659e-09
TRINITY_DN88611_c0_g2_i2	309	96	26	10	115.933	215.97	15.8961	0.0736033	-3.76409	2.1749e-11	1.60471e-08
TRINITY_DN88609_c1_g2_i4	1	0	27	6	7.41168	0.528469	14.2949	27.0496	4.75754	0.00875375	0.680994
TRINITY_DN83595_c0_g1_i3	6	11	46	54	27.8259	9.20623	46.4455	5.04501	2.33486	0.00452953	0.425229
TRINITY_DN83504_c0_g1_i2	15	4	78	66	37.9882	10.1217	65.8547	6.50627	2.70183	0.000283317	0.0458158
TRINITY_DN83509_c0_g1_i1	13	8	0	0	5.62974	11.2595	0	0	#NAME?	0.00695395	0.579436
TRINITY_DN12528_c0_g1_i2	22	2	0	0	6.36183	12.7237	0	0	#NAME?	0.00363497	0.35981
TRINITY_DN80060_c0_g3_i1	236	184	34	25	126.239	225.675	26.8038	0.118772	-3.07373	4.77326e-09	2.42365e-06
TRINITY_DN89708_c6_g1_i1	5	4	2731	8	574.263	4.83704	1143.69	236.444	7.88535	1.53154e-41	1.0125e-36
TRINITY_DN89790_c3_g1_i1	16	6	50	58	30.9404	11.7475	50.1332	4.26755	2.09341	0.00767288	0.620873
TRINITY_DN89778_c2_g1_i3	28	22	0	6	14.9478	26.868	3.02774	0.11269	-3.14957	0.00340941	0.34401
TRINITY_DN89778_c3_g3_i3	20	18	2	0	10.6401	20.4455	0.834604	0.0408209	-4.61455	0.00207101	0.232688
TRINITY_DN89778_c3_g3_i4	16	8	0	0	6.42245	12.8449	0	0	#NAME?	0.00355518	0.354178
TRINITY_DN89745_c0_g1_i1	55829	17070	5172	1200	20816.8	38869.8	2763.83	0.071105	-3.81391	7.75372e-05	0.014997
TRINITY_DN89745_c0_g1_i2	63	943	112	49	311.079	550.693	71.4644	0.129772	-2.94595	9.26254e-11	6.13572e-08
TRINITY_DN89745_c0_g2_i3	2124	9452	1709	888	3734.9	6308.53	1161.27	0.18408	-2.4416	1.86506e-06	0.000559938
TRINITY_DN89745_c0_g1_i4	107349	17872	4584	1543	34614	66536.5	2691.55	0.0404522	-4.62764	0.000349536	0.0544994
TRINITY_DN89745_c0_g2_i9	98	0	0	2	26.3996	51.79	1.00925	0.0194873	-5.68132	1.31318e-07	5.11272e-05
TRINITY_DN89745_c0_g1_i9	2254	965	141	37	899.075	1720.64	77.5107	0.0450476	-4.47241	9.52408e-22	3.88664e-18
TRINITY_DN89776_c0_g3_i7	16	579	99	48	195.836	326.138	65.5348	0.200942	-2.31515	1.01854e-06	0.000323418
TRINITY_DN89724_c0_g2_i6	7	3	44	34	20.4319	5.34531	35.5185	6.6448	2.73223	0.00422345	0.403412
TRINITY_DN89724_c0_g3_i5	42	71	6	2	32.3323	61.1515	3.51306	0.0574484	-4.12159	2.56924e-06	0.000745619
TRINITY_DN89724_c0_g3_i6	10	1	724	1	154.232	5.83337	302.631	51.8794	5.69709	4.21779e-21	1.4373e-17
TRINITY_DN89785_c0_g1_i1	126	13	15	7	41.7559	73.7199	9.79189	0.132826	-2.91239	5.18006e-05	0.0105241
TRINITY_DN89751_c2_g1_i1	49	71	346	297	179.555	64.8508	294.26	4.53748	2.18189	2.90685e-06	0.000838443
TRINITY_DN89751_c2_g1_i2	56	57	339	308	178.879	60.8687	296.889	4.87754	2.28615	1.18709e-06	0.000372641
TRINITY_DN89751_c2_g3_i1	22	29	158	129	79.284	27.5379	131.03	4.75818	2.25041	6.92853e-05	0.0135824
TRINITY_DN89751_c2_g2_i2	8	5	49	62	29.3528	6.97112	51.7344	7.42125	2.89166	0.000557531	0.0801267
TRINITY_DN89706_c3_g1_i1	128	3	1	0	34.8537	69.2901	0.417302	0.00602254	-7.37541	1.98228e-10	1.27479e-07
TRINITY_DN89721_c5_g1_i12	12	18	0	2	8.6135	16.2178	1.00925	0.0622309	-4.00622	0.00793673	0.635995
TRINITY_DN89736_c5_g1_i8	20	0	0	0	5.28469	10.5694	0	0	#NAME?	0.00897717	0.690252
TRINITY_DN89736_c5_g1_i9	93	6	11	0	28.515	52.4397	4.59032	0.0875353	-3.51399	7.08698e-05	0.0138451
TRINITY_DN89736_c5_g1_i19	66	8	8	2	21.808	39.2684	4.34766	0.110717	-3.17505	0.000874004	0.116681
TRINITY_DN89796_c1_g3_i1	11	0	227	10	52.7935	5.81316	99.7738	17.1634	4.10127	1.04753e-08	5.04017e-06
TRINITY_DN89796_c1_g3_i2	2	7	79	3	19.6892	4.89765	34.4807	7.04025	2.81563	0.00260624	0.279523
TRINITY_DN89796_c1_g3_i3	2	0	64	2	14.3868	1.05694	27.7166	26.2235	4.71279	0.000287689	0.0462977
TRINITY_DN89796_c1_g5_i2	2	4	226	2	49.2856	3.25163	95.3195	29.3144	4.87354	5.19707e-10	3.11211e-07
TRINITY_DN89796_c1_g3_i6	0	0	90	0	18.7786	0	37.5572	Inf	Inf	6.70467e-07	0.000222289
TRINITY_DN89796_c1_g5_i5	1	2	57	8	14.7245	1.62582	27.8232	17.1134	4.09705	0.000691856	0.0960893
TRINITY_DN89796_c1_g5_i6	0	0	35	0	7.30279	0	14.6056	Inf	Inf	0.00207903	0.233273
TRINITY_DN89735_c1_g2_i1	16	25	0	0	11.0862	22.1724	0	0	#NAME?	9.98011e-05	0.0187332
TRINITY_DN89735_c1_g2_i2	13	44	2	0	15.9232	31.0117	0.834604	0.0269125	-5.21558	8.20673e-05	0.0157808
TRINITY_DN89735_c1_g1_i3	176	202	23	19	111.514	203.843	19.1858	0.0941206	-3.40935	6.46758e-10	3.81079e-07
TRINITY_DN89735_c1_g1_i4	44	33	5	9	23.9935	41.3589	6.62812	0.160259	-2.64153	0.00217993	0.242047
TRINITY_DN89733_c0_g2_i2	2	0	0	36	9.61168	1.05694	18.1664	17.1878	4.10331	0.00876068	0.681118
TRINITY_DN89733_c0_g2_i3	194	1413	46	15	452.282	877.799	26.7652	0.0304913	-5.03546	1.35362e-24	7.84979e-21
TRINITY_DN89733_c0_g2_i9	6	234	3	6	67.9201	131.56	4.27964	0.0325299	-4.94209	3.85968e-12	3.22175e-09
TRINITY_DN89733_c0_g3_i1	2	0	52	1	11.6306	1.05694	22.2043	21.0082	4.39288	0.00151115	0.181441
TRINITY_DN89733_c0_g2_i11	297	2155	612	132	830.673	1339.35	321.999	0.240415	-2.0564	1.81326e-06	0.000545876
TRINITY_DN89755_c1_g2_i1	29	2	2	0	8.62878	16.423	0.834604	0.0508194	-4.29848	0.00705553	0.584769
TRINITY_DN89755_c1_g2_i6	19	2	0	0	5.56913	11.1383	0	0	#NAME?	0.00710968	0.587378
TRINITY_DN89755_c2_g1_i7	41	0	0	2	11.3382	21.6672	1.00925	0.0465794	-4.42417	0.00127949	0.158878
TRINITY_DN59026_c0_g1_i2	8	15	0	0	6.22893	12.4579	0	0	#NAME?	0.00432938	0.410991
TRINITY_DN6073_c0_g1_i1	0	0	8	18	6.21082	0	12.4216	Inf	Inf	0.00673399	0.567317
TRINITY_DN67240_c0_g1_i1	30	2	0	0	8.47571	16.9514	0	0	#NAME?	0.000643357	0.0903787
TRINITY_DN84887_c0_g1_i1	54	36	14	4	28.0752	48.2896	7.86072	0.162783	-2.61898	0.0017278	0.201598
TRINITY_DN33999_c0_g1_i1	28	16	2	2	12.7099	23.5759	1.84385	0.0782091	-3.67652	0.00304355	0.315071
TRINITY_DN71496_c0_g1_i1	4	18	0	0	5.995	11.99	0	0	#NAME?	0.00535554	0.479487
TRINITY_DN88759_c0_g1_i2	477	489	82	104	303.54	520.381	86.6996	0.166608	-2.58547	2.79384e-09	1.49193e-06
TRINITY_DN88759_c0_g1_i16	360	386	50	70	229.113	402.037	56.1887	0.13976	-2.83898	5.29805e-10	3.16113e-07
TRINITY_DN88759_c0_g1_i18	27	30	0	0	15.3644	30.7289	0	0	#NAME?	4.72615e-06	0.00129861
TRINITY_DN88759_c0_g1_i23	400	450	62	66	258.734	458.291	59.1779	0.129127	-2.95313	8.04831e-11	5.40724e-08
TRINITY_DN88759_c0_g1_i24	384	444	79	46	251.361	446.543	56.1795	0.12581	-2.99068	9.88284e-11	6.52049e-08
TRINITY_DN88759_c0_g1_i29	20	28	0	0	12.9661	25.9322	0	0	#NAME?	2.57719e-05	0.00575212
TRINITY_DN88759_c0_g1_i36	401	437	72	40	250.959	451.687	50.2307	0.111207	-3.16868	1.14489e-11	8.78368e-09
TRINITY_DN88752_c3_g4_i1	4233	1746	13617	14376	8065.93	3194.99	12936.9	4.0491	2.0176	0.0010593	0.136564
TRINITY_DN88752_c3_g6_i1	7818	3683	27149	30537	16445.7	6152.34	26739	4.34615	2.11974	0.00868845	0.677988
TRINITY_DN88752_c4_g1_i1	574	321	2006	2147	1200	479.466	1920.53	4.00557	2.00201	2.12858e-06	0.000631598
TRINITY_DN88702_c0_g1_i1	124	508	119	20	202.004	344.256	59.7514	0.173567	-2.52644	1.54853e-07	5.97276e-05
TRINITY_DN88702_c0_g1_i8	148	143	57	1	90.4823	156.674	24.2908	0.155041	-2.68928	3.4245e-06	0.000973314
TRINITY_DN88702_c0_g1_i10	78	702	147	29	251.184	426.39	75.9775	0.178188	-2.48853	8.83015e-08	3.55951e-05
TRINITY_DN88779_c0_g2_i3	23	6	0	0	7.72342	15.4468	0	0	#NAME?	0.0011965	0.150725
TRINITY_DN88733_c1_g2_i2	2	0	32	19	11.9992	1.05694	22.9415	21.7056	4.44	0.00153773	0.183632
TRINITY_DN88733_c2_g2_i1	30	7	4	0	10.682	19.6948	1.66921	0.0847538	-3.56058	0.00887275	0.686053
TRINITY_DN88786_c2_g1_i10	422	249	2266	1800	1106.78	359.634	1853.93	5.15504	2.36598	2.04316e-08	9.31539e-06
TRINITY_DN88708_c2_g2_i1	400	40	34	8	125.78	233.335	18.2253	0.0781078	-3.67839	2.25308e-11	1.65869e-08
TRINITY_DN88708_c2_g3_i1	8815	6142	1070	383	4334.1	8028.41	639.784	0.07969	-3.64946	4.40778e-11	3.11322e-08
TRINITY_DN88708_c2_g9_i1	720	28	6	0	199.182	395.861	2.50381	0.00632499	-7.30472	1.49057e-28	1.40773e-24
TRINITY_DN88708_c2_g10_i1	19	14	2	0	9.27848	17.7223	0.834604	0.0470933	-4.40833	0.00486406	0.445994
TRINITY_DN88799_c2_g2_i2	71	62	8	14	40.9711	71.5391	10.4031	0.145419	-2.78171	8.34621e-05	0.0160025
TRINITY_DN88792_c0_g5_i1	48	24	8	6	22.4504	38.5347	6.36616	0.165206	-2.59766	0.00378274	0.370682
TRINITY_DN88717_c0_g1_i13	3	0	39	9	11.2009	1.58541	20.8164	13.13	3.71479	0.00524199	0.472521
TRINITY_DN88754_c5_g2_i1	2	16	53	63	31.872	9.83572	53.9083	5.48087	2.4544	0.00167822	0.197204
TRINITY_DN88754_c5_g2_i4	14	17	149	130	72.2525	16.726	127.779	7.63953	2.93348	1.267e-06	0.000395472
TRINITY_DN88767_c0_g2_i2	11	2	84	37	30.3175	6.91051	53.7244	7.77431	2.95871	0.000290269	0.0466221
TRINITY_DN88767_c0_g2_i4	153	239	96	12	129.053	211.989	46.1165	0.217542	-2.20063	2.33121e-05	0.00529971
TRINITY_DN88767_c0_g1_i6	5	351	0	0	97.6134	195.227	0	0	#NAME?	7.42969e-23	3.36421e-19
TRINITY_DN88767_c0_g1_i7	72	17	16	2	27.5317	47.3772	7.68608	0.162232	-2.62387	0.00194838	0.221242
TRINITY_DN88767_c0_g2_i15	1	0	96	0	20.2947	0.528469	40.061	75.8058	6.24424	1.93416e-06	0.000579107
TRINITY_DN82042_c0_g1_i1	2	0	37	18	12.7902	1.05694	24.5234	23.2023	4.5362	0.000933981	0.123195
TRINITY_DN84474_c0_g1_i1	33	46	11	8	25.6529	42.6785	8.62731	0.202147	-2.30653	0.00610743	0.525783
TRINITY_DN20807_c0_g1_i1	0	0	24	8	7.02612	0	14.0522	Inf	Inf	0.00293274	0.306081
TRINITY_DN85313_c0_g1_i9	32	52	10	10	27.3307	45.4421	9.21925	0.202879	-2.30131	0.00470004	0.435546
TRINITY_DN85387_c0_g2_i1	4	10	80	54	34.1172	7.60061	60.6338	7.97749	2.99593	0.000126306	0.0229523
TRINITY_DN84755_c0_g2_i1	98	81	28	24	60.014	96.2326	23.7954	0.24727	-2.01584	0.000842731	0.113099
TRINITY_DN84773_c0_g1_i3	19	8	0	0	7.21515	14.4303	0	0	#NAME?	0.0018332	0.211358
TRINITY_DN84701_c0_g1_i5	16	24	0	2	11.3165	21.6237	1.00925	0.0466732	-4.42126	0.00143218	0.17411
TRINITY_DN82986_c0_g1_i1	26	0	0	0	6.8701	13.7402	0	0	#NAME?	0.0023519	0.257338
TRINITY_DN91140_c1_g1_i2	22	26	203	154	94.1581	25.8918	162.424	6.27318	2.6492	1.54437e-06	0.000473554
TRINITY_DN91130_c3_g1_i2	14	11	178	22	49.4077	13.434	85.3815	6.35564	2.66804	4.31635e-05	0.00900736
TRINITY_DN91130_c3_g1_i3	0	0	63	22	18.6959	0	37.3917	Inf	Inf	9.24426e-07	0.000296956
TRINITY_DN91138_c4_g1_i2	642	135	69	35	229.902	413.348	46.4557	0.112389	-3.15343	2.03391e-11	1.5108e-08
TRINITY_DN91152_c0_g1_i3	116	88	33	18	66.22	109.586	22.8542	0.208551	-2.26153	0.000161253	0.028292
TRINITY_DN91152_c0_g1_i4	230	247	55	23	145.814	257.07	34.5579	0.13443	-2.89507	1.32998e-08	6.25353e-06
TRINITY_DN91189_c1_g2_i2	190	515	170	19	231.753	382.976	80.5292	0.210272	-2.24967	1.64169e-06	0.000499685
TRINITY_DN91189_c1_g3_i1	2	5	72	7	18.6892	3.80031	33.5781	8.83563	3.14333	0.00148753	0.179519
TRINITY_DN91189_c1_g6_i1	9	0	221	6	50.0039	4.75622	95.2515	20.0267	4.32385	6.34158e-09	3.14273e-06
TRINITY_DN91171_c1_g1_i2	0	206	2	0	56.9307	113.027	0.834604	0.00738413	-7.08136	4.35955e-14	4.90152e-11
TRINITY_DN91181_c1_g1_i2	2	0	24	33	13.8624	1.05694	26.6678	25.2312	4.65714	0.000595538	0.0844923
TRINITY_DN91181_c6_g1_i5	12	32	0	2	12.4542	23.8992	1.00925	0.0422293	-4.56561	0.000718518	0.0990019
TRINITY_DN91154_c3_g11_i2	0	0	12	21	7.80235	0	15.6047	Inf	Inf	0.0019473	0.221195
TRINITY_DN91154_c3_g2_i8	18	10	71	83	43.2557	14.9992	71.5122	4.76774	2.2533	0.00120141	0.151184
TRINITY_DN91154_c3_g7_i4	2	10	95	49	35.457	6.54368	64.3702	9.83701	3.29822	2.54316e-05	0.00569152
TRINITY_DN91137_c2_g5_i1	14	18	107	102	56.6988	17.2747	96.1229	5.56437	2.47622	9.81942e-05	0.0184841
TRINITY_DN91164_c1_g1_i1	0	0	21	14	7.91403	0	15.8281	Inf	Inf	0.00159073	0.188599
TRINITY_DN91146_c2_g5_i1	2	6	42	37	20.2734	4.34898	36.1977	8.32327	3.05715	0.00175765	0.204502
TRINITY_DN91124_c0_g1_i4	8	13	78	60	37.0937	11.3605	62.8269	5.53029	2.46736	0.000766368	0.104376
TRINITY_DN75529_c0_g1_i1	0	42	0	0	11.5222	23.0443	0	0	#NAME?	7.80197e-05	0.0150551
TRINITY_DN91498_c1_g5_i1	24	2775	33	2	775.017	1535.25	14.7802	0.00962722	-6.69867	6.75417e-36	1.71737e-31
TRINITY_DN91498_c1_g6_i1	3212	3825	1012	267	2176.58	3796.12	557.044	0.14674	-2.76866	4.27944e-09	2.19995e-06
TRINITY_DN91400_c0_g1_i3	0	2	21	26	11.4904	1.09735	21.8835	19.9422	4.31775	0.00233995	0.256452
TRINITY_DN91484_c0_g1_i1	6727	7751	1982	638	4478.41	7807.78	1149.04	0.147166	-2.76448	3.31451e-07	0.000117681
TRINITY_DN91484_c0_g3_i1	7095	822	376	104	2204.94	4200.5	209.386	0.049848	-4.32632	5.12947e-18	1.04021e-14
TRINITY_DN91484_c0_g2_i3	5	97	11	6	31.7409	55.8637	7.61806	0.136369	-2.87442	0.000377566	0.0579406
TRINITY_DN91484_c0_g3_i2	39	24	12	0	19.393	33.7785	5.00763	0.148249	-2.75391	0.0058977	0.512481
TRINITY_DN91484_c0_g5_i2	709	72	30	10	215.877	414.189	17.5653	0.0424089	-4.55949	1.76395e-18	3.80309e-15
TRINITY_DN91472_c0_g1_i1	6	10	144	4	35.3838	8.65755	62.11	7.17408	2.84279	0.000119891	0.0219678
TRINITY_DN91472_c0_g1_i2	2	8	64	8	18.0953	5.44633	30.7443	5.64496	2.49696	0.00864139	0.675432
TRINITY_DN91410_c1_g1_i1	896	61	44	8	264.688	506.977	22.3983	0.04418	-4.50046	3.56609e-19	8.73161e-16
TRINITY_DN91476_c1_g4_i1	621	42	22	4	181.211	351.224	11.1991	0.0318861	-4.97093	3.40877e-19	8.42458e-16
TRINITY_DN91476_c1_g5_i1	221	15	7	0	63.9715	125.022	2.92112	0.0233648	-5.41952	1.28228e-12	1.14866e-09
TRINITY_DN91485_c1_g3_i10	2	2	52	32	20.001	2.15429	37.8476	17.5685	4.13492	0.000120499	0.0220638
TRINITY_DN91485_c1_g3_i17	5	22	97	100	52.8269	14.7132	90.9406	6.1809	2.62782	6.00388e-05	0.0119409
TRINITY_DN91459_c4_g2_i2	41	42	228	194	118.877	44.7115	193.042	4.31749	2.11019	3.23198e-05	0.00696886
TRINITY_DN91468_c0_g1_i2	74	0	4	2	20.8926	39.1067	2.67845	0.0684909	-3.86794	0.000137761	0.0247214
TRINITY_DN91468_c0_g3_i1	70	30	545	13	143.721	53.4531	233.99	4.37748	2.1301	4.98837e-06	0.00136385
TRINITY_DN91468_c0_g2_i2	5	4	8	85	25.5342	4.83704	46.2314	9.55778	3.25668	0.000483791	0.0715511
TRINITY_DN91468_c1_g2_i1	280	23	12	1	83.0516	160.591	5.51225	0.0343248	-4.8646	4.13859e-13	3.97676e-10
TRINITY_DN91468_c1_g2_i3	300	23	56	18	101.806	171.16	32.4521	0.189601	-2.39896	8.14035e-06	0.00209074
TRINITY_DN91468_c1_g2_i4	0	7	183	5	41.3651	3.84072	78.8894	20.5403	4.36038	4.17486e-08	1.78064e-05
TRINITY_DN91497_c3_g5_i1	0	6	124	0	27.5188	3.29204	51.7455	15.7183	3.97438	9.82257e-06	0.00246346
TRINITY_DN91497_c3_g8_i3	67	13	10	8	25.3751	42.5402	8.21001	0.192994	-2.37337	0.0045637	0.426849
TRINITY_DN91497_c3_g12_i2	1	3	246	18	56.957	2.17449	111.74	51.3865	5.68332	2.22285e-12	1.90847e-09
TRINITY_DN91432_c0_g3_i1	52	47	8	12	31.331	53.2681	9.39389	0.176351	-2.50348	0.0011581	0.146726
TRINITY_DN91499_c6_g1_i1	20	60	224	175	112.637	43.4898	181.785	4.17994	2.06348	5.01816e-05	0.0102518
TRINITY_DN91499_c6_g1_i2	8	34	161	98	69.7607	22.8827	116.639	5.09725	2.34972	5.53828e-05	0.0111642
TRINITY_DN91434_c0_g1_i12	50	42	317	266	157.991	49.4678	266.515	5.38764	2.42965	5.42536e-07	0.000183556
TRINITY_DN91438_c0_g5_i3	202	0	1	3	54.341	106.751	1.93117	0.0180905	-5.78863	1.82375e-12	1.5906e-09
TRINITY_DN91438_c0_g8_i2	1	1	159	0	33.7141	1.07714	66.351	61.5991	5.94484	4.89982e-09	2.48029e-06
TRINITY_DN91443_c5_g1_i5	4	8	46	34	21.4282	6.50327	36.3531	5.58997	2.48284	0.00658936	0.558059
TRINITY_DN91411_c0_g1_i1	2	0	35	18	12.3729	1.05694	23.6888	22.4127	4.48624	0.00120589	0.151677
TRINITY_DN91452_c0_g2_i1	7	27	185	3	48.6141	18.5135	78.7148	4.25176	2.08806	0.000722661	0.0994483
TRINITY_DN91452_c0_g7_i1	0	1	71	0	15.0886	0.548674	29.6285	54.0001	5.75489	5.03309e-05	0.010276
TRINITY_DN91412_c1_g1_i7	3	3	56	7	15.0664	3.23143	26.9013	8.32489	3.05743	0.00480748	0.442895
TRINITY_DN91428_c1_g1_i4	0	2	22	22	10.6899	1.09735	20.2824	18.4831	4.20813	0.00362046	0.358628
TRINITY_DN91428_c2_g6_i2	6	4	38	48	22.7224	5.36551	40.0794	7.46982	2.90107	0.00184593	0.212308
TRINITY_DN91462_c4_g4_i1	2	2	46	9	12.9459	2.15429	23.7375	11.0187	3.46189	0.00417174	0.399932
TRINITY_DN91462_c4_g9_i3	339	345	1602	1811	975.417	368.444	1582.39	4.2948	2.10259	4.73492e-07	0.000162864
TRINITY_DN91467_c5_g3_i1	33	0	0	0	8.71974	17.4395	0	0	#NAME?	0.000526829	0.0768503
TRINITY_DN91483_c3_g1_i5	2	173	2	0	48.4061	95.9775	0.834604	0.00869583	-6.84546	2.00928e-12	1.73865e-09
TRINITY_DN91483_c3_g2_i1	4	245	6	1	69.7737	136.539	3.00844	0.0220335	-5.50416	2.63584e-13	2.60082e-10
TRINITY_DN91483_c3_g1_i12	1356	49	158	45	416.065	743.489	88.6418	0.119224	-3.06825	3.24958e-12	2.75422e-09
TRINITY_DN91483_c3_g1_i16	125	113	1250	61	340.234	128.059	552.41	4.31372	2.10893	2.20775e-07	8.14474e-05
TRINITY_DN91483_c3_g1_i17	114	2	6	0	31.9233	61.3428	2.50381	0.0408167	-4.6147	5.16547e-07	0.000175482
TRINITY_DN91483_c4_g1_i1	2800	7859	1498	601	3360.07	5791.74	928.397	0.160297	-2.64118	1.75976e-07	6.71695e-05
TRINITY_DN91483_c4_g3_i1	66	5	0	4	19.8204	37.6223	2.01849	0.0536514	-4.22024	5.50661e-05	0.0111191
TRINITY_DN91413_c2_g1_i1	50	16	741	17	176.501	35.2022	317.799	9.02782	3.17438	4.05542e-11	2.87048e-08
TRINITY_DN91413_c2_g2_i3	1	2	138	4	30.616	1.62582	59.6062	36.6623	5.19623	1.05489e-07	4.17098e-05
TRINITY_DN91413_c2_g3_i4	385	36	83	17	133.214	223.213	43.2147	0.193603	-2.36883	3.19036e-06	0.000910681
TRINITY_DN91413_c2_g2_i12	0	0	46	0	9.59795	0	19.1959	Inf	Inf	0.000362895	0.0560798
TRINITY_DN91413_c2_g2_i17	0	0	27	23	11.4367	0	22.8735	Inf	Inf	0.000135247	0.0243098
TRINITY_DN91441_c1_g4_i1	295	1274	259	72	499.661	854.909	144.414	0.168923	-2.56556	3.5332e-09	1.84502e-06
TRINITY_DN91441_c1_g7_i4	24	9	380	4	89.1073	17.6213	160.593	9.11358	3.18802	1.54049e-08	7.18205e-06
TRINITY_DN91441_c1_g4_i3	21580	6726	2130	554	8131.58	15094.7	1168.41	0.0774054	-3.69142	2.60125e-08	1.16842e-05
TRINITY_DN91441_c1_g7_i7	8	8	206	4	48.2999	8.61714	87.9827	10.2102	3.35194	1.12597e-06	0.000355821
TRINITY_DN91422_c1_g2_i2	0	2	22	25	11.4468	1.09735	21.7962	19.8626	4.31199	0.00236925	0.258637
TRINITY_DN91422_c1_g2_i4	22	16	185	101	74.2865	20.4051	128.168	6.28117	2.65103	6.01116e-06	0.00160629
TRINITY_DN91455_c1_g1_i1	27	8	1	0	9.53768	18.6581	0.417302	0.0223658	-5.48256	0.00140001	0.170891
TRINITY_DN67197_c0_g1_i1	24	10	192	109	76.648	18.17	135.126	7.43676	2.89467	9.74952e-07	0.000311309
TRINITY_DN67197_c0_g1_i3	20	24	301	256	139.264	23.7376	254.791	10.7337	3.42407	8.11222e-11	5.43912e-08
TRINITY_DN87749_c1_g7_i2	23	4	0	0	7.17474	14.3495	0	0	#NAME?	0.00186029	0.213586
TRINITY_DN87778_c2_g2_i3	2	129	6	6	38.6837	71.8359	5.53155	0.0770026	-3.69895	2.50992e-06	0.000729685
TRINITY_DN87778_c2_g2_i6	0	52	8	0	15.9347	28.531	3.33842	0.11701	-3.0953	0.00584391	0.508744
TRINITY_DN87778_c2_g2_i7	0	70	0	0	19.2036	38.4072	0	0	#NAME?	3.91041e-07	0.000137217
TRINITY_DN87701_c7_g1_i1	4	0	75	47	28.5644	2.11388	55.0149	26.0256	4.70186	1.52367e-06	0.000468075
TRINITY_DN87743_c4_g4_i2	46	43	16	8	29.3082	47.9026	10.7138	0.223659	-2.16063	0.00672345	0.566946
TRINITY_DN82546_c0_g1_i3	258	18	26	10	81.0586	146.221	15.8961	0.108713	-3.20141	7.04746e-08	2.89743e-05
TRINITY_DN82592_c0_g1_i1	34	6	2	0	11.0473	21.26	0.834604	0.039257	-4.6709	0.00152192	0.182205
TRINITY_DN82502_c0_g1_i1	0	4	27	33	15.0572	2.1947	27.9197	12.7215	3.66919	0.00181911	0.210173
TRINITY_DN78219_c0_g1_i3	0	0	12	16	6.5408	0	13.0816	Inf	Inf	0.00495969	0.452331
TRINITY_DN30180_c0_g1_i1	0	2	30	29	14.1252	1.09735	27.1531	24.7443	4.62903	0.000482736	0.071459
TRINITY_DN69309_c0_g1_i1	0	0	36	22	13.0623	0	26.1246	Inf	Inf	4.22977e-05	0.00885463
TRINITY_DN76887_c0_g2_i1	0	0	8	16	5.70619	0	11.4124	Inf	Inf	0.00987082	0.739142
TRINITY_DN76812_c0_g1_i1	0	96	0	0	26.3363	52.6727	0	0	#NAME?	4.10753e-09	2.11816e-06
TRINITY_DN92302_c0_g1_i2	33	39	10	6	23.0193	38.8378	7.20076	0.185406	-2.43124	0.00619704	0.532058
TRINITY_DN92313_c5_g6_i1	23	26	4	2	14.5494	26.4203	2.67845	0.101379	-3.30217	0.00398484	0.385706
TRINITY_DN92371_c1_g1_i1	2040	497	409	68	777.879	1350.77	204.991	0.151759	-2.72015	2.90063e-10	1.80226e-07
TRINITY_DN92371_c1_g6_i1	92	31	26	4	39.2482	65.628	12.8683	0.19608	-2.35049	0.00127937	0.158878
TRINITY_DN92371_c1_g6_i2	532	105	32	18	180.597	338.756	22.4369	0.0662331	-3.9163	2.16351e-14	2.52701e-11
TRINITY_DN92371_c1_g6_i4	20	27	5	0	13.735	25.3836	2.08651	0.0821992	-3.60473	0.00333	0.337647
TRINITY_DN92343_c3_g2_i2	344	62	68	16	126.131	215.811	36.4505	0.1689	-2.56576	7.50906e-07	0.000246486
TRINITY_DN92343_c3_g2_i3	151	18	4	0	45.6721	89.675	1.66921	0.018614	-5.74747	9.03359e-11	5.99607e-08
TRINITY_DN92343_c3_g2_i4	1708	227	140	33	551.125	1027.17	75.0749	0.0730887	-3.77421	5.50523e-17	9.19064e-14
TRINITY_DN92343_c3_g2_i12	465	76	14	12	149.668	287.437	11.8977	0.0413923	-4.59449	1.49875e-16	2.27253e-13
TRINITY_DN92306_c1_g1_i3	674	2327	748	98	997.274	1632.95	361.595	0.221436	-2.17504	6.3283e-07	0.000211081
TRINITY_DN92306_c1_g2_i1	3	5197	35	0	1433.82	2853.04	14.6056	0.0051193	-7.60984	4.00775e-40	1.87275e-35
TRINITY_DN92306_c2_g1_i1	52	806	110	33	266.134	469.711	62.5558	0.133179	-2.90856	4.23767e-10	2.58145e-07
TRINITY_DN92306_c2_g1_i4	654	3104	197	50	1078.07	2048.7	107.44	0.0524428	-4.25311	1.03448e-19	2.82602e-16
TRINITY_DN92306_c2_g1_i5	143	1199	331	63	451.675	733.431	169.918	0.231676	-2.10982	1.29833e-06	0.000404869
TRINITY_DN92306_c2_g1_i14	8	58	15	0	21.1552	36.0508	6.25953	0.173631	-2.52591	0.00901033	0.69248
TRINITY_DN92306_c2_g1_i17	465	52	31	7	145.369	274.269	16.4687	0.0600459	-4.05779	1.01985e-13	1.0702e-10
TRINITY_DN92306_c2_g1_i23	1974	932	726	14	932.294	1554.56	310.026	0.19943	-2.32605	9.70768e-08	3.8661e-05
TRINITY_DN92306_c3_g1_i1	92	12	3	1	28.4799	55.2032	1.75653	0.0318193	-4.97395	4.76429e-07	0.000163413
TRINITY_DN92355_c0_g1_i18	37	35	14	4	23.3088	38.7569	7.86072	0.202821	-2.30172	0.00976016	0.734198
TRINITY_DN92391_c0_g3_i1	284	341	119	28	200.486	337.183	63.7884	0.18918	-2.40217	4.24269e-07	0.000147779
TRINITY_DN92391_c0_g5_i2	609	193	71	18	233.222	427.732	38.7117	0.0905045	-3.46587	6.65989e-13	6.25403e-10
TRINITY_DN92357_c0_g1_i10	2	2	34	13	11.4513	2.15429	20.7484	9.63121	3.26772	0.0098724	0.739142
TRINITY_DN92357_c0_g1_i12	1	2	71	6	17.141	1.62582	32.6562	20.086	4.32812	0.000170516	0.0296495
TRINITY_DN92357_c0_g1_i15	10	6	181	29	49.3712	8.57673	90.1658	10.5128	3.39408	9.50588e-07	0.000304473
TRINITY_DN92357_c0_g1_i20	7	7	146	2	34.7377	7.54	61.9354	8.21424	3.03813	5.97661e-05	0.0118938
TRINITY_DN92357_c0_g1_i27	8	0	69	0	16.5108	4.22775	28.7938	6.81067	2.7678	0.00631456	0.540184
TRINITY_DN92357_c0_g1_i29	2	1	76	2	17.1649	1.60561	32.7242	20.3811	4.34916	0.000159954	0.0280788
TRINITY_DN92357_c0_g1_i30	5	0	56	0	13.0056	2.64235	23.3689	8.84401	3.1447	0.00685456	0.574593
TRINITY_DN92321_c1_g1_i1	0	6	62	1	14.8347	3.29204	26.3774	8.01246	3.00224	0.00505521	0.458686
TRINITY_DN92321_c1_g1_i10	0	0	89	0	18.5699	0	37.1399	Inf	Inf	7.6869e-07	0.000251325
TRINITY_DN92321_c2_g1_i1	177	67	17	3	69.4541	130.3	8.60801	0.0660629	-3.92002	2.63182e-09	1.40996e-06
TRINITY_DN92321_c2_g1_i7	225	26	42	8	77.3674	133.171	21.5637	0.161925	-2.62661	8.28161e-06	0.00211786
TRINITY_DN92321_c2_g1_i8	110	7	9	0	32.864	61.9723	3.75572	0.0606032	-4.04446	3.18851e-06	0.000910681
TRINITY_DN92321_c2_g1_i10	187	34	7	4	61.2091	117.479	4.93961	0.0420469	-4.57186	1.41389e-10	9.2e-08
TRINITY_DN92361_c11_g1_i1	66	52	334	231	159.678	63.41	255.947	4.03638	2.01306	2.03017e-05	0.00468625
TRINITY_DN92311_c0_g1_i1	146	124	30	2	79.3602	145.192	13.5283	0.0931753	-3.42391	3.13749e-08	1.37364e-05
TRINITY_DN92341_c2_g2_i1	0	0	22	10	7.11344	0	14.2269	Inf	Inf	0.00282185	0.296679
TRINITY_DN92301_c2_g1_i1	28	68	16	0	29.3919	52.107	6.67683	0.128137	-2.96424	0.000542152	0.0784622
TRINITY_DN92379_c0_g2_i2	133	10	22	4	43.4861	75.7731	11.1991	0.147798	-2.7583	0.000106933	0.0199473
TRINITY_DN92379_c0_g5_i1	358	30	53	6	115.398	205.652	25.1448	0.122268	-3.03188	2.53845e-08	1.14629e-05
TRINITY_DN92379_c0_g8_i1	41	312	77	17	116.782	192.853	40.7109	0.211097	-2.24402	2.48142e-05	0.00558054
TRINITY_DN92379_c0_g8_i2	39	296	61	26	110.797	183.018	38.5756	0.210775	-2.24622	2.38821e-05	0.00541812
TRINITY_DN92379_c0_g4_i2	563	20	17	3	158.555	308.502	8.60801	0.0279026	-5.16346	4.97358e-19	1.17429e-15
TRINITY_DN92379_c0_g3_i3	97	0	0	0	25.6308	51.2615	0	0	#NAME?	4.57457e-09	2.34074e-06
TRINITY_DN92379_c0_g2_i4	193	6	14	2	56.069	105.287	6.85148	0.0650745	-3.94176	2.16743e-08	9.84123e-06
TRINITY_DN92379_c0_g12_i1	437	24	11	4	125.359	244.109	6.60882	0.0270732	-5.20699	1.87238e-17	3.34547e-14
TRINITY_DN92379_c0_g4_i4	138	8	13	2	41.8762	77.3181	6.43417	0.0832169	-3.58698	2.38082e-06	0.000697057
TRINITY_DN92379_c0_g13_i1	210	6	10	0	59.2218	114.271	4.17302	0.0365188	-4.77522	1.1961e-10	7.81361e-08
TRINITY_DN92379_c0_g7_i4	547	18	10	2	152.066	298.949	5.18227	0.017335	-5.85017	2.69197e-21	9.88697e-18
TRINITY_DN92365_c1_g1_i6	651	22	136	54	220.053	356.104	84.0027	0.235894	-2.08379	3.95958e-06	0.00111012
TRINITY_DN92365_c1_g2_i2	3	0	92	3	20.7455	1.58541	39.9057	25.1706	4.65367	2.15256e-05	0.00494116
TRINITY_DN92365_c1_g2_i3	3	2	118	8	27.9807	2.68276	53.2786	19.8597	4.31177	3.58393e-06	0.00101208
TRINITY_DN92330_c0_g4_i1	10	10	50	54	29.4431	10.7714	48.1148	4.46689	2.15927	0.0067697	0.568815
TRINITY_DN92330_c0_g4_i6	26	12	170	181	91.3012	20.3243	162.278	7.98445	2.99719	1.71636e-07	6.5817e-05
TRINITY_DN92376_c1_g1_i3	0	0	11	15	6.07983	0	12.1597	Inf	Inf	0.0071189	0.587846
TRINITY_DN92336_c0_g1_i1	35	1	2	0	9.93985	19.0451	0.834604	0.0438225	-4.51218	0.00300974	0.312262
TRINITY_DN92309_c2_g1_i4	1	142	8	0	40.8893	78.4402	3.33842	0.0425601	-4.55436	6.26288e-08	2.59748e-05
TRINITY_DN92309_c2_g1_i5	586	211	138	35	250.351	425.453	75.2495	0.176869	-2.49925	4.4773e-08	1.89496e-05
TRINITY_DN92309_c2_g2_i1	65	49	27	7	38.0175	61.2355	14.7995	0.241682	-2.04882	0.00491592	0.449876
TRINITY_DN92309_c2_g1_i9	46	26	694	12	167.119	38.5751	295.663	7.66461	2.93821	7.35161e-10	4.27578e-07
TRINITY_DN92309_c2_g1_i12	36	1	0	2	10.2914	19.5736	1.00925	0.0515617	-4.27756	0.00249575	0.269773
TRINITY_DN92309_c2_g1_i14	215	95	69	12	100.297	165.745	34.8493	0.210259	-2.24976	3.73319e-05	0.00791027
TRINITY_DN92309_c2_g1_i16	24	531	15	2	155.649	304.029	7.26878	0.0239082	-5.38635	2.17038e-19	5.60483e-16
TRINITY_DN92363_c5_g1_i1	20	0	0	0	5.28469	10.5694	0	0	#NAME?	0.00897717	0.690252
TRINITY_DN92363_c5_g1_i2	49	6	2	0	15.0108	29.187	0.834604	0.028595	-5.12809	0.000125341	0.0228021
TRINITY_DN90459_c6_g8_i1	0	6	66	31	23.2386	3.29204	43.1853	13.1181	3.71348	0.00011169	0.0206598
TRINITY_DN90459_c6_g9_i1	12	4	99	107	51.922	8.53632	95.3076	11.1649	3.4809	7.64522e-07	0.000250458
TRINITY_DN90459_c6_g9_i2	17	8	147	143	73.4389	13.3734	133.505	9.98287	3.31945	9.18436e-08	3.6888e-05
TRINITY_DN90459_c6_g9_i3	4	8	67	72	35.3977	6.50327	64.2921	9.88612	3.3054	3.27281e-05	0.00704313
TRINITY_DN90459_c6_g9_i4	3	20	147	108	64.2008	12.5589	115.843	9.22397	3.20539	4.37679e-07	0.00015165
TRINITY_DN90440_c1_g1_i1	8585	8166	1842	670	5062.07	9017.38	1106.77	0.122737	-3.02636	7.27973e-08	2.97811e-05
TRINITY_DN90440_c1_g1_i2	96	1130	253	36	397.239	670.734	123.744	0.18449	-2.43838	4.08339e-08	1.75294e-05
TRINITY_DN90440_c1_g1_i6	6071	5427	1261	487	3478.98	6185.99	771.969	0.124793	-3.00239	4.98586e-09	2.51999e-06
TRINITY_DN90440_c1_g1_i10	109	6503	240	75	1881.81	3625.63	137.999	0.0380622	-4.7155	6.7536e-21	2.25494e-17
TRINITY_DN90458_c2_g3_i1	11	11	129	4	33.8495	11.8486	55.8505	4.71369	2.23686	0.001843	0.212227
TRINITY_DN90477_c3_g3_i20	15	9	53	62	33.1344	12.8651	53.4036	4.15105	2.05348	0.00700091	0.581723
TRINITY_DN90434_c2_g3_i2	12	12	92	41	36.0035	12.9257	59.0813	4.57084	2.19246	0.00237184	0.258835
TRINITY_DN90427_c1_g2_i1	81	0	1	0	21.6117	42.806	0.417302	0.00974868	-6.68058	4.8138e-07	0.00016472
TRINITY_DN90411_c2_g1_i5	291	7	0	0	78.8126	157.625	0	0	#NAME?	2.74588e-20	8.32704e-17
TRINITY_DN90411_c2_g2_i1	121	24	19	7	44.287	77.1129	11.4611	0.148627	-2.75023	8.86541e-05	0.0168902
TRINITY_DN90411_c2_g1_i8	3975	1755	433	142	1657.97	3063.59	252.348	0.0823702	-3.60173	1.15082e-14	1.38328e-11
TRINITY_DN90414_c4_g1_i6	10	4	41	44	23.3961	7.47939	39.3128	5.25615	2.39401	0.00718371	0.591277
TRINITY_DN90414_c4_g1_i15	10	0	30	48	21.0128	5.28469	36.741	6.95234	2.7975	0.00383509	0.374612
TRINITY_DN90439_c2_g2_i7	66	0	4	6	19.788	34.879	4.69695	0.134664	-2.89256	0.00223117	0.246675
TRINITY_DN90425_c0_g3_i18	122	4	19	8	39.3168	66.6679	11.9657	0.179482	-2.47809	0.000553793	0.0797628
TRINITY_DN90425_c1_g1_i1	20	0	0	0	5.28469	10.5694	0	0	#NAME?	0.00897717	0.690252
TRINITY_DN90435_c1_g10_i1	12	1	5	714	184.639	6.8903	362.387	52.5938	5.71682	2.28746e-21	8.49569e-18
TRINITY_DN90418_c4_g1_i13	0	0	70	0	14.6056	0	29.2112	Inf	Inf	1.08999e-05	0.0027029
TRINITY_DN90423_c1_g2_i10	0	0	29	0	6.05088	0	12.1018	Inf	Inf	0.00570621	0.499254
TRINITY_DN90495_c0_g3_i3	5	0	54	2	13.093	2.64235	23.5436	8.9101	3.15544	0.00671868	0.566688
TRINITY_DN90471_c4_g1_i1	6	10	50	67	31.6662	8.65755	54.6749	6.31528	2.65885	0.000873505	0.11667
TRINITY_DN90471_c4_g1_i3	152	180	1532	1421	767.732	179.089	1356.38	7.57377	2.92101	7.08863e-12	5.64612e-09
TRINITY_DN90420_c2_g4_i3	60	107	460	443	252.962	90.4162	415.507	4.59549	2.20022	6.58093e-07	0.000218406
TRINITY_DN90420_c2_g4_i7	28	28	186	224	110.407	30.16	190.654	6.32141	2.66025	6.7399e-07	0.00022301
TRINITY_DN90420_c2_g4_i8	25	15	173	179	91.9813	21.4418	162.521	7.57961	2.92212	2.78728e-07	0.000100802
TRINITY_DN90420_c2_g4_i10	4	8	38	49	23.5436	6.50327	40.584	6.24056	2.64167	0.00329873	0.334784
TRINITY_DN90420_c2_g4_i11	60	61	345	274	173.707	65.1773	282.236	4.33028	2.11446	6.22044e-06	0.00164493
TRINITY_DN90420_c2_g4_i13	53	65	344	323	185.109	63.6727	306.545	4.81439	2.26735	1.21505e-06	0.000379974
TRINITY_DN88554_c2_g4_i1	19	39	4	0	16.5542	31.4392	1.66921	0.0530932	-4.23533	0.000366734	0.0565672
TRINITY_DN88504_c1_g1_i13	6	0	35	27	15.7006	3.17081	28.2304	8.9032	3.15432	0.00445828	0.420451
TRINITY_DN88560_c0_g4_i2	2	7	49	34	21.2513	4.89765	37.605	7.67816	2.94076	0.00184395	0.212227
TRINITY_DN88560_c0_g4_i3	2	0	30	10	9.31112	1.05694	17.5653	16.619	4.05476	0.00709242	0.586685
TRINITY_DN88560_c0_g4_i7	2	2	36	26	15.1487	2.15429	28.1431	13.0638	3.7075	0.00156826	0.186827
TRINITY_DN88560_c0_g4_i10	4	6	38	38	20.2195	5.40592	35.0332	6.48052	2.69611	0.00488563	0.447475
TRINITY_DN88560_c0_g4_i21	2	2	39	20	14.2608	2.15429	26.3672	12.2394	3.61347	0.00235434	0.25752
TRINITY_DN88525_c0_g1_i1	15017	34	34	39	3994.27	7954.68	33.8686	0.00425769	-7.87571	4.81084e-33	8.75415e-29
TRINITY_DN88579_c3_g4_i1	828	473	3446	4217	2131.56	697.095	3566.02	5.11554	2.35489	2.44523e-07	8.95091e-05
TRINITY_DN88579_c3_g4_i2	234	92	828	1001	512.397	174.14	850.654	4.88489	2.28833	5.90328e-08	2.46068e-05
TRINITY_DN88576_c0_g7_i2	4	10	68	58	32.6226	7.60061	57.6447	7.58421	2.923	0.000235186	0.0391468
TRINITY_DN88576_c0_g11_i2	7	6	65	25	23.3658	6.99133	39.7402	5.68422	2.50696	0.0040793	0.393467
TRINITY_DN88581_c0_g1_i2	6	3	43	29	18.6974	4.81684	32.5781	6.76337	2.75774	0.00536575	0.480272
TRINITY_DN88577_c0_g1_i1	2	0	62	0	13.4648	1.05694	25.8727	24.4789	4.61347	0.000489785	0.072245
TRINITY_DN88577_c0_g1_i5	10	0	77	4	19.7177	5.28469	34.1508	6.4622	2.69203	0.00407335	0.393121
TRINITY_DN88577_c0_g1_i6	11	2	166	4	39.1006	6.91051	71.2907	10.3163	3.36685	6.68409e-06	0.0017549
TRINITY_DN88577_c0_g1_i7	6	4	89	5	22.5143	5.36551	39.663	7.39222	2.88601	0.00125688	0.156777
TRINITY_DN88577_c0_g1_i9	0	0	78	0	16.2748	0	32.5496	Inf	Inf	3.52494e-06	0.000998429
TRINITY_DN88577_c0_g1_i10	17	2	116	0	29.2442	10.0813	48.4071	4.80166	2.26353	0.00310483	0.319819
TRINITY_DN88544_c3_g1_i7	81	4	0	2	23.005	45.0007	1.00925	0.0224273	-5.4786	9.7305e-07	0.000311064
TRINITY_DN88544_c3_g2_i3	88	0	2	6	25.1838	46.5053	3.86234	0.0830517	-3.58985	6.35941e-05	0.0126101
TRINITY_DN88544_c3_g1_i13	26	4	0	0	7.96745	15.9349	0	0	#NAME?	0.000973003	0.127427
TRINITY_DN88570_c1_g1_i4	498	617	9237	8458	4362.22	601.709	8122.72	13.4994	3.75482	8.79919e-12	6.94168e-09
TRINITY_DN88570_c1_g1_i5	36	19	522	482	245.255	29.4497	461.06	15.6559	3.96863	6.46427e-16	8.86621e-13
TRINITY_DN88570_c1_g1_i7	67	87	895	707	406.698	83.1421	730.254	8.78321	3.13475	8.47601e-13	7.89222e-10
TRINITY_DN88570_c1_g1_i8	114	85	1849	1634	851.514	106.883	1596.15	14.9336	3.90049	3.31136e-18	6.92763e-15
TRINITY_DN88570_c1_g1_i9	113	88	1798	1645	844.207	108	1580.41	14.6334	3.8712	5.2914e-18	1.06004e-14
TRINITY_DN50204_c0_g1_i1	8	0	76	52	31.0916	4.22775	57.9554	13.7083	3.77698	1.40157e-05	0.00338909
TRINITY_DN91650_c1_g2_i2	4	3	125	0	27.9613	3.7599	52.1628	13.8735	3.79426	1.69806e-05	0.00398928
TRINITY_DN91650_c1_g3_i2	0	0	49	4	11.2331	0	22.4663	Inf	Inf	0.000119419	0.0218933
TRINITY_DN91639_c2_g4_i1	10	6	122	96	53.9657	8.57673	99.3547	11.5842	3.53409	3.39864e-07	0.000120409
TRINITY_DN91617_c4_g1_i1	50	58	13	15	35.6204	58.2465	12.9943	0.223091	-2.1643	0.00281503	0.296245
TRINITY_DN91685_c2_g8_i1	0	4	18	28	11.9178	2.1947	21.6409	9.86054	3.30167	0.00948533	0.719451
TRINITY_DN91671_c0_g1_i14	165	24	36	4	58.7035	100.366	17.0414	0.169793	-2.55815	6.66451e-05	0.0131362
TRINITY_DN91671_c0_g1_i15	309	1	11	0	84.218	163.846	4.59032	0.0280161	-5.1576	5.28684e-14	5.83039e-11
TRINITY_DN91653_c1_g2_i2	14	6	52	57	30.5769	10.6906	50.4632	4.72033	2.23889	0.00471975	0.436667
TRINITY_DN91616_c1_g1_i3	52	3	0	2	15.0678	29.1264	1.00925	0.0346505	-4.85098	0.000123606	0.0225485
TRINITY_DN91616_c1_g1_i4	26	2	0	0	7.41877	14.8375	0	0	#NAME?	0.00150679	0.181115
TRINITY_DN91616_c1_g1_i6	195	7	2	2	54.368	106.892	1.84385	0.0172496	-5.85729	1.81554e-12	1.58763e-09
TRINITY_DN91616_c1_g1_i8	562	63	19	14	173.28	331.566	14.9935	0.0452201	-4.46689	6.60907e-17	1.08688e-13
TRINITY_DN91616_c1_g1_i10	33	1	2	0	9.41138	17.9882	0.834604	0.0463974	-4.42981	0.0042227	0.403412
TRINITY_DN91616_c1_g1_i12	137	4	3	0	37.9234	74.595	1.25191	0.0167827	-5.89688	1.01154e-09	5.79485e-07
TRINITY_DN91616_c1_g1_i13	62	0	2	0	16.7998	32.7651	0.834604	0.0254724	-5.29492	4.02706e-05	0.0084732
TRINITY_DN91695_c0_g1_i13	15	13	112	101	56.3823	15.0598	97.7048	6.48779	2.69773	2.93001e-05	0.0064151
TRINITY_DN91608_c6_g1_i8	2	0	24	16	9.57308	1.05694	18.0892	17.1147	4.09717	0.00657529	0.557074
TRINITY_DN91654_c2_g1_i3	19	4	0	0	6.1178	12.2356	0	0	#NAME?	0.00450801	0.423931
TRINITY_DN91661_c1_g1_i1	0	0	65	2	14.0669	0	28.1339	Inf	Inf	1.61582e-05	0.00381778
TRINITY_DN91661_c1_g1_i2	5	19	143	4	37.3799	13.0671	61.6927	4.72121	2.23916	0.00112932	0.143797
TRINITY_DN91661_c1_g3_i1	2	4	177	2	39.0617	3.25163	74.8717	23.0259	4.52518	4.47605e-08	1.89496e-05
TRINITY_DN91661_c1_g1_i4	0	0	29	1	6.30319	0	12.6064	Inf	Inf	0.00471986	0.436667
TRINITY_DN91661_c1_g3_i3	0	3	10	34	11.4881	1.64602	21.3302	12.9586	3.69584	0.00639187	0.545527
TRINITY_DN91661_c1_g3_i5	0	1	78	1	16.8014	0.548674	33.0542	60.2438	5.91274	1.72093e-05	0.00404014
TRINITY_DN91661_c1_g3_i10	0	0	49	0	10.2239	0	20.4478	Inf	Inf	0.000231391	0.0387074
TRINITY_DN91655_c0_g2_i5	39	32	4	6	21.4324	38.1679	4.69695	0.12306	-3.02256	0.0011842	0.149575
TRINITY_DN91603_c2_g3_i1	72	6	13	2	23.888	41.3418	6.43417	0.155634	-2.68378	0.00273562	0.289454
TRINITY_DN91607_c2_g2_i2	1131	2926	12429	10717	6398.91	2203.12	10594.7	4.80895	2.26572	6.93194e-05	0.0135824
TRINITY_DN91681_c1_g2_i1	4	10	48	68	30.9727	7.60061	54.3449	7.15006	2.83796	0.000496726	0.0729744
TRINITY_DN91630_c1_g2_i15	2	8	40	32	19.1432	5.44633	32.84	6.02975	2.5921	0.00727266	0.594831
TRINITY_DN77010_c0_g1_i1	29	2	0	0	8.21148	16.423	0	0	#NAME?	0.000792978	0.107425
TRINITY_DN77010_c0_g2_i1	21	2	0	0	6.0976	12.1952	0	0	#NAME?	0.00454152	0.425889
TRINITY_DN77098_c0_g1_i1	4	0	38	32	17.0596	2.11388	32.0054	15.1406	3.92035	0.000593118	0.0842521
TRINITY_DN77044_c0_g1_i2	14	22	108	100	57.5002	19.4694	95.5309	4.90672	2.29476	0.000243835	0.0402796
TRINITY_DN19829_c0_g1_i1	4	0	36	26	15.1285	2.11388	28.1431	13.3135	3.73482	0.00157615	0.187522
TRINITY_DN19852_c0_g1_i1	16	25	0	1	11.3385	22.1724	0.504623	0.0227591	-5.45741	0.000447502	0.0671149
TRINITY_DN20673_c0_g1_i2	0	0	22	22	10.1412	0	20.2824	Inf	Inf	0.000337766	0.0529641
TRINITY_DN92816_c0_g3_i1	21	71	418	401	213.42	50.0537	376.786	7.52764	2.9122	5.41959e-10	3.22202e-07
TRINITY_DN92816_c0_g1_i6	15	13	87	76	44.8582	15.0598	74.6566	4.95735	2.30957	0.000707767	0.0978468
TRINITY_DN92869_c0_g2_i2	289	58	14	0	95.1964	184.551	5.84223	0.0316565	-4.98135	2.55286e-14	2.96086e-11
TRINITY_DN92869_c0_g2_i3	238	47	75	6	92.9444	151.563	34.3254	0.226476	-2.14257	0.000120548	0.0220638
TRINITY_DN92869_c0_g2_i4	442	62	42	8	144.582	267.601	21.5637	0.0805814	-3.63341	9.09064e-12	7.12062e-09
TRINITY_DN92869_c0_g2_i6	173	7	49	3	58.6138	95.2659	21.9617	0.23053	-2.11697	0.000830804	0.111726
TRINITY_DN92802_c0_g1_i1	2	4	32	29	15.6197	3.25163	27.9877	8.60729	3.10556	0.00481636	0.442973
TRINITY_DN92802_c0_g2_i2	6	0	36	24	15.1523	3.17081	27.1338	8.55737	3.09717	0.00563299	0.494813
TRINITY_DN92802_c0_g2_i21	0	0	17	12	6.57481	0	13.1496	Inf	Inf	0.00451038	0.424034
TRINITY_DN92802_c0_g2_i22	0	2	15	22	9.22929	1.09735	17.3612	15.8211	3.98378	0.00899782	0.691679
TRINITY_DN92809_c0_g5_i2	44	64	0	8	31.2024	58.3678	4.03698	0.0691646	-3.85382	4.62417e-06	0.00127589
TRINITY_DN92899_c1_g1_i20	114	136	24	42	83.0373	134.865	31.2094	0.231412	-2.11146	0.000101506	0.0190101
TRINITY_DN92856_c1_g1_i12	4	19	122	76	50.9004	12.5387	89.2622	7.11895	2.83166	2.05945e-05	0.0047472
TRINITY_DN92856_c1_g1_i20	6	10	42	63	28.9877	8.65755	49.3179	5.69652	2.51008	0.00226884	0.249904
TRINITY_DN92847_c2_g2_i6	16	24	105	117	62.2406	21.6237	102.858	4.75671	2.24996	0.000234824	0.0391431
TRINITY_DN92847_c2_g6_i1	8	10	62	39	27.6338	9.71449	45.553	4.68918	2.22934	0.00579282	0.505093
TRINITY_DN92847_c2_g2_i11	8	18	61	78	39.46	14.1039	64.816	4.59562	2.20026	0.00206272	0.231915
TRINITY_DN92882_c0_g1_i1	243	13	42	6	78.0526	135.551	20.5544	0.151636	-2.72131	4.22015e-06	0.00117224
TRINITY_DN92882_c2_g1_i1	3007	305	346	69	967.829	1756.45	179.206	0.102027	-3.29298	9.68465e-14	1.02604e-10
TRINITY_DN92882_c2_g1_i4	3222	347	399	103	1055.8	1893.12	218.48	0.115407	-3.11519	1.37744e-12	1.22725e-09
TRINITY_DN92882_c2_g1_i5	1536	178	460	31	558.497	909.393	207.602	0.228287	-2.13108	6.39923e-07	0.000213232
TRINITY_DN92882_c2_g6_i1	281	26	6	0	82.6346	162.765	2.50381	0.015383	-6.02252	5.3927e-16	7.61774e-13
TRINITY_DN92864_c1_g4_i3	205	150	76	26	117.736	190.637	44.8352	0.235186	-2.08813	5.45587e-05	0.0110437
TRINITY_DN92864_c1_g8_i1	317	150	83	13	145.511	249.826	41.1962	0.1649	-2.60034	3.10359e-07	0.000111268
TRINITY_DN92864_c1_g3_i3	185	139	26	12	95.4689	174.032	16.9053	0.097139	-3.36381	5.31111e-09	2.67212e-06
TRINITY_DN92864_c1_g4_i7	6	68	14	4	24.1707	40.4806	7.86072	0.194185	-2.3645	0.00788305	0.632921
TRINITY_DN92864_c1_g11_i1	204	10	4	0	57.4818	113.294	1.66921	0.0147334	-6.08477	4.74219e-13	4.54355e-10
TRINITY_DN92887_c2_g9_i1	4	3	154	0	34.0122	3.7599	64.2645	17.0921	4.09526	1.04077e-06	0.000329843
TRINITY_DN92821_c4_g1_i1	3	0	25	23	11.8121	1.58541	22.0389	13.9011	3.79713	0.00447089	0.421159
TRINITY_DN92896_c4_g1_i6	10	3	94	87	45.0297	6.93071	83.1286	11.9942	3.58427	1.47685e-06	0.000454961
TRINITY_DN92896_c4_g2_i2	0	0	60	19	17.313	0	34.626	Inf	Inf	2.22853e-06	0.000658301
TRINITY_DN92851_c3_g1_i4	56	51	2	0	29.2056	57.5766	0.834604	0.0144955	-6.10825	3.04469e-08	1.33845e-05
TRINITY_DN92851_c3_g1_i7	36	51	0	0	23.5036	47.0073	0	0	#NAME?	2.12339e-08	9.65455e-06
TRINITY_DN92851_c3_g1_i8	24	38	2	2	17.6884	33.5329	1.84385	0.0549864	-4.18478	0.000198953	0.034004
TRINITY_DN92851_c3_g1_i9	27	47	0	2	20.5328	40.0563	1.00925	0.0251957	-5.31068	5.0073e-06	0.00136564
TRINITY_DN92851_c3_g1_i10	51	28	0	0	21.1574	42.3148	0	0	#NAME?	9.04361e-08	3.63668e-05
TRINITY_DN92851_c3_g1_i12	40	50	0	0	24.2862	48.5725	0	0	#NAME?	1.27947e-08	6.05049e-06
TRINITY_DN92851_c3_g1_i13	46	40	0	0	23.1283	46.2565	0	0	#NAME?	2.60161e-08	1.16842e-05
TRINITY_DN92851_c3_g1_i15	38	57	2	0	26.0954	51.3562	0.834604	0.0162513	-5.9433	1.84694e-07	7.00121e-05
TRINITY_DN92851_c3_g1_i16	40	42	6	0	23.3434	44.1831	2.50381	0.0566691	-4.14129	4.37678e-05	0.0091162
TRINITY_DN92851_c3_g1_i17	46	43	0	2	24.4559	47.9026	1.00925	0.0210687	-5.56875	4.72858e-07	0.000162815
TRINITY_DN92851_c4_g1_i3	32	4	0	0	9.55285	19.1057	0	0	#NAME?	0.000283448	0.0458158
TRINITY_DN92851_c4_g2_i2	46	42	0	0	23.6769	47.3539	0	0	#NAME?	1.8386e-08	8.46443e-06
TRINITY_DN92851_c4_g2_i3	162	110	2	4	74.4096	145.966	2.8531	0.0195463	-5.67696	1.18022e-14	1.41347e-11
TRINITY_DN92851_c4_g3_i1	14	16	0	0	8.08867	16.1773	0	0	#NAME?	0.00093296	0.123109
TRINITY_DN92881_c1_g3_i2	0	0	42	29	16.0804	0	32.1608	Inf	Inf	5.8201e-06	0.00156028
TRINITY_DN92898_c2_g2_i1	27	0	0	0	7.13433	14.2687	0	0	#NAME?	0.00188791	0.216083
TRINITY_DN92898_c2_g2_i2	4789	571	321	157	1528.66	2844.13	213.18	0.0749543	-3.73785	5.58261e-16	7.81918e-13
TRINITY_DN92898_c2_g2_i3	227	215	59	22	136.825	237.927	35.7225	0.150141	-2.73561	9.8051e-08	3.89551e-05
TRINITY_DN92898_c2_g2_i7	917	267	113	27	345.941	631.102	60.78	0.0963077	-3.37621	1.41999e-13	1.46223e-10
TRINITY_DN92898_c2_g2_i9	3752	3438	1345	328	2297.97	3869.16	726.788	0.187841	-2.41241	2.91037e-07	0.000105024
TRINITY_DN92898_c2_g2_i15	3695	3746	1286	319	2352.83	4008.03	697.625	0.174057	-2.52237	1.00815e-07	3.99092e-05
TRINITY_DN92804_c3_g2_i1	152	142	837	752	443.499	158.239	728.758	4.60543	2.20334	1.43225e-07	5.5307e-05
TRINITY_DN92804_c3_g4_i1	4	10	39	57	26.3195	7.60061	45.0383	5.92561	2.56696	0.00271544	0.288084
TRINITY_DN92804_c3_g2_i2	253	314	1493	1415	821.53	305.986	1337.07	4.36972	2.12754	2.57127e-07	9.36048e-05
TRINITY_DN92804_c3_g7_i2	41	62	455	348	210.583	55.685	365.481	6.56337	2.71444	5.09614e-09	2.57179e-06
TRINITY_DN92804_c3_g9_i1	41	14	2	2	15.5963	29.3487	1.84385	0.0628257	-3.9925	0.000592532	0.0842413
TRINITY_DN92875_c0_g2_i3	8	7	39	48	24.2826	8.06847	40.4967	5.01913	2.32744	0.0077235	0.624357
TRINITY_DN92854_c2_g2_i2	307	69	38	15	111.763	200.099	23.4268	0.117076	-3.09448	1.27007e-08	6.01462e-06
TRINITY_DN92854_c2_g2_i3	17	15	158	16	45.6109	17.2141	74.0077	4.29925	2.10409	0.00105372	0.136004
TRINITY_DN92854_c2_g4_i1	6	8	43	39	22.5922	7.56021	37.6243	4.97662	2.31517	0.00934453	0.710892
TRINITY_DN92854_c2_g4_i2	10	11	231	2	54.3631	11.3201	97.406	8.6047	3.10512	1.6035e-06	0.000489865
TRINITY_DN92854_c2_g3_i3	5	43	2	0	13.535	26.2353	0.834604	0.0318122	-4.97427	0.00036608	0.0564928
TRINITY_DN92854_c2_g3_i6	0	60	6	1	17.9644	32.9204	3.00844	0.0913851	-3.4519	0.0013698	0.167699
TRINITY_DN92854_c2_g4_i6	2	6	180	4	40.7409	4.34898	77.1329	17.7359	4.1486	1.25623e-07	4.90834e-05
TRINITY_DN92833_c0_g3_i1	32	1	2	0	9.14715	17.4597	0.834604	0.0478018	-4.38679	0.00500925	0.455517
TRINITY_DN92819_c1_g1_i14	0	0	67	0	13.9796	0	27.9592	Inf	Inf	1.67252e-05	0.00393768
TRINITY_DN92819_c1_g1_i16	10	6	119	13	32.3979	8.57673	56.2191	6.55483	2.71256	0.00038766	0.0591873
TRINITY_DN92819_c1_g1_i17	31	76	852	24	212.867	58.0818	367.652	6.32991	2.66219	2.39804e-09	1.29733e-06
TRINITY_DN92868_c4_g2_i6	443	94	38	22	156.323	285.687	26.9592	0.0943661	-3.40559	2.58926e-11	1.89353e-08
TRINITY_DN92868_c4_g2_i7	236	42	52	12	87.7591	147.763	27.7552	0.187836	-2.41246	1.8422e-05	0.00429655
TRINITY_DN92868_c4_g2_i8	53	10	5	0	17.7911	33.4956	2.08651	0.0622921	-4.00481	0.000352887	0.0548666
TRINITY_DN74010_c0_g1_i1	23	0	0	0	6.0774	12.1548	0	0	#NAME?	0.00457535	0.426849
TRINITY_DN54033_c0_g1_i1	6	2	50	42	23.1637	4.26816	42.0593	9.85419	3.30074	0.000482624	0.071459
TRINITY_DN82409_c0_g2_i1	0	2	55	0	12.0245	1.09735	22.9516	20.9155	4.3865	0.00118072	0.149259
TRINITY_DN82472_c0_g1_i1	87	97	0	0	49.5991	99.1982	0	0	#NAME?	9.7149e-15	1.18061e-11
TRINITY_DN82472_c0_g2_i1	26	33	0	0	15.9232	31.8464	0	0	#NAME?	3.2344e-06	0.000921662
TRINITY_DN82472_c0_g1_i2	167	143	3	2	84.4879	166.715	2.26115	0.013563	-6.20418	1.0349e-16	1.64463e-13
TRINITY_DN82472_c0_g1_i3	47	17	1	0	17.2914	34.1655	0.417302	0.0122141	-6.3553	8.10336e-06	0.00208448
TRINITY_DN82439_c0_g1_i3	56	50	18	9	34.5405	57.028	12.053	0.211353	-2.24227	0.002806	0.295483
TRINITY_DN98764_c0_g1_i1	0	0	33	24	12.941	0	25.8819	Inf	Inf	4.73612e-05	0.00975401
TRINITY_DN92431_c7_g4_i1	304	6	0	2	82.478	163.947	1.00925	0.00615594	-7.3438	1.1201e-18	2.51869e-15
TRINITY_DN92431_c7_g2_i6	13	6	66	37	28.1876	10.1621	46.213	4.54756	2.18509	0.006382	0.544966
TRINITY_DN92428_c1_g2_i2	2	3	122	0	26.8069	2.70296	50.9109	18.8352	4.23536	5.93906e-06	0.00158831
TRINITY_DN92428_c1_g2_i4	0	0	27	0	5.63358	0	11.2672	Inf	Inf	0.0080254	0.639689
TRINITY_DN92428_c1_g5_i2	36	94	22	7	41.6566	70.6002	12.713	0.18007	-2.47337	0.00057664	0.0824429
TRINITY_DN92428_c1_g3_i3	74	13	12	1	25.8759	46.2395	5.51225	0.119211	-3.06841	0.000574981	0.0822911
TRINITY_DN92428_c1_g3_i4	43	0	2	2	12.284	22.7242	1.84385	0.0811405	-3.62343	0.00363566	0.35981
TRINITY_DN92428_c1_g5_i4	128	135	17	7	76.1708	141.715	10.6265	0.074985	-3.73725	3.0335e-09	1.60435e-06
TRINITY_DN92428_c1_g3_i6	391	53	26	15	127.065	235.711	18.4192	0.0781431	-3.67774	1.30147e-11	9.91243e-09
TRINITY_DN92465_c1_g5_i3	13	17	72	88	45.3251	16.1976	74.4526	4.59653	2.20055	0.00121691	0.152713
TRINITY_DN92476_c1_g2_i1	30	20	135	159	81.6992	26.8276	136.571	5.09069	2.34786	3.91548e-05	0.00826473
TRINITY_DN92476_c1_g6_i2	0	0	12	22	8.05467	0	16.1093	Inf	Inf	0.00162243	0.19167
TRINITY_DN92476_c1_g11_i1	0	0	30	10	8.78265	0	17.5653	Inf	Inf	0.000766682	0.104376
TRINITY_DN92409_c2_g4_i1	4	2	30	25	14.1729	3.21122	25.1346	7.82712	2.96848	0.00931133	0.708692
TRINITY_DN92409_c2_g4_i3	0	6	69	36	25.1262	3.29204	46.9603	14.2648	3.83439	4.6547e-05	0.00960428
TRINITY_DN92487_c0_g1_i2	225	22	14	3	69.1662	130.976	7.3561	0.0561636	-4.15422	4.97264e-10	2.98855e-07
TRINITY_DN92487_c0_g2_i2	56	6178	111	17	1737.1	3419.3	54.8991	0.0160557	-5.96077	3.56719e-29	3.68479e-25
TRINITY_DN92487_c0_g1_i7	56	174	67	0	76.5114	125.064	27.9592	0.22356	-2.16126	0.000338836	0.0530563
TRINITY_DN92487_c1_g1_i1	40	2257	38	14	641.209	1259.5	22.9222	0.0181995	-5.77996	2.61664e-30	3.08903e-26
TRINITY_DN92487_c1_g1_i3	124	0	24	2	38.2773	65.5302	11.0245	0.168235	-2.57145	0.000537435	0.0779845
TRINITY_DN92487_c1_g4_i1	716	325	58	23	296.256	556.703	35.8099	0.0643249	-3.95848	1.12903e-16	1.77919e-13
TRINITY_DN92487_c1_g1_i10	7	2	137	0	30.9835	4.79663	57.1704	11.9189	3.57517	1.69433e-05	0.00398334
TRINITY_DN92466_c0_g3_i1	2	0	134	0	28.4877	1.05694	55.9185	52.9061	5.72536	8.06244e-08	3.27802e-05
TRINITY_DN92466_c0_g2_i5	20	13795	83	11	3809.86	7579.52	40.1869	0.00530204	-7.55924	3.58983e-31	5.15919e-27
TRINITY_DN92466_c0_g1_i2	195	456	135	39	214.631	353.247	76.0161	0.215193	-2.2163	2.10116e-06	0.000625146
TRINITY_DN92466_c1_g3_i1	29	193	43	2	70.0864	121.22	18.9532	0.156355	-2.67711	1.83744e-05	0.00428929
TRINITY_DN92466_c1_g7_i1	1	98	16	0	30.4877	54.2985	6.67683	0.122965	-3.02368	0.000387399	0.0591748
TRINITY_DN92451_c1_g3_i1	33	0	2	0	9.13704	17.4395	0.834604	0.0478572	-4.38512	0.0050207	0.455944
TRINITY_DN92471_c0_g7_i2	4	1	34	44	19.5271	2.66255	36.3917	13.668	3.77273	0.000404307	0.0613043
TRINITY_DN92411_c3_g4_i1	8	0	42	79	30.8098	4.22775	57.3919	13.575	3.76288	2.14072e-05	0.00491739
TRINITY_DN92488_c1_g1_i10	0	0	28	6	7.3561	0	14.7122	Inf	Inf	0.00218212	0.242127
TRINITY_DN92488_c1_g1_i11	7	32	168	146	82.5193	21.2568	143.782	6.76402	2.75788	1.55191e-06	0.000475423
TRINITY_DN92488_c1_g1_i13	19	14	104	82	51.2504	17.7223	84.7785	4.78371	2.25813	0.000495132	0.0728698
TRINITY_DN92480_c2_g2_i3	0	10	247	1	54.5325	5.48674	103.578	18.8779	4.23863	2.42027e-09	1.30722e-06
TRINITY_DN92480_c2_g1_i3	324	0	15	0	88.7418	171.224	6.25953	0.0365576	-4.77369	3.09787e-13	3.04761e-10
TRINITY_DN92480_c2_g2_i8	3	1	122	4	27.5317	2.13408	52.9294	24.8019	4.63238	1.63345e-06	0.000497638
TRINITY_DN92446_c0_g1_i6	2	0	82	24	23.6933	1.05694	46.3297	43.8339	5.45398	1.54183e-06	0.000473213
TRINITY_DN92432_c0_g1_i1	0	3	58	7	14.691	1.64602	27.7359	16.8503	4.0747	0.000698501	0.0968493
TRINITY_DN92432_c0_g1_i2	6	0	120	8	28.642	3.17081	54.1132	17.066	4.09306	6.11782e-06	0.00162821
TRINITY_DN92432_c1_g2_i1	6	2	98	0	22.5819	4.26816	40.8956	9.58155	3.26026	0.000396522	0.0604009
TRINITY_DN92432_c1_g2_i8	52	2	8	0	15.9581	28.5777	3.33842	0.116819	-3.09766	0.0048532	0.44537
TRINITY_DN92432_c1_g2_i22	11	0	80	2	20.1033	5.81316	34.3934	5.91647	2.56474	0.00521483	0.470552
TRINITY_DN92432_c2_g1_i1	28	0	0	0	7.39857	14.7971	0	0	#NAME?	0.00151784	0.181783
TRINITY_DN92449_c2_g2_i1	0	0	108	0	22.5343	0	45.0686	Inf	Inf	6.01898e-08	2.5026e-05
TRINITY_DN92489_c1_g1_i4	8	3	113	6	28.0283	5.87377	50.1829	8.54355	3.09484	0.000202224	0.0344918
TRINITY_DN92489_c1_g1_i5	6	2	137	14	34.2516	4.26816	64.2351	15.0498	3.91168	2.31222e-06	0.00067938
TRINITY_DN92489_c1_g3_i2	7	5	130	20	35.3922	6.44265	64.3417	9.98684	3.32003	1.94379e-05	0.00449942
TRINITY_DN92489_c1_g3_i3	6	13	98	6	27.1135	10.3036	43.9233	4.26292	2.09184	0.00692114	0.577721
TRINITY_DN92493_c0_g2_i16	8	4	62	50	28.7632	6.42245	51.1039	7.95707	2.99224	0.000388355	0.0592662
TRINITY_DN92493_c0_g2_i21	8	6	66	61	32.9219	7.5198	58.3239	7.75605	2.95532	0.000213797	0.0361671
TRINITY_DN89265_c0_g1_i6	31	466	46	29	152.947	272.065	33.83	0.124345	-3.00758	3.1718e-09	1.66683e-06
TRINITY_DN89265_c0_g1_i8	60	338	55	25	126.364	217.16	35.5672	0.163783	-2.61014	5.62904e-07	0.000189671
TRINITY_DN89265_c0_g5_i1	2	0	58	0	12.6302	1.05694	24.2035	22.8997	4.51725	0.000812257	0.109722
TRINITY_DN89265_c0_g1_i16	0	0	32	0	6.67683	0	13.3537	Inf	Inf	0.00343493	0.345531
TRINITY_DN89265_c0_g1_i20	7	79	18	4	28.2872	47.0445	9.52993	0.202573	-2.30349	0.00590553	0.513027
TRINITY_DN89203_c0_g1_i1	87	17	10	2	30.2433	55.3043	5.18227	0.0937047	-3.41574	5.94639e-05	0.0118485
TRINITY_DN89203_c1_g1_i1	779	23	36	11	222.435	424.297	20.5737	0.048489	-4.3662	1.19198e-17	2.22604e-14
TRINITY_DN89203_c1_g2_i1	197	957	184	41	363.331	629.189	97.4731	0.154919	-2.69042	1.78215e-09	9.81813e-07
TRINITY_DN89203_c2_g2_i2	5	3594	18	2	991.548	1974.58	8.52068	0.0043152	-7.85636	1.80763e-42	1.49378e-37
TRINITY_DN89203_c2_g3_i2	7	4909	16	4	1352.92	2697.14	8.69533	0.00322391	-8.27697	3.58399e-44	3.94895e-39
TRINITY_DN89203_c2_g3_i3	5	4026	11	6	1109.61	2211.6	7.61806	0.00344459	-8.18145	2.39061e-44	3.94895e-39
TRINITY_DN89203_c2_g1_i2	17	4	7	165	48.6813	11.1787	86.1839	7.70967	2.94667	4.15772e-05	0.0087259
TRINITY_DN89203_c2_g3_i5	3	1786	19	6	496.237	981.517	10.9565	0.0111628	-6.48516	1.68907e-33	3.28423e-29
TRINITY_DN89203_c2_g3_i6	64	2954	159	32	868.552	1654.6	82.499	0.0498602	-4.32597	2.23902e-20	6.91689e-17
TRINITY_DN89297_c1_g1_i6	518	159	193	18	225.304	360.986	89.6225	0.248271	-2.01001	1.45078e-05	0.0034902
TRINITY_DN89297_c1_g3_i1	0	8	110	0	25.1463	4.38939	45.9032	10.4578	3.3865	0.000124226	0.022649
TRINITY_DN89297_c1_g1_i10	1	0	192	0	40.3252	0.528469	80.122	151.612	7.24424	2.62064e-11	1.91225e-08
TRINITY_DN89297_c1_g1_i16	0	2	42	4	10.3213	1.09735	19.5452	17.8113	4.15472	0.00351794	0.351634
TRINITY_DN89297_c1_g4_i2	67	4	7	4	21.2709	37.6021	4.93961	0.131365	-2.92835	0.00176287	0.204954
TRINITY_DN89214_c0_g2_i2	6	6	156	4	36.7902	6.46286	67.1176	10.3851	3.37645	9.56899e-06	0.002409
TRINITY_DN89264_c0_g1_i2	20	12	93	131	61.0341	17.1535	104.915	6.11624	2.61264	3.70619e-05	0.00786314
TRINITY_DN89277_c4_g3_i1	0	4	51	0	11.7386	2.1947	21.2824	9.69721	3.27757	0.00717547	0.590893
TRINITY_DN89277_c4_g1_i3	4	1	104	4	24.0402	2.66255	45.4179	17.058	4.09238	2.48961e-05	0.00559442
TRINITY_DN89277_c4_g1_i8	4	15	321	0	72.149	10.344	133.954	12.9499	3.69487	2.44599e-09	1.31895e-06
TRINITY_DN89277_c5_g1_i1	0	0	86	0	17.944	0	35.888	Inf	Inf	1.16051e-06	0.000364643
TRINITY_DN89277_c5_g1_i2	0	0	64	1	13.606	0	27.212	Inf	Inf	2.1902e-05	0.00502407
TRINITY_DN89277_c5_g4_i1	73	116	1158	22	298.281	102.224	494.338	4.83581	2.27376	4.22321e-08	1.79894e-05
TRINITY_DN89277_c5_g3_i2	0	10	321	0	69.7204	5.48674	133.954	24.4141	4.60965	1.07224e-11	8.3199e-09
TRINITY_DN89277_c5_g1_i9	0	2	110	0	23.5003	1.09735	45.9032	41.8311	5.3865	1.32086e-06	0.000410347
TRINITY_DN89557_c1_g2_i1	0	0	20	13	7.45307	0	14.9061	Inf	Inf	0.00225513	0.248643
TRINITY_DN89557_c1_g9_i2	5	4	71	4	18.242	4.83704	31.6469	6.54263	2.70987	0.00494447	0.451863
TRINITY_DN89557_c2_g1_i1	28	310	39	18	105.122	184.886	25.358	0.137155	-2.86612	2.07399e-07	7.68561e-05
TRINITY_DN89557_c2_g1_i7	0	22	0	0	6.03541	12.0708	0	0	#NAME?	0.00527844	0.474642
TRINITY_DN89570_c1_g2_i1	2	6	64	68	32.6853	4.34898	61.0217	14.0313	3.81057	8.20309e-06	0.00210359
TRINITY_DN89570_c1_g3_i1	6	7	79	54	33.614	7.01153	60.2165	8.58821	3.10236	9.40121e-05	0.0177575
TRINITY_DN89570_c1_g2_i2	42	39	279	204	131.482	43.594	219.37	5.03213	2.33117	3.09859e-06	0.000887552
TRINITY_DN89570_c1_g2_i4	24	41	259	194	120.579	35.1789	205.978	5.85516	2.54971	7.22189e-07	0.000237533
TRINITY_DN89570_c1_g2_i7	36	34	261	223	129.563	37.6798	221.447	5.87707	2.5551	5.1904e-07	0.000176148
TRINITY_DN89559_c3_g1_i2	13	137	16	0	44.3576	82.0384	6.67683	0.0813867	-3.61906	2.12005e-06	0.000629633
TRINITY_DN89534_c2_g1_i2	22	5	0	0	7.18485	14.3697	0	0	#NAME?	0.00185346	0.212951
TRINITY_DN89534_c3_g1_i3	112	7	0	1	31.7669	63.0293	0.504623	0.00800617	-6.96467	1.15166e-09	6.54091e-07
TRINITY_DN89534_c3_g1_i4	213	30	26	11	72.7124	129.024	16.4007	0.127113	-2.97581	8.38137e-07	0.000272147
TRINITY_DN89534_c3_g1_i6	147	6	0	2	40.9931	80.977	1.00925	0.0124634	-6.32616	4.87293e-11	3.41259e-08
TRINITY_DN89534_c3_g1_i8	34	0	0	0	8.98398	17.968	0	0	#NAME?	0.000429433	0.0646397
TRINITY_DN89534_c3_g1_i9	213	82	4	1	79.8645	157.555	2.17383	0.0137973	-6.17947	4.37912e-16	6.23928e-13
TRINITY_DN89534_c3_g1_i10	43	0	0	4	12.3713	22.7242	2.01849	0.0888258	-3.49288	0.00357946	0.35606
TRINITY_DN89534_c3_g1_i12	1039	283	20	11	359.126	704.354	13.8969	0.01973	-5.66347	1.0672e-27	9.04521e-24
TRINITY_DN89534_c3_g1_i13	56	1	3	0	15.6974	30.1429	1.25191	0.0415323	-4.58962	0.000222829	0.0374839
TRINITY_DN89534_c3_g1_i14	65	8	0	0	19.3699	38.7399	0	0	#NAME?	2.76672e-07	0.000100278
TRINITY_DN89534_c3_g1_i15	40	0	3	0	11.1953	21.1388	1.25191	0.0592233	-4.07769	0.00321383	0.32798
TRINITY_DN89594_c2_g1_i1	11	18	0	1	8.09696	15.6893	0.504623	0.0321635	-4.95843	0.00415366	0.398545
TRINITY_DN89525_c2_g1_i2	14	24	108	118	62.5904	20.5667	104.614	5.08657	2.34669	0.000128915	0.0233622
TRINITY_DN89525_c4_g1_i3	9	11	65	57	33.3399	10.7916	55.8882	5.17884	2.37263	0.00187333	0.21501
TRINITY_DN89517_c0_g1_i1	10	6	350	4	78.3255	8.57673	148.074	17.2646	4.10975	6.48372e-11	4.43724e-08
TRINITY_DN89517_c1_g1_i8	78	86	1158	38	295.409	88.4065	502.412	5.68297	2.50664	3.08393e-09	1.62842e-06
TRINITY_DN89597_c2_g5_i8	85	74	2	6	44.692	85.5217	3.86234	0.0451621	-4.46874	1.04384e-08	5.02974e-06
TRINITY_DN89597_c2_g3_i12	4	24	58	85	41.1893	15.282	67.0965	4.39054	2.1344	0.0023187	0.254548
TRINITY_DN89569_c2_g1_i13	0	2	22	23	10.9422	1.09735	20.787	18.9429	4.24359	0.00314334	0.322545
TRINITY_DN89569_c2_g1_i20	0	4	20	26	11.8305	2.1947	21.4662	9.78097	3.28998	0.00967194	0.729587
TRINITY_DN89569_c2_g1_i24	4	2	38	18	14.076	3.21122	24.9407	7.76673	2.95731	0.00893123	0.689768
TRINITY_DN89569_c2_g1_i27	2	1	27	19	11.2303	1.60561	20.855	12.9888	3.6992	0.00593387	0.514637
TRINITY_DN89565_c3_g2_i2	23	29	143	166	85.754	28.0663	143.442	5.11081	2.35355	2.77389e-05	0.00613726
TRINITY_DN89565_c3_g1_i2	34	34	233	170	109.82	36.6229	183.017	4.99735	2.32116	8.2844e-06	0.00211786
TRINITY_DN89537_c2_g3_i1	3381	82465	11312	4442	26997.6	47033.1	6962.06	0.148025	-2.75609	0.0092909	0.707463
TRINITY_DN89537_c2_g2_i2	4637	66120	8413	2974	21870.2	38728.8	5011.51	0.1294	-2.95009	0.00216816	0.240991
TRINITY_DN89537_c2_g2_i3	12637	2377	677	161	4173.11	7982.46	363.758	0.0455696	-4.45578	5.03421e-15	6.32719e-12
TRINITY_DN89537_c2_g2_i4	104	1	0	0	27.7547	55.5095	0	0	#NAME?	1.22518e-09	6.91094e-07
TRINITY_DN89537_c2_g2_i6	2506	5756	1571	523	2701	4482.51	919.5	0.20513	-2.28539	2.06789e-06	0.000616357
TRINITY_DN89537_c2_g2_i9	8	288	3	0	81.7489	162.246	1.25191	0.00771611	-7.01791	1.72392e-17	3.131e-14
TRINITY_DN89537_c2_g2_i11	2315	22084	2345	866	7377.95	13340.3	1415.58	0.106113	-3.23633	3.51009e-07	0.000123827
TRINITY_DN89537_c2_g2_i12	93	8	25	1	32.2371	53.537	10.9372	0.204292	-2.2913	0.00367728	0.363276
TRINITY_DN34108_c0_g1_i1	20	44	3	0	17.9815	34.711	1.25191	0.0360665	-4.7932	6.79123e-05	0.0133542
TRINITY_DN71573_c0_g1_i1	51	2	0	0	14.0246	28.0493	0	0	#NAME?	1.08805e-05	0.0027001
TRINITY_DN80877_c0_g1_i1	12	10	68	70	37.7643	11.8284	63.7002	5.38537	2.42905	0.000938328	0.123627
TRINITY_DN80877_c0_g1_i3	8	8	76	72	38.3325	8.61714	68.0478	7.8968	2.98127	7.6653e-05	0.0148782
TRINITY_DN80881_c0_g2_i1	0	0	14	24	8.97659	0	17.9532	Inf	Inf	0.000824273	0.111076
TRINITY_DN80872_c0_g1_i1	9	10	42	64	30.0328	10.243	49.8226	4.86408	2.28217	0.00447506	0.421312
TRINITY_DN92977_c1_g1_i1	16	17	225	5	57.0995	17.783	96.4161	5.42182	2.43878	5.59999e-05	0.0112664
TRINITY_DN92977_c1_g1_i5	39	183	61	2	73.7411	121.018	26.4647	0.218685	-2.19308	0.000312218	0.0496233
TRINITY_DN92977_c1_g1_i8	2	2	55	0	12.553	2.15429	22.9516	10.6539	3.41331	0.00460161	0.428467
TRINITY_DN92977_c1_g1_i14	1	4	259	2	55.9068	2.72316	109.091	40.0602	5.3241	1.08939e-11	8.41351e-09
TRINITY_DN92977_c2_g1_i8	2	70	9	1	21.8622	39.4641	4.26034	0.107955	-3.2115	0.0010296	0.133308
TRINITY_DN92977_c3_g2_i2	2	0	43	0	9.50047	1.05694	17.944	16.9773	4.08554	0.00547706	0.487594
TRINITY_DN92989_c3_g2_i1	4123	4111	935	279	2482.72	4434.48	530.967	0.119736	-3.06207	2.72598e-10	1.70981e-07
TRINITY_DN92989_c3_g4_i1	230	84	24	6	90.3397	167.637	13.043	0.0778052	-3.68399	7.95955e-10	4.60774e-07
TRINITY_DN92989_c3_g3_i2	291	99	72	39	128.915	208.103	49.7261	0.238949	-2.06523	3.40226e-05	0.00729795
TRINITY_DN92989_c3_g8_i5	553	1873	506	161	806.154	1319.91	292.399	0.22153	-2.17443	3.44069e-07	0.000121508
TRINITY_DN92982_c3_g2_i3	30	10	2	0	11.0877	21.3408	0.834604	0.0391084	-4.67638	0.00150803	0.181198
TRINITY_DN92982_c3_g2_i5	218	20	40	0	71.4359	126.18	16.6921	0.132288	-2.91824	2.46525e-06	0.000718265
TRINITY_DN92982_c3_g2_i7	200	18	22	6	63.8892	115.57	12.2084	0.105636	-3.24282	4.26685e-07	0.000148464
TRINITY_DN92982_c3_g4_i1	478	38	24	12	144.764	273.458	16.0707	0.0587686	-4.08881	5.03369e-14	5.62122e-11
TRINITY_DN92982_c3_g2_i9	288	27	28	7	91.1151	167.013	15.2168	0.0911114	-3.45622	4.07478e-09	2.10455e-06
TRINITY_DN92982_c3_g1_i2	3760	3333	1530	489	2350.5	3815.77	885.233	0.231993	-2.10785	6.06584e-06	0.00161829
TRINITY_DN92982_c3_g5_i1	279	346	76	19	189.293	337.284	41.3028	0.122457	-3.02965	7.05469e-10	4.11274e-07
TRINITY_DN92900_c3_g1_i1	0	13	52	32	22.4902	7.13276	37.8476	5.30617	2.40767	0.00631224	0.540125
TRINITY_DN92900_c4_g8_i1	79	100	438	466	257.275	96.6164	417.933	4.32569	2.11293	1.7288e-06	0.000522352
TRINITY_DN92944_c3_g2_i6	1353	1119	325	88	754.507	1328.98	180.03	0.135464	-2.88402	2.83513e-11	2.05967e-08
TRINITY_DN92944_c3_g2_i7	12136	4092	1640	349	4759.58	8658.67	860.489	0.0993788	-3.33092	2.97899e-09	1.58058e-06
TRINITY_DN92944_c3_g3_i1	34216	15777	3891	1298	14508.6	26738.5	2278.72	0.0852225	-3.55262	1.25391e-05	0.00306568
TRINITY_DN92944_c3_g3_i2	84	15	4	2	27.65	52.6215	2.67845	0.0509004	-4.29618	4.62059e-06	0.00127589
TRINITY_DN92944_c3_g1_i3	22285	5550	1224	415	7771.14	14822.1	720.196	0.0485894	-4.36321	7.87098e-11	5.30968e-08
TRINITY_DN92944_c3_g1_i4	78484	26441	6987	2364	30046.2	55983.9	4108.62	0.0733894	-3.76829	0.00107276	0.137922
TRINITY_DN92956_c4_g1_i5	7	2	65	60	31.0993	4.79663	57.402	11.9672	3.58101	2.98376e-05	0.0065058
TRINITY_DN92956_c5_g1_i2	66	8	11	1	22.1817	39.2684	5.09495	0.129747	-2.94623	0.00175835	0.204511
TRINITY_DN92956_c5_g1_i4	86	3	20	0	27.7202	47.0944	8.34604	0.17722	-2.49639	0.00316299	0.323992
TRINITY_DN92956_c5_g1_i8	116	8	16	4	37.1936	65.6918	8.69533	0.132365	-2.9174	0.000117591	0.0216303
TRINITY_DN92956_c5_g1_i9	121	7	10	2	36.4839	67.7855	5.18227	0.076451	-3.70932	4.17966e-06	0.00116393
TRINITY_DN92956_c5_g1_i11	48	0	2	2	13.6052	25.3665	1.84385	0.0726883	-3.78213	0.00172781	0.201598
TRINITY_DN92956_c5_g1_i13	124	2	9	3	35.9486	66.6275	5.26959	0.0790903	-3.66036	5.21395e-06	0.001415
TRINITY_DN92956_c5_g1_i17	159	7	21	0	48.3153	87.8673	8.76335	0.0997339	-3.32577	3.43941e-06	0.000976178
TRINITY_DN92956_c5_g1_i18	81	1	8	2	23.8512	43.3547	4.34766	0.100281	-3.31788	0.000340552	0.0532998
TRINITY_DN92956_c5_g1_i23	40	2	3	1	11.9963	22.2361	1.75653	0.0789944	-3.6621	0.0042357	0.404304
TRINITY_DN92937_c1_g2_i1	1809	1056	9882	8299	4923.52	1535.4	8311.65	5.41334	2.43652	5.71457e-06	0.00153823
TRINITY_DN92937_c1_g3_i1	360	275	2505	1883	1168.34	341.134	1995.55	5.84974	2.54837	2.09477e-09	1.14262e-06
TRINITY_DN92937_c1_g2_i2	7513	5856	57432	47797	27634.7	7183.42	48086	6.69402	2.74287	0.00857399	0.671593
TRINITY_DN92937_c1_g2_i3	1083	553	5420	4567	2721.07	875.749	4566.39	5.21427	2.38247	4.33298e-07	0.000150606
TRINITY_DN92937_c1_g4_i1	3538	1823	17160	15588	8948.46	2869.96	15027	5.23596	2.38845	0.000198477	0.0339578
TRINITY_DN92937_c1_g3_i2	6346	6402	63487	50391	29394	6866.27	51921.7	7.56185	2.91874	0.00706041	0.584769
TRINITY_DN92932_c1_g1_i1	6	2	50	60	27.7053	4.26816	51.1425	11.9823	3.58284	7.24113e-05	0.0140963
TRINITY_DN92967_c3_g6_i1	142	67	25	1	61.3705	111.804	10.9372	0.0978248	-3.35366	4.50207e-07	0.000155665
TRINITY_DN92959_c1_g1_i1	18	16	90	78	47.6045	18.2912	76.9178	4.20517	2.07217	0.00168047	0.197266
TRINITY_DN92959_c1_g1_i3	6	2	26	37	16.8945	4.26816	29.5209	6.91654	2.79005	0.00826488	0.652639
TRINITY_DN92959_c1_g1_i5	0	0	18	10	6.27883	0	12.5577	Inf	Inf	0.00555652	0.49136
TRINITY_DN92959_c1_g1_i10	6	1	65	89	37.8778	3.71949	72.0361	19.3672	4.27554	4.42064e-07	0.000153009
TRINITY_DN92959_c2_g3_i1	8	0	65	45	27.0302	4.22775	49.8327	11.787	3.55913	8.31723e-05	0.015974
TRINITY_DN92968_c2_g2_i3	20	7	0	1	7.45736	14.4101	0.504623	0.0350187	-4.83573	0.00632318	0.540641
TRINITY_DN92968_c5_g1_i6	11	14	102	31	35.8514	13.4946	58.2081	4.31344	2.10884	0.00304444	0.315071
TRINITY_DN92968_c5_g1_i12	6968	5119	1603	461	3696.3	6491.03	901.567	0.138894	-2.84794	4.14068e-08	1.77063e-05
TRINITY_DN92968_c5_g1_i14	80	78	1492	4	354.854	85.0741	624.633	7.34223	2.87622	1.1453e-11	8.78368e-09
TRINITY_DN92923_c4_g3_i3	5	10	78	9	22.6101	8.12908	37.0912	4.56277	2.18991	0.00961835	0.727204
TRINITY_DN92915_c3_g3_i1	140	4	0	1	38.3425	76.1804	0.504623	0.00662406	-7.23807	3.02108e-11	2.18515e-08
TRINITY_DN92915_c3_g1_i7	1022	2858	454	174	1192.73	2108.21	277.26	0.131515	-2.92671	3.70343e-11	2.63261e-08
TRINITY_DN92915_c3_g2_i3	165	496	108	29	209.521	359.34	59.7027	0.166146	-2.58948	5.24663e-08	2.19806e-05
TRINITY_DN92915_c3_g1_i19	1535	902	262	105	734.211	1306.1	162.319	0.124277	-3.00837	3.33893e-12	2.81235e-09
TRINITY_DN92915_c3_g1_i23	1375	635	221	109	611.14	1075.05	147.228	0.136949	-2.86829	2.02583e-11	1.50819e-08
TRINITY_DN92915_c3_g2_i4	265	602	159	58	282.983	470.346	95.6192	0.203295	-2.29835	2.92198e-07	0.000105213
TRINITY_DN92915_c3_g2_i5	400	529	104	54	286.143	501.636	70.6491	0.140837	-2.8279	4.0001e-10	2.45311e-07
TRINITY_DN92999_c6_g1_i1	996	1099	6874	8295	4091.87	1129.35	7054.38	6.24642	2.64303	3.63071e-07	0.000127945
TRINITY_DN92999_c6_g2_i3	1631	1738	12448	14411	7141.11	1815.53	12466.7	6.86671	2.77962	4.54847e-06	0.0012571
TRINITY_DN92960_c6_g2_i14	691	463	125	45	347.039	619.208	74.8708	0.120914	-3.04795	1.06436e-11	8.27817e-09
TRINITY_DN92960_c6_g2_i24	330	325	128	37	212.4	352.714	72.0857	0.204375	-2.29071	9.08032e-07	0.000291974
TRINITY_DN92919_c2_g5_i1	25	33	321	24	88.6915	31.318	146.065	4.66393	2.22155	2.41886e-05	0.00548014
TRINITY_DN92919_c3_g1_i7	39	54	482	18	130.231	50.2387	210.223	4.18448	2.06505	1.22072e-05	0.00298894
TRINITY_DN92919_c4_g1_i3	6	5	94	4	23.5795	5.91418	41.2449	6.97389	2.80196	0.00127622	0.158651
TRINITY_DN92914_c0_g6_i1	149	16	0	5	45.0219	87.5207	2.52312	0.0288288	-5.11635	4.22889e-10	2.58145e-07
TRINITY_DN92914_c0_g7_i1	75	442	94	36	169.771	282.149	57.3928	0.203413	-2.29751	2.37007e-06	0.000695142
TRINITY_DN92914_c0_g2_i4	566	337	111	46	276.775	484.017	69.5332	0.143659	-2.79928	6.74882e-10	3.96e-07
TRINITY_DN92914_c0_g2_i5	134	191	54	27	105.885	175.612	36.1591	0.205904	-2.27996	1.81767e-05	0.00424662
TRINITY_DN92914_c0_g2_i6	48	63	14	14	36.42	59.933	12.907	0.215356	-2.2152	0.00220636	0.244489
TRINITY_DN92914_c0_g3_i4	422	411	105	29	253.485	448.519	58.4508	0.13032	-2.93987	2.79699e-10	1.74113e-07
TRINITY_DN92943_c1_g3_i1	477	81	59	35	169.402	296.522	42.2826	0.142595	-2.81	7.08795e-09	3.49168e-06
TRINITY_DN92943_c1_g4_i1	6180	911	447	113	2004.67	3765.78	243.556	0.0646762	-3.95062	3.97226e-16	5.68409e-13
TRINITY_DN92943_c1_g1_i7	348	33	47	2	111.318	202.013	20.6224	0.102085	-3.29216	3.89956e-09	2.02037e-06
TRINITY_DN92985_c0_g1_i1	174	0	7	2	47.942	91.9536	3.93036	0.0427429	-4.54817	4.61305e-09	2.35678e-06
TRINITY_DN92985_c0_g1_i2	50	3	2	2	14.9567	28.0695	1.84385	0.0656888	-3.92821	0.000815727	0.110056
TRINITY_DN92985_c3_g1_i1	223	8	6	1	62.6232	122.238	3.00844	0.0246113	-5.34454	2.12971e-12	1.83805e-09
TRINITY_DN92985_c5_g1_i2	10244	1276	1003	149	3303.74	6113.75	493.743	0.0807595	-3.63022	4.05539e-12	3.3681e-09
TRINITY_DN92985_c5_g1_i3	1221	15	8	2	328.919	653.491	4.34766	0.00665298	-7.23178	3.81243e-34	7.87621e-30
TRINITY_DN92985_c5_g2_i1	968	139	31	7	302.146	587.824	16.4687	0.0280164	-5.15758	1.30432e-23	6.63296e-20
TRINITY_DN92985_c5_g3_i1	871	629	166	49	449.706	805.412	93.9987	0.116709	-3.09902	2.28212e-12	1.95428e-09
TRINITY_DN92985_c5_g4_i2	659	25	34	4	189.092	361.978	16.2068	0.0447728	-4.48123	4.13445e-17	6.97264e-14
TRINITY_DN92985_c5_g1_i12	9498	1464	1056	196	3181.12	5822.66	539.577	0.0926685	-3.43178	2.55334e-11	1.87557e-08
TRINITY_DN92985_c5_g5_i1	115088	12245	2871	895	34594.3	67539	1649.71	0.0244261	-5.35543	6.16536e-05	0.0122326
TRINITY_DN92971_c3_g4_i2	12	4	68	33	26.7827	8.53632	45.0291	5.275	2.39917	0.00370133	0.364779
TRINITY_DN92971_c3_g2_i5	15	30	159	119	75.3942	24.3873	126.401	5.18308	2.37381	3.6688e-05	0.00779382
TRINITY_DN92904_c0_g1_i1	18	4	0	0	5.85357	11.7071	0	0	#NAME?	0.00563748	0.495075
TRINITY_DN92904_c6_g5_i1	15	6	0	0	5.60954	11.2191	0	0	#NAME?	0.00700534	0.581723
TRINITY_DN92950_c2_g1_i1	0	3	73	0	16.0545	1.64602	30.4631	18.5071	4.21001	0.000294902	0.0472743
TRINITY_DN92950_c2_g2_i1	0	3	85	2	19.063	1.64602	36.4799	22.1625	4.47005	5.50526e-05	0.0111191
TRINITY_DN92950_c3_g1_i5	9	250	18	20	79.7643	141.925	17.6039	0.124037	-3.01116	3.25417e-07	0.000116288
TRINITY_DN92950_c4_g1_i1	3	0	83	2	18.6154	1.58541	35.6453	22.4834	4.49079	7.02647e-05	0.0137513
TRINITY_DN92950_c4_g4_i1	39	35	418	13	110.403	39.8139	180.992	4.54596	2.18459	1.03722e-05	0.0025856
TRINITY_DN92950_c4_g1_i2	4	42	1	0	12.7877	25.1582	0.417302	0.0165871	-5.91379	0.000176741	0.0306354
TRINITY_DN92950_c5_g1_i1	0	0	208	8	45.4179	0	90.8358	Inf	Inf	1.7609e-13	1.78001e-10
TRINITY_DN92950_c6_g1_i1	28	169	1803	13	433.239	107.523	758.956	7.05854	2.81937	8.90932e-12	7.01183e-09
TRINITY_DN92950_c6_g1_i2	0	0	26	0	5.42493	0	10.8499	Inf	Inf	0.00952687	0.721774
TRINITY_DN92950_c6_g2_i1	0	0	97	2	20.7438	0	41.4876	Inf	Inf	1.92076e-07	7.20413e-05
TRINITY_DN92950_c6_g1_i4	4	58	1167	0	260.464	33.937	486.992	14.3499	3.84297	2.00541e-16	3.02688e-13
TRINITY_DN92950_c6_g3_i1	18	77	747	4	182.752	51.7603	313.743	6.06146	2.59967	1.06058e-08	5.09554e-06
TRINITY_DN92930_c3_g5_i1	47	6	3	2	15.1956	28.1301	2.26115	0.080382	-3.63698	0.00145103	0.175885
TRINITY_DN92947_c3_g1_i2	3	9	155	90	58.3107	6.52347	110.098	16.8772	4.077	5.69503e-09	2.84794e-06
TRINITY_DN92994_c4_g1_i6	4019	842	734	230	1504.13	2585.9	422.363	0.163333	-2.61411	3.55424e-09	1.85016e-06
TRINITY_DN92994_c4_g2_i3	367	262	69	32	191.321	337.701	44.9418	0.133082	-2.90962	1.55798e-09	8.64073e-07
TRINITY_DN92994_c4_g4_i1	927	65	38	26	277.266	525.555	28.9777	0.0551373	-4.18083	5.46538e-18	1.0883e-14
TRINITY_DN92994_c4_g2_i4	2573	948	495	95	1067.2	1879.89	254.504	0.135382	-2.88489	4.98082e-11	3.47343e-08
TRINITY_DN92994_c4_g1_i9	716	432	136	87	358.033	615.411	100.655	0.163558	-2.61213	1.68742e-09	9.31179e-07
TRINITY_DN92994_c4_g3_i6	2625	318	212	70	842.751	1561.71	123.792	0.0792668	-3.65714	2.13891e-16	3.19916e-13
TRINITY_DN92976_c0_g7_i1	222	68	47	13	90.4016	154.63	26.1733	0.169264	-2.56265	5.11753e-06	0.00139226
TRINITY_DN92976_c1_g1_i2	434	31	28	6	130.538	246.364	14.7122	0.0597172	-4.06571	3.59919e-13	3.49915e-10
TRINITY_DN92976_c1_g4_i1	805	193	127	74	310.826	531.312	90.3395	0.170031	-2.55613	5.2514e-09	2.6461e-06
TRINITY_DN92933_c2_g1_i2	213	0	11	4	59.5864	112.564	6.60882	0.0587117	-4.09021	3.55244e-09	1.85016e-06
TRINITY_DN92933_c3_g1_i1	22531	9181	2349	697	9138.14	16944.3	1331.97	0.0786084	-3.66917	9.77478e-08	3.88814e-05
TRINITY_DN92933_c3_g1_i3	3256	651	159	42	1082.71	2077.88	87.5452	0.0421319	-4.56894	3.49868e-22	1.52169e-18
TRINITY_DN92933_c5_g2_i1	4	64	2	2	19.5364	37.229	1.84385	0.0495273	-4.33563	7.73422e-05	0.014968
TRINITY_DN92933_c5_g3_i1	26	4	0	0	7.96745	15.9349	0	0	#NAME?	0.000973003	0.127427
TRINITY_DN92933_c5_g2_i2	3	81	6	0	24.2659	46.028	2.50381	0.0543976	-4.20031	3.11272e-05	0.00676466
TRINITY_DN92933_c5_g1_i2	44	66	17	2	33.7842	59.4651	8.10338	0.136271	-2.87545	0.000320089	0.0506393
TRINITY_DN92933_c5_g1_i4	8	78	21	2	28.3985	47.0243	9.77259	0.20782	-2.26659	0.00719435	0.591852
TRINITY_DN92939_c0_g2_i1	4	3	62	4	15.8256	3.7599	27.8912	7.41808	2.89105	0.00554815	0.49136
TRINITY_DN92939_c1_g1_i25	0	2	2	40	11.0584	1.09735	21.0195	19.1548	4.25964	0.00378477	0.370682
TRINITY_DN92939_c1_g1_i26	1	4	246	35	61.5207	2.72316	120.318	44.1832	5.46543	1.53308e-12	1.35496e-09
TRINITY_DN92939_c1_g1_i29	0	0	61	34	21.3063	0	42.6126	Inf	Inf	1.96135e-07	7.33398e-05
TRINITY_DN92939_c1_g1_i32	0	2	20	97	29.1959	1.09735	57.2945	52.2118	5.7063	1.64474e-07	6.32173e-05
TRINITY_DN92939_c1_g1_i33	0	0	17	8	5.56556	0	11.1311	Inf	Inf	0.00965931	0.728967
TRINITY_DN92939_c1_g1_i50	4	2	42	22	15.9198	3.21122	28.6284	8.9151	3.15625	0.00377852	0.37051
TRINITY_DN92939_c2_g1_i1	63	4	14	0	20.6652	35.4883	5.84223	0.164624	-2.60275	0.00667221	0.563632
TRINITY_DN92940_c2_g1_i2	27	0	0	0	7.13433	14.2687	0	0	#NAME?	0.00188791	0.216083
TRINITY_DN92940_c5_g1_i3	70	0	5	8	21.5582	36.9928	6.12349	0.165532	-2.59482	0.00360335	0.35779
TRINITY_DN92921_c0_g1_i9	61	4	14	0	20.1368	34.4313	5.84223	0.169678	-2.55913	0.00821671	0.650078
TRINITY_DN92921_c0_g1_i11	1525	3507	764	312	1603.19	2730.11	476.261	0.174447	-2.51914	1.79156e-08	8.29496e-06
TRINITY_DN92992_c6_g1_i1	18	5	149	3	37.9739	12.2558	63.6919	5.19687	2.37764	0.000659624	0.0921937
TRINITY_DN92992_c7_g2_i7	118	63	1271	66	330.311	96.9258	563.696	5.81575	2.53996	1.54618e-09	8.60419e-07
TRINITY_DN92992_c9_g1_i11	23	24	225	18	64.1496	25.323	102.976	4.06651	2.02379	0.000379686	0.0581579
TRINITY_DN92987_c2_g4_i1	2147	1307	526	271	1104	1851.74	356.254	0.192389	-2.3779	2.32175e-08	1.05275e-05
TRINITY_DN92987_c2_g5_i1	113	7	10	2	34.37	63.5577	5.18227	0.0815364	-3.61641	1.01117e-05	0.00252639
TRINITY_DN92987_c2_g5_i4	81	5	2	1	23.4443	45.5494	1.33923	0.0294017	-5.08796	2.53128e-06	0.000735247
TRINITY_DN92987_c2_g5_i7	603	59	46	10	187.64	351.039	24.2421	0.0690583	-3.85604	4.68392e-14	5.24836e-11
TRINITY_DN92987_c2_g5_i8	434	36	103	14	149.577	249.108	50.0468	0.200904	-2.31542	3.32709e-06	0.000946443
TRINITY_DN92987_c2_g1_i5	2608	402	427	75	907.425	1598.81	216.035	0.135122	-2.88767	3.17463e-11	2.2912e-08
TRINITY_DN92987_c2_g5_i10	289	24	64	4	97.3108	165.896	28.7258	0.173156	-2.52986	5.62136e-06	0.00151437
TRINITY_DN92954_c1_g1_i1	150	22	28	3	52.2698	91.3412	13.1983	0.144495	-2.79091	3.41378e-05	0.00731316
TRINITY_DN92954_c2_g2_i1	335	88	64	48	138.125	225.32	50.9292	0.22603	-2.14541	1.08233e-05	0.00269197
TRINITY_DN92954_c2_g2_i2	334	86	70	31	134.275	223.695	44.8545	0.200516	-2.31821	3.67908e-06	0.00103588
TRINITY_DN92954_c2_g1_i9	165	271	82	32	143.127	235.888	50.3667	0.21352	-2.22756	8.12335e-06	0.002088
TRINITY_DN92993_c5_g1_i3	1849	1287	472	125	971.664	1683.28	260.044	0.154487	-2.69445	5.03278e-10	3.0192e-07
TRINITY_DN86546_c19_g1_i4	749	967	4690	3511	2327.63	926.391	3728.88	4.02517	2.00905	7.76364e-06	0.00200646
TRINITY_DN86546_c19_g1_i5	127	108	660	584	348.246	126.372	570.119	4.51142	2.17358	3.4355e-07	0.000121455
TRINITY_DN86541_c0_g2_i1	108	71	488	440	260.854	96.0305	425.678	4.43273	2.1482	1.12888e-06	0.0003564
TRINITY_DN86541_c0_g2_i2	127	113	714	671	382.836	129.116	636.556	4.93012	2.30162	6.33035e-08	2.62217e-05
TRINITY_DN86518_c0_g4_i1	8	10	55	49	28.6963	9.71449	47.6781	4.90794	2.29512	0.00441499	0.417799
TRINITY_DN87208_c1_g2_i4	31	32	353	14	94.1562	33.9401	154.372	4.54838	2.18535	2.249e-05	0.00514111
TRINITY_DN87208_c1_g2_i5	14	10	123	14	35.6391	12.8853	58.3929	4.53174	2.18007	0.00208246	0.233562
TRINITY_DN87209_c0_g2_i7	67	64	14	22	43.7332	70.5226	16.9439	0.240263	-2.05732	0.00188274	0.215865
TRINITY_DN87294_c2_g1_i1	275	110	1183	1183	648.16	205.683	1090.64	5.30251	2.40668	9.64749e-09	4.66906e-06
TRINITY_DN20134_c0_g1_i1	0	0	32	12	9.70457	0	19.4091	Inf	Inf	0.000399023	0.0606979
TRINITY_DN84165_c0_g2_i1	1018	101	97	30	324.507	593.398	55.617	0.0937264	-3.4154	9.0243e-14	9.65364e-11
TRINITY_DN84199_c1_g1_i1	17	12	2	0	8.20133	15.5681	0.834604	0.05361	-4.22135	0.0097768	0.734814
TRINITY_DN84138_c1_g1_i1	57	8	4	1	18.343	34.5121	2.17383	0.0629875	-3.98879	0.00026437	0.0431969
TRINITY_DN84106_c0_g2_i2	48	100	6	6	42.8827	80.2339	5.53155	0.0689428	-3.85846	4.11787e-07	0.000143734
TRINITY_DN84106_c0_g1_i3	20	31	2	0	14.2064	27.5783	0.834604	0.0302631	-5.0463	0.000228661	0.0382896
TRINITY_DN84142_c0_g1_i1	140	2	0	0	37.5415	75.083	0	0	#NAME?	4.03759e-12	3.36177e-09
TRINITY_DN84142_c0_g1_i2	1211	22	10	14	331.642	652.047	11.2377	0.0172346	-5.85855	1.29926e-28	1.26314e-24
TRINITY_DN84176_c0_g1_i1	137	10	27	2	45.0817	77.887	12.2764	0.157618	-2.66549	0.000156435	0.0275783
TRINITY_DN92004_c1_g1_i2	52	3	0	2	15.0678	29.1264	1.00925	0.0346505	-4.85098	0.000123606	0.0225485
TRINITY_DN92043_c2_g2_i1	34	8	4	0	12.0133	22.3573	1.66921	0.0746604	-3.74351	0.00422301	0.403412
TRINITY_DN92045_c4_g3_i2	40	74	327	276	168.737	61.7406	275.734	4.466	2.15898	4.49084e-06	0.00124325
TRINITY_DN92034_c0_g1_i10	0	0	8	16	5.70619	0	11.4124	Inf	Inf	0.00987082	0.739142
TRINITY_DN92039_c0_g1_i5	31	14	276	12	72.6474	24.064	121.231	5.03786	2.33281	3.26415e-05	0.00702906
TRINITY_DN92022_c1_g1_i4	5	0	36	43	19.682	2.64235	36.7217	13.8974	3.79674	0.000367233	0.0566178
TRINITY_DN92086_c1_g2_i1	79	31	756	74	205.79	58.758	352.823	6.00468	2.58609	1.06234e-08	5.09658e-06
TRINITY_DN92086_c1_g4_i2	11	2	102	2	25.2423	6.91051	43.5741	6.30548	2.65661	0.00152352	0.182264
TRINITY_DN92086_c1_g7_i1	1	0	37	0	7.98432	0.528469	15.4402	29.2168	4.86873	0.00533797	0.478174
TRINITY_DN92073_c5_g5_i3	22	12	142	103	64.7217	18.2104	111.233	6.10821	2.61075	2.05442e-05	0.00473892
TRINITY_DN92073_c5_g7_i1	14	15	70	66	39.0725	15.6287	62.5163	4.0001	2.00004	0.00464407	0.431327
TRINITY_DN92073_c5_g7_i2	29	24	152	159	86.0794	28.4938	143.665	5.04198	2.33399	3.09427e-05	0.006729
TRINITY_DN92041_c0_g1_i6	32	291	74	5	104.989	176.575	33.4035	0.189174	-2.40221	1.53919e-05	0.00367614
TRINITY_DN92041_c0_g1_i8	29	1214	50	59	366.027	681.416	50.6379	0.0743127	-3.75025	2.85762e-16	4.21689e-13
TRINITY_DN92085_c1_g1_i8	0	0	55	0	11.4758	0	22.9516	Inf	Inf	9.53523e-05	0.0179798
TRINITY_DN92085_c2_g2_i1	0	0	38	0	7.92874	0	15.8575	Inf	Inf	0.00127019	0.15802
TRINITY_DN92080_c2_g3_i1	0	42	0	0	11.5222	23.0443	0	0	#NAME?	7.80197e-05	0.0150551
TRINITY_DN92080_c2_g5_i3	16	290	19	0	87.7498	167.571	7.92874	0.0473157	-4.40154	1.02721e-11	8.00806e-09
TRINITY_DN92080_c3_g1_i1	9941	1635	409	95	3184.6	6150.59	218.616	0.0355439	-4.81426	1.21745e-18	2.70086e-15
TRINITY_DN92099_c1_g1_i3	22	4	0	0	6.91051	13.821	0	0	#NAME?	0.00231727	0.254475
TRINITY_DN92099_c1_g4_i1	28	0	0	0	7.39857	14.7971	0	0	#NAME?	0.00151784	0.181783
TRINITY_DN92099_c1_g1_i15	64	2	0	4	18.4689	34.9194	2.01849	0.0578044	-4.11268	0.000116122	0.0213838
TRINITY_DN92053_c2_g1_i2	16	142	30	13	52.7232	86.3672	19.0792	0.220908	-2.17849	0.000859993	0.115136
TRINITY_DN92053_c2_g2_i3	2	2	70	9	17.9535	2.15429	33.7528	15.6677	3.96972	0.000276728	0.0447953
TRINITY_DN92071_c4_g1_i9	172	125	19	20	88.7511	159.481	18.0212	0.112999	-3.14562	3.81377e-08	1.64789e-05
TRINITY_DN3064_c0_g1_i2	10	20	0	0	8.12908	16.2582	0	0	#NAME?	0.000920143	0.121654
TRINITY_DN60857_c0_g1_i1	0	0	55	26	18.0359	0	36.0718	Inf	Inf	1.50479e-06	0.000463136
TRINITY_DN77868_c0_g1_i1	1	0	20	12	7.46499	0.528469	14.4015	27.2514	4.76826	0.00924667	0.70507
TRINITY_DN77819_c0_g2_i2	8	3	41	35	20.3225	5.87377	34.7712	5.91974	2.56553	0.00689768	0.576928
TRINITY_DN60569_c0_g1_i2	146	173	46	40	105.729	172.077	39.3808	0.228856	-2.12749	4.36447e-05	0.00909628
TRINITY_DN72796_c0_g1_i1	0	0	169	0	35.262	0	70.5241	Inf	Inf	3.34149e-11	2.39075e-08
TRINITY_DN30695_c0_g1_i1	12	20	0	2	9.16218	17.3151	1.00925	0.058287	-4.10068	0.00558894	0.493165
TRINITY_DN78803_c0_g1_i1	0	0	24	10	7.53074	0	15.0615	Inf	Inf	0.0020211	0.228228
TRINITY_DN78803_c0_g2_i1	24	8	0	0	8.53632	17.0726	0	0	#NAME?	0.00063039	0.0887835
TRINITY_DN85945_c0_g1_i1	17	4	50	56	30.1513	11.1787	49.124	4.39444	2.13568	0.00725366	0.593781
TRINITY_DN85990_c0_g3_i1	8	22	132	98	60.4178	16.2986	104.537	6.41387	2.68119	1.80239e-05	0.0042164
TRINITY_DN16238_c0_g1_i1	0	36	0	2	10.3808	19.7523	1.00925	0.0510952	-4.29067	0.00273405	0.289454
TRINITY_DN70746_c0_g1_i1	97	133	36	30	77.1983	124.235	30.1616	0.242778	-2.04229	0.000294082	0.0471657
TRINITY_DN68061_c0_g1_i1	2	20	0	0	6.01521	12.0304	0	0	#NAME?	0.0053168	0.476794
TRINITY_DN68057_c0_g1_i1	0	4	165	105	62.0175	2.1947	121.84	55.5158	5.79483	6.0151e-13	5.68082e-10
TRINITY_DN91938_c8_g1_i1	15	11	27	211	65.8525	13.9624	117.743	8.43281	3.07601	2.16381e-06	0.000641477
TRINITY_DN91905_c1_g1_i3	40	1	2	1	11.5133	21.6874	1.33923	0.0617513	-4.01739	0.00271744	0.288084
TRINITY_DN91905_c1_g1_i4	347	8394	1090	196	2671.36	4788.95	553.765	0.115634	-3.11236	4.54996e-10	2.74952e-07
TRINITY_DN91905_c1_g1_i7	90	23	615	12	161.439	60.1817	262.696	4.36505	2.126	3.1892e-06	0.000910681
TRINITY_DN91905_c1_g1_i12	20	0	0	0	5.28469	10.5694	0	0	#NAME?	0.00897717	0.690252
TRINITY_DN91905_c1_g2_i1	103	655	122	61	247.753	413.814	81.6929	0.197415	-2.3407	2.74412e-07	9.95683e-05
TRINITY_DN91905_c1_g1_i17	9	143	17	2	45.66	83.2166	8.10338	0.097377	-3.36027	5.44122e-06	0.00146944
TRINITY_DN91905_c1_g1_i23	122	2	11	1	35.3328	65.5706	5.09495	0.0777017	-3.68591	6.57568e-06	0.00172919
TRINITY_DN91905_c1_g1_i25	4351	3340	645	192	2248.99	4131.94	366.048	0.0885898	-3.49672	5.68283e-13	5.38239e-10
TRINITY_DN91916_c0_g2_i17	2	11	38	40	21.5674	7.09235	36.0424	5.08187	2.34536	0.00984678	0.738394
TRINITY_DN91970_c2_g4_i1	1212	2022	669	217	1069.3	1749.92	388.678	0.222112	-2.17064	4.34263e-07	0.000150625
TRINITY_DN91970_c2_g5_i1	0	74	8	0	21.9701	40.6019	3.33842	0.0822233	-3.60431	0.000348644	0.054386
TRINITY_DN91970_c3_g2_i1	68612	6243	1789	510	20344.3	39684.7	1003.91	0.0252972	-5.30488	1.78739e-07	6.79104e-05
TRINITY_DN91970_c3_g2_i4	99745	19080	4886	1401	32963.4	63180.9	2745.92	0.0434612	-4.52413	0.000308678	0.0491532
TRINITY_DN91970_c3_g3_i1	93	791	178	63	294.61	483.149	106.071	0.219541	-2.18744	1.00757e-06	0.000320858
TRINITY_DN91970_c3_g4_i1	221	15	16	8	67.8678	125.022	10.7138	0.0856956	-3.54463	2.66764e-08	1.19483e-05
TRINITY_DN91963_c5_g2_i1	0	2	45	4	10.9472	1.09735	20.7971	18.9521	4.24429	0.0024	0.261734
TRINITY_DN91963_c5_g3_i1	0	0	86	0	17.944	0	35.888	Inf	Inf	1.16051e-06	0.000364643
TRINITY_DN91963_c5_g1_i8	156	333	85	35	159.141	265.15	53.1325	0.200387	-2.31914	2.24747e-06	0.000662711
TRINITY_DN91963_c5_g1_i14	0	2	44	2	10.2339	1.09735	19.3705	17.6521	4.14177	0.00361089	0.358001
TRINITY_DN91963_c5_g3_i2	3	1	202	0	43.2146	2.13408	84.295	39.4995	5.30376	7.45149e-10	4.3212e-07
TRINITY_DN91989_c4_g2_i5	35	137	26	17	56.5466	93.6647	19.4284	0.207425	-2.26934	0.000336218	0.0527463
TRINITY_DN91932_c0_g1_i10	61	41	479	45	138.664	54.7322	222.596	4.067	2.02396	1.59779e-05	0.00378601
TRINITY_DN91932_c1_g2_i5	171	0	3	2	46.3147	90.3682	2.26115	0.0250215	-5.32069	2.16153e-10	1.382e-07
TRINITY_DN91932_c1_g2_i9	82	0	0	2	22.1719	43.3345	1.00925	0.0232897	-5.42417	1.57628e-06	0.000482442
TRINITY_DN91932_c1_g4_i2	504	0	16	21	141.811	266.348	17.2739	0.0648546	-3.94665	1.37055e-13	1.41574e-10
TRINITY_DN91965_c2_g1_i1	132	6	8	4	39.2034	73.05	5.35691	0.0733321	-3.76941	1.38581e-06	0.000429716
TRINITY_DN91941_c2_g1_i8	5	13	98	6	26.8492	9.77511	43.9233	4.49339	2.1678	0.00554731	0.49136
TRINITY_DN91922_c0_g1_i1	129	112	19	12	71.8041	129.624	13.9842	0.107883	-3.21246	1.77505e-07	6.7617e-05
TRINITY_DN91922_c2_g1_i1	2100	753	163	56	809.608	1522.94	96.2791	0.0632194	-3.98349	1.42324e-18	3.09507e-15
TRINITY_DN91922_c4_g1_i4	2517	757	477	117	1001.8	1745.5	258.094	0.147862	-2.75767	2.05207e-10	1.31711e-07
TRINITY_DN91922_c4_g1_i5	634	167	53	13	227.678	426.678	28.6771	0.0672102	-3.89518	3.99947e-15	5.12412e-12
TRINITY_DN91922_c4_g2_i1	177	364	92	40	175.917	293.256	58.5767	0.199746	-2.32376	1.32011e-06	0.000410347
TRINITY_DN91922_c4_g1_i9	556	419	59	19	278.966	523.723	34.2087	0.0653182	-3.93637	3.40329e-16	4.97767e-13
TRINITY_DN91922_c4_g1_i11	44	33	396	16	107.342	41.3589	173.326	4.19077	2.06722	3.04371e-05	0.00663213
TRINITY_DN91922_c7_g1_i1	34	21	3	0	15.371	29.4901	1.25191	0.0424518	-4.55803	0.000291472	0.0467754
TRINITY_DN91978_c0_g1_i1	81	0	0	4	22.4122	42.806	2.01849	0.0471544	-4.40646	1.28272e-05	0.00312877
TRINITY_DN91978_c0_g1_i2	60	2	2	0	16.8201	32.8055	0.834604	0.025441	-5.2967	4.00684e-05	0.00844141
TRINITY_DN91978_c0_g1_i4	242	5	6	2	67.073	130.633	3.51306	0.0268926	-5.21665	1.11323e-12	1.01651e-09
TRINITY_DN91978_c0_g1_i9	155	1	30	5	48.7518	82.4614	15.0422	0.182415	-2.45471	0.000269637	0.043884
TRINITY_DN91978_c0_g1_i10	50	1	0	0	13.4861	26.9721	0	0	#NAME?	1.58983e-05	0.00377255
TRINITY_DN91978_c0_g1_i13	63	8	0	0	18.8415	37.6829	0	0	#NAME?	3.952e-07	0.000138382
TRINITY_DN91978_c0_g1_i14	67	6	4	4	21.1936	38.6995	3.6877	0.0952907	-3.39152	0.000427273	0.0644025
TRINITY_DN91978_c0_g1_i18	83	5	2	0	23.7205	46.6063	0.834604	0.0179075	-5.80329	6.20223e-07	0.000207085
TRINITY_DN91978_c0_g1_i20	95	6	4	4	28.5922	53.4966	3.6877	0.0689334	-3.85865	1.24704e-05	0.00305114
TRINITY_DN91978_c0_g1_i21	27	0	0	0	7.13433	14.2687	0	0	#NAME?	0.00188791	0.216083
TRINITY_DN91978_c0_g1_i22	26	6	2	0	8.93342	17.0322	0.834604	0.0490014	-4.35103	0.00588092	0.511426
TRINITY_DN91978_c0_g1_i25	23	0	0	0	6.0774	12.1548	0	0	#NAME?	0.00457535	0.426849
TRINITY_DN91978_c0_g1_i26	75	7	0	0	21.738	43.4759	0	0	#NAME?	5.71633e-08	2.38577e-05
TRINITY_DN91978_c0_g1_i27	34	2	1	0	9.7413	19.0653	0.417302	0.021888	-5.51371	0.00118495	0.149611
TRINITY_DN91978_c0_g1_i28	361	106	16	13	131.087	248.937	13.2369	0.0531739	-4.23314	3.78867e-14	4.31842e-11
TRINITY_DN91978_c0_g1_i29	141	14	13	13	47.0903	82.1956	11.985	0.145811	-2.77783	3.782e-05	0.00800855
TRINITY_DN91978_c0_g1_i30	59	0	2	2	16.5118	31.1797	1.84385	0.0591363	-4.07981	0.000335858	0.0527149
TRINITY_DN91978_c0_g1_i34	42	0	4	0	11.9325	22.1957	1.66921	0.0752041	-3.73304	0.00428392	0.40773
TRINITY_DN91978_c0_g1_i35	35	0	0	0	9.24821	18.4964	0	0	#NAME?	0.000350783	0.054668
TRINITY_DN91978_c0_g1_i36	59	0	2	2	16.5118	31.1797	1.84385	0.0591363	-4.07981	0.000335858	0.0527149
TRINITY_DN91919_c0_g1_i12	48	10	9	0	17.3045	30.8533	3.75572	0.121728	-3.03826	0.00419036	0.401466
TRINITY_DN91955_c2_g2_i1	4	2	26	32	15.1045	3.21122	26.9978	8.40732	3.07165	0.00642735	0.547848
TRINITY_DN91973_c1_g1_i1	7	4	44	33	20.4539	5.89398	35.0139	5.94061	2.57061	0.00640132	0.546052
TRINITY_DN91987_c1_g1_i5	20	22	4	0	12.1547	22.6402	1.66921	0.0737276	-3.76165	0.00411898	0.395975
TRINITY_DN91987_c1_g1_i14	20	16	2	2	10.596	19.3482	1.84385	0.0952985	-3.3914	0.00999191	0.74522
TRINITY_DN91961_c2_g1_i17	35	34	6	6	21.3414	37.1513	5.53155	0.148892	-2.74766	0.00291776	0.304921
TRINITY_DN91923_c0_g2_i3	870	56	19	17	253.501	490.494	16.5073	0.0336545	-4.89306	1.51638e-21	5.8969e-18
TRINITY_DN91994_c0_g1_i4	23	48	8	6	22.4286	38.4911	6.36616	0.165393	-2.59603	0.00411067	0.395357
TRINITY_DN91994_c0_g6_i2	12	36	507	404	220.767	26.0939	415.44	15.921	3.99286	1.03045e-15	1.39026e-12
TRINITY_DN59969_c0_g1_i1	14	14	0	0	7.54	15.08	0	0	#NAME?	0.00144276	0.175203
TRINITY_DN86637_c0_g2_i4	2	0	24	14	9.06846	1.05694	17.08	16.1599	4.01434	0.0087578	0.681118
TRINITY_DN86602_c0_g3_i9	0	0	7	18	6.00216	0	12.0043	Inf	Inf	0.00800157	0.638867
TRINITY_DN86641_c2_g7_i1	50	62	277	260	153.618	60.4412	246.795	4.08322	2.02971	2.27736e-05	0.00519875
TRINITY_DN86641_c2_g7_i3	106	85	988	1014	513.319	102.655	923.982	9.00085	3.17006	3.3182e-13	3.25468e-10
TRINITY_DN86641_c2_g7_i7	32	57	286	252	147.349	48.1854	246.513	5.11593	2.355	1.45278e-06	0.000448799
TRINITY_DN88106_c2_g2_i3	2	4	137	12	33.2388	3.25163	63.2259	19.4443	4.28128	7.22195e-07	0.000237533
TRINITY_DN88106_c2_g2_i6	4	0	2	46	13.0806	2.11388	24.0473	11.3759	3.50791	0.00639589	0.545729
TRINITY_DN88106_c2_g1_i6	0	0	26	0	5.42493	0	10.8499	Inf	Inf	0.00952687	0.721774
TRINITY_DN88106_c2_g6_i1	0	1	102	4	22.566	0.548674	44.5833	81.2565	6.34441	5.11507e-07	0.000174128
TRINITY_DN88123_c0_g1_i1	45	0	6	0	13.1425	23.7811	2.50381	0.105286	-3.24762	0.00719964	0.591852
TRINITY_DN88123_c0_g1_i2	107	6	0	0	29.9191	59.8382	0	0	#NAME?	3.34258e-10	2.06908e-07
TRINITY_DN88189_c5_g3_i2	0	6	29	27	14.5093	3.29204	25.7266	7.81478	2.9662	0.00818957	0.648396
TRINITY_DN88172_c3_g1_i2	1	14	66	58	32.51	8.2099	56.8101	6.9197	2.79071	0.000386842	0.059117
TRINITY_DN88142_c1_g2_i14	104	71	20	16	55.1683	93.9166	16.42	0.174836	-2.51593	7.7218e-05	0.0149527
TRINITY_DN88112_c7_g1_i3	40	16	152	163	87.8005	29.9175	145.683	4.8695	2.28377	4.29207e-05	0.00896235
TRINITY_DN88128_c1_g1_i6	0	0	48	0	10.0153	0	20.0305	Inf	Inf	0.000268576	0.0437632
TRINITY_DN88163_c3_g2_i5	153	122	20	20	83.1162	147.794	18.4385	0.124758	-3.00279	2.02269e-07	7.53605e-05
TRINITY_DN88153_c1_g2_i2	0	4	30	20	12.4031	2.1947	22.6115	10.3028	3.36497	0.00651506	0.553611
TRINITY_DN88155_c2_g2_i1	48	60	14	11	34.84	58.2869	11.3931	0.195465	-2.35501	0.00158361	0.188227
TRINITY_DN88148_c0_g3_i1	752	51	34	5	221.051	425.391	16.7114	0.0392848	-4.66989	5.04642e-19	1.18304e-15
TRINITY_DN88132_c2_g1_i5	85	0	12	1	25.2161	44.9199	5.51225	0.122713	-3.02664	0.000726326	0.0997865
TRINITY_DN88132_c2_g1_i9	7	8	139	0	33.0468	8.08867	58.005	7.17114	2.8422	0.000177119	0.0306848
TRINITY_DN88114_c4_g5_i1	31	230	17	14	78.3682	142.578	14.1589	0.0993064	-3.33197	3.93622e-08	1.69858e-05
TRINITY_DN88114_c4_g1_i8	16	5	61	74	36.9982	11.1989	62.7975	5.60749	2.48735	0.000887575	0.118158
TRINITY_DN88114_c4_g1_i9	14	6	106	86	49.1611	10.6906	87.6316	8.19706	3.03511	1.12969e-05	0.00279087
TRINITY_DN88114_c4_g1_i11	28	10	124	142	71.8429	20.2839	123.402	6.08375	2.60496	1.46353e-05	0.00351322
TRINITY_DN88114_c4_g1_i17	5	2	40	28	17.2806	3.73969	30.8215	8.24173	3.04295	0.0036963	0.36461
TRINITY_DN88114_c4_g1_i20	16	14	82	104	51.4183	16.1369	86.6996	5.37274	2.42566	0.000240729	0.039886
TRINITY_DN88122_c1_g1_i1	487	461	155	87	309.444	510.303	108.584	0.212783	-2.23254	2.985e-07	0.000107249
TRINITY_DN90134_c8_g2_i3	7120	5065	38994	34006	19987.1	6541.73	33432.5	5.11065	2.35351	0.00747186	0.608179
TRINITY_DN90134_c8_g7_i1	34	15	199	90	77.3286	26.1981	128.459	4.90339	2.29378	5.05325e-05	0.0103108
TRINITY_DN90183_c1_g1_i3	0	0	27	0	5.63358	0	11.2672	Inf	Inf	0.0080254	0.639689
TRINITY_DN90183_c1_g1_i5	0	4	45	8	12.5051	2.1947	22.8156	10.3958	3.37793	0.0052589	0.473658
TRINITY_DN90183_c1_g1_i6	2	4	60	6	15.6588	3.25163	28.0659	8.63131	3.10958	0.00355946	0.354497
TRINITY_DN90183_c1_g1_i17	4	3	80	45	29.9261	3.7599	56.0922	14.9185	3.89903	1.08583e-05	0.00269663
TRINITY_DN90183_c1_g1_i18	2	4	88	34	28.5657	3.25163	53.8798	16.5701	4.05051	8.4385e-06	0.00215393
TRINITY_DN90131_c0_g1_i3	0	0	24	16	9.04461	0	18.0892	Inf	Inf	0.00069014	0.0959429
TRINITY_DN90131_c0_g1_i4	0	0	24	17	9.29692	0	18.5938	Inf	Inf	0.000580681	0.0827343
TRINITY_DN90131_c0_g1_i5	2	0	75	92	39.39	1.05694	77.723	73.536	6.20038	6.75676e-10	3.96e-07
TRINITY_DN90180_c2_g2_i1	0	96	8	0	28.0056	52.6727	3.33842	0.0633804	-3.97982	2.07695e-05	0.00478087
TRINITY_DN90180_c2_g5_i1	0	0	33	0	6.88549	0	13.771	Inf	Inf	0.00290328	0.303984
TRINITY_DN90195_c0_g1_i2	32	12	4	0	12.5822	23.4951	1.66921	0.071045	-3.81512	0.00311427	0.3204
TRINITY_DN90195_c2_g1_i2	6355	1836	430	84	2293.81	4365.79	221.828	0.0508106	-4.29873	1.61738e-17	2.95372e-14
TRINITY_DN90195_c2_g1_i6	12947	3060	1194	157	4549.26	8521.03	577.485	0.0677717	-3.88317	9.18859e-12	7.18033e-09
TRINITY_DN90195_c2_g1_i7	1600	1387	238	60	868.078	1606.56	129.595	0.0806663	-3.63189	5.82486e-16	8.12406e-13
TRINITY_DN90195_c2_g1_i8	161398	25302	7625	2063	51699.7	99176.4	4222.97	0.0425804	-4.55367	0.00666908	0.563512
TRINITY_DN90195_c2_g1_i9	1462	576	134	46	583.895	1088.66	79.1311	0.0726869	-3.78216	3.8373e-17	6.5047e-14
TRINITY_DN90195_c2_g1_i16	935	276	142	19	357.199	645.553	68.8447	0.106645	-3.22912	1.20949e-12	1.09234e-09
TRINITY_DN90195_c2_g1_i18	464	137	63	19	178.128	320.378	35.8779	0.111986	-3.15861	1.89115e-10	1.22332e-07
TRINITY_DN90195_c2_g1_i19	432	154	100	36	186.346	312.794	59.8966	0.191489	-2.38467	4.76571e-07	0.000163413
TRINITY_DN90144_c2_g2_i3	0	0	13	12	5.7402	0	11.4804	Inf	Inf	0.00894757	0.690252
TRINITY_DN90110_c2_g3_i1	20	16	139	96	62.8985	19.3482	106.449	5.50175	2.45989	5.71932e-05	0.0114577
TRINITY_DN90167_c2_g4_i2	14	16	270	19	69.2184	16.1773	122.259	7.55744	2.9179	8.82017e-07	0.000284162
TRINITY_DN90167_c2_g8_i1	14	11	2064	0	437.373	13.434	861.312	64.1144	6.00258	3.24393e-31	4.87398e-27
TRINITY_DN90151_c0_g1_i2	12	36	2	1	13.7166	26.0939	1.33923	0.0513234	-4.28424	0.000839608	0.112772
TRINITY_DN90151_c0_g10_i1	270	800	156	64	339.51	581.626	97.395	0.167453	-2.57817	5.81526e-09	2.89929e-06
TRINITY_DN90114_c1_g2_i2	1	189	5	5	54.4187	104.228	4.60963	0.0442264	-4.49895	1.28678e-09	7.2092e-07
TRINITY_DN90198_c0_g1_i1	119	127	1995	951	722.492	132.569	1312.41	9.89983	3.3074	1.40275e-14	1.66192e-11
TRINITY_DN90196_c1_g1_i1	4	2	1245	2	261.881	3.21122	520.55	162.103	7.34077	5.56377e-32	8.75762e-28
TRINITY_DN90196_c1_g1_i2	0	2	253	0	53.3374	1.09735	105.577	96.2115	6.58814	3.8739e-13	3.7442e-10
TRINITY_DN90196_c1_g2_i16	166	2	23	18	53.7522	88.8232	18.6812	0.210318	-2.24935	0.000330994	0.0521248
TRINITY_DN90147_c1_g13_i1	18	11	92	98	51.6964	15.5479	87.8449	5.64997	2.49824	0.000154664	0.0273469
TRINITY_DN90182_c6_g5_i8	22	32	172	108	77.7296	29.1839	126.275	4.32688	2.11333	0.000162891	0.0285189
TRINITY_DN90139_c3_g1_i3	11	11	169	162	82.0608	11.8486	152.273	12.8516	3.68387	2.22665e-09	1.20857e-06
TRINITY_DN90139_c3_g1_i4	23	11	185	159	87.8131	18.1902	157.436	8.65499	3.11353	8.48587e-08	3.44171e-05
TRINITY_DN90139_c3_g2_i2	26	16	125	113	65.8521	22.519	109.185	4.84858	2.27756	0.000153125	0.0271104
TRINITY_DN90139_c5_g4_i2	29	12	146	125	72.9568	21.9097	124.004	5.65978	2.50075	2.30638e-05	0.00525049
TRINITY_DN90127_c1_g1_i17	47	14	2	0	16.677	32.5195	0.834604	0.0256647	-5.28407	4.57975e-05	0.00947328
TRINITY_DN90111_c1_g1_i1	1	2	73	0	16.0444	1.62582	30.4631	18.7371	4.22782	0.000295779	0.047369
TRINITY_DN90111_c2_g2_i1	1	4	162	8	37.1815	2.72316	71.6399	26.3076	4.71741	4.17467e-08	1.78064e-05
TRINITY_DN90176_c2_g1_i5	63	0	0	0	16.6468	33.2936	0	0	#NAME?	1.72072e-06	0.000520862
TRINITY_DN90176_c3_g2_i1	9913	7632	1565	396	5139.55	9426.19	852.909	0.0904828	-3.46621	1.80139e-09	9.89115e-07
TRINITY_DN90176_c3_g2_i3	9693	7471	1489	469	5039.81	9221.59	858.031	0.0930459	-3.42591	1.96176e-09	1.0736e-06
TRINITY_DN90176_c3_g2_i9	3590	6258	1999	375	3177.11	5330.8	1023.42	0.191982	-2.38095	2.10893e-06	0.000626893
TRINITY_DN90176_c3_g2_i11	1682	2021	511	234	1164.54	1997.75	331.323	0.165848	-2.59207	2.18605e-09	1.19044e-06
TRINITY_DN90176_c3_g2_i12	1289	4261	1135	204	1797.84	3019.1	576.581	0.190978	-2.38852	2.00601e-07	7.49247e-05
TRINITY_DN90176_c3_g2_i13	761	1100	161	90	559.154	1005.71	112.602	0.111963	-3.15891	4.10679e-13	3.95771e-10
TRINITY_DN90113_c7_g2_i17	50	37	231	193	120.257	46.7244	193.789	4.14749	2.05224	4.95274e-05	0.0101442
TRINITY_DN90189_c1_g1_i1	28	44	267	166	117.063	38.9388	195.187	5.01267	2.32558	5.07339e-06	0.00138252
TRINITY_DN65962_c0_g1_i1	147	181	967	1007	544.341	176.995	911.687	5.15092	2.36483	1.58301e-08	7.35953e-06
TRINITY_DN65962_c0_g1_i2	0	2	23	18	9.88926	1.09735	18.6812	17.0239	4.08949	0.00560126	0.493388
TRINITY_DN65962_c0_g1_i3	760	913	4547	4104	2435.51	902.576	3968.45	4.3968	2.13645	2.95658e-06	0.00085056
TRINITY_DN29993_c0_g1_i1	146	175	2	0	87.0045	173.174	0.834604	0.00481944	-7.69692	3.26042e-19	8.16462e-16
TRINITY_DN87548_c3_g1_i5	4	0	20	29	12.547	2.11388	22.9801	10.8711	3.44242	0.00672968	0.567317
TRINITY_DN87588_c13_g1_i2	10	14	80	92	46.3878	12.9661	79.8095	6.15523	2.62181	0.000141704	0.0253464
TRINITY_DN87588_c13_g1_i4	8	2	47	46	24.0755	5.3251	42.8259	8.04226	3.0076	0.000996692	0.129963
TRINITY_DN87543_c1_g1_i1	45	22	2	1	18.5956	35.8519	1.33923	0.0373544	-4.74258	4.43631e-05	0.00922275
TRINITY_DN87543_c1_g1_i2	37	0	0	0	9.77668	19.5534	0	0	#NAME?	0.000235438	0.0391468
TRINITY_DN87543_c1_g1_i4	86	5	2	1	24.7655	48.1917	1.33923	0.0277896	-5.16931	1.19718e-06	0.000375096
TRINITY_DN87543_c1_g1_i5	315	81	23	9	112.525	210.91	14.1396	0.0670406	-3.89882	8.76614e-12	6.93215e-09
TRINITY_DN87543_c1_g1_i7	2471	618	72	26	844.047	1644.93	43.166	0.0262419	-5.25199	2.33486e-27	1.8824e-23
TRINITY_DN87543_c1_g1_i8	2304	572	42	24	780.536	1531.43	29.6376	0.0193529	-5.69131	1.60837e-30	1.96906e-26
TRINITY_DN87543_c1_g1_i9	2010	517	27	36	687.66	1345.89	29.4336	0.0218693	-5.51495	1.2449e-29	1.37167e-25
TRINITY_DN87543_c1_g1_i10	2240	600	54	44	778.856	1512.98	44.7377	0.0295694	-5.07975	1.50813e-26	1.06066e-22
TRINITY_DN87543_c1_g1_i14	212	54	16	6	75.6842	141.664	9.70457	0.0685042	-3.86766	1.1109e-09	6.32028e-07
TRINITY_DN87543_c1_g1_i15	2268	566	49	20	769.829	1509.12	30.5403	0.0202372	-5.62685	5.96329e-30	6.7971e-26
TRINITY_DN87543_c1_g1_i16	58	2	2	2	16.7962	31.7486	1.84385	0.0580767	-4.1059	0.00028826	0.0463669
TRINITY_DN87543_c1_g1_i17	90	2	1	0	24.5384	48.6596	0.417302	0.00857595	-6.86549	7.93286e-08	3.23329e-05
TRINITY_DN87524_c0_g1_i1	1714	1033	250	226	845.473	1472.58	218.37	0.148291	-2.75349	6.59709e-11	4.5055e-08
TRINITY_DN87524_c0_g1_i2	748	626	144	105	425.921	738.765	113.077	0.153062	-2.70781	2.75013e-10	1.72169e-07
TRINITY_DN87524_c0_g3_i1	299	177	43	45	147.89	255.128	40.652	0.15934	-2.64982	6.84204e-08	2.81648e-05
TRINITY_DN87524_c0_g2_i2	332	197	71	38	166.172	283.54	48.8041	0.172124	-2.53848	1.57564e-07	6.07023e-05
TRINITY_DN87524_c0_g1_i3	181	91	9	15	78.4536	145.582	11.3251	0.0777915	-3.68424	1.54561e-09	8.60419e-07
TRINITY_DN87545_c0_g3_i1	11	4	53	37	24.398	8.00786	40.7881	5.09351	2.34866	0.00653366	0.554764
TRINITY_DN81159_c0_g1_i1	0	0	38	2	8.43336	0	16.8667	Inf	Inf	0.000886926	0.118119
TRINITY_DN72924_c0_g1_i1	3458	3408	715	602	2149.74	3697.33	602.154	0.162862	-2.61828	1.0028e-08	4.8461e-06
TRINITY_DN86217_c0_g1_i4	157	210	8	6	102.279	198.191	6.36616	0.0321213	-4.96033	4.93278e-15	6.22338e-12
TRINITY_DN86282_c0_g2_i1	9	3	192	10	45.7852	6.40224	85.1682	13.3029	3.73367	2.96612e-07	0.000106686
TRINITY_DN78318_c0_g1_i1	0	0	27	1	5.88589	0	11.7718	Inf	Inf	0.00663032	0.560953
TRINITY_DN83423_c0_g1_i1	6	0	30	38	17.4328	3.17081	31.6947	9.99577	3.32132	0.00216002	0.24032
TRINITY_DN83423_c0_g1_i3	0	0	14	13	6.20116	0	12.4023	Inf	Inf	0.0062259	0.533981
TRINITY_DN42286_c0_g1_i1	0	0	18	22	9.30657	0	18.6131	Inf	Inf	0.000623246	0.0878522
TRINITY_DN77451_c0_g1_i1	36	0	0	0	9.51244	19.0249	0	0	#NAME?	0.000287109	0.0462268
TRINITY_DN77462_c0_g1_i5	126	83	28	27	68.7182	112.127	25.3093	0.22572	-2.1474	0.000216352	0.0365533
TRINITY_DN73781_c0_g1_i1	11	14	0	0	6.7473	13.4946	0	0	#NAME?	0.00278557	0.293588
TRINITY_DN87377_c4_g1_i22	2	5	29	36	17.0342	3.80031	30.2682	7.96467	2.99361	0.00463018	0.4304
TRINITY_DN87372_c1_g1_i8	33	7	9	226	69.5404	21.2802	117.801	5.53569	2.46876	8.53311e-05	0.0163135
TRINITY_DN87381_c0_g1_i2	4	10	91	6	24.3014	7.60061	41.0022	5.39459	2.43151	0.00346503	0.347606
TRINITY_DN87371_c1_g1_i15	14	16	0	2	8.5933	16.1773	1.00925	0.0623864	-4.00263	0.00797257	0.637476
TRINITY_DN87371_c1_g5_i4	0	4	23	24	11.9518	2.1947	21.7089	9.89153	3.30619	0.00880209	0.682186
TRINITY_DN87349_c0_g1_i17	24	22	2	4	13.8036	24.7541	2.8531	0.115258	-3.11707	0.00594189	0.514912
TRINITY_DN87361_c0_g2_i2	0	6	28	36	16.5715	3.29204	29.8509	9.06759	3.18072	0.00329705	0.334784
TRINITY_DN87307_c1_g1_i1	48	38	7	8	26.5871	46.2161	6.9581	0.150556	-2.73163	0.00112798	0.143681
TRINITY_DN87307_c1_g1_i4	59	39	12	16	32.8298	52.578	13.0816	0.248804	-2.00692	0.00634346	0.542235
TRINITY_DN89075_c1_g1_i3	2	2	47	12	13.9115	2.15429	25.6687	11.9152	3.57473	0.00256839	0.276091
TRINITY_DN89005_c0_g1_i1	160	200	1224	1109	632.347	194.29	1070.4	5.50932	2.46187	3.64304e-09	1.8934e-06
TRINITY_DN89005_c0_g1_i3	152	184	1024	781	501.356	181.283	821.428	4.53118	2.17989	1.34585e-07	5.22762e-05
TRINITY_DN89005_c0_g1_i4	136	154	794	630	402.809	156.368	649.25	4.15208	2.05383	8.52734e-07	0.000276073
TRINITY_DN89005_c0_g1_i5	132	149	957	783	472.994	151.51	794.478	5.24372	2.39059	1.17464e-08	5.60281e-06
TRINITY_DN89011_c2_g2_i1	0	5	122	2	27.3317	2.74337	51.9201	18.9257	4.24227	4.6869e-06	0.00128997
TRINITY_DN89011_c2_g1_i2	34	43	398	29	111.141	41.5609	180.72	4.34832	2.12046	1.73906e-05	0.00407981
TRINITY_DN89011_c2_g4_i1	6	2	67	4	17.1229	4.26816	29.9777	7.02357	2.8122	0.00503375	0.456865
TRINITY_DN89064_c2_g2_i1	47	79	7	0	35.5522	68.1833	2.92112	0.0428421	-4.54483	2.65298e-07	9.63672e-05
TRINITY_DN89064_c2_g1_i2	0	2	148	3	32.186	1.09735	63.2746	57.6614	5.84953	1.13437e-08	5.42639e-06
TRINITY_DN89064_c2_g1_i18	76	16	11	8	28.7849	48.9424	8.62731	0.176275	-2.5041	0.0018273	0.210972
TRINITY_DN89029_c1_g2_i1	11	1	130	1	30.5579	6.36183	54.7539	8.60662	3.10545	0.000112966	0.0208492
TRINITY_DN89029_c1_g1_i3	0	0	52	6	12.3637	0	24.7275	Inf	Inf	5.53905e-05	0.0111642
TRINITY_DN89029_c1_g1_i5	7	12	207	19	53.1264	10.2834	95.9694	9.33248	3.22226	1.10093e-06	0.000348239
TRINITY_DN89029_c1_g1_i9	0	1	72	4	16.3065	0.548674	32.0642	58.4395	5.86887	2.43963e-05	0.00551585
TRINITY_DN89029_c1_g5_i1	1	3	94	2	21.2051	2.17449	40.2356	18.5035	4.20972	4.45965e-05	0.00926544
TRINITY_DN89029_c1_g3_i3	3	2	46	6	12.4532	2.68276	22.2236	8.28389	3.05031	0.00985138	0.738572
TRINITY_DN89029_c1_g1_i15	8	10	227	5	53.4826	9.71449	97.2507	10.0109	3.3235	5.34514e-07	0.000181075
TRINITY_DN89071_c0_g1_i1	22	0	0	0	5.81316	11.6263	0	0	#NAME?	0.00572166	0.499812
TRINITY_DN89088_c1_g7_i1	13	14	64	83	41.5713	14.5515	68.591	4.71367	2.23685	0.00150416	0.180996
TRINITY_DN89062_c0_g2_i1	0	0	338	0	70.5241	0	141.048	Inf	Inf	2.51796e-18	5.33531e-15
TRINITY_DN89062_c1_g1_i1	48	3	0	0	13.5063	27.0125	0	0	#NAME?	1.57979e-05	0.00375683
TRINITY_DN89062_c1_g2_i2	4	0	201	15	46.7805	2.11388	91.4471	43.2604	5.43497	1.6928e-10	1.09717e-07
TRINITY_DN89062_c1_g1_i6	0	1	39	0	8.41173	0.548674	16.2748	29.662	4.89055	0.00397648	0.3852
TRINITY_DN89062_c1_g1_i9	0	1	54	0	11.5415	0.548674	22.5343	41.0705	5.36003	0.000496142	0.0729209
TRINITY_DN89062_c1_g2_i16	0	6	28	37	16.8238	3.29204	30.3555	9.22087	3.2049	0.00294377	0.306959
TRINITY_DN89082_c0_g1_i1	11	0	157	0	35.6648	5.81316	65.5164	11.2704	3.49446	8.0225e-06	0.00206529
TRINITY_DN89082_c1_g2_i3	0	0	166	2	35.1407	0	70.2814	Inf	Inf	3.64444e-11	2.59626e-08
TRINITY_DN89026_c1_g1_i2	1658	362	345	173	653.045	1074.82	231.269	0.21517	-2.21645	9.30842e-08	3.727e-05
TRINITY_DN89026_c1_g2_i2	21820	15287	3442	1123	10960.9	19918.8	2003.05	0.100561	-3.31386	4.7169e-06	0.00129714
TRINITY_DN89026_c2_g3_i1	0	1	54	0	11.5415	0.548674	22.5343	41.0705	5.36003	0.000496142	0.0729209
TRINITY_DN89026_c2_g4_i2	2	1	71	2	16.1217	1.60561	30.6377	19.0816	4.25411	0.00028915	0.0464875
TRINITY_DN89026_c2_g4_i4	92	0	10	2	26.9007	48.6192	5.18227	0.106589	-3.22987	0.000233951	0.039037
TRINITY_DN70891_c0_g1_i1	0	0	28	0	5.84223	0	11.6845	Inf	Inf	0.00676512	0.568574
TRINITY_DN77949_c0_g2_i1	12	10	78	45	33.543	11.8284	55.2576	4.67162	2.22392	0.00294946	0.307164
TRINITY_DN77970_c0_g2_i1	30	46	2	0	20.9638	41.0931	0.834604	0.0203101	-5.62166	3.7237e-06	0.00104755
TRINITY_DN77965_c0_g2_i1	81	64	26	10	46.9086	77.9211	15.8961	0.204002	-2.29334	0.000696229	0.0966154
TRINITY_DN99647_c0_g1_i1	0	0	18	10	6.27883	0	12.5577	Inf	Inf	0.00555652	0.49136
TRINITY_DN83342_c0_g3_i2	38	246	44	34	95.287	155.056	35.5185	0.229069	-2.12614	8.43033e-05	0.0161357
TRINITY_DN83356_c0_g1_i2	106	24	18	0	38.3487	69.1859	7.51144	0.108569	-3.20332	3.57668e-05	0.00761281
TRINITY_DN86114_c1_g1_i1	319	231	2526	2090	1202.05	295.325	2108.77	7.14049	2.83602	5.42696e-11	3.75288e-08
TRINITY_DN86114_c1_g2_i1	125	59	966	938	487.44	98.4304	876.45	8.90426	3.1545	4.97436e-13	4.73853e-10
TRINITY_DN86114_c1_g2_i2	92	57	603	761	357.772	79.8936	635.651	7.95623	2.99208	1.73185e-11	1.30105e-08
TRINITY_DN86114_c1_g1_i3	192	119	1360	1256	684.048	166.758	1201.34	7.20407	2.84881	2.17206e-11	1.60471e-08
TRINITY_DN86114_c1_g3_i1	955	550	5706	5374	2949.71	806.459	5092.97	6.31523	2.65883	4.01496e-08	1.7258e-05
TRINITY_DN86114_c1_g2_i3	30	18	103	161	74.9783	25.7302	124.226	4.82804	2.27144	0.000109717	0.0203518
TRINITY_DN86114_c1_g4_i1	1361	1379	10746	9107	5277.9	1475.87	9079.93	6.15227	2.62112	1.83443e-06	0.000551244
TRINITY_DN86114_c1_g2_i4	113	79	1120	1147	574.622	103.062	1046.18	10.151	3.34354	2.13571e-14	2.5034e-11
TRINITY_DN86114_c1_g1_i4	144	160	1568	1399	762.092	163.887	1360.3	8.3002	3.05315	1.03615e-12	9.54036e-10
TRINITY_DN86114_c1_g3_i2	494	357	3183	2873	1617.5	456.94	2778.05	6.07969	2.604	3.46689e-09	1.81613e-06
TRINITY_DN86178_c0_g2_i2	2	2	32	20	12.8002	2.15429	23.4461	10.8835	3.44407	0.00521587	0.470552
TRINITY_DN86178_c0_g2_i3	6	6	42	39	21.8349	6.46286	37.207	5.75705	2.52533	0.00588034	0.511426
TRINITY_DN86108_c1_g2_i7	32	45	2	4	22.2272	41.6013	2.8531	0.0685818	-3.86603	8.32297e-05	0.015974
TRINITY_DN71_c0_g1_i1	274	34	43	29	98.0168	163.455	32.5781	0.199308	-2.32692	1.25896e-05	0.00307575
TRINITY_DN87101_c9_g1_i1	18	24	0	2	11.8449	22.6806	1.00925	0.0444982	-4.49011	0.00102367	0.132747
TRINITY_DN87109_c8_g1_i1	2	0	12	522	134.739	1.05694	268.421	253.961	7.98846	1.86965e-23	9.22406e-20
TRINITY_DN87189_c3_g2_i1	225	41	14	6	75.1356	141.401	8.86997	0.0627291	-3.99472	4.52721e-10	2.74078e-07
TRINITY_DN36016_c0_g1_i1	0	0	22	4	5.59957	0	11.1991	Inf	Inf	0.00879411	0.681887
TRINITY_DN87402_c14_g1_i3	14	10	53	75	36.4245	12.8853	59.9637	4.65365	2.21836	0.00282735	0.297069
TRINITY_DN87409_c1_g4_i2	25	54	272	229	135.952	42.8401	229.065	5.34697	2.41872	1.19249e-06	0.000373982
TRINITY_DN87409_c1_g4_i3	237	158	3862	3344	1755.51	211.938	3299.08	15.5663	3.96035	5.38424e-17	9.03429e-14
TRINITY_DN87409_c1_g4_i4	42	18	422	307	181.546	32.0718	331.021	10.3212	3.36754	1.24652e-11	9.53788e-09
TRINITY_DN87409_c1_g9_i1	48	0	0	0	12.6833	25.3665	0	0	#NAME?	2.81469e-05	0.00620262
TRINITY_DN79023_c0_g1_i1	603	291	2190	3137	1487.61	478.331	2496.89	5.22001	2.38405	5.47711e-08	2.28882e-05
TRINITY_DN79083_c0_g1_i1	5	8	120	102	54.2898	7.03174	101.548	14.4414	3.85213	5.35465e-08	2.24048e-05
TRINITY_DN34204_c0_g1_i1	19	11	23979	21	5016.58	16.0763	10017.1	623.095	9.28331	3.57105e-36	9.83672e-32
TRINITY_DN84278_c0_g3_i1	38	40	242	167	113.644	42.0288	185.259	4.40791	2.1401	2.79967e-05	0.0061796
TRINITY_DN84215_c0_g2_i2	6	8	45	41	23.5142	7.56021	39.4681	5.22051	2.38419	0.00671341	0.566533
TRINITY_DN84276_c0_g1_i1	40	2	0	0	11.1181	22.2361	0	0	#NAME?	8.8369e-05	0.0168456
TRINITY_DN50706_c0_g1_i1	0	0	10	25	8.3943	0	16.7886	Inf	Inf	0.00130838	0.161692
TRINITY_DN46524_c0_g1_i1	14	18	2	0	9.05465	17.2747	0.834604	0.0483137	-4.37142	0.0057233	0.499823
TRINITY_DN60727_c0_g1_i1	0	20	0	0	5.48674	10.9735	0	0	#NAME?	0.00834222	0.656707
TRINITY_DN42085_c0_g1_i1	2	2	46	46	22.2814	2.15429	42.4086	19.6857	4.29907	4.1748e-05	0.00875619
TRINITY_DN85580_c2_g1_i2	938	830	4266	4156	2414.26	951.103	3877.42	4.07676	2.02742	8.98667e-06	0.00227802
TRINITY_DN85580_c2_g2_i1	1120	1024	5602	5438	3117.8	1153.73	5081.87	4.40474	2.13906	8.23556e-06	0.00211028
TRINITY_DN85519_c1_g3_i1	0	104	10	1	30.8699	57.0621	4.67764	0.0819747	-3.60868	3.4745e-05	0.00740963
TRINITY_DN88840_c12_g1_i4	10	2	44	46	23.978	6.38204	41.574	6.51421	2.70359	0.00263064	0.281501
TRINITY_DN88805_c2_g1_i1	32	54	248	226	132.038	46.5394	217.536	4.67423	2.22473	7.88785e-06	0.00203538
TRINITY_DN88815_c1_g1_i2	3	0	17	115	33.3556	1.58541	65.1258	41.0783	5.3603	8.53936e-08	3.45493e-05
TRINITY_DN88815_c1_g2_i8	3	0	61	0	13.5204	1.58541	25.4554	16.0561	4.00505	0.00123804	0.15472
TRINITY_DN88815_c1_g2_i10	2	4	89	6	21.7096	3.25163	40.1676	12.3531	3.6268	0.000178603	0.0308932
TRINITY_DN88896_c0_g1_i1	76	52	13	9	39.3306	68.6947	9.96654	0.145085	-2.78503	0.000134595	0.0242058
TRINITY_DN88881_c1_g1_i1	81	2	17	1	25.7511	43.9033	7.59876	0.173079	-2.5305	0.0035332	0.35255
TRINITY_DN88881_c1_g1_i3	53	3	2	0	15.2447	29.6549	0.834604	0.0281439	-5.15103	0.000107072	0.019962
TRINITY_DN88881_c1_g1_i6	87	5	0	4	25.3693	48.7202	2.01849	0.0414303	-4.59317	2.58504e-06	0.000749546
TRINITY_DN88881_c1_g1_i9	32	0	0	0	8.45551	16.911	0	0	#NAME?	0.000647768	0.0906899
TRINITY_DN88881_c1_g1_i11	23	0	0	0	6.0774	12.1548	0	0	#NAME?	0.00457535	0.426849
TRINITY_DN88881_c1_g1_i13	163	1	1	0	43.5532	86.6891	0.417302	0.00481378	-7.69862	1.95008e-12	1.69185e-09
TRINITY_DN88881_c1_g1_i16	37	0	0	0	9.77668	19.5534	0	0	#NAME?	0.000235438	0.0391468
TRINITY_DN88881_c1_g1_i21	69	0	0	1	18.4845	36.4644	0.504623	0.0138388	-6.17514	3.56795e-06	0.00100888
TRINITY_DN77603_c0_g1_i1	0	28	1	0	7.89008	15.3629	0.417302	0.027163	-5.20221	0.00496014	0.452331
TRINITY_DN77651_c0_g1_i2	31	23	137	135	77.1483	29.002	125.295	4.3202	2.1111	0.00021691	0.0366
TRINITY_DN42664_c0_g1_i1	18	34	6	0	15.3356	28.1674	2.50381	0.0888906	-3.49183	0.0026537	0.283509
TRINITY_DN42664_c0_g1_i2	36	60	12	12	31.5042	51.9453	11.0631	0.212976	-2.23124	0.00361624	0.358424
TRINITY_DN90869_c0_g2_i12	10	16	62	64	36.116	14.0635	58.1686	4.13615	2.04829	0.00499306	0.454337
TRINITY_DN90881_c0_g1_i2	4	2	155	0	33.9465	3.21122	64.6818	20.1424	4.33217	4.58428e-07	0.000158342
TRINITY_DN90881_c0_g1_i7	4	0	421	0	88.899	2.11388	175.684	83.11	6.37695	1.79581e-17	3.2261e-14
TRINITY_DN90881_c0_g1_i10	9	12	366	0	82.0364	11.3403	152.733	13.4681	3.75148	4.2406e-10	2.58145e-07
TRINITY_DN90881_c0_g1_i12	5	1	208	0	44.9949	3.19102	86.7988	27.201	4.76559	3.1615e-09	1.66406e-06
TRINITY_DN90881_c0_g1_i16	2	1	129	1	27.9711	1.60561	54.3366	33.8417	5.08073	4.10754e-07	0.000143525
TRINITY_DN90881_c1_g2_i1	10	5	185	4	43.6237	8.02806	79.2194	9.86781	3.30273	3.56786e-06	0.00100888
TRINITY_DN90881_c1_g1_i5	5	4	141	5	33.0999	4.83704	61.3627	12.686	3.66517	7.10791e-06	0.00185879
TRINITY_DN90881_c1_g1_i10	6	453	11	6	129.669	251.72	7.61806	0.030264	-5.04625	6.66284e-17	1.09029e-13
TRINITY_DN90898_c2_g4_i1	0	1	24	12	8.3097	0.548674	16.0707	29.2901	4.87234	0.00509873	0.461875
TRINITY_DN90835_c1_g4_i2	116	4	12	1	34.5047	63.4971	5.51225	0.086811	-3.52598	1.57911e-05	0.00375683
TRINITY_DN90835_c1_g2_i2	92	9	0	0	26.7786	53.5572	0	0	#NAME?	2.30205e-09	1.24744e-06
TRINITY_DN90835_c1_g6_i1	167	27	6	2	53.2908	103.069	3.51306	0.0340847	-4.87473	2.37321e-10	1.5028e-07
TRINITY_DN90835_c1_g3_i3	308	163	24	10	133.632	252.202	15.0615	0.0597198	-4.06565	2.41293e-13	2.40964e-10
TRINITY_DN90835_c1_g4_i3	44	0	0	0	11.6263	23.2526	0	0	#NAME?	6.04873e-05	0.0120229
TRINITY_DN90835_c1_g4_i4	207	44	32	10	75.9673	133.535	18.3999	0.137791	-2.85945	1.6089e-06	0.000491063
TRINITY_DN90835_c1_g4_i5	5323	1646	123	70	1901.41	3716.16	86.6518	0.0233176	-5.42244	6.45519e-26	4.26751e-22
TRINITY_DN90835_c1_g3_i6	33	34	11	0	20.3424	36.0944	4.59032	0.127176	-2.97511	0.00275005	0.290658
TRINITY_DN90835_c1_g3_i7	218	6	8	2	61.423	118.498	4.34766	0.0366897	-4.76848	5.38056e-11	3.7286e-08
TRINITY_DN90866_c2_g4_i1	46	56	16	0	30.8561	55.0353	6.67683	0.121319	-3.04312	0.000297142	0.0475411
TRINITY_DN90866_c2_g1_i10	2018	13869	2797	767	5115.12	8676.01	1554.24	0.179142	-2.48082	9.87187e-06	0.00247395
TRINITY_DN90866_c2_g1_i11	86	8	11	5	28.4756	49.8377	7.11344	0.142732	-2.80862	0.000690222	0.0959429
TRINITY_DN90866_c2_g1_i15	19	12	330	4	78.1766	16.625	139.728	8.4047	3.0712	1.09832e-07	4.33233e-05
TRINITY_DN90866_c2_g1_i19	198	56	33	5	75.8284	135.363	16.2941	0.120374	-3.05441	5.14041e-07	0.000174811
TRINITY_DN90866_c2_g1_i20	2809	259	532	51	937.158	1626.58	247.741	0.152308	-2.71494	4.33247e-10	2.63252e-07
TRINITY_DN90866_c2_g1_i21	12	211	0	4	62.0651	122.112	2.01849	0.0165299	-5.91878	1.25722e-13	1.30683e-10
TRINITY_DN90874_c4_g1_i3	4	2	27	28	14.3039	3.21122	25.3966	7.9087	2.98344	0.00907399	0.696239
TRINITY_DN90864_c1_g3_i1	0	2	51	0	11.1899	1.09735	21.2824	19.3944	4.27757	0.00196252	0.222548
TRINITY_DN90864_c1_g1_i13	30	4	273	1	66.2384	18.0488	114.428	6.33994	2.66447	6.47809e-06	0.00170488
TRINITY_DN90862_c1_g1_i14	1	0	33	1	7.40203	0.528469	14.2756	27.0131	4.75559	0.00817829	0.647659
TRINITY_DN90880_c16_g4_i1	12	10	189	128	77.6451	11.8284	143.462	12.1286	3.60034	6.05261e-09	3.01308e-06
TRINITY_DN90870_c2_g2_i1	68	4	2	2	19.9872	38.1306	1.84385	0.0483562	-4.37016	4.84851e-05	0.00996067
TRINITY_DN90892_c62_g1_i1	202	192	16	12	112.414	212.096	12.7323	0.0600308	-4.05815	1.83274e-12	1.59424e-09
TRINITY_DN90892_c62_g2_i1	64	46	16	8	34.8874	59.061	10.7138	0.181403	-2.46273	0.00109595	0.140304
TRINITY_DN90892_c62_g1_i2	27	20	4	2	13.9603	25.2421	2.67845	0.10611	-3.23636	0.00527181	0.474642
TRINITY_DN90892_c62_g1_i3	218	228	42	28	135.98	240.304	31.6561	0.131734	-2.9243	1.24436e-08	5.90131e-06
TRINITY_DN90845_c0_g1_i2	0	1	75	2	16.4278	0.548674	32.3069	58.8818	5.87975	2.20497e-05	0.00505094
TRINITY_DN90845_c1_g4_i2	0	0	41	2	9.05932	0	18.1186	Inf	Inf	0.000554302	0.0798014
TRINITY_DN90845_c1_g1_i9	4	4	515	10	112.133	4.30857	219.957	51.051	5.67387	4.07388e-18	8.458e-15
TRINITY_DN90845_c1_g1_i10	0	0	2	60	15.556	0	31.112	Inf	Inf	1.29263e-05	0.00314638
TRINITY_DN90845_c1_g3_i9	0	0	68	0	14.1883	0	28.3765	Inf	Inf	1.44963e-05	0.00348998
TRINITY_DN90839_c3_g3_i4	580	113	161	45	229.203	368.512	89.8937	0.243937	-2.03542	7.20929e-06	0.00187935
TRINITY_DN90839_c3_g1_i2	6	137	19	6	44.6478	78.3391	10.9565	0.13986	-2.83795	7.53917e-05	0.0146506
TRINITY_DN90839_c3_g1_i3	38	2	0	3	11.3465	21.1792	1.51387	0.0714791	-3.80633	0.00311943	0.320723
TRINITY_DN90813_c2_g1_i10	0	0	55	0	11.4758	0	22.9516	Inf	Inf	9.53523e-05	0.0179798
TRINITY_DN90813_c3_g1_i2	46	2	6	0	13.9554	25.4069	2.50381	0.0985484	-3.34302	0.0047928	0.441912
TRINITY_DN90813_c3_g3_i10	3	0	47	6	12.1132	1.58541	22.6409	14.2808	3.83601	0.00298702	0.310587
TRINITY_DN90858_c3_g1_i1	7	14	8	112	35.6185	11.3807	59.8562	5.25944	2.39491	0.00209233	0.234526
TRINITY_DN90858_c3_g1_i5	2	311	2	0	86.2645	171.694	0.834604	0.00486098	-7.68454	5.72726e-19	1.3332e-15
TRINITY_DN90858_c3_g1_i7	37	308	51	2	105.418	188.545	22.2917	0.11823	-3.08033	6.35747e-08	2.63011e-05
TRINITY_DN90858_c3_g1_i9	7478	5504	1196	425	3842.68	6971.79	713.558	0.102349	-3.28843	5.80739e-10	3.44637e-07
TRINITY_DN90858_c4_g2_i2	100767	36824	6969	2153	38725.6	73456.6	3994.63	0.0543808	-4.20076	0.00209485	0.234729
TRINITY_DN90858_c4_g3_i1	44777	17419	3752	1158	17685.3	33220.6	2150.07	0.064721	-3.94962	1.13362e-05	0.00279848
TRINITY_DN90863_c6_g1_i4	0	12	59	78	35.2828	6.58409	63.9814	9.71759	3.2806	3.6841e-05	0.00782128
TRINITY_DN90829_c3_g1_i3	59	10	7	5	21.0553	36.6664	5.44423	0.14848	-2.75166	0.00300764	0.312262
TRINITY_DN90837_c3_g6_i1	0	0	41	36	17.6379	0	35.2758	Inf	Inf	2.23464e-06	0.000659517
TRINITY_DN90837_c3_g7_i1	2	4	191	138	76.2972	3.25163	149.343	45.9285	5.52132	5.29155e-14	5.83039e-11
TRINITY_DN90850_c1_g1_i4	10	10	84	21	28.2109	10.7714	45.6505	4.23811	2.08342	0.00741366	0.604726
TRINITY_DN90850_c1_g1_i16	19	4	130	6	34.7563	12.2356	57.277	4.68117	2.22687	0.00187906	0.215517
TRINITY_DN90838_c1_g3_i1	89	6	18	8	30.9371	50.3258	11.5484	0.229473	-2.1236	0.00594281	0.514912
TRINITY_DN85450_c1_g1_i8	10	10	60	42	28.5019	10.7714	46.2323	4.29212	2.10169	0.00824006	0.651302
TRINITY_DN85409_c0_g3_i1	10	12	53	63	32.8885	11.8688	53.9083	4.54202	2.18334	0.00434468	0.412207
TRINITY_DN85409_c0_g3_i3	6	16	61	59	33.5889	11.9496	55.2282	4.62176	2.20844	0.00335953	0.339911
TRINITY_DN85409_c0_g3_i7	12	8	48	54	29.0056	10.731	47.2801	4.40593	2.13945	0.00780218	0.628718
TRINITY_DN85401_c0_g1_i1	795	971	261	241	591.713	952.895	230.53	0.241926	-2.04736	5.98991e-07	0.000200198
TRINITY_DN85401_c0_g1_i7	421	524	168	100	315.28	509.991	120.569	0.236414	-2.08061	1.51315e-06	0.000465274
TRINITY_DN38208_c0_g1_i1	0	0	32	14	10.2092	0	20.4184	Inf	Inf	0.000285275	0.0460211
TRINITY_DN38298_c0_g1_i1	0	0	36	34	16.09	0	32.1801	Inf	Inf	6.18476e-06	0.00163943
TRINITY_DN95199_c0_g1_i1	0	0	67	64	30.1276	0	60.2551	Inf	Inf	1.23064e-09	6.91813e-07
TRINITY_DN79988_c0_g1_i2	39	2	0	0	10.8538	21.7076	0	0	#NAME?	0.000107225	0.0199793
TRINITY_DN91375_c0_g4_i1	1	1	18	19	9.08821	1.07714	17.0993	15.8747	3.98865	0.00936004	0.711908
TRINITY_DN91330_c1_g1_i5	165	30	4	5	53.925	103.658	4.19232	0.040444	-4.62793	4.57001e-10	2.75659e-07
TRINITY_DN91330_c1_g1_i6	3865	538	886	54	1367.35	2337.72	396.979	0.169815	-2.55797	9.416e-09	4.57713e-06
TRINITY_DN91330_c1_g1_i11	137	32	21	1	49.6129	89.9578	9.26797	0.103026	-3.27892	3.58539e-06	0.00101208
TRINITY_DN91330_c1_g1_i16	2141	742	570	101	913.699	1538.57	288.829	0.187726	-2.4133	1.92506e-08	8.8256e-06
TRINITY_DN91390_c0_g1_i1	29	266	72	16	99.6963	161.273	38.1197	0.236368	-2.08089	0.000159364	0.0280051
TRINITY_DN91390_c0_g1_i5	14	17	160	17	46.0365	16.726	75.3469	4.50477	2.17145	0.000726162	0.0997865
TRINITY_DN91390_c0_g2_i1	4188	3686	700	278	2334.02	4235.64	432.397	0.102085	-3.29215	8.64341e-12	6.85149e-09
TRINITY_DN91304_c2_g1_i1	88	0	7	2	25.2178	46.5053	3.93036	0.0845143	-3.56466	0.0001068	0.0199337
TRINITY_DN91376_c1_g1_i1	1569	5230	1249	398	2210.39	3698.73	722.05	0.195216	-2.35686	4.70509e-07	0.000162175
TRINITY_DN91376_c1_g1_i2	672	1127	446	111	607.808	973.487	242.13	0.248724	-2.00738	2.35732e-06	0.000692016
TRINITY_DN91376_c1_g4_i1	138935	14518	4329	1307	41927.3	81388.5	2466.04	0.0302997	-5.04456	0.00070009	0.0969883
TRINITY_DN91376_c1_g5_i1	121667	18437	5806	1689	38844.2	74413.2	3275.16	0.0440132	-4.50592	0.00113845	0.144903
TRINITY_DN91376_c1_g1_i3	7663	8836	2278	752	5113.92	8897.74	1330.09	0.149486	-2.74191	9.51642e-07	0.000304515
TRINITY_DN91376_c1_g1_i5	68291	9464	2748	744	21402.3	41282.3	1522.19	0.0368726	-4.76131	2.7755e-06	0.000801255
TRINITY_DN91307_c1_g1_i11	17	10	67	69	38.6245	14.4707	62.7782	4.3383	2.11713	0.00318367	0.325505
TRINITY_DN91338_c1_g1_i3	43	26	190	207	110.367	36.9897	183.744	4.96745	2.3125	1.11814e-05	0.00276854
TRINITY_DN91338_c6_g2_i1	49	23	166	179	99.0571	38.5145	159.6	4.14389	2.05098	0.000127499	0.0231182
TRINITY_DN91338_c8_g1_i1	182	73	794	777	429.832	136.235	723.43	5.31018	2.40876	1.53232e-08	7.15404e-06
TRINITY_DN91343_c0_g1_i7	18	30	258	8	68.8368	25.9727	111.701	4.30071	2.10458	0.00015633	0.0275745
TRINITY_DN91343_c0_g1_i12	208	52	40	13	80.8524	138.453	23.2522	0.167943	-2.57395	8.26097e-06	0.00211515
TRINITY_DN91343_c0_g1_i16	131	1	10	0	36.9756	69.7781	4.17302	0.0598041	-4.06361	9.75698e-07	0.000311309
TRINITY_DN91343_c0_g1_i23	78	6035	357	103	1776.71	3352.47	200.953	0.0599418	-4.06029	5.71026e-17	9.48503e-14
TRINITY_DN91309_c1_g2_i8	0	2	102	0	21.8311	1.09735	42.5648	38.7888	5.27757	3.44585e-06	0.000976862
TRINITY_DN91310_c0_g1_i13	10	3	94	4	24.0878	6.93071	41.2449	5.95103	2.57314	0.00245324	0.26625
TRINITY_DN91310_c0_g1_i20	0	0	42	5	10.0249	0	20.0498	Inf	Inf	0.000286037	0.0461216
TRINITY_DN91352_c1_g1_i1	14	7	53	62	32.3215	11.2393	53.4036	4.75152	2.24839	0.00378257	0.370682
TRINITY_DN91352_c2_g2_i1	12	20	89	69	44.637	17.3151	71.9589	4.15584	2.05514	0.00214127	0.239039
TRINITY_DN91352_c2_g7_i4	30	10	107	82	53.6856	21.3408	86.0304	4.03126	2.01123	0.00147655	0.178387
TRINITY_DN91352_c2_g2_i2	4	3	39	33	18.3436	3.7599	32.9273	8.75751	3.13052	0.00236864	0.258637
TRINITY_DN91357_c3_g2_i2	8	8	58	56	30.5398	8.61714	52.4624	6.08814	2.606	0.0011808	0.149259
TRINITY_DN91380_c2_g1_i1	10	10	74	96	45.0478	10.7714	79.3242	7.36431	2.88055	4.98634e-05	0.0101931
TRINITY_DN91380_c2_g1_i3	10	12	73	78	40.8462	11.8688	69.8237	5.88297	2.55654	0.000368572	0.0567448
TRINITY_DN91320_c2_g1_i1	17	2	246	3	57.1258	10.0813	104.17	10.333	3.36919	2.57694e-07	9.37081e-05
TRINITY_DN91320_c2_g1_i3	7	4	108	5	26.7429	5.89398	47.5917	8.07464	3.0134	0.000343318	0.0536564
TRINITY_DN91320_c2_g1_i7	2	0	48	0	10.5437	1.05694	20.0305	18.9514	4.24424	0.00289144	0.302936
TRINITY_DN91320_c2_g1_i12	0	0	46	0	9.59795	0	19.1959	Inf	Inf	0.000362895	0.0560798
TRINITY_DN91381_c2_g4_i1	37	6	3	2	12.5533	22.8454	2.26115	0.0989763	-3.33677	0.00598293	0.517575
TRINITY_DN91381_c2_g1_i10	14	24	0	0	10.2834	20.5667	0	0	#NAME?	0.000179518	0.0310353
TRINITY_DN91319_c1_g3_i1	14	11	369	274	152.843	13.434	292.251	21.7546	4.44325	1.10124e-15	1.47974e-12
TRINITY_DN91319_c1_g3_i3	0	2	168	151	73.7011	1.09735	146.305	133.326	7.05881	3.45237e-16	5.02721e-13
TRINITY_DN91319_c1_g3_i4	13	19	520	433	226.397	17.2949	435.499	25.1808	4.65425	3.64135e-19	8.85032e-16
TRINITY_DN91319_c1_g3_i7	4	4	270	188	105.925	4.30857	207.541	48.1693	5.59004	6.96556e-17	1.13422e-13
TRINITY_DN91319_c1_g3_i8	18	8	473	454	220.192	13.9018	426.483	30.6782	4.93914	3.07792e-20	9.24911e-17
TRINITY_DN91319_c1_g3_i9	2	4	240	196	101.155	3.25163	199.059	61.218	5.93588	2.59008e-17	4.52988e-14
TRINITY_DN91319_c1_g3_i11	10	16	358	276	151.367	14.0635	288.67	20.5262	4.3594	2.68798e-15	3.48435e-12
TRINITY_DN91319_c1_g3_i12	4	14	445	387	195.392	9.79531	380.989	38.895	5.28151	5.0168e-21	1.69214e-17
TRINITY_DN91319_c1_g3_i13	16	8	520	472	234.012	12.8449	455.179	35.4366	5.14717	1.09963e-21	4.37929e-18
TRINITY_DN91319_c1_g3_i15	6	14	496	401	210.094	10.8522	409.336	37.719	5.23722	2.0276e-21	7.79328e-18
TRINITY_DN91319_c1_g3_i16	12	12	444	462	215.672	12.9257	418.418	32.371	5.01663	1.79145e-20	5.74914e-17
TRINITY_DN91319_c1_g3_i17	10	8	226	200	102.454	9.67408	195.235	20.1812	4.33494	1.04022e-12	9.55117e-10
TRINITY_DN91319_c1_g3_i18	14	6	476	409	207.859	10.6906	405.027	37.8862	5.2436	3.01923e-21	1.07312e-17
TRINITY_DN91319_c1_g3_i19	4	2	163	150	73.4625	3.21122	143.714	44.7536	5.48393	1.57502e-13	1.60686e-10
TRINITY_DN91319_c1_g3_i20	4	6	550	440	228.478	5.40592	451.55	83.5289	6.3842	9.99279e-27	7.50087e-23
TRINITY_DN91319_c1_g3_i21	2	10	274	270	128.566	6.54368	250.589	38.2948	5.25908	1.76481e-17	3.18774e-14
TRINITY_DN91319_c1_g3_i22	10	16	532	352	206.848	14.0635	399.632	28.4163	4.82865	1.6739e-19	4.3913e-16
TRINITY_DN91319_c1_g3_i23	0	6	226	186	95.7311	3.29204	188.17	57.1591	5.83691	1.27221e-16	1.96508e-13
TRINITY_DN91319_c1_g3_i24	16	6	564	373	217.665	11.7475	423.583	36.0571	5.17221	2.25952e-21	8.48729e-18
TRINITY_DN91319_c1_g3_i25	20	13	525	441	229.662	17.7021	441.622	24.9474	4.64082	3.94737e-19	9.45507e-16
TRINITY_DN91319_c1_g3_i26	12	8	333	276	144.484	10.731	278.238	25.9283	4.69646	2.68311e-16	3.99504e-13
TRINITY_DN91350_c2_g1_i1	89	114	27	3	61.1818	109.583	12.781	0.116634	-3.09994	2.29403e-06	0.000674633
TRINITY_DN91350_c2_g1_i3	276	257	23	33	156.559	286.867	26.2505	0.0915077	-3.44996	1.07657e-11	8.33392e-09
TRINITY_DN91350_c2_g3_i1	30	9	0	0	10.3961	20.7921	0	0	#NAME?	0.000154709	0.0273469
TRINITY_DN91398_c1_g1_i1	177	10	18	4	54.2779	99.0258	9.52993	0.0962369	-3.37727	7.50739e-07	0.000246486
TRINITY_DN91398_c1_g2_i5	63	31	11	2	27.951	50.3024	5.59957	0.111318	-3.16724	0.000260083	0.0425805
TRINITY_DN91398_c1_g3_i1	2	604	4	0	167.063	332.456	1.66921	0.00502084	-7.63785	8.40993e-27	6.61879e-23
TRINITY_DN91398_c1_g2_i9	18	656	26	7	191.912	369.442	14.3822	0.0389295	-4.68299	5.8082e-18	1.14964e-14
TRINITY_DN68787_c0_g1_i1	191	225	1071	1063	603.867	224.389	983.345	4.38232	2.13169	2.48823e-07	9.09825e-05
TRINITY_DN31046_c0_g1_i1	0	0	44	36	18.2639	0	36.5277	Inf	Inf	1.4714e-06	0.000454127
TRINITY_DN93025_c3_g1_i1	2027	132	230	8	621.824	1143.63	100.016	0.0874551	-3.51531	4.27638e-15	5.45773e-12
TRINITY_DN93025_c4_g1_i1	3759	94	354	33	1101.23	2038.09	164.378	0.0806527	-3.63213	1.22079e-15	1.62715e-12
TRINITY_DN93025_c4_g2_i1	685	68	91	18	223.184	399.311	47.0577	0.117847	-3.08501	9.37106e-11	6.19519e-08
TRINITY_DN93025_c4_g3_i1	457	20	52	6	138.606	252.484	24.7275	0.0979368	-3.35201	2.60769e-10	1.64498e-07
TRINITY_DN93025_c4_g4_i1	99	8	10	0	30.4404	56.7078	4.17302	0.0735881	-3.76438	1.76231e-05	0.00412849
TRINITY_DN93025_c4_g4_i2	533	22	62	6	161.323	293.745	28.9005	0.0983863	-3.3454	7.61977e-11	5.15073e-08
TRINITY_DN93009_c3_g1_i1	236	306	49	68	173.688	292.613	54.7622	0.187149	-2.41774	2.54138e-07	9.28234e-05
TRINITY_DN93009_c7_g1_i1	906	52	65	20	272.271	507.324	37.2171	0.0733596	-3.76887	2.80119e-15	3.61692e-12
TRINITY_DN93009_c7_g3_i4	15833	8180	3039	688	7235.38	12855.4	1615.36	0.125656	-2.99245	1.62647e-06	0.000495966
TRINITY_DN93009_c7_g4_i2	2106	129	147	43	633.389	1183.73	83.0422	0.0701527	-3.83336	1.37286e-17	2.53518e-14
TRINITY_DN93018_c0_g1_i1	32	8	2	0	11.0675	21.3004	0.834604	0.0391826	-4.67364	0.00151495	0.1817
TRINITY_DN93018_c5_g1_i1	19	5273	79	20	1473.13	2903.2	43.0593	0.0148317	-6.07517	6.21455e-31	8.0404e-27
TRINITY_DN93018_c6_g1_i1	911	120	39	7	283.542	547.276	19.8071	0.0361922	-4.78818	3.92836e-21	1.35262e-17
TRINITY_DN93018_c8_g5_i1	8044	2169	517	102	2854.15	5441.08	267.217	0.049111	-4.34781	1.15567e-16	1.81046e-13
TRINITY_DN93018_c10_g1_i8	22	3806	28	1	1056.03	2099.88	12.1891	0.00580466	-7.42857	4.53246e-40	1.87275e-35
TRINITY_DN93018_c10_g3_i1	109	30	4	2	38.3709	74.0634	2.67845	0.0361644	-4.78929	2.60092e-08	1.16842e-05
TRINITY_DN93018_c11_g2_i1	1832	39075	5261	2165	12847.8	22407.6	3287.94	0.146733	-2.76873	0.000263772	0.0431205
TRINITY_DN93018_c12_g1_i1	163218	22313	4800	1514	50632.6	98498.2	2767.05	0.0280924	-5.15368	0.00236299	0.258295
TRINITY_DN93018_c12_g1_i2	39	52	10	4	27.6664	49.1413	6.19151	0.125994	-2.98857	0.000489794	0.072245
TRINITY_DN93018_c12_g4_i2	22757	5816	987	311	7893.14	15217.5	568.815	0.0373791	-4.74162	4.96804e-12	4.0648e-09
TRINITY_DN93018_c12_g2_i6	3	87	0	0	24.66	49.32	0	0	#NAME?	1.15003e-08	5.49336e-06
TRINITY_DN93018_c12_g4_i3	91	90	7	0	50.1962	97.4713	2.92112	0.029969	-5.06039	3.92792e-10	2.41782e-07
TRINITY_DN93018_c13_g1_i3	177	7879	322	184	2321.88	4416.54	227.222	0.051448	-4.28074	2.11372e-17	3.7363e-14
TRINITY_DN93018_c13_g2_i2	65	981	92	28	312.56	572.6	52.5212	0.0917242	-3.44655	1.6482e-13	1.67119e-10
TRINITY_DN93018_c14_g2_i3	4548	1277	275	88	1631.65	3104.13	159.165	0.0512751	-4.2856	4.48673e-19	1.06697e-15
TRINITY_DN93018_c16_g1_i1	64	20	13	9	27.381	44.7955	9.96654	0.22249	-2.16819	0.00721197	0.592423
TRINITY_DN93004_c11_g1_i1	1974	237	261	28	648.14	1173.23	123.045	0.104877	-3.25323	1.63216e-13	1.66002e-10
TRINITY_DN93004_c11_g3_i3	4607	372	653	97	1480.11	2638.76	321.447	0.121817	-3.03721	1.91475e-11	1.43195e-08
TRINITY_DN93004_c11_g4_i2	510	56	15	3	154.009	300.245	7.7734	0.0258902	-5.27145	3.14393e-19	7.93301e-16
TRINITY_DN93004_c11_g2_i2	2970	467	492	133	1049.11	1825.78	272.428	0.149211	-2.74457	2.34553e-10	1.48813e-07
TRINITY_DN93004_c11_g7_i1	1419	209	203	60	489.78	864.571	114.99	0.133002	-2.91048	1.93947e-11	1.44715e-08
TRINITY_DN93004_c11_g8_i1	120	4	4	0	33.6401	65.611	1.66921	0.025441	-5.2967	3.09967e-08	1.36068e-05
TRINITY_DN93004_c11_g9_i1	11	3	116	3	28.6901	7.45918	49.9209	6.69255	2.74256	0.000613866	0.0867148
TRINITY_DN93000_c4_g4_i1	0	0	21	18	8.92328	0	17.8466	Inf	Inf	0.00077989	0.105826
TRINITY_DN93019_c9_g1_i1	1336	176	227	34	457.243	802.601	111.885	0.139403	-2.84267	8.28473e-11	5.52119e-08
TRINITY_DN93019_c9_g1_i3	272	40	43	6	93.3311	165.691	20.9717	0.126572	-2.98197	1.85977e-07	7.02565e-05
TRINITY_DN93019_c10_g1_i2	633	18	35	2	180.006	344.397	15.6148	0.0453396	-4.46308	1.16908e-16	1.82283e-13
TRINITY_DN93019_c11_g1_i1	659	61	197	12	234.997	381.73	88.264	0.231221	-2.11266	4.62866e-06	0.00127606
TRINITY_DN93019_c11_g2_i1	18234	1507	2869	325	5912.1	10463	1361.24	0.130101	-2.94229	5.66568e-07	0.000190517
TRINITY_DN93019_c11_g2_i2	229	14	12	0	66.8542	128.701	5.00763	0.038909	-4.68375	3.71171e-11	2.63284e-08
TRINITY_DN93015_c4_g1_i1	2614	1467	717	419	1348.48	2186.32	510.643	0.233562	-2.09812	8.69057e-07	0.000280533
TRINITY_DN93015_c4_g1_i4	78	163	20	8	71.5187	130.654	12.383	0.0947769	-3.39932	6.74268e-08	2.78083e-05
TRINITY_DN93006_c3_g1_i6	10	10	0	0	5.38571	10.7714	0	0	#NAME?	0.00865163	0.675942
TRINITY_DN93006_c4_g5_i2	23	6	78	63	39.8938	15.4468	64.3408	4.16531	2.05842	0.00350769	0.350927
TRINITY_DN96653_c0_g1_i1	10	12	0	0	5.93439	11.8688	0	0	#NAME?	0.00547402	0.487455
TRINITY_DN31953_c0_g1_i1	14	6	0	0	5.34531	10.6906	0	0	#NAME?	0.00877985	0.68126
TRINITY_DN7492_c0_g1_i1	1283	2113	446	364	1103.59	1837.37	369.8	0.201265	-2.31283	4.33333e-08	1.83874e-05
TRINITY_DN7492_c0_g1_i2	488	1016	173	178	488.681	815.346	162.016	0.198709	-2.33127	2.34625e-08	1.0624e-05
TRINITY_DN48054_c0_g1_i1	26	2	0	1	7.67108	14.8375	0.504623	0.0340099	-4.8779	0.00527743	0.474642
TRINITY_DN22480_c0_g1_i1	0	2	14	23	9.27295	1.09735	17.4486	15.9007	3.99102	0.00888969	0.687202
TRINITY_DN92665_c0_g1_i7	4	4	196	0	43.0499	4.30857	81.7912	18.9834	4.24666	4.5326e-08	1.91591e-05
TRINITY_DN92665_c0_g1_i9	0	2	124	2	26.926	1.09735	52.7547	48.0748	5.58721	1.95949e-07	7.33398e-05
TRINITY_DN92665_c1_g2_i1	0	0	100	0	20.8651	0	41.7302	Inf	Inf	1.73659e-07	6.63618e-05
TRINITY_DN92665_c1_g5_i1	2	0	64	0	13.8821	1.05694	26.7073	25.2686	4.65927	0.000380557	0.0582644
TRINITY_DN92665_c2_g1_i7	0	0	1	28	7.27337	0	14.5467	Inf	Inf	0.00336356	0.340215
TRINITY_DN92665_c2_g1_i12	2	2	13	36	12.8728	2.15429	23.5914	10.9509	3.45298	0.00625102	0.535741
TRINITY_DN92626_c1_g3_i1	26	327	46	20	111.222	193.157	29.2884	0.15163	-2.72137	4.99797e-07	0.000170495
TRINITY_DN92626_c1_g5_i1	4	58	3	10	20.1175	33.937	6.29814	0.185583	-2.42986	0.0080209	0.639638
TRINITY_DN92626_c1_g3_i6	3	65	14	0	21.5457	37.2492	5.84223	0.156842	-2.67262	0.00568582	0.498261
TRINITY_DN92683_c1_g3_i1	62	42	17	8	33.4703	55.8094	11.1311	0.199449	-2.32591	0.00227049	0.250003
TRINITY_DN92681_c1_g2_i1	22	22	144	136	76.2087	23.6971	128.72	5.43189	2.44145	2.61247e-05	0.00582693
TRINITY_DN92681_c1_g2_i2	5	8	89	67	38.9907	7.03174	70.9496	10.0899	3.33484	1.28153e-05	0.00312857
TRINITY_DN92681_c1_g2_i3	2	8	46	40	22.4136	5.44633	39.3808	7.23071	2.85414	0.00194669	0.221195
TRINITY_DN92669_c1_g1_i21	0	2	21	23	10.7335	1.09735	20.3697	18.5626	4.21433	0.00357623	0.355846
TRINITY_DN92639_c2_g1_i9	27	24	260	60	83.1064	27.4368	138.776	5.05802	2.33857	1.93793e-05	0.00448899
TRINITY_DN92639_c2_g1_i12	0	0	5	37	10.3788	0	20.7576	Inf	Inf	0.00036018	0.055843
TRINITY_DN92639_c2_g1_i15	9	8	178	1	41.965	9.14561	74.7844	8.17708	3.03159	1.68599e-05	0.00396656
TRINITY_DN92639_c2_g1_i23	2218	75	28	4	613.499	1213.3	13.703	0.011294	-6.4683	1.2965e-34	2.85704e-30
TRINITY_DN92662_c1_g2_i1	211	164	1042	1102	596.206	201.489	990.923	4.91799	2.29807	3.70796e-08	1.60637e-05
TRINITY_DN92662_c1_g5_i1	686	354	2781	3005	1616.83	556.76	2676.91	4.80801	2.26544	2.29494e-07	8.44756e-05
TRINITY_DN92662_c1_g8_i1	348	287	1889	2034	1078.03	341.377	1814.69	5.31579	2.41028	1.3211e-08	6.22064e-06
TRINITY_DN92662_c2_g5_i2	404	338	2392	2357	1293.27	398.953	2187.58	5.48331	2.45505	1.08025e-08	5.17503e-06
TRINITY_DN92662_c2_g5_i3	722	522	3602	3688	2016.07	667.962	3364.17	5.03647	2.33241	2.15892e-07	7.98242e-05
TRINITY_DN92662_c2_g5_i5	114	85	601	464	295.913	106.883	484.944	4.53716	2.18179	4.63915e-07	0.000160069
TRINITY_DN92662_c2_g7_i1	1884	1249	8431	7797	4566.87	1680.93	7452.82	4.43375	2.14853	3.93985e-05	0.00830556
TRINITY_DN92623_c2_g2_i8	8	2	69	10	19.5826	5.3251	33.8401	6.35482	2.66785	0.00462908	0.4304
TRINITY_DN92623_c2_g2_i10	1	0	34	4	8.36762	0.528469	16.2068	30.6674	4.93863	0.00432937	0.410991
TRINITY_DN92623_c2_g1_i4	1	2	146	0	31.276	1.62582	60.9261	37.4742	5.22782	7.18524e-08	2.94309e-05
TRINITY_DN92623_c2_g1_i9	0	0	32	0	6.67683	0	13.3537	Inf	Inf	0.00343493	0.345531
TRINITY_DN92623_c2_g1_i10	0	0	124	0	25.8727	0	51.7455	Inf	Inf	7.64072e-09	3.74168e-06
TRINITY_DN92623_c3_g2_i2	9	0	93	0	21.7827	4.75622	38.8091	8.15965	3.02851	0.000982217	0.128352
TRINITY_DN92667_c6_g2_i1	2314	419	355	65	816.857	1452.77	180.943	0.12455	-3.0052	5.23787e-12	4.27499e-09
TRINITY_DN92667_c6_g2_i2	1324	215	74	30	431.839	817.658	46.0191	0.0562815	-4.15119	3.41521e-19	8.42458e-16
TRINITY_DN92667_c6_g3_i2	93	5	14	0	28.8666	51.891	5.84223	0.112587	-3.15089	0.00024851	0.0408809
TRINITY_DN92667_c6_g1_i5	974	86	40	18	293.845	561.915	25.7753	0.0458705	-4.44629	1.23213e-19	3.33835e-16
TRINITY_DN92660_c4_g1_i1	803	65	23	0	234.811	460.025	9.59795	0.020864	-5.58284	8.91867e-24	4.68677e-20
TRINITY_DN92660_c4_g2_i2	563	116	31	8	189.074	361.174	16.9734	0.0469949	-4.41135	7.43416e-17	1.20459e-13
TRINITY_DN92660_c4_g2_i4	106	38	10	6	42.034	76.8673	7.20076	0.0936778	-3.41615	4.16745e-06	0.00116249
TRINITY_DN92660_c4_g2_i5	264	49	2	2	84.1224	166.401	1.84385	0.0110808	-6.4958	2.24147e-17	3.94103e-14
TRINITY_DN92660_c4_g2_i6	28	10	4	0	10.9765	20.2839	1.66921	0.0822924	-3.6031	0.00761515	0.617107
TRINITY_DN92660_c4_g1_i4	164	26	30	8	58.7453	100.934	16.556	0.164028	-2.60799	4.14635e-05	0.00870758
TRINITY_DN92660_c4_g1_i5	553	40	47	9	169.173	314.19	24.1548	0.0768795	-3.70126	8.32712e-13	7.77548e-10
TRINITY_DN92660_c4_g3_i3	1249	139	52	20	384.058	736.324	31.7922	0.0431769	-4.5336	2.9435e-21	1.05758e-17
TRINITY_DN92660_c4_g2_i8	689	98	34	3	216.794	417.885	15.7021	0.0375752	-4.73407	3.89212e-19	9.39077e-16
TRINITY_DN92640_c0_g1_i1	130	148	845	684	423.844	149.905	697.782	4.65484	2.21873	1.16462e-07	4.5666e-05
TRINITY_DN92676_c1_g5_i4	1	5	58	87	35.6888	3.27184	68.1057	20.8157	4.3796	4.99804e-07	0.000170495
TRINITY_DN92634_c0_g2_i3	378	268	148	45	215.637	346.806	84.4688	0.243562	-2.03764	9.62874e-06	0.00241852
TRINITY_DN92612_c1_g1_i2	1	0	38	0	8.19298	0.528469	15.8575	30.0064	4.9072	0.00461326	0.42931
TRINITY_DN92612_c2_g3_i2	0	0	89	0	18.5699	0	37.1399	Inf	Inf	7.6869e-07	0.000251325
TRINITY_DN92612_c2_g4_i1	40	47	6	0	24.7151	46.9264	2.50381	0.0533561	-4.2282	2.20673e-05	0.00505147
TRINITY_DN92612_c2_g3_i5	19	122	968	12	243.492	76.9791	410.004	5.32617	2.4131	1.67872e-08	7.79354e-06
TRINITY_DN92612_c2_g3_i6	2	0	1773	1	370.719	1.05694	740.381	700.496	9.45223	7.88418e-41	4.34352e-36
TRINITY_DN92612_c2_g3_i17	71	65	6	0	37.8445	73.1851	2.50381	0.0342121	-4.86935	3.60932e-08	1.56775e-05
TRINITY_DN92612_c2_g3_i18	8	2	228	0	50.235	5.3251	95.1449	17.8672	4.15925	1.21548e-08	5.78928e-06
TRINITY_DN92608_c5_g1_i1	0	0	22	8	6.60882	0	13.2176	Inf	Inf	0.0041107	0.395357
TRINITY_DN92641_c3_g7_i2	134	98	26	38	77.3052	124.585	30.0255	0.241005	-2.05287	0.000204553	0.0348351
TRINITY_DN92641_c3_g7_i6	110	65	15	22	55.5783	93.7954	17.3612	0.185097	-2.43365	9.36113e-05	0.0176919
TRINITY_DN92673_c2_g1_i13	10	19	0	2	8.35937	15.7095	1.00925	0.0642443	-3.96029	0.00943203	0.716229
TRINITY_DN92642_c0_g1_i1	603	557	163	46	357.756	624.278	91.2329	0.146141	-2.77456	4.23407e-10	2.58145e-07
TRINITY_DN92642_c0_g2_i1	134	559	131	52	229.215	377.524	80.907	0.21431	-2.22223	1.40835e-06	0.00043589
TRINITY_DN92642_c0_g1_i4	48	11	12	0	18.2048	31.4019	5.00763	0.159469	-2.64865	0.00927155	0.706316
TRINITY_DN92642_c0_g7_i1	29	0	0	0	7.6628	15.3256	0	0	#NAME?	0.0012226	0.153138
TRINITY_DN92664_c0_g3_i3	116	118	31	17	73.7804	126.046	21.515	0.170691	-2.55054	1.53222e-05	0.00366478
TRINITY_DN49622_c0_g1_i2	217	20	13	1	65.7904	125.651	5.92955	0.0471905	-4.40536	2.25691e-10	1.43465e-07
TRINITY_DN49651_c0_g1_i1	0	0	18	20	8.80195	0	17.6039	Inf	Inf	0.000882262	0.117593
TRINITY_DN57668_c0_g1_i1	25	0	0	0	6.60586	13.2117	0	0	#NAME?	0.00293349	0.306081
TRINITY_DN67581_c0_g1_i1	1978	3127	549	588	1643.42	2761.01	525.817	0.190443	-2.39257	3.9779e-08	1.7121e-05
TRINITY_DN18768_c0_g1_i1	36	40	6	8	23.7563	40.9718	6.5408	0.159641	-2.64709	0.00241815	0.26354
TRINITY_DN54971_c0_g1_i1	0	0	20	10	6.69614	0	13.3923	Inf	Inf	0.0039547	0.383442
TRINITY_DN83838_c0_g2_i5	6	8	46	48	25.489	7.56021	43.4178	5.74294	2.52179	0.00338355	0.341713
TRINITY_DN83807_c0_g1_i1	2	2	30	20	12.3829	2.15429	22.6115	10.4961	3.39178	0.00654594	0.555543
TRINITY_DN83810_c0_g1_i1	18	38	158	196	97.601	30.362	164.84	5.42914	2.44072	7.3976e-06	0.00192087
TRINITY_DN65282_c0_g1_i1	0	0	51	22	16.1921	0	32.3841	Inf	Inf	4.9196e-06	0.0013472
TRINITY_DN80905_c0_g1_i2	6	0	50	8	14.0365	3.17081	24.9021	7.85353	2.97334	0.007995	0.638867
TRINITY_DN80984_c0_g1_i1	4	18	0	0	5.995	11.99	0	0	#NAME?	0.00535554	0.479487
TRINITY_DN29595_c0_g1_i1	2	30	2	0	9.17588	17.5172	0.834604	0.047645	-4.39153	0.00557218	0.492349
TRINITY_DN90750_c3_g2_i2	577	227	103	68	253.386	429.476	77.2965	0.179979	-2.4741	3.12663e-08	1.3707e-05
TRINITY_DN90746_c1_g1_i1	64	70	24	13	44.4023	72.2292	16.5754	0.229483	-2.12354	0.0018062	0.20912
TRINITY_DN90746_c1_g2_i3	3458	1597	710	547	1638	2703.68	572.313	0.21168	-2.24005	2.36381e-07	8.68174e-05
TRINITY_DN90746_c1_g3_i3	99	53	12	8	45.2214	81.3982	9.04461	0.111116	-3.16987	8.16323e-06	0.00209499
TRINITY_DN90733_c0_g1_i1	1751	1980	9610	8406	5131.93	2011.72	8252.13	4.10202	2.03634	0.000136635	0.0245327
TRINITY_DN90733_c0_g1_i4	458	908	4317	3295	2102.23	740.235	3464.23	4.6799	2.22648	5.69599e-07	0.000191148
TRINITY_DN90733_c0_g2_i1	1	0	20	13	7.71731	0.528469	14.9061	28.2063	4.81794	0.00784245	0.63104
TRINITY_DN90712_c0_g1_i6	96	1	0	0	25.6409	51.2817	0	0	#NAME?	4.56135e-09	2.3376e-06
TRINITY_DN90712_c0_g1_i7	6	115	15	2	36.7685	66.2683	7.26878	0.109687	-3.18853	5.63251e-05	0.0113249
TRINITY_DN90712_c0_g3_i1	260	40	68	14	97.3951	159.349	35.4413	0.222413	-2.16869	6.7279e-05	0.0132454
TRINITY_DN90712_c0_g4_i1	48	4	2	2	14.7025	27.5612	1.84385	0.0669002	-3.90185	0.000944935	0.124243
TRINITY_DN90706_c0_g2_i1	0	0	43	0	8.972	0	17.944	Inf	Inf	0.000574783	0.0822911
TRINITY_DN90706_c0_g2_i6	0	0	40	0	8.34604	0	16.6921	Inf	Inf	0.000920825	0.121654
TRINITY_DN90717_c1_g2_i1	237	67	35	12	91.3347	162.008	20.6611	0.127531	-2.97108	1.86531e-07	7.03856e-05
TRINITY_DN90717_c1_g3_i2	23	0	0	0	6.0774	12.1548	0	0	#NAME?	0.00457535	0.426849
TRINITY_DN90717_c1_g1_i2	50	0	0	3	13.9687	26.4235	1.51387	0.0572926	-4.12551	0.000649739	0.0909274
TRINITY_DN90717_c1_g2_i5	643	135	54	22	223.756	413.877	33.636	0.0812707	-3.62112	9.8109e-14	1.0361e-10
TRINITY_DN90717_c1_g3_i4	579	18	4	0	158.764	315.86	1.66921	0.00528465	-7.56398	2.14338e-26	1.4459e-22
TRINITY_DN90717_c1_g5_i1	464	19	10	0	129.904	255.634	4.17302	0.0163242	-5.93685	6.10243e-20	1.72406e-16
TRINITY_DN90713_c0_g2_i1	116	181	42	32	97.1435	160.612	33.6746	0.209664	-2.25385	2.74621e-05	0.00608416
TRINITY_DN90749_c0_g1_i3	68	343	58	25	130.475	224.131	36.8191	0.164275	-2.60582	4.94485e-07	0.00016903
TRINITY_DN90749_c0_g1_i4	181	141	32	12	96.2125	173.016	19.4091	0.112181	-3.1561	3.04497e-08	1.33845e-05
TRINITY_DN90749_c0_g1_i6	42	229	45	19	88.1042	147.842	28.3664	0.19187	-2.3818	2.52909e-05	0.00567541
TRINITY_DN90749_c1_g1_i3	396	143	53	22	160.476	287.734	33.2187	0.115449	-3.11467	5.8808e-10	3.48368e-07
TRINITY_DN90749_c1_g3_i1	303	12	7	9	87.0865	166.71	7.46272	0.0447646	-4.4815	1.12318e-12	1.02277e-09
TRINITY_DN90749_c1_g2_i3	421	61	28	11	136.595	255.955	17.2353	0.0673374	-3.89245	8.84418e-13	8.18889e-10
TRINITY_DN90749_c1_g4_i1	266	9	2	4	74.182	145.511	2.8531	0.0196074	-5.67245	1.00979e-14	1.22266e-11
TRINITY_DN90749_c1_g2_i10	118	12	17	4	39.028	68.9434	9.11263	0.132175	-2.91947	8.93796e-05	0.0169863
TRINITY_DN90709_c3_g1_i1	54	48	1	0	27.6455	54.8737	0.417302	0.00760478	-7.03888	1.43103e-08	6.71912e-06
TRINITY_DN90709_c3_g1_i2	110	91	616	537	318.051	108.061	528.041	4.88651	2.2888	1.19345e-07	4.66856e-05
TRINITY_DN90765_c6_g4_i1	16	13	102	75	47.9999	15.5883	80.4115	5.15847	2.36694	0.000375063	0.0576368
TRINITY_DN90711_c0_g3_i1	302	12	15	4	87.2299	166.182	8.27802	0.0498131	-4.32733	6.89426e-12	5.5179e-09
TRINITY_DN90711_c0_g4_i1	133	18	6	0	41.3332	80.1625	2.50381	0.0312342	-5.00073	6.15708e-09	3.06048e-06
TRINITY_DN90711_c0_g5_i1	195	2	0	0	52.0744	104.149	0	0	#NAME?	2.23e-15	2.93675e-12
TRINITY_DN90711_c0_g1_i5	276	26	15	0	83.1913	160.123	6.25953	0.039092	-4.67698	1.71348e-12	1.50635e-09
TRINITY_DN90711_c0_g1_i6	82	4	11	2	25.5644	45.5292	5.59957	0.122989	-3.0234	0.000644938	0.0904523
TRINITY_DN90711_c1_g1_i3	111	13	34	4	40.9998	65.7928	16.2068	0.24633	-2.02133	0.00441761	0.417927
TRINITY_DN90711_c1_g1_i7	97	6	16	0	30.6152	54.5535	6.67683	0.12239	-3.03044	0.000282204	0.0456594
TRINITY_DN90711_c1_g1_i11	413	32	38	6	127.35	235.815	18.8852	0.0800848	-3.64233	3.19391e-11	2.30009e-08
TRINITY_DN90776_c0_g2_i4	16	6	118	10	33.0177	11.7475	54.2879	4.62121	2.20827	0.00251649	0.271571
TRINITY_DN90776_c0_g4_i3	1	324	2	0	89.5667	178.299	0.834604	0.00468093	-7.73899	1.87279e-19	4.8744e-16
TRINITY_DN90774_c1_g3_i1	2	9	41	33	19.8785	5.995	33.7619	5.63168	2.49357	0.00823535	0.651113
TRINITY_DN90774_c2_g1_i13	60	88	14	6	44.4307	79.9914	8.86997	0.110886	-3.17284	1.15433e-05	0.00284111
TRINITY_DN90757_c0_g2_i1	38	0	2	0	10.4582	20.0818	0.834604	0.0415602	-4.58865	0.00215671	0.240077
TRINITY_DN90757_c0_g1_i4	55	6	0	4	17.1882	32.3578	2.01849	0.0623803	-4.00277	0.000242103	0.0400535
TRINITY_DN90757_c0_g1_i6	24	0	0	0	6.34163	12.6833	0	0	#NAME?	0.00366208	0.362095
TRINITY_DN90757_c1_g1_i1	174	11	3	3	50.3774	97.989	2.76578	0.0282254	-5.14686	1.11479e-10	7.29691e-08
TRINITY_DN90757_c1_g1_i3	140	2	3	4	39.1767	75.083	3.2704	0.0435571	-4.52095	4.13565e-08	1.77063e-05
TRINITY_DN90757_c1_g1_i4	191	18	3	0	56.0328	110.814	1.25191	0.0112974	-6.46787	2.09701e-13	2.1005e-10
TRINITY_DN90757_c1_g1_i6	146	4	3	3	41.0585	79.3512	2.76578	0.0348549	-4.8425	6.96748e-09	3.43745e-06
TRINITY_DN90757_c1_g1_i7	112	1	0	0	29.8686	59.7372	0	0	#NAME?	3.38886e-10	2.0938e-07
TRINITY_DN90757_c1_g1_i8	47	0	0	0	12.419	24.838	0	0	#NAME?	3.40512e-05	0.00729935
TRINITY_DN90757_c1_g1_i12	62	0	0	0	16.3825	32.7651	0	0	#NAME?	2.06606e-06	0.000616357
TRINITY_DN90757_c1_g1_i13	2635	795	57	42	936.846	1828.71	44.9804	0.0245968	-5.34539	3.45604e-28	3.08755e-24
TRINITY_DN90757_c1_g1_i14	29	0	0	0	7.6628	15.3256	0	0	#NAME?	0.0012226	0.153138
TRINITY_DN90757_c1_g2_i1	42	2	5	0	12.6898	23.2931	2.08651	0.0895765	-3.48074	0.00530243	0.475763
TRINITY_DN90790_c0_g2_i1	43	56	8	16	32.4311	53.4499	11.4124	0.213516	-2.22759	0.00276811	0.292079
TRINITY_DN90790_c0_g2_i5	47	64	8	14	35.1782	59.9532	10.4031	0.173521	-2.52682	0.000612387	0.0865799
TRINITY_DN90707_c0_g1_i1	0	1	676	6	142.836	0.548674	285.124	519.66	9.02143	1.04384e-26	7.50087e-23
TRINITY_DN90745_c0_g1_i2	10409	14829	3345	974	7762.25	13637.1	1887.38	0.1384	-2.85308	7.1961e-06	0.0018774
TRINITY_DN90745_c0_g2_i5	246	2775	99	14	850.475	1652.57	48.3776	0.0292741	-5.09423	1.21481e-25	7.57647e-22
TRINITY_DN90736_c1_g4_i1	71	66	468	375	229.132	73.7338	384.531	5.21513	2.3827	1.36255e-07	5.28008e-05
TRINITY_DN90736_c3_g2_i2	6	7	44	37	22.0219	7.01153	37.0323	5.28163	2.40098	0.00789052	0.633212
TRINITY_DN90736_c3_g3_i1	2	7	33	56	23.4638	4.89765	42.0299	8.58163	3.10125	0.000881823	0.117593
TRINITY_DN90736_c3_g3_i2	10	18	156	177	84.7891	15.1608	154.417	10.1853	3.34842	1.98496e-08	9.06251e-06
TRINITY_DN90764_c1_g2_i2	12	14	0	0	7.01153	14.0231	0	0	#NAME?	0.00223361	0.246682
TRINITY_DN90761_c0_g1_i9	231	51	30	36	90.3721	150.059	30.6855	0.20449	-2.2899	1.95611e-05	0.00452161
TRINITY_DN90761_c0_g1_i11	82	5033	143	48	1444.35	2804.81	83.8961	0.0299115	-5.06316	2.18214e-24	1.24363e-20
TRINITY_DN90761_c0_g1_i16	3	525	6	38	155.659	289.639	21.6795	0.07485	-3.73985	3.78734e-13	3.67126e-10
TRINITY_DN90758_c3_g2_i7	17	16	160	118	72.0383	17.7628	126.314	7.11116	2.83009	2.45429e-06	0.000716665
[truncated: 881 more rows]

## Sheet: R25-R39
Genes	R25_1	R25_2	R39_1	R39_2	normalised_count	normalised_count_R25	normalised_count_R39	foldChange	log2FoldChange	pval	padj
TRINITY_DN48978_c0_g1_i1	0	0	25	11	9.06173	0	18.1235	Inf	Inf	0.00778062	0.246551
TRINITY_DN48987_c0_g1_i3	87	64	251	294	180.294	70.4272	290.16	4.12	2.04265	0.00152687	0.0815663
TRINITY_DN87032_c6_g1_i1	88	39	254	322	183.462	58.8617	308.062	5.23366	2.38782	0.000260141	0.0219406
TRINITY_DN87032_c6_g2_i4	209	198	953	868	572.905	190.466	955.344	5.01581	2.32648	9.01552e-05	0.00960156
TRINITY_DN87032_c6_g2_i5	15	8	63	89	46.2383	10.6835	81.7931	7.65603	2.9366	0.00190022	0.095104
TRINITY_DN87032_c7_g1_i1	0	0	29	25	14.1191	0	28.2382	Inf	Inf	0.000798192	0.0508718
TRINITY_DN87010_c11_g2_i1	3	0	42	20	16.3554	1.36733	31.3434	22.923	4.51872	0.00487885	0.181145
TRINITY_DN87010_c11_g6_i1	0	1	72	48	31.1482	0.480853	61.8155	128.554	7.00623	2.97885e-06	0.000608802
TRINITY_DN87010_c11_g7_i2	2	0	36	15	13.2571	0.911556	25.6026	28.0868	4.81182	0.00837684	0.258127
TRINITY_DN87010_c11_g6_i2	0	1	29	17	12.0017	0.480853	23.5225	48.9183	5.6123	0.00665122	0.222618
TRINITY_DN87028_c8_g1_i1	1	0	25	26	13.7106	0.455778	26.9653	59.1633	5.88663	0.00353235	0.145874
TRINITY_DN87028_c10_g1_i1	0	0	49	15	15.8276	0	31.6551	Inf	Inf	0.000303225	0.0247989
TRINITY_DN87028_c18_g3_i2	1	1	58	29	22.5172	0.936631	44.0977	47.0813	5.55708	0.000210459	0.0186802
TRINITY_DN87037_c6_g1_i1	0	0	37	18	13.9183	0	27.8366	Inf	Inf	0.000801446	0.05103
TRINITY_DN87037_c13_g1_i1	2	1	38	25	16.9104	1.39241	32.4284	23.2894	4.5416	0.00417897	0.163549
TRINITY_DN87037_c13_g1_i2	6	2	83	50	35.9061	3.69637	68.1158	18.4277	4.20381	0.000146002	0.0140063
TRINITY_DN87037_c13_g4_i1	0	1	36	9	11.2734	0.480853	22.0659	45.8891	5.52008	0.00818742	0.254337
TRINITY_DN87037_c14_g2_i1	0	0	77	40	29.7139	0	59.4277	Inf	Inf	7.9952e-07	0.000200633
TRINITY_DN87037_c14_g3_i1	5	6	82	36	32.2809	5.16401	59.3978	11.5023	3.52385	0.00118321	0.0678617
TRINITY_DN87037_c14_g5_i1	0	0	76	30	26.5338	0	53.0676	Inf	Inf	2.58234e-06	0.00054087
TRINITY_DN87037_c20_g1_i1	0	2	35	21	14.8178	0.961705	28.6738	29.8156	4.89799	0.00477997	0.178759
TRINITY_DN87041_c8_g2_i1	8	6	81	43	34.7949	6.53134	63.0584	9.65475	3.27124	0.00173574	0.0890534
TRINITY_DN87041_c8_g9_i1	4	12	95	69	46.2479	7.59334	84.9024	11.1812	3.483	0.000251453	0.0214083
TRINITY_DN87041_c8_g5_i2	1	2	92	38	33.325	1.41748	65.2325	46.0199	5.52419	1.15932e-05	0.00187081
TRINITY_DN87041_c8_g2_i2	0	0	29	21	12.9402	0	25.8803	Inf	Inf	0.0013419	0.0745459
TRINITY_DN87041_c8_g4_i3	4	3	55	21	20.6255	3.26567	37.9854	11.6317	3.53999	0.00699556	0.230198
TRINITY_DN87024_c3_g1_i1	0	0	35	19	13.7474	0	27.4949	Inf	Inf	0.000882675	0.0549059
TRINITY_DN87024_c8_g1_i1	0	0	13	30	11.8681	0	23.7362	Inf	Inf	0.00256043	0.116649
TRINITY_DN87024_c9_g3_i1	0	0	52	22	18.589	0	37.1781	Inf	Inf	8.55066e-05	0.0092078
TRINITY_DN87024_c9_g1_i2	0	2	37	15	13.515	0.961705	26.0682	27.1062	4.76055	0.00757829	0.242315
TRINITY_DN87024_c11_g1_i1	1	0	44	26	18.1335	0.455778	35.8113	78.5718	6.29594	0.000477995	0.0347423
TRINITY_DN87082_c0_g4_i1	135	124	51	3	73.3343	121.156	25.5128	0.210579	-2.24757	0.00599862	0.208082
TRINITY_DN87031_c0_g1_i1	0	0	30	14	11.1099	0	22.2197	Inf	Inf	0.00293634	0.128275
TRINITY_DN87031_c16_g2_i1	0	3	58	33	23.9491	1.44256	46.4556	32.2036	5.00915	0.000294465	0.0242374
TRINITY_DN87031_c18_g1_i1	3	10	121	54	47.1707	6.17586	88.1655	14.2758	3.8355	6.17254e-05	0.00716644
TRINITY_DN87031_c19_g1_i1	0	0	19	16	9.13864	0	18.2773	Inf	Inf	0.00805844	0.251824
TRINITY_DN87008_c13_g2_i1	2	2	34	27	16.8091	1.87326	31.745	16.9464	4.0829	0.00781504	0.247052
TRINITY_DN87060_c7_g2_i1	1	0	42	17	15.0154	0.455778	29.575	64.8891	6.0199	0.00174828	0.0895569
TRINITY_DN87060_c7_g3_i6	0	1	36	18	13.9259	0.480853	27.371	56.9218	5.83091	0.00289029	0.126794
TRINITY_DN87060_c7_g6_i1	6	4	89	53	38.6678	4.65808	72.6776	15.6025	3.9637	0.00017033	0.0157495
TRINITY_DN87060_c7_g8_i1	0	4	43	22	17.4556	1.92341	32.9879	17.1507	4.1002	0.0057791	0.203089
TRINITY_DN87060_c7_g3_i12	2	8	81	40	33.0242	4.75838	61.2901	12.8805	3.68711	0.000704339	0.0465049
TRINITY_DN87060_c7_g3_i14	2	3	37	26	17.4532	2.35411	32.5523	13.8278	3.7895	0.00978077	0.283929
TRINITY_DN87013_c10_g1_i1	1	1	46	29	19.7237	0.936631	38.5108	41.1163	5.36164	0.000664126	0.0444494
TRINITY_DN87007_c6_g2_i1	0	0	40	8	11.6694	0	23.3387	Inf	Inf	0.0020699	0.100884
TRINITY_DN87007_c6_g2_i3	0	0	31	6	8.98482	0	17.9696	Inf	Inf	0.00752658	0.241344
TRINITY_DN87007_c8_g2_i1	0	0	18	18	9.49531	0	18.9906	Inf	Inf	0.00693826	0.228844
TRINITY_DN87012_c9_g1_i1	0	0	25	18	11.1248	0	22.2497	Inf	Inf	0.00308347	0.13257
TRINITY_DN87071_c9_g1_i1	3	0	47	35	21.9402	1.36733	42.5131	31.092	4.95847	0.000643178	0.0433916
TRINITY_DN87071_c13_g1_i1	0	0	64	20	20.793	0	41.5861	Inf	Inf	2.90014e-05	0.00393791
TRINITY_DN87071_c17_g1_i1	2	0	45	23	17.71	0.911556	34.5085	37.8567	5.24248	0.00144123	0.0785927
TRINITY_DN87064_c11_g1_i1	0	0	23	18	10.6593	0	21.3185	Inf	Inf	0.00387376	0.155379
TRINITY_DN87064_c18_g2_i1	0	0	26	14	10.1787	0	20.3574	Inf	Inf	0.00464434	0.175357
TRINITY_DN87064_c23_g1_i1	1	0	24	18	11.1199	0.455778	21.7841	47.7954	5.5788	0.00987808	0.285462
TRINITY_DN87016_c3_g8_i1	121	67	12	7	48.5397	87.3662	9.71313	0.111177	-3.16907	0.000691352	0.0458076
TRINITY_DN87067_c3_g1_i3	74	87	689	481	339.937	75.5617	604.312	7.99759	2.99957	1.01456e-06	0.00024502
TRINITY_DN87067_c3_g1_i6	27	23	131	118	76.9561	23.3656	130.547	5.58712	2.48211	0.00125334	0.0707568
TRINITY_DN87067_c3_g1_i7	31	47	401	217	175.669	36.7292	314.609	8.56563	3.09856	2.4342e-06	0.000513368
TRINITY_DN87055_c0_g2_i1	268	268	6129	3510	2586.77	251.017	4922.52	19.6103	4.29354	1.12803e-08	5.18703e-06
TRINITY_DN87055_c0_g2_i2	174	173	4201	2336	1747.68	162.493	3332.86	20.5108	4.35831	6.10032e-10	4.36528e-07
TRINITY_DN87019_c0_g1_i1	0	1	50	24	18.9533	0.480853	37.4258	77.8322	6.2823	0.000322347	0.0258823
TRINITY_DN87019_c9_g5_i2	4	4	112	44	40.9136	3.74652	78.0808	20.8409	4.38134	3.27832e-05	0.00435887
TRINITY_DN87019_c10_g1_i1	3	4	97	30	33.0677	3.29074	62.8447	19.0974	4.25531	0.000166246	0.0154402
TRINITY_DN87019_c11_g1_i1	9	17	108	59	48.6684	12.2765	85.0603	6.92871	2.79259	0.00168467	0.087265
TRINITY_DN87033_c2_g1_i1	0	0	18	17	9.20058	0	18.4012	Inf	Inf	0.0079293	0.249079
TRINITY_DN87033_c8_g1_i1	10	11	199	102	81.3108	9.84716	152.775	15.5146	3.95555	1.11979e-06	0.000266337
TRINITY_DN87033_c8_g3_i1	0	6	85	33	30.9556	2.88512	59.0262	20.4588	4.35465	0.000191298	0.0173088
TRINITY_DN87033_c8_g1_i2	9	13	185	71	69.1682	10.3531	127.983	12.3618	3.62782	1.13374e-05	0.00183967
TRINITY_DN87033_c9_g1_i1	4	2	57	27	22.619	2.78482	42.4533	15.2445	3.93022	0.00254725	0.116279
TRINITY_DN87033_c9_g2_i1	5	12	84	27	31.5365	8.04912	55.0238	6.836	2.77315	0.00716294	0.233834
TRINITY_DN87033_c9_g1_i2	1	5	45	27	19.8632	2.86004	36.8663	12.8901	3.6882	0.00654051	0.220213
TRINITY_DN87033_c10_g1_i1	6	1	57	24	21.9502	3.21552	40.6849	12.6527	3.66137	0.00468469	0.176327
TRINITY_DN87033_c10_g2_i1	2	6	70	16	22.9092	3.79667	42.0217	11.068	3.46833	0.00467847	0.176143
TRINITY_DN87033_c10_g3_i1	0	0	52	12	15.6418	0	31.2835	Inf	Inf	0.000319716	0.0257597
TRINITY_DN87033_c10_g4_i1	0	8	62	29	24.9034	3.84682	45.9601	11.9475	3.57864	0.00295081	0.128638
TRINITY_DN87033_c10_g5_i1	1	0	43	13	14.0693	0.455778	27.6828	60.7374	5.92451	0.00253425	0.11588
TRINITY_DN87033_c11_g1_i1	4	0	121	49	43.5207	1.82311	85.2183	46.7433	5.54669	1.11799e-06	0.000266069
TRINITY_DN87033_c11_g2_i1	9	12	253	145	106.567	9.87223	203.262	20.5893	4.36382	2.50077e-08	1.04591e-05
TRINITY_DN87033_c11_g2_i2	14	10	244	111	95.11	11.1894	179.031	16	4	3.24165e-07	9.27327e-05
TRINITY_DN87036_c9_g4_i1	0	0	24	23	12.3657	0	24.7314	Inf	Inf	0.0018203	0.0922455
TRINITY_DN87036_c9_g1_i3	8	1	61	25	23.6319	4.12708	43.1366	10.4521	3.38572	0.00585249	0.205041
TRINITY_DN87036_c9_g1_i4	3	2	115	61	45.9137	2.32904	89.4983	38.4271	5.26405	1.35339e-06	0.000313621
TRINITY_DN87084_c9_g1_i1	2	2	52	17	18.052	1.87326	34.2308	18.2734	4.19167	0.00431627	0.166912
TRINITY_DN87089_c1_g5_i7	262	234	58	46	143.026	231.933	54.1185	0.233337	-2.09952	0.00148249	0.0801005
TRINITY_DN87038_c6_g1_i1	0	4	47	21	18.0921	1.92341	34.2607	17.8125	4.15482	0.00448644	0.171254
TRINITY_DN87038_c7_g4_i1	0	0	35	26	15.8105	0	31.6211	Inf	Inf	0.000352701	0.0276484
TRINITY_DN87038_c7_g5_i1	0	0	32	10	10.3965	0	20.793	Inf	Inf	0.00394003	0.157018
TRINITY_DN87038_c7_g5_i2	1	0	43	6	12.0062	0.455778	23.5566	51.6843	5.69165	0.00571874	0.201566
TRINITY_DN87094_c0_g1_i2	317	455	63	70	216.931	363.27	70.5934	0.194328	-2.36344	0.000147021	0.0140904
TRINITY_DN87050_c9_g1_i1	0	0	36	12	11.9171	0	23.8343	Inf	Inf	0.00194038	0.0964426
TRINITY_DN87050_c12_g1_i4	0	2	39	12	13.0964	0.961705	25.231	26.2357	4.71346	0.00864666	0.263073
TRINITY_DN87050_c16_g1_i1	3	0	78	47	32.6934	1.36733	64.0195	46.8207	5.54907	1.57506e-05	0.00240559
TRINITY_DN87050_c17_g4_i1	0	0	16	21	9.91392	0	19.8278	Inf	Inf	0.0058754	0.20527
TRINITY_DN87050_c23_g1_i1	3	4	71	20	24.0679	3.29074	44.8451	13.6277	3.76847	0.0022851	0.108026
TRINITY_DN87097_c8_g1_i1	1	1	37	31	18.2181	0.936631	35.4995	37.9013	5.24418	0.00128882	0.0722875
TRINITY_DN87097_c12_g1_i1	0	0	31	15	11.6374	0	23.2748	Inf	Inf	0.00231048	0.108821
TRINITY_DN87097_c16_g1_i1	0	0	61	20	20.0947	0	40.1894	Inf	Inf	4.03445e-05	0.00511549
TRINITY_DN87087_c8_g1_i1	475	621	167	86	321.774	515.104	128.445	0.249357	-2.00372	0.000973107	0.0589586
TRINITY_DN87087_c10_g2_i1	10	6	152	86	64.452	7.44289	121.461	16.3191	4.02849	4.44162e-06	0.000844627
TRINITY_DN87087_c10_g4_i2	0	0	35	26	15.8105	0	31.6211	Inf	Inf	0.000352701	0.0276484
TRINITY_DN87087_c10_g2_i2	3	2	173	82	65.6047	2.32904	128.88	55.3363	5.79015	6.43629e-09	3.17402e-06
TRINITY_DN87087_c10_g5_i4	1	0	34	23	14.9215	0.455778	29.3871	64.4769	6.01071	0.00197181	0.0975593
TRINITY_DN87095_c13_g1_i1	0	0	31	4	8.39536	0	16.7907	Inf	Inf	0.00980178	0.284143
TRINITY_DN87095_c17_g1_i1	0	0	29	15	11.1718	0	22.3436	Inf	Inf	0.00288958	0.126777
TRINITY_DN87095_c17_g4_i1	2	0	42	14	14.3591	0.911556	27.8066	30.5046	4.93096	0.00525665	0.190913
TRINITY_DN87095_c17_g5_i2	0	0	25	18	11.1248	0	22.2497	Inf	Inf	0.00308347	0.13257
TRINITY_DN87072_c4_g1_i1	30	48	4	2	19.8977	36.7543	3.04122	0.0827448	-3.59519	0.00983869	0.284712
TRINITY_DN87074_c11_g1_i1	0	0	41	10	12.4916	0	24.9832	Inf	Inf	0.00143598	0.0784013
TRINITY_DN87074_c13_g4_i1	7	6	88	56	40.028	6.07556	73.9804	12.1767	3.60605	0.000382766	0.0294249
TRINITY_DN87074_c14_g1_i1	16	7	217	158	102.411	10.6584	194.165	18.217	4.18722	1.03598e-07	3.46629e-05
TRINITY_DN87074_c14_g1_i2	0	0	29	20	12.6454	0	25.2909	Inf	Inf	0.00152586	0.0815345
TRINITY_DN87074_c14_g3_i1	0	0	49	20	17.3012	0	34.6024	Inf	Inf	0.00015671	0.0147306
TRINITY_DN87074_c14_g1_i6	21	19	203	112	89.6195	18.7075	160.531	8.58111	3.10116	3.82654e-05	0.00493231
TRINITY_DN87074_c14_g1_i7	4	1	79	17	24.5527	2.30396	46.8014	20.3134	4.34436	0.000713198	0.0468713
TRINITY_DN87074_c14_g5_i1	0	2	46	10	14.1364	0.961705	27.3111	28.3986	4.82775	0.00550595	0.19683
TRINITY_DN87074_c14_g1_i9	13	13	202	140	94.3734	12.1762	176.571	14.5013	3.85811	8.23473e-07	0.000205603
TRINITY_DN87074_c14_g1_i10	7	11	144	60	55.4452	8.47982	102.411	12.077	3.59419	5.18868e-05	0.00624653
TRINITY_DN87074_c14_g1_i11	6	5	148	100	66.4951	5.13893	127.851	24.8789	4.63685	3.45285e-07	9.77405e-05
TRINITY_DN87074_c14_g1_i12	1	8	69	47	32.066	4.3026	59.8293	13.9054	3.79757	0.000666451	0.0445253
TRINITY_DN87088_c13_g1_i1	0	1	26	26	13.9559	0.480853	27.4309	57.0464	5.83406	0.00317404	0.135334
TRINITY_DN87088_c13_g2_i1	0	0	36	10	11.3277	0	22.6554	Inf	Inf	0.00250273	0.114863
TRINITY_DN87088_c15_g3_i1	3	3	83	31	29.863	2.80989	56.9161	20.2556	4.34025	0.00025956	0.0219149
TRINITY_DN87088_c15_g3_i2	3	2	96	46	37.0697	2.32904	71.8105	30.8327	4.94639	1.77896e-05	0.00263973
TRINITY_DN87088_c16_g1_i1	0	0	24	20	11.4815	0	22.963	Inf	Inf	0.00267	0.120107
TRINITY_DN87088_c17_g1_i1	0	1	30	21	13.4134	0.480853	26.3459	54.79	5.77584	0.00377833	0.152739
TRINITY_DN87062_c7_g1_i1	0	0	29	6	8.51924	0	17.0385	Inf	Inf	0.00948234	0.278595
TRINITY_DN87062_c8_g2_i1	0	0	41	20	15.4389	0	30.8778	Inf	Inf	0.000391238	0.0298769
TRINITY_DN87062_c8_g2_i3	4	0	60	27	22.8365	1.82311	43.85	24.0523	4.5881	0.000814353	0.0516607
TRINITY_DN87043_c15_g3_i1	4	2	60	12	18.8965	2.78482	35.0081	12.5711	3.65204	0.00757116	0.242243
TRINITY_DN87043_c16_g2_i1	2	5	146	61	53.6235	3.31582	103.931	31.344	4.97012	6.05502e-07	0.00015784
TRINITY_DN87043_c17_g2_i1	0	5	57	20	20.3657	2.40426	38.327	15.9413	3.9947	0.00320465	0.136097
TRINITY_DN87030_c12_g1_i2	1	0	29	32	16.4101	0.455778	32.3644	71.0091	6.14993	0.00113276	0.0658372
TRINITY_DN87030_c12_g1_i3	0	0	27	21	12.4746	0	24.9492	Inf	Inf	0.00167974	0.0871381
TRINITY_DN87030_c12_g1_i4	3	2	49	28	20.8236	2.32904	39.3181	16.8817	4.07739	0.0029742	0.129401
TRINITY_DN87044_c2_g4_i1	373	370	23	24	186.388	347.921	24.8553	0.0714394	-3.80714	2.9746e-08	1.19979e-05
TRINITY_DN87044_c2_g6_i1	124	133	11	2	63.3851	120.47	6.30026	0.0522974	-4.25712	4.34292e-06	0.00082904
TRINITY_DN87044_c2_g6_i2	82	92	10	14	47.2602	81.6122	12.9082	0.158165	-2.6605	0.00311745	0.133813
TRINITY_DN87098_c9_g1_i5	0	0	23	18	10.6593	0	21.3185	Inf	Inf	0.00387376	0.155379
TRINITY_DN87098_c9_g3_i1	6	2	83	52	36.4955	3.69637	69.2947	18.7467	4.22856	0.000125768	0.0124043
TRINITY_DN87018_c11_g1_i1	0	2	82	82	43.7373	0.961705	86.5128	89.9577	6.49118	1.89932e-07	5.89245e-05
TRINITY_DN87018_c11_g2_i1	0	0	44	16	14.9584	0	29.9167	Inf	Inf	0.000469966	0.0343413
TRINITY_DN87018_c11_g6_i1	0	0	28	16	11.2337	0	22.4675	Inf	Inf	0.00284381	0.125379
TRINITY_DN87079_c0_g1_i1	45	50	2590	1708	1128.6	44.5526	2212.64	49.6635	5.63411	3.48287e-15	1.27863e-11
TRINITY_DN87079_c0_g1_i2	157	205	7552	4271	3101.87	170.132	6033.61	35.4643	5.1483	2.55381e-10	2.06611e-07
TRINITY_DN87079_c0_g3_i5	26	38	0	2	15.6508	30.1226	1.17892	0.0391372	-4.67532	0.00500863	0.18456
TRINITY_DN87077_c2_g1_i1	0	0	35	21	14.3369	0	28.6738	Inf	Inf	0.00067993	0.0452398
TRINITY_DN87077_c4_g2_i2	0	0	22	30	13.9632	0	27.9264	Inf	Inf	0.000922946	0.0566993
TRINITY_DN87077_c5_g3_i1	0	0	42	8	12.1349	0	24.2699	Inf	Inf	0.00165823	0.0862933
TRINITY_DN87077_c10_g1_i1	0	0	24	12	9.12367	0	18.2473	Inf	Inf	0.0076541	0.243795
TRINITY_DN87051_c14_g2_i1	4	13	71	44	33.5332	8.0742	58.9921	7.30625	2.86913	0.00535429	0.193432
TRINITY_DN87051_c14_g4_i1	3	2	158	71	58.8709	2.32904	115.413	49.5538	5.63092	3.49986e-08	1.37938e-05
TRINITY_DN87051_c14_g5_i1	2	0	46	16	15.8797	0.911556	30.8479	33.8409	5.0807	0.00286108	0.125847
TRINITY_DN87051_c14_g5_i2	1	2	33	30	17.2326	1.41748	33.0478	23.3144	4.54315	0.0039268	0.15692
TRINITY_DN87051_c14_g9_i1	0	0	17	17	8.9678	0	17.9356	Inf	Inf	0.00891262	0.267992
TRINITY_DN87051_c14_g10_i1	0	0	38	32	18.2773	0	36.5546	Inf	Inf	0.000113227	0.011451
TRINITY_DN87051_c14_g3_i2	1	0	41	25	17.1404	0.455778	33.8251	74.214	6.21362	0.000741381	0.0481725
TRINITY_DN87006_c1_g3_i1	4	0	30	43	20.5686	1.82311	39.314	21.5642	4.43057	0.0022911	0.108181
TRINITY_DN87006_c1_g4_i1	2	0	64	20	21.2488	0.911556	41.5861	45.621	5.51163	0.000314944	0.0254852
TRINITY_DN87042_c0_g1_i3	226	218	48	35	125.405	207.832	42.9787	0.206796	-2.27372	0.000892243	0.0553188
TRINITY_DN87042_c0_g1_i12	120	99	32	14	62.7243	102.298	23.1509	0.226309	-2.14364	0.00909771	0.271376
TRINITY_DN87099_c11_g1_i1	0	0	22	18	10.4265	0	20.8529	Inf	Inf	0.00434788	0.167637
TRINITY_DN87099_c12_g1_i1	1	0	40	31	18.676	0.455778	36.8963	80.9523	6.339	0.000398376	0.0302763
TRINITY_DN87099_c14_g1_i1	0	6	51	33	23.0408	2.88512	43.1965	14.9722	3.90421	0.00239709	0.111512
TRINITY_DN87099_c15_g2_i2	1	3	49	34	22.3766	1.89834	42.8548	22.5749	4.49665	0.00105511	0.0625576
TRINITY_DN87099_c15_g9_i1	0	0	24	19	11.1868	0	22.3735	Inf	Inf	0.00303499	0.131283
TRINITY_DN87099_c16_g1_i1	3	1	32	29	16.9205	1.84819	31.9927	17.3103	4.11356	0.00766714	0.244132
TRINITY_DN87017_c14_g2_i4	0	6	42	31	20.3563	2.88512	37.8274	13.1112	3.71273	0.0058105	0.203785
TRINITY_DN87017_c14_g2_i7	0	0	29	8	9.1087	0	18.2174	Inf	Inf	0.00728036	0.236235
TRINITY_DN87002_c1_g1_i7	0	1	20	37	15.8012	0.480853	31.1215	64.7214	6.01617	0.00160327	0.0843186
TRINITY_DN87002_c1_g1_i8	5	1	69	52	32.7682	2.75974	62.7766	22.7473	4.50762	0.000133807	0.013048
TRINITY_DN87002_c1_g1_i14	1	6	61	21	22.0599	3.34089	40.7788	12.206	3.60951	0.00441826	0.169529
TRINITY_DN87002_c1_g4_i1	0	0	31	11	10.4585	0	20.9169	Inf	Inf	0.0038746	0.155379
TRINITY_DN87080_c0_g3_i1	16	12	64	82	45.5976	13.0627	78.1325	5.98135	2.58047	0.00556724	0.198305
TRINITY_DN87009_c4_g1_i1	5	3	108	49	41.4436	3.72145	79.1658	21.2728	4.41094	2.95605e-05	0.00399876
TRINITY_DN87091_c0_g8_i1	118	141	25	25	73.9789	121.582	26.3759	0.216939	-2.20464	0.00389337	0.155816
TRINITY_DN87054_c4_g3_i1	272	231	1105	958	657.106	235.049	1079.16	4.59124	2.19888	0.00020713	0.0184467
TRINITY_DN87054_c4_g3_i3	273	235	1128	857	633.882	237.428	1030.34	4.33958	2.11755	0.000311021	0.0252749
TRINITY_DN61786_c0_g1_i1	9	9	88	45	37.963	8.42967	67.4964	8.007	3.00126	0.00244721	0.113083
TRINITY_DN61715_c0_g1_i1	0	1	54	26	20.474	0.480853	40.4671	84.1569	6.39501	0.000167526	0.0155337
TRINITY_DN81779_c0_g1_i1	448	386	26	34	210.972	389.798	32.1466	0.0824699	-3.59999	5.75686e-08	2.11541e-05
TRINITY_DN81702_c1_g1_i1	0	2	35	19	14.2283	0.961705	27.4949	28.5897	4.83742	0.00594951	0.207067
TRINITY_DN81759_c0_g1_i2	154	136	18	25	79.3513	135.586	23.1168	0.170496	-2.55219	0.000712417	0.046851
TRINITY_DN81759_c0_g1_i3	48	48	0	8	24.837	44.9583	4.71566	0.10489	-3.25305	0.00532974	0.192685
TRINITY_DN29662_c0_g1_i1	0	8	58	65	34.5825	3.84682	65.3182	16.9798	4.08575	0.000254525	0.0216048
TRINITY_DN92105_c2_g4_i1	2	10	76	36	31.1622	5.72008	56.6043	9.89572	3.3068	0.00222878	0.10634
TRINITY_DN92105_c2_g6_i1	1189	1320	227	139	682.133	1176.65	187.621	0.159454	-2.64879	1.35432e-05	0.00212494
TRINITY_DN92123_c4_g1_i1	29	12	0	0	9.49389	18.9878	0	0	#NAME?	0.00826461	0.256001
TRINITY_DN92180_c1_g2_i3	161	91	0	1	58.8636	117.138	0.589458	0.00503217	-7.6346	9.04902e-10	5.97972e-07
TRINITY_DN92180_c1_g1_i2	35	20	1	0	13.0174	25.5693	0.465577	0.0182085	-5.77925	0.00585562	0.205132
TRINITY_DN92180_c2_g5_i1	5	167	4	2	42.8113	82.5813	3.04122	0.036827	-4.76309	1.6973e-05	0.00254715
TRINITY_DN92156_c0_g1_i1	6380	3089	228	161	2297.14	4393.22	201.054	0.0457647	-4.44962	2.73563e-09	1.53632e-06
TRINITY_DN92156_c0_g2_i1	11111	9281	731	639	5121.97	9526.94	717	0.0752603	-3.73197	1.91524e-05	0.0028052
TRINITY_DN92156_c0_g1_i3	1206	1182	59	54	588.668	1118.04	59.2998	0.0530392	-4.2368	6.45515e-11	6.47947e-08
TRINITY_DN92156_c0_g3_i1	14336	5915	592	481	4968.71	9378.27	559.151	0.0596219	-4.06801	3.62649e-06	0.000714288
TRINITY_DN92156_c0_g1_i7	1342	2185	151	138	906.982	1662.32	151.647	0.0912265	-3.4544	5.28818e-08	1.96688e-05
TRINITY_DN92156_c0_g1_i9	1631	2334	155	135	1008.71	1865.68	151.741	0.0813328	-3.62002	2.0176e-08	8.60167e-06
TRINITY_DN92156_c0_g2_i5	17054	12184	892	736	7240.34	13631.5	849.136	0.062292	-4.00481	4.99967e-05	0.00606396
TRINITY_DN92156_c0_g3_i2	5521	1910	157	174	1805.22	3434.78	175.661	0.0511419	-4.28935	1.3298e-09	8.29006e-07
TRINITY_DN92164_c8_g1_i1	0	0	30	14	11.1099	0	22.2197	Inf	Inf	0.00293634	0.128275
TRINITY_DN92164_c8_g3_i1	0	4	32	32	17.8423	1.92341	33.7611	17.5527	4.13362	0.00566121	0.2004
TRINITY_DN92117_c2_g1_i4	0	0	36	9	11.0329	0	22.0659	Inf	Inf	0.0028455	0.125426
TRINITY_DN92117_c2_g1_i8	0	0	30	7	9.04676	0	18.0935	Inf	Inf	0.00740241	0.238752
TRINITY_DN92117_c2_g1_i12	0	0	30	8	9.34149	0	18.683	Inf	Inf	0.00648247	0.218705
TRINITY_DN92118_c4_g1_i1	0	0	49	27	19.3643	0	38.7286	Inf	Inf	6.25147e-05	0.007239
TRINITY_DN92118_c4_g1_i3	0	2	32	47	21.7823	0.961705	42.603	44.2994	5.46922	0.000355917	0.0278337
TRINITY_DN92167_c3_g1_i1	0	0	73	32	26.4249	0	52.8498	Inf	Inf	2.76691e-06	0.000571677
TRINITY_DN92135_c2_g7_i1	185	0	0	2	42.7489	84.3189	1.17892	0.0139816	-6.16032	4.22527e-07	0.000116177
TRINITY_DN92135_c2_g4_i6	536	33	18	16	138.988	260.165	17.8117	0.0684631	-3.86853	8.4122e-08	2.89275e-05
TRINITY_DN92135_c2_g6_i2	286	46	7	4	79.0443	152.472	5.61687	0.0368388	-4.76263	6.77404e-08	2.41314e-05
TRINITY_DN92102_c3_g2_i1	0	0	43	7	12.073	0	24.146	Inf	Inf	0.0016856	0.087271
TRINITY_DN92102_c5_g2_i1	9	5	136	55	51.1225	6.50626	95.7387	14.7148	3.8792	3.39455e-05	0.00448633
TRINITY_DN92102_c5_g2_i4	0	2	35	20	14.523	0.961705	28.0844	29.2027	4.86803	0.00533386	0.192781
TRINITY_DN92102_c5_g2_i6	4	1	61	22	21.8361	2.30396	41.3683	17.9553	4.16633	0.00193089	0.09619
TRINITY_DN92102_c5_g2_i9	14	9	182	79	71.0054	10.7086	131.302	12.2614	3.61605	1.13617e-05	0.00183967
TRINITY_DN92102_c5_g2_i10	10	25	184	101	80.8903	16.5791	145.201	8.7581	3.13062	4.80045e-05	0.00586721
TRINITY_DN92102_c5_g2_i14	13	26	532	250	206.739	18.4273	395.051	21.4384	4.42213	1.67615e-10	1.42919e-07
TRINITY_DN92102_c5_g2_i16	16	12	335	195	141.988	13.0627	270.913	20.7394	4.3743	3.27506e-09	1.7886e-06
TRINITY_DN92102_c5_g2_i17	0	0	44	9	12.8953	0	25.7905	Inf	Inf	0.00116825	0.0673352
TRINITY_DN92102_c5_g2_i19	3	2	46	19	17.4726	2.32904	32.6162	14.0042	3.80778	0.00888747	0.26752
TRINITY_DN92102_c7_g1_i1	0	1	29	14	11.1175	0.480853	21.7541	45.2408	5.49955	0.0093793	0.276304
TRINITY_DN92195_c3_g1_i1	22	26	0	0	11.2646	22.5293	0	0	#NAME?	0.00378804	0.153006
TRINITY_DN92195_c3_g3_i1	554	82	14	9	151.877	291.931	11.8232	0.0405	-4.62593	7.10944e-10	4.91081e-07
TRINITY_DN92195_c3_g3_i2	42	60	0	0	23.9969	47.9938	0	0	#NAME?	1.43132e-05	0.00222463
TRINITY_DN92195_c3_g1_i4	47	15	0	0	14.3172	28.6343	0	0	#NAME?	0.000945129	0.0577133
TRINITY_DN92151_c6_g1_i1	0	2	166	4	40.3027	0.961705	79.6436	82.815	6.37182	2.76136e-07	8.10398e-05
TRINITY_DN92151_c6_g1_i9	0	2	127	4	31.2239	0.961705	61.4861	63.9345	5.99852	6.20659e-06	0.0011135
TRINITY_DN92151_c6_g1_i10	4	0	110	0	26.5183	1.82311	51.2135	28.0913	4.81205	0.000163933	0.0152643
TRINITY_DN92151_c6_g1_i12	0	0	36	6	10.1488	0	20.2975	Inf	Inf	0.00421616	0.164345
TRINITY_DN92151_c6_g1_i13	0	0	199	2	46.9144	0	93.8288	Inf	Inf	9.47707e-10	6.2211e-07
TRINITY_DN92172_c0_g1_i2	1	0	29	26	14.6417	0.455778	28.8276	63.2493	5.98298	0.00232707	0.109255
TRINITY_DN92172_c1_g1_i1	0	0	45	4	11.6544	0	23.3088	Inf	Inf	0.0019777	0.0977844
TRINITY_DN92189_c2_g1_i2	0	0	55	18	18.1085	0	36.217	Inf	Inf	0.000102831	0.0106508
TRINITY_DN92189_c3_g2_i1	0	0	27	11	9.52731	0	19.0546	Inf	Inf	0.00616417	0.211769
TRINITY_DN92186_c5_g1_i1	9	15	305	142	118.509	11.3148	225.704	19.9477	4.31815	1.29e-08	5.8254e-06
TRINITY_DN92186_c5_g4_i1	0	0	27	15	10.7062	0	21.4124	Inf	Inf	0.00362661	0.14836
TRINITY_DN92168_c0_g2_i2	0	4	50	12	16.1379	1.92341	30.3523	15.7805	3.98007	0.00837856	0.25814
TRINITY_DN92179_c14_g1_i1	2	3	53	38	24.7145	2.35411	47.075	19.9969	4.3217	0.000864623	0.0540737
TRINITY_DN92179_c14_g1_i2	0	4	84	35	30.8315	1.92341	59.7395	31.0591	4.95695	5.74936e-05	0.00676827
TRINITY_DN92179_c15_g1_i1	0	3	70	12	20.5532	1.44256	39.6639	27.4955	4.78112	0.000841741	0.0530589
TRINITY_DN92179_c15_g1_i3	2	1	51	32	21.9997	1.39241	42.6071	30.5996	4.93544	0.000607376	0.0415847
TRINITY_DN92179_c15_g1_i5	0	15	85	75	45.4981	7.21279	83.7834	11.6159	3.53803	0.000233192	0.0202759
TRINITY_DN92179_c16_g7_i1	6	3	124	105	61.9009	4.17723	119.625	28.6373	4.83983	3.57907e-07	0.000100571
TRINITY_DN92179_c16_g9_i1	2	2	55	18	19.0451	1.87326	36.217	19.3337	4.27304	0.00300121	0.130146
TRINITY_DN92179_c16_g5_i3	0	5	98	23	30.7942	2.40426	59.1841	24.6163	4.62154	0.000100281	0.010433
TRINITY_DN92114_c3_g5_i1	281	343	78	56	181.165	293.006	69.3246	0.236598	-2.07949	0.00114294	0.0662132
TRINITY_DN92163_c1_g2_i1	2	0	61	36	25.2661	0.911556	49.6207	54.4352	5.76647	7.74072e-05	0.00854665
TRINITY_DN92163_c6_g1_i1	0	5	36	37	20.4875	2.40426	38.5707	16.0426	4.00384	0.00377349	0.152605
TRINITY_DN92155_c1_g3_i1	1	0	37	12	12.3778	0.455778	24.2998	53.3151	5.73647	0.00526573	0.191138
TRINITY_DN92155_c1_g1_i2	2	4	43	56	27.9322	2.83497	53.0294	18.7055	4.22539	0.000632224	0.0428641
TRINITY_DN92166_c1_g2_i1	2774	3695	568	373	1762.7	3041.08	484.315	0.159258	-2.65056	6.58278e-05	0.00752159
TRINITY_DN92166_c1_g2_i2	2944	4318	615	419	1975.72	3418.13	533.313	0.156025	-2.68015	7.48568e-05	0.00830669
TRINITY_DN92166_c1_g1_i3	143	63	22	14	56.9825	95.4699	18.4951	0.193727	-2.3679	0.00492995	0.182423
TRINITY_DN92146_c6_g5_i1	0	0	15	25	10.86	0	21.7201	Inf	Inf	0.00388594	0.155629
TRINITY_DN92146_c7_g1_i1	6	0	84	32	30.3529	2.73467	57.9711	21.1986	4.4059	0.000224346	0.0196923
TRINITY_DN92184_c2_g6_i1	3776	4293	204	249	2013.54	3785.32	241.753	0.0638659	-3.96881	2.24836e-08	9.48349e-06
TRINITY_DN92162_c7_g1_i1	0	2	39	24	16.6331	0.961705	32.3045	33.5908	5.07	0.00231712	0.108922
TRINITY_DN92162_c10_g3_i2	1	3	117	52	43.5113	1.89834	85.1243	44.8415	5.48676	1.16223e-06	0.000274783
TRINITY_DN92162_c10_g7_i1	0	0	34	5	9.38845	0	18.7769	Inf	Inf	0.00607241	0.209725
TRINITY_DN92162_c10_g8_i3	0	0	42	7	11.8402	0	23.6804	Inf	Inf	0.00188313	0.0944274
TRINITY_DN92158_c0_g4_i2	406	427	78	52	228.668	390.37	66.9668	0.171547	-2.54332	5.75865e-05	0.00677064
TRINITY_DN92158_c0_g3_i2	205	149	1926	1654	1018.37	165.082	1871.66	11.3378	3.50307	4.66623e-08	1.77383e-05
TRINITY_DN92158_c0_g5_i1	374	368	3099	3189	1835.01	347.415	3322.6	9.5638	3.25758	1.80112e-06	0.000396955
TRINITY_DN92158_c0_g3_i3	39	53	495	288	221.742	43.2605	400.224	9.25149	3.20969	5.72783e-07	0.000151099
TRINITY_DN92158_c0_g6_i1	93	99	16	8	51.0783	89.9918	12.1649	0.135178	-2.88707	0.00148807	0.0802614
TRINITY_DN92158_c0_g3_i4	1198	1246	7177	5962	4000.48	1145.16	6855.79	5.98673	2.58177	0.000869652	0.0542917
TRINITY_DN92158_c0_g4_i3	263	297	44	12	145.121	262.683	27.5589	0.104913	-3.25273	4.9382e-06	0.000920083
TRINITY_DN92158_c0_g5_i2	2169	1899	16671	16020	9553.23	1901.72	17204.7	9.04693	3.17743	0.00259872	0.117809
TRINITY_DN92158_c0_g3_i6	2697	2728	19223	18360	11156.6	2541	19772.2	7.78128	2.96001	0.00776333	0.24642
TRINITY_DN92182_c4_g9_i1	195	315	35	52	143.646	240.345	46.947	0.195331	-2.356	0.000335447	0.0266641
TRINITY_DN92115_c2_g1_i2	0	0	40	8	11.6694	0	23.3387	Inf	Inf	0.0020699	0.100884
TRINITY_DN92115_c2_g1_i5	0	2	88	30	29.8081	0.961705	58.6545	60.9901	5.9305	1.34821e-05	0.00211703
TRINITY_DN92188_c8_g3_i1	2	2	83	84	45.0153	1.87326	88.1573	47.0609	5.55646	9.98451e-07	0.000241829
TRINITY_DN92188_c8_g5_i1	0	0	26	19	11.6523	0	23.3047	Inf	Inf	0.00242512	0.112244
TRINITY_DN92188_c8_g2_i2	0	0	44	28	18.4951	0	36.9902	Inf	Inf	9.66265e-05	0.0101326
TRINITY_DN92108_c14_g2_i1	3	6	74	85	44.4045	4.25245	84.5566	19.8842	4.31355	3.07218e-05	0.0041235
TRINITY_DN92108_c14_g2_i3	1	0	24	23	12.5936	0.455778	24.7314	54.2619	5.76187	0.00556023	0.198174
TRINITY_DN92108_c15_g1_i1	0	0	30	6	8.75203	0	17.5041	Inf	Inf	0.00844754	0.259479
TRINITY_DN92198_c7_g1_i1	6	4	88	51	37.8456	4.65808	71.0331	15.2495	3.93069	0.000209047	0.0185798
TRINITY_DN92198_c7_g2_i1	0	1	65	16	20.0873	0.480853	39.6938	82.5488	6.36718	0.000175838	0.016172
TRINITY_DN92198_c7_g2_i2	5	2	54	32	23.6222	3.24059	44.0038	13.5789	3.7633	0.00300884	0.130408
TRINITY_DN92198_c8_g1_i1	297	129	26	31	113.887	197.396	30.3782	0.153895	-2.69998	0.000112038	0.0113698
TRINITY_DN92198_c8_g1_i4	828	298	22	18	270.766	520.678	20.8529	0.0400496	-4.64207	1.60901e-11	2.0513e-08
TRINITY_DN92133_c9_g1_i3	9	9	110	50	44.558	8.42967	80.6864	9.57171	3.25878	0.000559575	0.0391572
TRINITY_DN92133_c9_g1_i4	3	1	58	14	18.552	1.84819	35.2559	19.0759	4.25368	0.00343768	0.143157
TRINITY_DN92133_c9_g1_i5	24	26	620	328	252.72	23.4408	482	20.5624	4.36194	1.02036e-10	9.49669e-08
TRINITY_DN92133_c9_g7_i1	0	0	51	11	15.1142	0	30.2285	Inf	Inf	0.000408534	0.030912
TRINITY_DN92154_c2_g1_i2	152	114	12	4	66.0201	124.095	7.94476	0.0640213	-3.9653	8.44883e-06	0.00143894
TRINITY_DN92154_c2_g1_i4	342	408	28	30	191.392	352.064	30.7199	0.0872566	-3.51859	1.69481e-07	5.3331e-05
TRINITY_DN92154_c2_g1_i7	544	529	34	54	274.987	502.314	47.6603	0.0948815	-3.39773	8.36022e-08	2.87987e-05
TRINITY_DN92154_c2_g1_i9	424	440	34	38	221.527	404.825	38.229	0.0944334	-3.40456	1.95541e-07	6.02405e-05
TRINITY_DN92170_c1_g2_i1	13	27	0	0	9.45407	18.9081	0	0	#NAME?	0.00871151	0.264371
TRINITY_DN92192_c2_g2_i4	4	38	0	0	10.0478	20.0955	0	0	#NAME?	0.00678063	0.225635
TRINITY_DN92192_c2_g1_i7	1	0	7	73	23.3726	0.455778	46.2894	101.561	6.66621	8.75655e-05	0.00938343
TRINITY_DN92100_c0_g1_i1	114	345	22	24	121.121	217.853	24.3897	0.111955	-3.15901	1.04684e-05	0.00172224
TRINITY_DN92100_c0_g2_i1	621	40	16	4	156.04	302.272	9.80706	0.0324445	-4.94588	1.3056e-10	1.16543e-07
TRINITY_DN92100_c0_g3_i1	373	825	116	85	335.41	566.709	104.111	0.183711	-2.44449	6.03231e-05	0.00703866
TRINITY_DN92100_c0_g4_i1	403	16	14	6	100.713	191.372	10.0548	0.0525407	-4.25042	1.13475e-07	3.76184e-05
TRINITY_DN92100_c0_g1_i2	92	598	62	35	189.489	329.481	49.4968	0.150226	-2.73479	3.5934e-05	0.00469592
TRINITY_DN92100_c0_g1_i3	69	323	32	22	107.315	186.764	27.8665	0.149207	-2.74461	0.000167039	0.0154994
TRINITY_DN92100_c0_g6_i1	255	8	1	4	61.4468	120.07	2.82341	0.0235146	-5.4103	4.80775e-08	1.82064e-05
TRINITY_DN92174_c2_g3_i1	771	72	19	16	202.152	386.026	18.2773	0.0473473	-4.40057	3.68907e-10	2.7967e-07
TRINITY_DN92174_c2_g5_i1	560	32	6	6	138.477	270.623	6.33021	0.0233913	-5.41789	1.6567e-11	2.10532e-08
TRINITY_DN92174_c2_g4_i4	914	63	21	32	237.757	446.875	28.6398	0.064089	-3.96378	2.17765e-09	1.25314e-06
TRINITY_DN92174_c2_g1_i3	560	22	26	12	142.496	265.814	19.1785	0.07215	-3.79286	1.53539e-07	4.90149e-05
TRINITY_DN92174_c2_g2_i4	1082	398	114	89	395.034	684.531	105.538	0.154175	-2.69736	7.73163e-06	0.00133748
TRINITY_DN92181_c0_g4_i2	20	6	85	86	51.134	12.0007	90.2674	7.52186	2.91109	0.00127407	0.0717038
TRINITY_DN92109_c0_g2_i2	2	4	87	105	52.6166	2.83497	102.398	36.1197	5.17472	6.11472e-07	0.000159187
TRINITY_DN92109_c0_g5_i1	10	6	252	164	110.72	7.44289	213.996	28.7518	4.84558	1.84575e-09	1.09064e-06
TRINITY_DN92116_c11_g2_i2	0	0	36	13	12.2119	0	24.4237	Inf	Inf	0.00170832	0.0881592
TRINITY_DN92116_c13_g1_i2	0	0	26	10	8.99979	0	17.9996	Inf	Inf	0.0079093	0.248881
TRINITY_DN92160_c13_g2_i1	7	4	120	71	51.4173	5.11386	97.7207	19.109	4.25618	1.0564e-05	0.00173437
TRINITY_DN92160_c13_g3_i5	6	21	162	107	75.664	12.8326	138.495	10.7925	3.43196	1.85208e-05	0.00272632
TRINITY_DN92193_c1_g1_i3	54	66	14	0	31.4332	56.3483	6.51808	0.115675	-3.11185	0.00657751	0.221182
TRINITY_DN92136_c4_g2_i2	17	20	303	151	123.722	17.3653	230.078	13.2493	3.72785	2.79058e-07	8.15951e-05
TRINITY_DN92159_c7_g1_i1	0	0	37	17	13.6236	0	27.2471	Inf	Inf	0.000912899	0.0561953
TRINITY_DN92113_c0_g1_i11	2	0	196	0	46.0823	0.911556	91.2531	100.107	6.6454	3.89279e-08	1.51615e-05
TRINITY_DN92113_c0_g1_i13	0	0	429	0	99.8663	0	199.733	Inf	Inf	8.55926e-16	3.90074e-12
TRINITY_DN92129_c4_g1_i2	458	538	120	67	281.404	467.445	95.3629	0.204009	-2.2933	0.0002016	0.0180556
TRINITY_DN92129_c4_g1_i7	553	501	102	76	292.62	492.952	92.2876	0.187214	-2.41724	7.60878e-05	0.00841739
TRINITY_DN92129_c4_g1_i10	903	968	173	171	529.187	877.033	181.342	0.206768	-2.27392	0.000109661	0.011183
TRINITY_DN92129_c4_g1_i13	497	554	129	98	305.37	492.914	117.826	0.23904	-2.06467	0.000593175	0.040831
TRINITY_DN92129_c5_g4_i1	2	3	74	36	29.0136	2.35411	55.6732	23.6493	4.56373	0.000202508	0.0181123
TRINITY_DN92194_c10_g1_i1	1	2	60	58	31.7703	1.41748	62.1232	43.8264	5.45373	2.44642e-05	0.00342627
TRINITY_DN92194_c10_g1_i5	0	1	39	5	10.7928	0.480853	21.1048	43.8904	5.45583	0.00957461	0.280309
TRINITY_DN70198_c0_g1_i1	28	16	0	0	10.2277	20.4554	0	0	#NAME?	0.00593622	0.206768
TRINITY_DN70162_c0_g1_i1	18	20	145	93	70.0746	17.8211	122.328	6.86425	2.7791	0.000447562	0.0331192
TRINITY_DN88018_c11_g1_i1	0	0	32	23	14.228	0	28.456	Inf	Inf	0.000736575	0.0479624
TRINITY_DN88018_c11_g2_i1	0	3	49	25	19.4961	1.44256	37.5497	26.03	4.7021	0.00149453	0.080544
TRINITY_DN88018_c11_g1_i2	0	1	38	16	13.8021	0.480853	27.1233	56.4066	5.81779	0.00297499	0.129407
TRINITY_DN88018_c11_g3_i5	3	2	30	36	18.7584	2.32904	35.1878	15.1083	3.91727	0.00690364	0.228482
TRINITY_DN88013_c5_g3_i1	18	22	0	0	9.39138	18.7828	0	0	#NAME?	0.00886654	0.267416
TRINITY_DN88013_c5_g4_i1	34	32	232	90	95.9744	30.8837	161.065	5.21521	2.38272	0.000722604	0.0473455
TRINITY_DN88013_c5_g4_i3	110	103	522	314	263.892	99.6634	428.121	4.29567	2.10288	0.000445565	0.033013
TRINITY_DN88091_c8_g1_i1	0	0	45	26	18.1384	0	36.2769	Inf	Inf	0.000112147	0.011375
TRINITY_DN88091_c8_g3_i1	0	8	159	61	56.9152	3.84682	109.984	28.5908	4.83748	4.76005e-07	0.000128826
TRINITY_DN88091_c8_g5_i1	0	3	45	19	16.7966	1.44256	32.1507	22.2873	4.47815	0.00407514	0.160591
TRINITY_DN88091_c9_g2_i1	5	4	52	29	22.7533	4.2023	41.3043	9.82897	3.29704	0.00802218	0.251415
TRINITY_DN88091_c9_g6_i1	0	0	30	16	11.6993	0	23.3986	Inf	Inf	0.00227411	0.107767
TRINITY_DN88019_c13_g1_i1	0	0	30	16	11.6993	0	23.3986	Inf	Inf	0.00227411	0.107767
TRINITY_DN88019_c14_g2_i1	2	0	24	32	15.474	0.911556	30.0365	32.9508	5.04224	0.00417607	0.163451
TRINITY_DN88019_c14_g2_i2	5	6	89	61	41.2786	5.16401	77.3933	14.9871	3.90565	0.000137979	0.0133692
TRINITY_DN88019_c14_g2_i4	6	4	109	56	44.2078	4.65808	83.7575	17.9811	4.16841	3.88547e-05	0.00498235
TRINITY_DN88019_c14_g2_i5	0	2	31	21	13.8866	0.961705	26.8115	27.8791	4.80111	0.00703542	0.231065
TRINITY_DN88019_c18_g1_i1	4	4	98	48	38.8335	3.74652	73.9205	19.7304	4.30235	6.18601e-05	0.00717672
TRINITY_DN88026_c0_g1_i3	127	106	23	16	64.4969	108.854	20.1396	0.185014	-2.43429	0.0027193	0.121593
TRINITY_DN88041_c8_g1_i1	2	2	46	14	15.7711	1.87326	29.669	15.8381	3.98533	0.00979094	0.284143
TRINITY_DN88041_c9_g1_i2	211	266	44	26	129.944	224.076	35.8113	0.159818	-2.6455	0.000144945	0.0139251
TRINITY_DN88041_c10_g3_i1	2	2	28	45	20.7175	1.87326	39.5618	21.1192	4.40048	0.00223369	0.106523
TRINITY_DN88041_c10_g5_i1	2	0	55	71	34.1849	0.911556	67.4582	74.0034	6.20952	4.55888e-06	0.000862788
TRINITY_DN88041_c10_g5_i2	3	1	83	25	27.6138	1.84819	53.3793	28.882	4.8521	0.00014881	0.0142206
TRINITY_DN88058_c4_g1_i1	0	2	43	14	14.617	0.961705	28.2722	29.398	4.87765	0.00474865	0.178024
TRINITY_DN88058_c5_g1_i2	0	0	26	9	8.70506	0	17.4101	Inf	Inf	0.009027	0.270102
TRINITY_DN88058_c6_g1_i2	0	0	57	23	20.0477	0	40.0954	Inf	Inf	4.28196e-05	0.00536243
TRINITY_DN88039_c0_g3_i1	37	6	0	0	9.87445	19.7489	0	0	#NAME?	0.00683561	0.226722
TRINITY_DN88039_c1_g1_i1	114	46	10	9	42.0194	74.0779	9.96089	0.134465	-2.8947	0.00255214	0.11639
TRINITY_DN88039_c1_g4_i1	7322	6826	1340	953	3902.57	6619.51	1185.63	0.179111	-2.48107	0.00131238	0.073267
TRINITY_DN88066_c0_g3_i1	2	2	39	42	22.394	1.87326	42.9147	22.9091	4.51785	0.00115368	0.0667684
TRINITY_DN88080_c4_g1_i2	2	0	26	24	13.5818	0.911556	26.252	28.7991	4.84795	0.0082606	0.255937
TRINITY_DN88080_c6_g2_i1	3	2	85	53	36.5722	2.32904	70.8153	30.4054	4.92625	2.23758e-05	0.00319703
TRINITY_DN88080_c6_g2_i2	2	0	56	36	24.1022	0.911556	47.2928	51.8814	5.69715	0.000121742	0.0121371
TRINITY_DN88092_c14_g1_i1	7	11	306	264	153.282	8.47982	298.083	35.1521	5.13554	2.59323e-11	3.0784e-08
TRINITY_DN88092_c14_g2_i1	0	0	29	7	8.81397	0	17.6279	Inf	Inf	0.00830927	0.256763
TRINITY_DN88092_c14_g1_i5	8	9	151	90	65.6636	7.9739	123.353	15.4696	3.95137	5.16373e-06	0.00095537
TRINITY_DN88092_c14_g1_i6	6	7	56	41	28.1704	6.10064	50.2401	8.23522	3.04181	0.00679662	0.226053
TRINITY_DN88092_c15_g1_i5	36	24	776	463	331.078	27.9485	634.207	22.692	4.50411	1.33139e-11	1.7596e-08
TRINITY_DN88092_c15_g1_i11	0	8	173	81	66.0689	3.84682	128.291	33.3498	5.05961	5.65744e-08	2.08467e-05
TRINITY_DN88017_c6_g1_i1	0	1	31	12	10.9936	0.480853	21.5064	44.7255	5.48303	0.00963434	0.281007
TRINITY_DN88017_c13_g1_i1	10	2	77	32	30.1158	5.51948	54.7121	9.91254	3.30925	0.00275442	0.122779
TRINITY_DN88042_c12_g1_i1	1	1	105	41	36.995	0.936631	73.0534	77.9959	6.28533	1.23617e-06	0.000289792
TRINITY_DN88042_c12_g2_i1	1	0	48	11	14.6438	0.455778	28.8317	63.2583	5.98318	0.00191252	0.0955036
TRINITY_DN88042_c12_g3_i1	2	0	39	11	12.7765	0.911556	24.6415	27.0324	4.75662	0.00966418	0.281166
TRINITY_DN88042_c12_g3_i3	18	20	243	148	109.098	17.8211	200.375	11.2437	3.49105	2.21985e-06	0.000474728
TRINITY_DN88042_c12_g5_i1	3	2	51	20	18.9313	2.32904	35.5336	15.2568	3.93138	0.00532298	0.192546
TRINITY_DN88042_c12_g6_i1	15	15	162	76	67.1359	14.0495	120.222	8.55708	3.09712	0.000133001	0.0130013
TRINITY_DN88042_c12_g3_i6	15	12	220	103	87.874	12.6069	163.141	12.9406	3.69383	2.34285e-06	0.00049701
TRINITY_DN88042_c12_g3_i10	5	3	82	14	25.0756	3.72145	46.4297	12.4763	3.64111	0.00234173	0.109774
TRINITY_DN88016_c8_g1_i1	2	0	35	22	15.0874	0.911556	29.2633	32.1026	5.00462	0.00430432	0.16658
TRINITY_DN88016_c14_g2_i1	33	26	582	250	222.937	27.5428	418.33	15.1884	3.92489	3.70505e-09	1.99053e-06
TRINITY_DN88049_c11_g1_i1	1	0	66	14	19.7181	0.455778	38.9805	85.5252	6.41828	0.000201745	0.0180563
TRINITY_DN88038_c10_g1_i1	0	2	45	14	15.0825	0.961705	29.2034	30.3662	4.9244	0.00391326	0.156493
TRINITY_DN88038_c11_g2_i1	2	2	34	26	16.5144	1.87326	31.1555	16.6317	4.05586	0.00862134	0.262855
TRINITY_DN88038_c14_g1_i1	0	0	36	14	12.5066	0	25.0132	Inf	Inf	0.00150356	0.0807735
TRINITY_DN88038_c15_g2_i1	2	1	44	58	28.0332	1.39241	54.6739	39.2657	5.2952	8.88914e-05	0.00949472
TRINITY_DN88014_c0_g1_i2	0	2	40	32	19.2237	0.961705	37.4857	38.9784	5.2846	0.000853925	0.0536117
TRINITY_DN88086_c4_g2_i1	6	2	39	39	22.4214	3.69637	41.1464	11.1316	3.47658	0.00704107	0.231065
TRINITY_DN88086_c6_g1_i1	2	0	37	13	12.9004	0.911556	24.8893	27.3042	4.77105	0.00943403	0.277648
TRINITY_DN88086_c6_g3_i1	0	0	42	22	16.2612	0	32.5223	Inf	Inf	0.000268164	0.0225024
TRINITY_DN88063_c9_g3_i1	0	0	14	30	12.1009	0	24.2018	Inf	Inf	0.00228723	0.108062
TRINITY_DN88063_c10_g1_i4	9	15	387	252	170.018	11.3148	328.722	29.0524	4.86058	4.66808e-11	4.99962e-08
TRINITY_DN88063_c10_g1_i6	1	7	83	61	39.2108	3.82175	74.5998	19.5198	4.28687	6.37819e-05	0.00735138
TRINITY_DN88068_c1_g3_i2	3	593	9	4	146.531	286.513	6.54802	0.0228542	-5.4514	1.84281e-11	2.32692e-08
TRINITY_DN88068_c1_g5_i2	18	74	930	170	288.491	43.7871	533.194	12.177	3.60608	7.27205e-09	3.52049e-06
TRINITY_DN88068_c1_g5_i3	33	161	1326	264	432.715	92.458	772.972	8.36025	3.06355	1.99616e-07	6.13056e-05
TRINITY_DN88068_c1_g3_i7	23	39	588	155	197.181	29.2361	365.125	12.4888	3.64257	3.06973e-08	1.2315e-05
TRINITY_DN88068_c1_g12_i1	407	329	2189	1511	1126.76	343.702	1909.82	5.55661	2.47421	5.71623e-05	0.00674444
TRINITY_DN88068_c3_g1_i1	5085	1617	164	122	1621.72	3095.17	148.268	0.0479032	-4.38373	4.73748e-10	3.49137e-07
TRINITY_DN88077_c1_g3_i1	191	192	42	33	109.192	179.377	39.0063	0.217454	-2.20122	0.00166916	0.0867253
TRINITY_DN88044_c3_g2_i2	1	0	42	19	15.6049	0.455778	30.7539	67.4757	6.0763	0.00137613	0.0759286
TRINITY_DN88098_c7_g2_i1	0	0	38	12	12.3827	0	24.7654	Inf	Inf	0.00155336	0.0824594
TRINITY_DN88098_c10_g1_i1	66	89	516	364	263.839	72.8772	454.8	6.24064	2.64169	1.75731e-05	0.00261544
TRINITY_DN88098_c10_g1_i4	72	114	474	330	251.419	87.6332	415.205	4.73798	2.24427	0.000214288	0.0189691
TRINITY_DN88098_c10_g1_i6	73	84	503	359	259.732	73.6634	445.801	6.05186	2.59738	2.46404e-05	0.00344729
TRINITY_DN88048_c13_g2_i1	2	0	35	15	13.0243	0.911556	25.1371	27.576	4.78534	0.0092093	0.273266
TRINITY_DN88037_c1_g8_i1	423	620	82	57	281.35	490.923	71.7764	0.146207	-2.77391	9.2457e-06	0.00155068
TRINITY_DN88069_c10_g2_i1	0	0	45	12	14.0122	0	28.0245	Inf	Inf	0.000707832	0.0466346
TRINITY_DN88069_c10_g4_i1	0	0	28	8	8.87591	0	17.7518	Inf	Inf	0.00817353	0.254193
TRINITY_DN88075_c1_g1_i5	55	121	16	0	45.3501	83.251	7.44923	0.0894793	-3.4823	0.000594612	0.0409087
TRINITY_DN88075_c1_g1_i8	90	1	1	0	20.9832	41.5009	0.465577	0.0112185	-6.47798	0.000208579	0.0185465
TRINITY_DN88075_c2_g3_i2	178	265	13	7	109.367	208.554	10.1787	0.048806	-4.3568	4.40508e-08	1.69133e-05
TRINITY_DN88075_c2_g3_i3	246	211	62	24	128.297	213.581	43.0128	0.201388	-2.31195	0.000887713	0.0551155
TRINITY_DN88076_c0_g2_i1	2	0	41	19	15.6	0.911556	30.2884	33.2271	5.05429	0.00334174	0.140417
TRINITY_DN88085_c2_g1_i1	5	1	63	30	24.8874	2.75974	47.0151	17.036	4.09052	0.00124159	0.0703222
TRINITY_DN88033_c5_g1_i1	0	0	30	7	9.04676	0	18.0935	Inf	Inf	0.00740241	0.238752
TRINITY_DN88033_c11_g2_i1	3	9	61	29	25.5947	5.69501	45.4945	7.98848	2.99792	0.00896226	0.269036
TRINITY_DN88090_c7_g1_i1	618	606	62	89	327.197	573.067	81.3275	0.141916	-2.81689	3.40406e-06	0.000678225
TRINITY_DN88090_c7_g7_i1	73	71	1	10	36.8862	67.4123	6.36015	0.094347	-3.40588	0.000795888	0.0507945
TRINITY_DN88090_c7_g1_i8	84	96	16	14	50.0744	84.4472	15.7016	0.185934	-2.42713	0.00589081	0.205602
TRINITY_DN88090_c7_g1_i14	60	60	16	0	31.8235	56.1978	7.44923	0.132554	-2.91535	0.00986188	0.285056
TRINITY_DN88090_c7_g1_i17	82	49	12	6	35.0296	60.9356	9.12367	0.149727	-2.7396	0.00825738	0.255898
TRINITY_DN88090_c7_g1_i19	612	556	66	78	311.498	546.29	76.7058	0.140412	-2.83226	3.66872e-06	0.000721171
TRINITY_DN88090_c7_g1_i20	422	450	40	39	225.167	408.722	41.6119	0.10181	-3.29605	4.11612e-07	0.000113704
TRINITY_DN88093_c8_g2_i3	0	0	16	22	10.2087	0	20.4173	Inf	Inf	0.00514179	0.187877
TRINITY_DN88093_c8_g3_i1	0	2	56	30	22.3589	0.961705	43.756	45.4984	5.50774	0.000227612	0.0198954
TRINITY_DN88093_c8_g2_i7	8	2	86	33	32.0498	4.60793	59.4917	12.9107	3.6905	0.000843001	0.0531298
TRINITY_DN88053_c6_g1_i1	0	0	30	16	11.6993	0	23.3986	Inf	Inf	0.00227411	0.107767
TRINITY_DN88006_c2_g4_i1	4	4	162	79	62.8686	3.74652	121.991	32.561	5.02507	1.21153e-07	3.99631e-05
TRINITY_DN88006_c2_g4_i2	2	2	100	72	45.436	1.87326	88.9987	47.51	5.57016	7.74534e-07	0.000195601
TRINITY_DN88006_c2_g4_i3	8	2	132	96	61.326	4.60793	118.044	25.6176	4.67906	6.66155e-07	0.000171955
TRINITY_DN88006_c2_g6_i1	6	0	163	62	57.5851	2.73467	112.435	41.1149	5.36159	1.01812e-07	3.42097e-05
TRINITY_DN88006_c2_g4_i5	0	2	141	71	54.2298	0.961705	107.498	111.778	6.8045	5.6988e-09	2.87469e-06
TRINITY_DN88084_c0_g1_i1	1396	1173	212	174	700.787	1200.31	201.268	0.167681	-2.57621	1.83691e-05	0.00271134
TRINITY_DN88084_c2_g1_i2	11	9	76	48	36.5095	9.34123	63.6778	6.81686	2.76911	0.00556599	0.198305
TRINITY_DN88055_c19_g1_i2	0	0	44	7	12.3058	0	24.6116	Inf	Inf	0.00150866	0.08091
TRINITY_DN88055_c25_g1_i1	0	1	39	12	12.8559	0.480853	25.231	52.4714	5.71346	0.00428601	0.166108
TRINITY_DN88001_c1_g1_i2	0	0	31	9	9.869	0	19.738	Inf	Inf	0.00505107	0.185658
TRINITY_DN88082_c5_g1_i1	0	3	30	41	19.7888	1.44256	38.1351	26.4357	4.72442	0.00162766	0.0852844
TRINITY_DN88082_c5_g1_i2	0	1	48	41	23.4982	0.480853	46.5155	96.7354	6.59597	5.49649e-05	0.00653657
TRINITY_DN88082_c5_g3_i1	3	8	71	39	30.6295	5.21416	56.0448	10.7486	3.42608	0.00190149	0.0951436
TRINITY_DN88082_c5_g4_i1	0	2	44	54	26.6389	0.961705	52.3161	54.3993	5.76552	5.71696e-05	0.00674444
TRINITY_DN88045_c8_g2_i1	1	0	75	40	29.4762	0.455778	58.4966	128.345	7.00388	5.03744e-06	0.000935496
TRINITY_DN88040_c11_g1_i1	3	0	57	15	18.3735	1.36733	35.3798	25.875	4.69349	0.00205339	0.100499
TRINITY_DN88040_c12_g7_i1	2	6	60	18	21.1708	3.79667	38.5449	10.1523	3.34373	0.00822052	0.255114
TRINITY_DN88040_c12_g9_i1	4	2	85	36	31.7897	2.78482	60.7945	21.8307	4.44829	0.000151982	0.014425
TRINITY_DN88040_c12_g7_i2	0	0	29	11	9.99288	0	19.9858	Inf	Inf	0.00488339	0.181145
TRINITY_DN88040_c12_g14_i1	3	1	55	17	18.7379	1.84819	35.6275	19.277	4.26881	0.00332217	0.139886
TRINITY_DN88040_c12_g9_i5	10	5	177	64	63.5472	6.96204	120.132	17.2553	4.10897	3.04238e-06	0.000618599
TRINITY_DN88012_c0_g1_i1	3	2	52	30	22.1114	2.32904	41.8937	17.9876	4.16893	0.00193229	0.0962356
TRINITY_DN78594_c0_g1_i1	0	0	23	14	9.48034	0	18.9607	Inf	Inf	0.00659023	0.221224
TRINITY_DN78596_c0_g1_i1	0	0	20	19	10.2556	0	20.5112	Inf	Inf	0.00480423	0.179109
TRINITY_DN78597_c0_g1_i1	0	0	23	13	9.18561	0	18.3712	Inf	Inf	0.00752967	0.241344
TRINITY_DN78545_c0_g1_i1	0	0	42	12	13.3139	0	26.6277	Inf	Inf	0.000993185	0.0598368
TRINITY_DN86074_c13_g1_i1	25	21	337	122	125.153	21.4924	228.813	10.6463	3.41228	1.36671e-06	0.000315784
TRINITY_DN86074_c13_g1_i2	2	4	65	10	19.496	2.83497	36.1571	12.754	3.67287	0.00605112	0.2095
TRINITY_DN86074_c13_g1_i4	5	4	56	29	23.6844	4.2023	43.1666	10.2721	3.36066	0.00607102	0.209725
TRINITY_DN86074_c13_g1_i8	2	0	34	19	13.9704	0.911556	27.0293	29.6519	4.89005	0.00658422	0.22122
TRINITY_DN86074_c13_g7_i1	2	0	43	12	14.0024	0.911556	27.0933	29.7221	4.89346	0.00593698	0.206776
TRINITY_DN86088_c10_g1_i1	0	1	77	22	24.6492	0.480853	48.8175	101.523	6.66566	2.7152e-05	0.00373411
TRINITY_DN86088_c17_g1_i1	5	6	123	48	45.362	5.16401	85.5599	16.5685	4.05037	4.12193e-05	0.00519942
TRINITY_DN86088_c17_g1_i3	2	1	41	37	21.1455	1.39241	40.8986	29.3726	4.8764	0.000900131	0.0556707
TRINITY_DN86088_c18_g3_i1	1	0	80	35	29.1665	0.455778	57.8772	126.986	6.98852	5.34613e-06	0.000981786
TRINITY_DN86088_c18_g4_i1	1	1	76	36	28.7705	0.936631	56.6043	60.434	5.91729	2.09e-05	0.00302431
TRINITY_DN86088_c18_g5_i1	3	0	45	25	18.5274	1.36733	35.6874	26.1	4.70598	0.00218334	0.104945
TRINITY_DN86088_c18_g2_i2	0	0	97	18	27.8856	0	55.7712	Inf	Inf	1.29081e-06	0.000300347
TRINITY_DN86088_c23_g1_i1	0	0	18	18	9.49531	0	18.9906	Inf	Inf	0.00693826	0.228844
TRINITY_DN86026_c9_g1_i2	1	0	57	31	22.6334	0.455778	44.8111	98.3178	6.61938	6.98008e-05	0.0078645
TRINITY_DN86026_c16_g3_i4	21	8	257	154	111.924	13.4182	210.43	15.6825	3.97108	1.63427e-07	5.17142e-05
TRINITY_DN86026_c16_g3_i5	2	0	93	47	35.9574	0.911556	71.0032	77.8923	6.28341	1.88272e-06	0.000411736
TRINITY_DN86026_c16_g7_i1	2	3	53	22	19.9989	2.35411	37.6437	15.9906	3.99915	0.00372427	0.151217
TRINITY_DN86026_c16_g9_i1	0	0	30	7	9.04676	0	18.0935	Inf	Inf	0.00740241	0.238752
TRINITY_DN86026_c16_g3_i7	6	1	60	27	23.5328	3.21552	43.85	13.637	3.76945	0.00291491	0.12755
TRINITY_DN86041_c0_g1_i6	84	136	10	30	63.0104	103.681	22.3395	0.215463	-2.21449	0.00443667	0.169927
TRINITY_DN86099_c3_g1_i1	1	4	115	70	48.5913	2.37919	94.8034	39.8469	5.3164	6.63676e-07	0.000171545
TRINITY_DN86099_c17_g2_i1	0	0	28	14	10.6443	0	21.2886	Inf	Inf	0.0036866	0.15001
TRINITY_DN86099_c18_g1_i1	4	6	60	33	26.0475	4.70823	47.3867	10.0647	3.33123	0.00448049	0.171094
TRINITY_DN86099_c19_g1_i1	2	0	19	32	14.3101	0.911556	27.7086	30.3971	4.92586	0.00680575	0.226252
TRINITY_DN86099_c19_g1_i2	2	0	26	30	15.3501	0.911556	29.7887	32.679	5.03029	0.00428352	0.166067
TRINITY_DN86099_c19_g1_i3	0	0	59	21	19.9238	0	39.8477	Inf	Inf	4.4314e-05	0.00551428
TRINITY_DN86099_c19_g1_i6	0	1	37	24	15.9271	0.480853	31.3733	65.2452	6.0278	0.00127264	0.0716611
TRINITY_DN86099_c20_g2_i5	0	0	30	9	9.63622	0	19.2724	Inf	Inf	0.00567404	0.2004
TRINITY_DN86060_c7_g2_i1	4	1	92	49	37.0102	2.30396	71.7165	31.1274	4.96012	1.8661e-05	0.00274235
TRINITY_DN86060_c7_g2_i2	11	6	212	95	81.2997	7.89867	154.701	19.5857	4.29173	2.4395e-07	7.27243e-05
TRINITY_DN86060_c7_g3_i1	0	0	50	22	18.1235	0	36.2469	Inf	Inf	0.000107355	0.010993
TRINITY_DN86060_c7_g4_i2	3	9	64	32	27.1773	5.69501	48.6596	8.54425	3.09495	0.00606129	0.209546
TRINITY_DN86060_c7_g2_i6	3	2	77	20	24.9838	2.32904	47.6386	20.4542	4.35432	0.000639007	0.043169
TRINITY_DN86060_c7_g2_i7	4	3	97	37	35.1183	3.26567	66.9709	20.5076	4.35808	9.74122e-05	0.0102015
TRINITY_DN86060_c7_g7_i1	1	2	50	23	19.1269	1.41748	36.8364	25.9872	4.69973	0.00168483	0.087265
TRINITY_DN86060_c8_g1_i1	5	1	88	24	28.9388	2.75974	55.1178	19.9721	4.31991	0.000318631	0.0256984
TRINITY_DN86060_c8_g3_i1	0	1	33	28	16.1749	0.480853	31.8689	66.2757	6.05041	0.00119872	0.0684841
TRINITY_DN86060_c8_g3_i2	0	2	46	24	18.2626	0.961705	35.5635	36.9797	5.20866	0.00116002	0.067023
TRINITY_DN86060_c8_g3_i4	7	0	47	31	21.6729	3.19044	40.1553	12.5861	3.65376	0.00555244	0.197992
TRINITY_DN86060_c8_g1_i2	2	3	92	49	37.0353	2.35411	71.7165	30.4643	4.92905	1.85936e-05	0.00273549
TRINITY_DN86078_c14_g6_i1	0	2	34	24	15.4692	0.961705	29.9766	31.1703	4.9621	0.00378489	0.15291
TRINITY_DN86078_c14_g3_i3	0	0	14	23	10.0378	0	20.0756	Inf	Inf	0.00568828	0.200778
TRINITY_DN86078_c14_g8_i1	4	2	69	18	22.7599	2.78482	42.7351	15.3457	3.93977	0.00218916	0.105115
TRINITY_DN86078_c14_g8_i2	1	2	53	45	26.3093	1.41748	51.2012	36.1212	5.17477	0.000141836	0.0136728
TRINITY_DN86037_c11_g1_i1	0	0	33	21	13.8713	0	27.7427	Inf	Inf	0.000853507	0.0536045
TRINITY_DN86037_c12_g1_i1	2	2	36	25	16.6852	1.87326	31.4972	16.8141	4.0716	0.00798322	0.250356
TRINITY_DN86037_c14_g1_i1	2	0	30	20	13.334	0.911556	25.7565	28.2555	4.82046	0.00867007	0.263537
TRINITY_DN86037_c17_g6_i1	0	0	22	23	11.9001	0	23.8002	Inf	Inf	0.00227795	0.107817
TRINITY_DN86086_c0_g2_i2	10	14	98	44	41.4262	11.2897	71.5627	6.33875	2.6642	0.00432128	0.167057
TRINITY_DN86086_c0_g2_i3	8	6	64	32	27.5955	6.53134	48.6596	7.45017	2.89727	0.00928668	0.274883
TRINITY_DN86019_c1_g1_i1	54	57	0	10	28.9576	52.0206	5.89458	0.113312	-3.14162	0.00379938	0.153386
TRINITY_DN86019_c2_g1_i4	444	452	78	64	246.876	419.711	74.0403	0.176408	-2.50301	5.68539e-05	0.00672491
TRINITY_DN86000_c12_g2_i1	1	0	49	20	17.5291	0.455778	34.6024	75.9195	6.2464	0.000583024	0.0403213
TRINITY_DN86000_c12_g3_i1	2	0	49	12	15.3992	0.911556	29.8868	32.7866	5.03503	0.00332746	0.140053
TRINITY_DN86000_c12_g2_i2	0	0	37	29	17.1603	0	34.3206	Inf	Inf	0.000188676	0.017095
TRINITY_DN86048_c0_g1_i19	4	4	32	44	22.2906	3.74652	40.8346	10.8993	3.44617	0.007828	0.247364
TRINITY_DN86004_c0_g1_i2	586	500	109	123	315.382	507.512	123.251	0.242854	-2.04184	0.000525229	0.0373805
TRINITY_DN86004_c0_g1_i6	446	466	82	114	266.365	427.354	105.375	0.246576	-2.01989	0.000657511	0.0441258
TRINITY_DN86004_c0_g1_i9	448	424	94	84	250.674	408.07	93.2787	0.228585	-2.1292	0.000470319	0.0343544
TRINITY_DN86017_c14_g5_i2	0	1	33	17	12.9328	0.480853	25.3848	52.7913	5.72223	0.00442728	0.16965
TRINITY_DN86031_c3_g4_i1	0	0	34	2	8.50427	0	17.0085	Inf	Inf	0.00902841	0.270102
TRINITY_DN86031_c3_g5_i1	0	0	26	11	9.29452	0	18.589	Inf	Inf	0.00692626	0.228772
TRINITY_DN86058_c18_g4_i1	1	0	30	23	13.9903	0.455778	27.5248	60.3909	5.91626	0.00299326	0.129874
TRINITY_DN86058_c18_g5_i1	0	0	44	19	15.8425	0	31.6851	Inf	Inf	0.000316836	0.0256005
TRINITY_DN86035_c7_g1_i1	1	4	59	19	20.524	2.37919	38.6687	16.2529	4.02263	0.00298575	0.12969
TRINITY_DN86035_c10_g1_i1	0	0	41	9	12.1969	0	24.3938	Inf	Inf	0.00163133	0.0853527
TRINITY_DN86035_c18_g1_i1	4	12	87	43	36.7226	7.59334	65.8519	8.67232	3.11642	0.00192745	0.0960549
TRINITY_DN86035_c18_g3_i1	2	4	63	50	30.8196	2.83497	58.8042	20.7425	4.37452	0.000239321	0.0206529
TRINITY_DN86091_c10_g2_i1	0	0	34	7	9.97791	0	19.9558	Inf	Inf	0.00465317	0.17546
TRINITY_DN86091_c12_g1_i7	3	5	174	92	69.5061	3.7716	135.241	35.8576	5.16421	2.72792e-08	1.12315e-05
TRINITY_DN86091_c16_g1_i1	0	1	38	27	17.0441	0.480853	33.6073	69.891	6.12704	0.000796964	0.0508129
TRINITY_DN32144_c0_g1_i1	0	2	16	34	14.2262	0.961705	27.4908	28.5855	4.83721	0.00728627	0.236235
TRINITY_DN32112_c0_g1_i1	6	4	0	402	120.81	4.65808	236.962	50.8712	5.66878	6.313e-11	6.35287e-08
TRINITY_DN49201_c0_g2_i1	0	0	21	13	8.72003	0	17.4401	Inf	Inf	0.00950171	0.27884
TRINITY_DN89112_c0_g1_i1	0	0	34	9	10.5674	0	21.1347	Inf	Inf	0.00357182	0.14678
TRINITY_DN89112_c10_g5_i1	0	1	31	15	11.8778	0.480853	23.2748	48.4031	5.59703	0.00683083	0.226659
TRINITY_DN89112_c11_g1_i1	0	10	129	56	48.9388	4.80853	93.0691	19.355	4.27463	1.10879e-05	0.00180544
TRINITY_DN89112_c11_g2_i1	1	5	69	46	31.05	2.86004	59.2399	20.7129	4.37246	0.000213816	0.0189315
TRINITY_DN89125_c4_g3_i1	110	128	33	9	66.1769	111.685	20.6692	0.185067	-2.43388	0.00330556	0.139389
TRINITY_DN89149_c1_g1_i1	5	0	40	43	23.1243	2.27889	43.9698	19.2944	4.27011	0.00157853	0.0834355
TRINITY_DN89164_c13_g1_i1	1	0	32	12	11.2139	0.455778	21.972	48.2076	5.59119	0.00872546	0.264652
TRINITY_DN89164_c13_g2_i1	1	0	34	15	12.5636	0.455778	24.6715	54.1305	5.75837	0.00505346	0.185711
TRINITY_DN89164_c15_g1_i1	5	0	51	16	17.7273	2.27889	33.1758	14.5579	3.86373	0.00778378	0.246593
TRINITY_DN89164_c16_g1_i1	5	10	121	64	50.5738	7.08742	94.0601	13.2714	3.73025	6.09521e-05	0.00710161
TRINITY_DN89164_c16_g2_i1	0	0	34	13	11.7463	0	23.4926	Inf	Inf	0.00213405	0.103133
TRINITY_DN89164_c16_g1_i2	9	17	146	68	60.1669	12.2765	108.057	8.80197	3.13783	0.000184802	0.0168132
TRINITY_DN89136_c2_g1_i11	4	2	28	42	20.2891	2.78482	37.7934	13.5712	3.76248	0.00674425	0.224676
TRINITY_DN89147_c0_g5_i1	4	6	62	32	26.2183	4.70823	47.7284	10.1372	3.34159	0.00422087	0.16449
TRINITY_DN89176_c13_g1_i1	6	5	59	38	27.5037	5.13893	49.8684	9.70405	3.27859	0.00434419	0.167637
TRINITY_DN89176_c13_g3_i3	0	4	50	12	16.1379	1.92341	30.3523	15.7805	3.98007	0.00837856	0.25814
TRINITY_DN89176_c13_g1_i2	6	2	75	63	37.8752	3.69637	72.0541	19.4932	4.2849	9.47132e-05	0.0099821
TRINITY_DN89176_c20_g1_i1	0	0	23	21	11.5434	0	23.0869	Inf	Inf	0.0026287	0.118808
TRINITY_DN89128_c1_g3_i1	78	9	0	0	19.9392	39.8783	0	0	#NAME?	7.29511e-05	0.00814079
TRINITY_DN89124_c3_g4_i1	138	180	26	16	85.4936	149.451	21.5363	0.144103	-2.79483	0.00027359	0.0228657
TRINITY_DN89124_c3_g4_i2	112	126	20	26	68.136	111.635	24.6374	0.220697	-2.17986	0.00486365	0.180791
TRINITY_DN89132_c10_g1_i4	8	0	67	32	26.8513	3.64622	50.0563	13.7283	3.77908	0.00166233	0.0864501
TRINITY_DN89157_c0_g4_i1	63	65	691	510	341.153	59.9694	622.337	10.3776	3.3754	7.04409e-08	2.48257e-05
TRINITY_DN89157_c0_g4_i2	96	50	607	488	319.029	67.7973	570.261	8.41126	3.07232	8.26281e-07	0.000206174
TRINITY_DN89111_c11_g1_i1	0	0	27	10	9.23258	0	18.4652	Inf	Inf	0.00704234	0.231065
TRINITY_DN89103_c4_g1_i1	0	2	31	31	16.8339	0.961705	32.7061	34.0084	5.08782	0.00232989	0.109335
TRINITY_DN89114_c4_g1_i1	0	2	56	11	16.759	0.961705	32.5564	33.8527	5.0812	0.00186686	0.0939087
TRINITY_DN89114_c4_g1_i2	3	6	109	86	52.8469	4.25245	101.441	23.8548	4.57621	3.1082e-06	0.000630043
TRINITY_DN89114_c4_g1_i5	1	0	41	15	14.1932	0.455778	27.9305	61.281	5.93737	0.0024609	0.113548
TRINITY_DN89114_c4_g1_i12	3	12	183	99	75.3472	7.13757	143.557	20.1129	4.33005	3.44174e-07	9.75416e-05
TRINITY_DN89114_c4_g1_i13	0	0	39	22	15.5628	0	31.1256	Inf	Inf	0.000377916	0.0291289
TRINITY_DN89114_c4_g1_i15	4	11	102	47	41.1529	7.11249	75.1934	10.572	3.40218	0.000511986	0.0366221
TRINITY_DN89189_c1_g1_i3	95	176	23	27	77.2763	127.929	26.6236	0.208113	-2.26456	0.00270994	0.121368
TRINITY_DN89177_c2_g2_i11	52	44	0	4	23.6079	44.858	2.35783	0.0525621	-4.24983	0.00111001	0.0649794
TRINITY_DN89182_c12_g4_i1	0	1	54	26	20.474	0.480853	40.4671	84.1569	6.39501	0.000167526	0.0155337
TRINITY_DN89182_c12_g2_i2	6	4	79	33	30.4454	4.65808	56.2327	12.0721	3.5936	0.00130921	0.073142
TRINITY_DN89182_c12_g3_i2	0	1	52	17	17.3558	0.480853	34.2308	71.1877	6.15356	0.000609004	0.0416602
TRINITY_DN89192_c2_g1_i1	0	0	29	12	10.2876	0	20.5752	Inf	Inf	0.0042764	0.16595
TRINITY_DN89192_c9_g1_i1	0	0	20	16	9.37143	0	18.7429	Inf	Inf	0.00716858	0.233834
TRINITY_DN89192_c11_g1_i2	0	0	33	17	12.6924	0	25.3848	Inf	Inf	0.00143196	0.0782786
TRINITY_DN89192_c12_g1_i1	0	0	20	27	12.6134	0	25.2269	Inf	Inf	0.00170888	0.0881739
TRINITY_DN89192_c14_g1_i3	0	0	27	38	17.485	0	34.97	Inf	Inf	0.000181166	0.0165545
TRINITY_DN89192_c20_g1_i1	0	1	28	24	13.832	0.480853	27.1831	56.5311	5.82097	0.00326507	0.137998
TRINITY_DN89118_c10_g1_i1	0	0	30	19	12.5835	0	25.167	Inf	Inf	0.00155063	0.0824594
TRINITY_DN89118_c12_g1_i1	0	2	58	28	22.235	0.961705	43.5083	45.2408	5.49955	0.000233521	0.0202867
TRINITY_DN89118_c14_g1_i1	3	2	41	26	18.3718	2.32904	34.4146	14.7763	3.88521	0.00700667	0.230506
TRINITY_DN89118_c14_g4_i1	0	0	42	24	16.8506	0	33.7012	Inf	Inf	0.000205917	0.018351
TRINITY_DN89118_c14_g6_i1	0	0	27	8	8.64312	0	17.2862	Inf	Inf	0.00917579	0.272699
TRINITY_DN89140_c5_g1_i1	0	0	28	13	10.3496	0	20.6991	Inf	Inf	0.00420567	0.164244
TRINITY_DN89140_c10_g1_i1	4	0	56	19	19.5476	1.82311	37.272	20.4442	4.35362	0.00250087	0.114863
TRINITY_DN89140_c10_g2_i2	0	6	98	45	37.5186	2.88512	72.1521	25.0084	4.64434	2.94838e-05	0.00399111
TRINITY_DN89140_c10_g2_i4	0	2	71	29	25.556	0.961705	50.1502	52.1472	5.70452	6.40654e-05	0.00738147
TRINITY_DN89140_c10_g2_i7	2	4	94	45	36.5624	2.83497	70.2898	24.7939	4.63191	3.92543e-05	0.00502061
TRINITY_DN89140_c10_g2_i8	3	6	109	62	45.7734	4.25245	87.2943	20.528	4.35952	1.67497e-05	0.00252223
TRINITY_DN89183_c1_g9_i1	132	145	781	694	451.293	129.886	772.699	5.94904	2.57266	1.76248e-05	0.00262105
TRINITY_DN89119_c8_g1_i3	4	0	34	54	24.7417	1.82311	47.6603	26.1423	4.70831	0.000568333	0.0395954
TRINITY_DN89119_c9_g2_i1	1	2	39	39	21.2819	1.41748	41.1464	29.0278	4.85936	0.000877295	0.0546484
TRINITY_DN89126_c0_g6_i1	2	0	36	21	15.0255	0.911556	29.1394	31.9667	4.9985	0.00436021	0.167946
TRINITY_DN89126_c0_g8_i1	0	11	129	72	53.8949	5.28938	102.5	19.3785	4.27639	5.74603e-06	0.00104315
TRINITY_DN89117_c4_g2_i1	1	2	27	29	15.5412	1.41748	29.6649	20.9278	4.38735	0.00759645	0.242837
TRINITY_DN89117_c7_g1_i2	0	1	24	23	12.6061	0.480853	24.7314	51.4323	5.6846	0.00554519	0.197787
TRINITY_DN89117_c7_g3_i2	5	15	88	76	47.6306	9.49168	85.7696	9.03629	3.17573	0.000612422	0.0418291
TRINITY_DN89152_c2_g2_i1	52	9	0	0	14.0141	28.0281	0	0	#NAME?	0.00107069	0.0632381
TRINITY_DN89152_c3_g1_i2	6	180	0	2	45.2335	89.2882	1.17892	0.0132035	-6.24294	2.60526e-07	7.6909e-05
TRINITY_DN89152_c3_g1_i5	4	58	0	2	15.4457	29.7126	1.17892	0.0396773	-4.65554	0.00564875	0.200185
TRINITY_DN89129_c6_g1_i1	0	0	22	12	8.65809	0	17.3162	Inf	Inf	0.00965589	0.281007
TRINITY_DN89129_c7_g2_i1	0	1	34	19	13.7551	0.480853	27.0293	56.2112	5.81279	0.00316021	0.134962
TRINITY_DN89129_c9_g2_i1	0	0	28	16	11.2337	0	22.4675	Inf	Inf	0.00284381	0.125379
TRINITY_DN89127_c4_g1_i2	85	86	18	2	44.8269	80.0944	9.5593	0.11935	-3.06672	0.0018604	0.0935953
TRINITY_DN89127_c4_g1_i3	36	54	8	0	23.0493	42.374	3.72462	0.0878985	-3.50802	0.00824221	0.255574
TRINITY_DN89127_c4_g1_i4	99	120	18	14	59.7286	102.824	16.6328	0.161759	-2.62808	0.00175687	0.0899156
TRINITY_DN89127_c5_g2_i1	1673	1901	313	292	997.232	1676.62	317.847	0.189577	-2.39915	8.00696e-05	0.00877707
TRINITY_DN89127_c5_g3_i1	1236	1301	124	131	661.941	1188.93	134.951	0.113506	-3.13916	3.00509e-07	8.69061e-05
TRINITY_DN89127_c8_g1_i1	0	2	31	41	19.7812	0.961705	38.6007	40.1377	5.32689	0.000757486	0.0489942
TRINITY_DN89100_c3_g1_i1	1	4	45	19	17.2649	2.37919	32.1507	13.5133	3.75631	0.00962186	0.281007
TRINITY_DN89100_c5_g6_i2	127	227	33	40	102.99	167.037	38.9423	0.233136	-2.10076	0.00262212	0.11869
TRINITY_DN89131_c3_g4_i2	1	4	94	50	37.8082	2.37919	73.2371	30.7824	4.94403	1.47843e-05	0.0022853
TRINITY_DN89131_c4_g1_i1	0	0	31	6	8.98482	0	17.9696	Inf	Inf	0.00752658	0.241344
TRINITY_DN89122_c0_g2_i3	2	10	75	38	31.5189	5.72008	57.3177	10.0204	3.32487	0.00207514	0.10109
TRINITY_DN89122_c0_g2_i6	13	11	80	62	42.5035	11.2145	73.7925	6.58011	2.71811	0.00404939	0.160313
TRINITY_DN89141_c3_g1_i1	7	0	52	39	25.1947	3.19044	47.1989	14.7938	3.88692	0.00197034	0.0975593
TRINITY_DN89141_c10_g1_i2	97	126	14	20	61.5526	104.798	18.3072	0.174691	-2.51712	0.00196309	0.0973172
TRINITY_DN89179_c4_g4_i3	14135	1604	287	197	3731.73	7213.71	249.744	0.0346207	-4.85222	9.36365e-09	4.41973e-06
TRINITY_DN89179_c4_g4_i5	18228	1900	330	225	4753.9	9221.54	286.268	0.0310435	-5.00957	3.41784e-08	1.35385e-05
TRINITY_DN89179_c5_g1_i5	56	57	2	2	27.5211	52.9322	2.11007	0.0398637	-4.64878	0.000317739	0.0256525
TRINITY_DN89186_c1_g2_i1	173	130	20	10	78.2833	141.36	15.2061	0.10757	-3.21665	6.35507e-05	0.00733113
TRINITY_DN89186_c1_g2_i2	112	138	2	4	60.3469	117.405	3.28898	0.0280141	-5.15771	1.68492e-07	5.3062e-05
TRINITY_DN89186_c1_g2_i4	53	95	2	0	35.3842	69.8372	0.931154	0.0133332	-6.22883	4.99842e-06	0.000929557
TRINITY_DN89197_c4_g3_i1	57	22	0	1	18.5738	36.5581	0.589458	0.0161239	-5.95466	0.000591494	0.0407436
TRINITY_DN89105_c14_g2_i5	1	1	48	32	21.0735	0.936631	41.2103	43.9985	5.45938	0.000392926	0.029977
TRINITY_DN89105_c14_g1_i2	5	4	61	34	26.322	4.2023	48.4418	11.5274	3.527	0.00294666	0.128514
TRINITY_DN89116_c0_g2_i1	352	317	62	53	186.486	312.864	60.107	0.192119	-2.37993	0.000196228	0.0176622
TRINITY_DN89116_c1_g1_i1	204	150	2	1	83.3136	165.107	1.52061	0.00920988	-6.7626	5.22635e-11	5.49651e-08
TRINITY_DN89116_c1_g1_i2	80	17	3	3	23.9009	44.6367	3.1651	0.0709081	-3.81791	0.00275548	0.122782
TRINITY_DN89116_c1_g1_i3	200	57	9	7	63.4403	118.564	8.3164	0.0701426	-3.83357	1.3246e-05	0.00208657
TRINITY_DN89116_c1_g1_i6	195	4596	8	8	1153.66	2298.88	8.44028	0.00367148	-8.08942	2.07149e-22	4.32274e-18
TRINITY_DN89116_c1_g2_i1	65	32	1	1	23.0339	45.0128	1.05503	0.0234385	-5.41497	0.000289275	0.0238946
TRINITY_DN89116_c1_g3_i1	330	74	7	0	94.6244	185.99	3.25904	0.0175227	-5.83463	3.03651e-10	2.37464e-07
TRINITY_DN89116_c1_g1_i10	5498	14960	920	771	5291.11	9699.42	882.803	0.091016	-3.45774	7.79962e-05	0.00858936
TRINITY_DN89116_c1_g4_i1	157	225	0	0	89.8745	179.749	0	0	#NAME?	6.79862e-14	1.78515e-10
TRINITY_DN89116_c1_g1_i11	2560	5208	129	72	1886.79	3671.07	102.5	0.0279211	-5.1625	7.77771e-12	1.13374e-08
TRINITY_DN89116_c1_g1_i12	25	19	0	0	10.2653	20.5306	0	0	#NAME?	0.00587331	0.205244
TRINITY_DN89123_c0_g1_i1	115	206	40	25	92.4148	151.47	33.3595	0.220238	-2.18286	0.0029957	0.129966
TRINITY_DN89123_c0_g1_i2	123	186	42	16	87.2424	145.499	28.9856	0.199214	-2.32761	0.00220106	0.105564
TRINITY_DN89123_c0_g4_i17	140	74	18	14	58.0124	99.392	16.6328	0.167345	-2.5791	0.00218526	0.105022
TRINITY_DN89130_c6_g2_i1	0	0	25	14	9.94592	0	19.8918	Inf	Inf	0.00521739	0.189975
TRINITY_DN89130_c8_g1_i1	1	4	100	74	46.2784	2.37919	90.1776	37.9027	5.24423	1.38401e-06	0.000318667
TRINITY_DN89130_c9_g1_i2	12	8	259	135	104.739	9.31616	200.161	21.4854	4.42528	2.10687e-08	8.95335e-06
TRINITY_DN89130_c9_g1_i3	0	0	73	7	19.0567	0	38.1133	Inf	Inf	5.66682e-05	0.00670495
TRINITY_DN89110_c0_g1_i1	0	0	29	10	9.69816	0	19.3963	Inf	Inf	0.0055791	0.198305
TRINITY_DN89110_c5_g1_i1	1	0	41	4	10.9511	0.455778	21.4465	47.0547	5.55627	0.00879212	0.265658
TRINITY_DN89135_c4_g1_i1	52	46	207	172	121.79	45.8197	197.761	4.31608	2.10972	0.00191785	0.0956965
TRINITY_DN89135_c4_g1_i6	37	41	169	124	94.177	36.5787	151.775	4.14928	2.05286	0.00392334	0.156842
TRINITY_DN89174_c11_g2_i1	0	2	47	12	14.9587	0.961705	28.9556	30.1086	4.9121	0.00401778	0.159329
TRINITY_DN89174_c12_g1_i2	0	4	50	38	23.8008	1.92341	45.6782	23.7486	4.56977	0.000661871	0.0443283
TRINITY_DN89174_c14_g1_i1	0	0	33	26	15.345	0	30.6899	Inf	Inf	0.000443431	0.0329057
TRINITY_DN62664_c0_g1_i1	0	0	26	12	9.58925	0	19.1785	Inf	Inf	0.00606196	0.209546
TRINITY_DN62642_c0_g1_i1	48	60	6	4	27.9399	50.7285	5.15129	0.101546	-3.29979	0.00468554	0.176342
TRINITY_DN72088_c0_g1_i1	0	0	22	12	8.65809	0	17.3162	Inf	Inf	0.00965589	0.281007
TRINITY_DN42764_c0_g1_i1	0	0	26	10	8.99979	0	17.9996	Inf	Inf	0.0079093	0.248881
TRINITY_DN83600_c0_g1_i2	711	704	87	66	370.994	662.578	79.4094	0.119849	-3.06071	7.59586e-07	0.000192439
TRINITY_DN83623_c0_g1_i1	47	66	8	4	29.6201	53.1578	6.08245	0.114422	-3.12756	0.00587562	0.20527
TRINITY_DN83623_c0_g1_i3	42	52	8	0	23.9358	44.147	3.72462	0.0843685	-3.56715	0.00641448	0.217336
TRINITY_DN83623_c0_g1_i4	53	62	8	2	29.4363	53.9691	4.90353	0.0908582	-3.46024	0.0031763	0.135401
TRINITY_DN83613_c0_g1_i1	3009	2750	722	436	1643.47	2693.78	593.15	0.220192	-2.18316	0.000737523	0.0479847
TRINITY_DN83613_c0_g2_i1	0	0	29	7	8.81397	0	17.6279	Inf	Inf	0.00830927	0.256763
TRINITY_DN83666_c1_g1_i1	0	0	30	33	16.7097	0	33.4194	Inf	Inf	0.000248531	0.0212236
TRINITY_DN83666_c2_g1_i1	0	0	21	23	11.6673	0	23.3346	Inf	Inf	0.00254824	0.116279
TRINITY_DN83610_c0_g1_i4	0	0	17	17	8.9678	0	17.9356	Inf	Inf	0.00891262	0.267992
TRINITY_DN83638_c0_g1_i5	84	89	14	3	44.6838	81.0812	8.28645	0.102199	-3.29054	0.000891846	0.0553028
TRINITY_DN83638_c0_g1_i9	43	101	8	15	40.3655	68.1646	12.5665	0.184355	-2.43944	0.00946442	0.278357
TRINITY_DN83698_c0_g1_i1	161	151	8	20	80.7514	145.989	15.5138	0.106267	-3.23424	2.96947e-05	0.00401144
TRINITY_DN83698_c0_g1_i2	104	126	18	16	62.9	107.988	17.8117	0.164941	-2.59998	0.00155129	0.0824594
TRINITY_DN83688_c0_g2_i1	160	108	28	30	77.7882	124.857	30.7199	0.246041	-2.02303	0.00636321	0.216246
TRINITY_DN58482_c0_g1_i1	0	0	31	6	8.98482	0	17.9696	Inf	Inf	0.00752658	0.241344
TRINITY_DN13744_c0_g1_i2	0	2	32	38	19.1298	0.961705	37.2979	38.783	5.27735	0.000959881	0.05835
TRINITY_DN31246_c0_g1_i1	0	2	22	29	14.1493	0.961705	27.337	28.4255	4.82911	0.00702409	0.230888
TRINITY_DN32862_c0_g1_i1	0	0	65	21	21.3206	0	42.6411	Inf	Inf	2.29564e-05	0.00325417
TRINITY_DN80703_c0_g1_i1	0	0	22	33	14.8474	0	29.6948	Inf	Inf	0.000622989	0.0423756
TRINITY_DN80770_c0_g2_i1	87	62	20	2	39.978	69.4655	10.4905	0.151017	-2.72722	0.00718615	0.234253
TRINITY_DN80707_c0_g1_i1	124	125	22	20	69.3274	116.623	22.0318	0.188915	-2.40419	0.00226367	0.107474
TRINITY_DN80752_c1_g1_i2	279	329	32	26	157.793	285.363	30.2244	0.105916	-3.23901	2.39292e-06	0.000506008
TRINITY_DN33228_c0_g1_i1	0	0	24	16	10.3026	0	20.6052	Inf	Inf	0.00449301	0.171376
TRINITY_DN76546_c0_g1_i1	0	4	65	18	21.3981	1.92341	40.8727	21.2501	4.4094	0.00125091	0.0706511
TRINITY_DN76564_c0_g1_i2	0	0	33	18	12.9871	0	25.9743	Inf	Inf	0.00125934	0.0710061
TRINITY_DN76594_c0_g2_i1	0	0	21	14	9.01476	0	18.0295	Inf	Inf	0.00832318	0.256839
TRINITY_DN29098_c0_g1_i1	0	0	20	22	11.1398	0	22.2796	Inf	Inf	0.00324174	0.137188
TRINITY_DN78471_c0_g1_i1	2	2	22	55	22.2681	1.87326	42.6629	22.7747	4.50936	0.00142401	0.0779299
TRINITY_DN78495_c0_g1_i1	0	0	42	27	17.7348	0	35.4696	Inf	Inf	0.000138509	0.0134043
TRINITY_DN78472_c0_g1_i1	1	2	64	39	27.1016	1.41748	52.7858	37.2391	5.21875	9.9275e-05	0.0103555
TRINITY_DN78422_c0_g1_i1	16	22	338	330	184.879	17.8712	351.886	19.6901	4.2994	1.26188e-09	7.92903e-07
TRINITY_DN78422_c0_g1_i2	24	26	302	218	146.273	23.4408	269.106	11.4802	3.52108	4.86913e-07	0.000131173
TRINITY_DN78410_c2_g1_i1	0	0	22	13	8.95282	0	17.9056	Inf	Inf	0.00845896	0.259591
TRINITY_DN78463_c0_g1_i1	0	0	20	20	10.5503	0	21.1007	Inf	Inf	0.00420876	0.164244
TRINITY_DN78402_c0_g1_i1	0	0	10	26	9.99083	0	19.9817	Inf	Inf	0.00609795	0.21024
TRINITY_DN78431_c0_g1_i1	20	6	198	107	83.6285	12.0007	155.256	12.9373	3.69346	3.59491e-06	0.000708772
TRINITY_DN65771_c0_g1_i1	0	0	20	24	11.7293	0	23.4585	Inf	Inf	0.00250903	0.115033
TRINITY_DN65741_c0_g1_i1	0	0	26	17	11.0629	0	22.1258	Inf	Inf	0.00313302	0.134242
TRINITY_DN65746_c0_g1_i1	2	0	55	48	27.4061	0.911556	53.9007	59.1305	5.88583	3.96416e-05	0.00505221
TRINITY_DN38368_c0_g1_i1	37	20	0	0	13.2404	26.4808	0	0	#NAME?	0.00155223	0.0824594
TRINITY_DN38398_c0_g1_i1	1	0	35	14	12.5017	0.455778	24.5476	53.8587	5.75111	0.00512322	0.187544
TRINITY_DN81451_c0_g1_i1	118	160	2	2	66.4141	130.718	2.11007	0.0161421	-5.95303	6.87943e-09	3.36327e-06
TRINITY_DN81431_c1_g1_i1	0	0	26	25	13.4207	0	26.8414	Inf	Inf	0.00112289	0.0654727
TRINITY_DN81456_c0_g3_i1	0	0	35	12	11.6843	0	23.3687	Inf	Inf	0.0021685	0.104419
TRINITY_DN81413_c0_g1_i2	2	0	41	14	14.1263	0.911556	27.3411	29.9939	4.9066	0.00578723	0.203203
TRINITY_DN81435_c0_g1_i2	0	0	52	10	15.0523	0	30.1046	Inf	Inf	0.000415782	0.0313289
TRINITY_DN81444_c1_g3_i1	0	0	39	20	14.9733	0	29.9467	Inf	Inf	0.000491483	0.0355079
TRINITY_DN81418_c0_g2_i1	0	0	21	18	10.1937	0	20.3874	Inf	Inf	0.00488352	0.181145
TRINITY_DN81425_c0_g1_i1	0	0	26	10	8.99979	0	17.9996	Inf	Inf	0.0079093	0.248881
TRINITY_DN90983_c2_g1_i1	6	4	91	42	35.8914	4.65808	67.1247	14.4104	3.84904	0.000325612	0.0260811
TRINITY_DN90912_c0_g4_i1	6	2	60	46	29.373	3.69637	55.0497	14.8929	3.89655	0.000924041	0.0567449
TRINITY_DN90908_c4_g2_i1	3	9	207	99	80.2129	5.69501	154.731	27.1695	4.76392	3.13092e-08	1.25264e-05
TRINITY_DN90908_c4_g3_i1	7	0	220	144	95.2497	3.19044	187.309	58.7093	5.87552	9.19224e-11	8.71917e-08
TRINITY_DN90908_c4_g1_i2	0	2	74	56	34.212	0.961705	67.4623	70.1486	6.13234	3.83404e-06	0.000747737
TRINITY_DN90908_c4_g1_i4	9	10	201	118	86.0238	8.91053	163.137	18.3083	4.19443	2.7303e-07	8.01875e-05
TRINITY_DN90908_c4_g1_i6	0	0	45	17	15.4859	0	30.9717	Inf	Inf	0.000367766	0.0285352
TRINITY_DN90908_c5_g1_i3	7	6	165	95	69.4471	6.07556	132.819	21.8611	4.4503	4.59118e-07	0.000124681
TRINITY_DN90908_c5_g1_i6	17	10	271	159	116.226	12.5568	219.895	17.5121	4.13028	5.17169e-08	1.92899e-05
TRINITY_DN90908_c5_g2_i1	31	48	724	349	290.004	37.21	542.799	14.5874	3.86665	1.97302e-09	1.15041e-06
TRINITY_DN90908_c5_g1_i9	32	63	760	504	347.902	44.8786	650.925	14.5041	3.85839	1.51341e-09	9.27434e-07
TRINITY_DN90908_c5_g1_i10	30	2	515	238	197.349	14.635	380.063	25.9694	4.69874	4.74912e-11	5.06175e-08
TRINITY_DN90987_c0_g2_i3	7	21	139	88	64.9379	13.2884	116.587	8.77366	3.13318	0.00014093	0.0135954
TRINITY_DN90907_c0_g1_i8	4	0	69	11	20.216	1.82311	38.6089	21.1775	4.40446	0.00177001	0.0903592
TRINITY_DN90909_c4_g6_i1	58	0	0	0	13.2176	26.4351	0	0	#NAME?	0.00150443	0.080792
TRINITY_DN90910_c10_g1_i1	0	0	46	32	20.1396	0	40.2792	Inf	Inf	4.59034e-05	0.005661
TRINITY_DN90910_c14_g2_i1	0	1	34	13	11.9867	0.480853	23.4926	48.8561	5.61047	0.00634176	0.215695
TRINITY_DN90934_c0_g1_i1	332	12	0	0	78.5442	157.088	0	0	#NAME?	5.8992e-13	1.19947e-09
TRINITY_DN90934_c0_g2_i1	600	56	13	6	154.992	300.394	9.58925	0.0319222	-4.9693	9.63912e-11	9.03498e-08
TRINITY_DN90934_c0_g1_i9	55	6	0	0	13.9764	27.9529	0	0	#NAME?	0.00108237	0.0637187
TRINITY_DN90934_c0_g1_i10	203	12	0	0	49.1466	98.2931	0	0	#NAME?	1.86769e-09	1.10062e-06
TRINITY_DN90960_c1_g2_i1	45	42	270	164	131.541	40.7058	222.377	5.46302	2.4497	0.00026582	0.0223293
TRINITY_DN90960_c1_g2_i8	62	56	333	354	209.446	55.186	363.705	6.59054	2.7204	2.3549e-05	0.00332718
TRINITY_DN90992_c1_g2_i1	90	11	4	0	24.0858	46.3094	1.86231	0.0402145	-4.63614	0.000860823	0.0539467
TRINITY_DN90992_c1_g1_i6	168	26	9	6	48.3999	89.0728	7.72694	0.0867485	-3.52702	0.000204052	0.0182217
TRINITY_DN90992_c1_g3_i1	359	37	28	8	99.5838	181.416	17.7518	0.0978516	-3.35326	1.20221e-05	0.00192677
TRINITY_DN90904_c12_g1_i1	22	38	953	594	411.066	28.2995	793.833	28.0511	4.80999	5.74104e-13	1.17941e-09
TRINITY_DN90904_c12_g2_i1	41	70	670	476	322.433	52.3466	592.518	11.3191	3.50069	2.8605e-08	1.16443e-05
TRINITY_DN90950_c3_g4_i1	33	28	619	403	277.124	28.5045	525.744	18.4442	4.2051	2.55861e-10	2.06611e-07
TRINITY_DN90950_c3_g1_i2	1	4	53	35	23.8429	2.37919	45.3066	19.0429	4.25118	0.00112817	0.0656644
TRINITY_DN90950_c5_g1_i1	2	5	48	58	29.926	3.31582	56.5362	17.0505	4.09174	0.000574707	0.0399202
TRINITY_DN90950_c6_g1_i1	2	0	40	28	18.0197	0.911556	35.1279	38.5362	5.26814	0.00134604	0.0747042
TRINITY_DN90936_c2_g1_i3	86	50	6	7	35.0796	63.2395	6.91967	0.10942	-3.19205	0.00224079	0.106656
TRINITY_DN90936_c2_g5_i4	26	26	177	128	91.1051	24.3524	157.858	6.48223	2.69649	0.000263592	0.0221845
TRINITY_DN90936_c2_g5_i5	41	34	202	161	111.993	35.0359	188.949	5.39302	2.43109	0.00051542	0.0368014
TRINITY_DN90900_c1_g1_i1	1409	1406	180	136	741.12	1318.27	163.97	0.124383	-3.00714	1.0583e-06	0.000253843
TRINITY_DN90900_c6_g4_i3	212	175	769	661	464.217	180.774	747.66	4.13588	2.04819	0.000495458	0.0357169
TRINITY_DN90942_c1_g1_i2	66	67	263	240	163.108	62.2985	263.917	4.23633	2.08281	0.00127639	0.0718003
TRINITY_DN90999_c2_g3_i7	7	1	145	2	36.1794	3.6713	68.6876	18.7094	4.22569	8.31547e-05	0.00902048
TRINITY_DN90999_c2_g6_i1	48	14	2	0	14.7702	28.6093	0.931154	0.0325473	-4.94132	0.00655361	0.22055
TRINITY_DN90918_c3_g1_i3	83	50	0	0	30.9361	61.8722	0	0	#NAME?	9.9527e-07	0.000241501
TRINITY_DN90918_c3_g1_i6	25404	21444	1295	807	11484.3	21890	1078.61	0.0492743	-4.34302	0.000297997	0.0244673
TRINITY_DN90918_c3_g1_i7	32	394	24	2	108.197	204.041	12.3528	0.0605406	-4.04595	4.37218e-07	0.000119801
TRINITY_DN90918_c3_g2_i2	944	1225	76	51	542.373	1019.3	65.4462	0.0642071	-3.96112	7.20206e-10	4.96614e-07
TRINITY_DN90918_c3_g1_i12	91	1158	20	2	304.397	598.303	10.4905	0.0175337	-5.83373	7.48828e-15	2.41383e-11
TRINITY_DN90918_c3_g2_i3	2353	1168	64	88	857.875	1634.08	81.6692	0.0499787	-4.32254	3.91939e-11	4.32867e-08
TRINITY_DN90918_c3_g1_i13	139	9	1	2	34.6626	67.6808	1.64449	0.0242978	-5.36303	1.49875e-05	0.00230611
TRINITY_DN90918_c3_g2_i4	1789	952	67	24	659.249	1273.16	45.3406	0.0356127	-4.81146	1.17929e-12	2.19519e-09
TRINITY_DN90918_c3_g1_i19	125	873	42	8	250.513	476.757	24.2699	0.0509063	-4.29601	7.81222e-10	5.34043e-07
TRINITY_DN90918_c3_g1_i20	31	1102	4	0	272.946	544.029	1.86231	0.00342318	-8.19045	9.49654e-20	1.25509e-15
TRINITY_DN90995_c1_g1_i1	1323	67	20	8	324.619	635.211	14.0272	0.0220827	-5.50094	1.83516e-14	5.59706e-11
TRINITY_DN90995_c1_g1_i7	108	7	6	0	27.6917	52.59	2.79346	0.0531178	-4.23466	0.000864596	0.0540737
TRINITY_DN90995_c1_g1_i10	135	24	6	4	39.1109	73.0705	5.15129	0.0704976	-3.82628	0.000277687	0.0231593
TRINITY_DN90913_c10_g1_i1	0	0	28	12	10.0548	0	20.1097	Inf	Inf	0.00480207	0.179109
TRINITY_DN90978_c1_g1_i5	1722	2488	416	334	1185.88	1981.21	390.559	0.197131	-2.34277	0.000160436	0.0150168
TRINITY_DN90978_c1_g4_i1	303	217	51	27	141.053	242.446	39.6598	0.163582	-2.61191	0.000135103	0.0131388
TRINITY_DN90978_c1_g1_i8	1152	1530	234	224	750.872	1260.76	240.984	0.191141	-2.38729	6.40988e-05	0.00738147
TRINITY_DN90978_c1_g1_i10	128	108	15	6	60.396	110.272	10.5204	0.0954044	-3.3898	0.000124327	0.0123143
TRINITY_DN90978_c1_g1_i14	1836	2337	413	387	1190.48	1960.56	420.403	0.21443	-2.22142	0.000298668	0.0245172
TRINITY_DN90978_c1_g5_i2	43	139	7	16	49.5637	86.437	12.6904	0.146816	-2.76792	0.0017701	0.0903592
TRINITY_DN90978_c1_g4_i5	364	366	36	19	184.928	341.895	27.9605	0.0817808	-3.61209	1.54136e-07	4.91656e-05
TRINITY_DN90970_c8_g2_i2	4	8	87	49	37.5293	5.66993	69.3886	12.238	3.6133	0.00048278	0.0350174
TRINITY_DN90970_c8_g2_i4	0	0	32	11	10.6913	0	21.3825	Inf	Inf	0.00345473	0.14349
TRINITY_DN90906_c0_g1_i1	6	6	76	24	27.5753	5.61978	49.5308	8.81366	3.13974	0.00497111	0.183398
TRINITY_DN90903_c1_g1_i8	104	128	30	18	66.7638	108.95	24.5776	0.225586	-2.14825	0.00723471	0.235295
TRINITY_DN90976_c3_g6_i3	607	571	112	144	344.125	551.224	137.027	0.248586	-2.00818	0.000561654	0.0392473
TRINITY_DN90976_c3_g6_i4	551	537	80	116	307.487	509.351	105.623	0.207368	-2.26973	0.000125831	0.0124075
TRINITY_DN90985_c2_g1_i13	28	60	6	0	22.2032	41.6129	2.79346	0.0671297	-3.89691	0.0048527	0.180436
TRINITY_DN90985_c2_g1_i19	27	113	12	0	36.1146	66.6424	5.58693	0.0838344	-3.57631	0.00134013	0.0744809
TRINITY_DN90991_c0_g1_i10	37	54	0	0	21.4149	42.8298	0	0	#NAME?	4.17734e-05	0.00526035
TRINITY_DN90991_c0_g2_i4	263	200	16	4	112.924	216.04	9.80706	0.0453946	-4.46133	2.51238e-08	1.04856e-05
TRINITY_DN90957_c9_g1_i1	0	0	33	9	10.3346	0	20.6692	Inf	Inf	0.00400688	0.159043
TRINITY_DN90921_c1_g5_i2	291	317	1320	1038	755.74	285.062	1226.42	4.30229	2.10511	0.000363603	0.0283008
TRINITY_DN90933_c7_g1_i2	5	1	45	37	22.7603	2.75974	42.7609	15.4945	3.95369	0.00272891	0.1219
TRINITY_DN90966_c2_g1_i1	68	45	214	206	136.847	52.6313	221.062	4.2002	2.07046	0.00199579	0.0984335
TRINITY_DN90993_c8_g1_i2	2	0	33	19	13.7376	0.911556	26.5637	29.1411	4.86498	0.00724794	0.235609
TRINITY_DN90993_c8_g1_i4	16	25	332	207	147.952	19.3138	276.589	14.3208	3.84004	5.9443e-08	2.17221e-05
TRINITY_DN90993_c8_g1_i6	8	17	135	80	60.9151	11.8207	110.01	9.3065	3.21824	0.000138651	0.0134114
TRINITY_DN90993_c8_g5_i2	0	0	23	14	9.48034	0	18.9607	Inf	Inf	0.00659023	0.221224
TRINITY_DN90993_c8_g1_i8	0	2	57	46	27.3073	0.961705	53.6529	55.7894	5.80192	4.03607e-05	0.00511591
TRINITY_DN90993_c8_g5_i4	3	10	130	95	61.3497	6.17586	116.523	18.8676	4.23784	2.85908e-06	0.000588023
TRINITY_DN90993_c8_g8_i1	2	5	75	43	31.7904	3.31582	60.265	18.175	4.18388	0.000279123	0.0232645
TRINITY_DN90993_c8_g9_i1	2	0	37	17	14.0793	0.911556	27.2471	29.8908	4.90163	0.00613283	0.210984
TRINITY_DN90993_c12_g1_i1	0	0	19	17	9.43337	0	18.8667	Inf	Inf	0.00705238	0.231281
TRINITY_DN90952_c14_g3_i2	0	2	38	16	14.0425	0.961705	27.1233	28.2033	4.81779	0.00617912	0.211933
TRINITY_DN90952_c14_g1_i2	0	0	14	23	10.0378	0	20.0756	Inf	Inf	0.00568828	0.200778
TRINITY_DN81529_c0_g1_i1	395	27	0	7	98.5707	193.015	4.1262	0.0213776	-5.54776	1.53025e-10	1.32641e-07
TRINITY_DN81514_c0_g1_i1	26	20	130	89	67.227	21.4673	112.987	5.26321	2.39594	0.00241017	0.112029
TRINITY_DN81536_c0_g1_i1	0	2	21	40	17.1586	0.961705	33.3554	34.6836	5.11618	0.00228609	0.108047
TRINITY_DN81536_c0_g1_i2	0	0	22	22	11.6054	0	23.2108	Inf	Inf	0.00258813	0.11741
TRINITY_DN81500_c0_g1_i1	575	741	52	38	332.497	618.384	46.6094	0.0753729	-3.72981	7.62081e-09	3.6714e-06
TRINITY_DN81575_c0_g2_i1	176	167	10	20	88.4821	160.519	16.4449	0.102448	-3.28703	1.62132e-05	0.00246013
TRINITY_DN81575_c0_g2_i2	98	98	6	2	47.8811	91.7898	3.97238	0.0432769	-4.53026	1.29804e-05	0.0020537
TRINITY_DN81572_c1_g2_i1	0	0	25	12	9.35646	0	18.7129	Inf	Inf	0.00681222	0.226268
TRINITY_DN81564_c0_g1_i1	427	422	3294	1966	1545.01	397.537	2692.48	6.77292	2.75978	1.71043e-05	0.002562
TRINITY_DN81538_c0_g1_i1	0	0	22	14	9.24755	0	18.4951	Inf	Inf	0.00740725	0.238752
TRINITY_DN81513_c0_g1_i1	6	18	129	100	65.1976	11.39	119.005	10.4482	3.38518	5.48925e-05	0.00652992
TRINITY_DN81513_c0_g1_i2	8	10	168	78	66.3247	8.45475	124.195	14.6893	3.8767	5.81501e-06	0.00105422
TRINITY_DN76603_c0_g1_i1	0	0	21	13	8.72003	0	17.4401	Inf	Inf	0.00950171	0.27884
TRINITY_DN76683_c0_g1_i1	0	0	22	20	11.0159	0	22.0318	Inf	Inf	0.00334568	0.140417
TRINITY_DN76665_c0_g1_i1	266	304	1569	927	772.167	267.416	1276.92	4.77502	2.25551	0.000125109	0.0123639
TRINITY_DN76680_c0_g1_i2	91	78	451	285	228.476	78.9823	377.971	4.78551	2.25867	0.000232511	0.0202344
TRINITY_DN80106_c0_g1_i1	0	0	21	20	10.7831	0	21.5663	Inf	Inf	0.0037507	0.151963
TRINITY_DN80106_c2_g3_i1	0	0	28	8	8.87591	0	17.7518	Inf	Inf	0.00817353	0.254193
TRINITY_DN80117_c0_g2_i1	862	881	94	116	464.327	816.512	112.141	0.137342	-2.86416	1.87832e-06	0.000411209
TRINITY_DN80128_c0_g2_i1	15	40	456	391	234.426	26.0708	442.781	16.9838	4.08609	1.3105e-09	8.18266e-07
TRINITY_DN80100_c0_g2_i1	0	0	40	12	12.8483	0	25.6966	Inf	Inf	0.00124277	0.070334
TRINITY_DN78128_c0_g2_i1	0	1	24	27	13.785	0.480853	27.0892	56.3358	5.81598	0.00347334	0.144067
TRINITY_DN78121_c0_g1_i1	0	0	30	10	9.93094	0	19.8619	Inf	Inf	0.00496638	0.183276
TRINITY_DN78198_c0_g1_i3	63	4	0	2	15.9082	30.6374	1.17892	0.0384796	-4.69976	0.00423568	0.164884
TRINITY_DN78194_c0_g1_i1	0	0	34	42	20.2934	0	40.5868	Inf	Inf	4.85421e-05	0.00591495
TRINITY_DN78194_c1_g1_i2	4	3	89	40	34.1402	3.26567	65.0147	19.9085	4.31531	0.000134209	0.0130775
TRINITY_DN78106_c1_g2_i1	0	2	34	22	14.8797	0.961705	28.7977	29.9444	4.90421	0.00471919	0.177375
TRINITY_DN78145_c0_g1_i2	0	0	37	10	11.5605	0	23.1209	Inf	Inf	0.00223926	0.106624
TRINITY_DN78178_c0_g1_i1	258	232	49	55	142.191	229.149	55.2334	0.241038	-2.05267	0.00162792	0.0852869
TRINITY_DN78187_c1_g1_i1	0	0	24	10	8.53421	0	17.0684	Inf	Inf	0.00997339	0.287066
TRINITY_DN85218_c7_g4_i1	0	0	24	10	8.53421	0	17.0684	Inf	Inf	0.00997339	0.287066
TRINITY_DN85218_c7_g5_i1	0	0	5	27	9.12162	0	18.2432	Inf	Inf	0.00963939	0.281007
TRINITY_DN85216_c0_g1_i3	11	15	195	114	85.106	12.2263	157.986	12.9217	3.69173	3.00977e-06	0.000613857
TRINITY_DN85278_c0_g1_i2	80	90	12	12	46.1997	79.739	12.6604	0.158773	-2.65496	0.00373285	0.151495
TRINITY_DN85287_c0_g1_i1	20	25	103	91	61.366	21.1369	101.595	4.80653	2.265	0.00532759	0.192635
TRINITY_DN85287_c0_g1_i2	24	28	144	68	65.7644	24.4025	107.126	4.38996	2.13421	0.00569534	0.200932
TRINITY_DN85287_c0_g1_i10	12	25	131	87	64.882	17.4907	112.273	6.41905	2.68236	0.000854027	0.0536117
TRINITY_DN85229_c0_g1_i1	1	0	35	11	11.6175	0.455778	22.7792	49.9788	5.64324	0.00722568	0.235059
TRINITY_DN86812_c2_g3_i2	0	1	60	43	26.8811	0.480853	53.2813	110.806	6.79189	1.42117e-05	0.00221057
TRINITY_DN86812_c2_g3_i6	0	2	28	34	17.0197	0.961705	33.0777	34.3949	5.10412	0.00223931	0.106624
TRINITY_DN86891_c12_g1_i1	0	0	37	10	11.5605	0	23.1209	Inf	Inf	0.00223926	0.106624
TRINITY_DN86891_c12_g1_i2	5	3	55	38	25.8638	3.72145	48.0061	12.8999	3.68928	0.0024128	0.112072
TRINITY_DN86891_c12_g2_i1	0	0	23	12	8.89088	0	17.7818	Inf	Inf	0.00859713	0.262326
TRINITY_DN86891_c14_g1_i3	0	2	44	18	16.0287	0.961705	31.0956	32.3338	5.01497	0.00277029	0.123193
TRINITY_DN86891_c15_g2_i1	2	2	36	25	16.6852	1.87326	31.4972	16.8141	4.0716	0.00798322	0.250356
TRINITY_DN86867_c3_g2_i1	1	0	42	10	12.9523	0.455778	25.4488	55.836	5.80312	0.00399291	0.158689
TRINITY_DN86867_c6_g1_i1	4	2	34	33	19.0333	2.78482	35.2817	12.6693	3.66327	0.00930112	0.275208
TRINITY_DN86867_c16_g3_i2	0	0	41	27	17.502	0	35.004	Inf	Inf	0.000155323	0.0146384
TRINITY_DN86808_c4_g1_i1	3	0	68	24	23.5868	1.36733	45.8062	33.5004	5.06611	0.000301	0.0246576
TRINITY_DN86808_c7_g1_i1	0	0	70	15	20.7161	0	41.4323	Inf	Inf	2.82933e-05	0.00385895
TRINITY_DN86808_c9_g1_i1	0	0	52	14	16.2312	0	32.4624	Inf	Inf	0.000245669	0.0210428
TRINITY_DN86808_c16_g1_i1	2	0	56	20	19.3865	0.911556	37.8615	41.535	5.37626	0.00068282	0.0453864
TRINITY_DN86895_c7_g1_i1	0	0	25	11	9.06173	0	18.1235	Inf	Inf	0.00778062	0.246551
TRINITY_DN86895_c10_g1_i1	0	0	30	8	9.34149	0	18.683	Inf	Inf	0.00648247	0.218705
TRINITY_DN86895_c10_g2_i2	0	4	58	48	28.6104	1.92341	55.2974	28.7497	4.84547	0.000138909	0.0134266
TRINITY_DN86879_c0_g1_i3	481	392	103	77	250.533	407.723	93.3427	0.228936	-2.12698	0.000511327	0.0365881
TRINITY_DN86879_c0_g4_i1	2495	2983	502	424	1527.6	2571.55	483.65	0.188077	-2.4106	0.000163089	0.0152148
TRINITY_DN86879_c0_g7_i1	8	3	2247	5	527.094	5.08878	1049.1	206.159	7.68762	8.28536e-23	2.19003e-18
TRINITY_DN86897_c8_g5_i3	316	439	44	31	196.939	355.12	38.7586	0.109142	-3.19572	1.51632e-06	0.000343938
TRINITY_DN86897_c8_g5_i5	937	946	185	143	526.187	881.95	170.424	0.193236	-2.37157	6.69527e-05	0.00762595
TRINITY_DN86840_c1_g1_i1	112	91	1055	527	448.316	94.8047	801.828	8.45768	3.08026	3.49987e-07	9.88014e-05
TRINITY_DN86866_c2_g1_i1	0	1	34	38	19.3549	0.480853	38.229	79.5025	6.31293	0.000321674	0.0258484
TRINITY_DN86866_c6_g1_i1	4	1	62	33	25.3109	2.30396	48.3179	20.9716	4.39037	0.000662555	0.0443592
TRINITY_DN86866_c10_g1_i1	1	0	29	15	11.3997	0.455778	22.3436	49.023	5.61539	0.0083841	0.25827
TRINITY_DN86866_c10_g2_i1	0	1	52	23	19.1242	0.480853	37.7675	78.5428	6.29541	0.000294746	0.0242455
TRINITY_DN86866_c10_g3_i1	0	0	26	13	9.88398	0	19.768	Inf	Inf	0.00530515	0.192199
TRINITY_DN86866_c10_g2_i3	4	3	43	32	21.0741	3.26567	38.8825	11.9064	3.57367	0.00688163	0.227925
TRINITY_DN86866_c10_g2_i4	2	0	52	16	17.2764	0.911556	33.6413	36.9054	5.20576	0.00158738	0.0838053
TRINITY_DN86866_c10_g7_i2	4	0	47	15	16.2735	1.82311	30.724	16.8525	4.07489	0.00818198	0.254337
TRINITY_DN86866_c10_g1_i8	3	0	49	22	18.5743	1.36733	35.7813	26.1687	4.70977	0.0020645	0.100856
TRINITY_DN86803_c5_g1_i2	0	0	22	12	8.65809	0	17.3162	Inf	Inf	0.00965589	0.281007
TRINITY_DN86803_c8_g2_i1	0	0	35	13	11.9791	0	23.9581	Inf	Inf	0.0019094	0.0953864
TRINITY_DN86803_c11_g1_i1	0	0	26	19	11.6523	0	23.3047	Inf	Inf	0.00242512	0.112244
TRINITY_DN86803_c11_g2_i2	1	24	148	79	63.7344	11.9962	115.473	9.62573	3.2669	8.02548e-05	0.00879008
TRINITY_DN86803_c11_g2_i3	4	5	61	20	22.2084	4.22737	40.1894	9.50693	3.24898	0.00854373	0.261461
TRINITY_DN86874_c6_g1_i1	0	0	15	20	9.3864	0	18.7728	Inf	Inf	0.00755446	0.241904
TRINITY_DN86874_c16_g4_i1	2	2	39	40	21.8045	1.87326	41.7358	22.2798	4.47766	0.00139845	0.0768921
TRINITY_DN86892_c11_g1_i1	0	8	72	27	26.6419	3.84682	49.4369	12.8514	3.68385	0.00170467	0.0880373
TRINITY_DN86892_c12_g1_i1	0	2	79	55	35.0812	0.961705	69.2008	71.9563	6.16905	2.79762e-06	0.000576818
TRINITY_DN86892_c17_g1_i1	0	2	23	26	13.4979	0.961705	26.0342	27.0708	4.75867	0.00883466	0.266781
TRINITY_DN86892_c19_g4_i1	7	4	69	18	23.9245	5.11386	42.7351	8.35672	3.06294	0.0093527	0.275725
TRINITY_DN86892_c19_g5_i1	0	0	31	18	12.5216	0	25.0431	Inf	Inf	0.00157581	0.083337
TRINITY_DN86892_c19_g5_i2	1	4	82	16	24.9939	2.37919	47.6086	20.0105	4.32268	0.000611494	0.0417801
TRINITY_DN86892_c19_g5_i3	0	0	26	9	8.70506	0	17.4101	Inf	Inf	0.009027	0.270102
TRINITY_DN86892_c20_g1_i1	0	0	43	23	16.7887	0	33.5773	Inf	Inf	0.000209564	0.0186133
TRINITY_DN86843_c11_g1_i2	0	0	20	14	8.78197	0	17.5639	Inf	Inf	0.00935041	0.275682
TRINITY_DN86811_c10_g2_i1	5	4	93	49	38.1922	4.2023	72.1821	17.1768	4.10239	0.000120705	0.0120629
TRINITY_DN86811_c11_g2_i1	0	0	30	8	9.34149	0	18.683	Inf	Inf	0.00648247	0.218705
TRINITY_DN86811_c11_g2_i2	1	4	56	32	23.6571	2.37919	44.935	18.8867	4.2393	0.00116083	0.0670439
TRINITY_DN86811_c11_g4_i1	0	0	22	21	11.3107	0	22.6213	Inf	Inf	0.00294104	0.128339
TRINITY_DN86811_c11_g5_i1	2	4	80	11	23.2826	2.83497	43.7302	15.4253	3.94723	0.00170756	0.0881433
TRINITY_DN86811_c12_g2_i1	2	1	77	38	29.8206	1.39241	58.2488	41.8331	5.38657	3.77485e-05	0.00488303
TRINITY_DN86811_c15_g1_i1	1	0	21	25	12.4847	0.455778	24.5136	53.784	5.74911	0.00599758	0.208073
TRINITY_DN86811_c16_g1_i1	2	0	36	15	13.2571	0.911556	25.6026	28.0868	4.81182	0.00837684	0.258127
TRINITY_DN86871_c0_g1_i5	1810	2229	563	321	1174.06	1896.78	451.336	0.237949	-2.07128	0.000858442	0.0538292
TRINITY_DN86872_c0_g1_i1	262	188	37	54	129.436	209.814	49.0571	0.233812	-2.09658	0.00141652	0.0775948
TRINITY_DN86865_c0_g1_i1	563	582	75	85	310.741	536.459	85.0222	0.158488	-2.65756	1.22369e-05	0.00195321
TRINITY_DN86825_c9_g2_i1	0	4	40	25	17.6415	1.92341	33.3595	17.3439	4.11636	0.00559202	0.198707
TRINITY_DN86825_c9_g3_i1	0	0	21	15	9.30949	0	18.619	Inf	Inf	0.00728686	0.236235
TRINITY_DN86825_c9_g1_i2	0	0	78	9	20.8101	0	41.6201	Inf	Inf	2.51971e-05	0.00351032
TRINITY_DN86884_c12_g3_i1	0	0	29	13	10.5823	0	21.1647	Inf	Inf	0.00374791	0.151912
TRINITY_DN86884_c12_g6_i1	2	2	82	54	35.9406	1.87326	70.008	37.3723	5.2239	1.33612e-05	0.00210054
TRINITY_DN86884_c13_g1_i1	3	0	59	18	19.7233	1.36733	38.0793	27.8493	4.79957	0.00124463	0.0704067
TRINITY_DN86884_c13_g1_i3	0	0	41	12	13.0811	0	26.1622	Inf	Inf	0.00111118	0.0649999
TRINITY_DN86884_c22_g1_i1	0	0	24	14	9.71313	0	19.4263	Inf	Inf	0.00586325	0.205146
TRINITY_DN86886_c3_g1_i17	0	0	23	11	8.59615	0	17.1923	Inf	Inf	0.00981307	0.284143
TRINITY_DN86886_c4_g1_i1	0	1	47	27	19.1392	0.480853	37.7975	78.6051	6.29655	0.000307855	0.0250845
TRINITY_DN86802_c10_g1_i1	0	0	33	10	10.6293	0	21.2586	Inf	Inf	0.00351263	0.145241
TRINITY_DN86802_c10_g2_i2	0	0	23	13	9.18561	0	18.3712	Inf	Inf	0.00752967	0.241344
TRINITY_DN86802_c11_g1_i1	4	1	44	33	21.1207	2.30396	39.9375	17.3343	4.11555	0.00283622	0.125254
TRINITY_DN86802_c13_g1_i1	0	0	20	14	8.78197	0	17.5639	Inf	Inf	0.00935041	0.275682
TRINITY_DN86824_c13_g2_i1	0	0	36	7	10.4435	0	20.887	Inf	Inf	0.00369416	0.150209
TRINITY_DN86824_c16_g1_i2	0	0	18	16	8.90585	0	17.8117	Inf	Inf	0.00905597	0.270416
TRINITY_DN86889_c12_g1_i2	0	6	61	38	26.8424	2.88512	50.7996	17.6075	4.13812	0.000730666	0.0477091
TRINITY_DN86889_c12_g4_i1	0	3	50	29	20.9078	1.44256	40.3731	27.9872	4.80669	0.000899043	0.0556273
TRINITY_DN86889_c14_g1_i1	0	0	22	28	13.3738	0	26.7475	Inf	Inf	0.00119785	0.0684841
TRINITY_DN86850_c16_g1_i2	2	0	67	14	20.1788	0.911556	39.4461	43.2734	5.43541	0.000455812	0.033542
TRINITY_DN86850_c16_g4_i1	0	2	114	35	37.3343	0.961705	73.7068	76.6418	6.26006	1.03524e-06	0.000249369
TRINITY_DN86850_c16_g6_i1	6	1	68	31	26.574	3.21552	49.9324	15.5286	3.95685	0.00117005	0.0673996
TRINITY_DN86850_c16_g1_i3	3	2	50	19	18.4038	2.32904	34.4785	14.8038	3.88789	0.00635916	0.216145
TRINITY_DN86850_c16_g7_i1	0	0	22	17	10.1317	0	20.2635	Inf	Inf	0.00496446	0.183276
TRINITY_DN86850_c16_g9_i1	1	2	46	11	14.659	1.41748	27.9006	19.6832	4.29889	0.00851957	0.260842
TRINITY_DN86821_c2_g1_i3	3	2	55	42	26.3465	2.32904	50.364	21.6244	4.43459	0.000520364	0.0370809
TRINITY_DN86813_c16_g1_i2	2	0	47	24	18.4703	0.911556	36.0291	39.5249	5.30469	0.00105676	0.06261
TRINITY_DN86813_c16_g2_i1	0	0	36	14	12.5066	0	25.0132	Inf	Inf	0.00150356	0.0807735
TRINITY_DN86813_c16_g2_i2	0	0	42	20	15.6717	0	31.3434	Inf	Inf	0.000349026	0.0274464
TRINITY_DN86813_c16_g4_i2	10	13	356	110	120.697	10.8089	230.586	21.333	4.41502	5.53638e-09	2.80705e-06
TRINITY_DN86896_c0_g1_i1	109	131	723	439	354.028	112.671	595.384	5.28425	2.4017	5.06247e-05	0.00612327
TRINITY_DN86896_c0_g1_i5	132	130	880	616	447.744	122.674	772.814	6.29976	2.6553	8.7901e-06	0.00149003
TRINITY_DN86896_c0_g1_i10	58	44	252	184	136.689	47.5926	225.786	4.74413	2.24614	0.000748111	0.0485144
TRINITY_DN86861_c6_g1_i1	0	0	23	16	10.0698	0	20.1396	Inf	Inf	0.00504707	0.185621
TRINITY_DN86861_c7_g1_i1	0	2	56	34	23.5378	0.961705	46.1139	47.9501	5.58346	0.000149185	0.0142478
TRINITY_DN86861_c10_g3_i1	0	0	28	21	12.7074	0	25.4148	Inf	Inf	0.0015015	0.0807735
TRINITY_DN86861_c10_g4_i1	0	0	35	9	10.8002	0	21.6003	Inf	Inf	0.00318653	0.13556
TRINITY_DN86818_c9_g2_i1	1	0	46	17	15.9466	0.455778	31.4373	68.9751	6.108	0.00114987	0.0665829
TRINITY_DN86833_c11_g5_i1	1	1	37	25	16.4497	0.936631	31.9628	34.1253	5.09277	0.00252988	0.115761
TRINITY_DN86833_c11_g9_i1	0	0	33	19	13.2819	0	26.5637	Inf	Inf	0.00110689	0.0648351
TRINITY_DN86833_c11_g2_i3	2	2	47	41	23.9616	1.87326	46.0499	24.5827	4.61957	0.000644573	0.0434709
TRINITY_DN86898_c0_g1_i4	490	491	89	100	279.906	459.43	100.382	0.218493	-2.19434	0.000251948	0.0214319
TRINITY_DN86838_c1_g2_i1	41	0	0	0	9.34345	18.6869	0	0	#NAME?	0.00862661	0.262858
TRINITY_DN86838_c1_g1_i3	55	0	0	0	12.5339	25.0678	0	0	#NAME?	0.0020404	0.0999499
TRINITY_DN86832_c4_g1_i1	0	4	69	28	25.2765	1.92341	48.6296	25.283	4.6601	0.000347842	0.0273913
TRINITY_DN86832_c7_g1_i1	3	4	48	29	21.3664	3.29074	39.442	11.9857	3.58325	0.00604932	0.209456
TRINITY_DN86832_c8_g1_i2	0	0	17	19	9.55725	0	19.1145	Inf	Inf	0.0068262	0.226543
TRINITY_DN86832_c9_g1_i1	0	0	35	5	9.62124	0	19.2425	Inf	Inf	0.00540716	0.194491
TRINITY_DN86832_c15_g2_i3	0	2	70	6	18.5444	0.961705	36.1271	37.5657	5.23134	0.000826445	0.0522525
TRINITY_DN86832_c17_g1_i1	2	13	143	76	59.2695	7.16264	111.376	15.5496	3.95881	8.91911e-06	0.00150824
TRINITY_DN86805_c0_g1_i1	80	74	6	2	38.0089	72.0453	3.97238	0.0551372	-4.18083	0.000161099	0.0150611
TRINITY_DN86848_c1_g1_i1	0	0	27	10	9.23258	0	18.4652	Inf	Inf	0.00704234	0.231065
TRINITY_DN86848_c2_g3_i1	1	2	46	14	15.5432	1.41748	29.669	20.9307	4.38755	0.00626486	0.214015
TRINITY_DN86848_c2_g5_i2	2	2	60	24	21.9774	1.87326	42.0816	22.4644	4.48957	0.00108026	0.0636137
TRINITY_DN86878_c10_g3_i2	2	0	68	35	26.6009	0.911556	52.2903	57.3638	5.84207	4.60001e-05	0.00566765
TRINITY_DN86878_c10_g7_i2	2	1	104	36	35.5165	1.39241	69.6405	50.0144	5.64427	5.43253e-06	0.000993838
TRINITY_DN86878_c10_g12_i1	2	1	49	18	17.408	1.39241	33.4235	24.0041	4.58521	0.00313922	0.134396
TRINITY_DN86878_c10_g7_i3	0	0	36	12	11.9171	0	23.8343	Inf	Inf	0.00194038	0.0964426
TRINITY_DN86878_c10_g1_i3	7	2	127	34	41.661	4.15215	79.1699	19.0672	4.25302	3.94239e-05	0.00503255
TRINITY_DN86878_c10_g1_i4	7	12	291	124	108.768	8.96068	208.576	23.2768	4.54082	7.1829e-09	3.48584e-06
TRINITY_DN86878_c10_g1_i5	7	4	112	46	42.1868	5.11386	79.2597	15.499	3.9541	9.31448e-05	0.00984297
TRINITY_DN86878_c10_g9_i2	0	4	46	27	19.6277	1.92341	37.3319	19.4092	4.27867	0.00270104	0.12116
TRINITY_DN86878_c10_g4_i4	0	0	23	13	9.18561	0	18.3712	Inf	Inf	0.00752967	0.241344
TRINITY_DN86878_c10_g1_i6	1	0	41	11	13.0142	0.455778	25.5727	56.1078	5.81013	0.0039368	0.157018
TRINITY_DN86835_c5_g1_i1	0	0	32	14	11.5754	0	23.1509	Inf	Inf	0.00234749	0.109866
TRINITY_DN86835_c5_g2_i1	0	0	23	11	8.59615	0	17.1923	Inf	Inf	0.00981307	0.284143
TRINITY_DN86835_c5_g4_i1	0	0	34	8	10.2726	0	20.5453	Inf	Inf	0.00407516	0.160591
TRINITY_DN86835_c5_g5_i1	2	0	30	24	14.5129	0.911556	28.1143	30.8421	4.94683	0.00561514	0.19926
TRINITY_DN86835_c5_g6_i1	0	0	23	14	9.48034	0	18.9607	Inf	Inf	0.00659023	0.221224
TRINITY_DN86835_c5_g9_i1	0	0	21	26	12.5515	0	25.103	Inf	Inf	0.00173605	0.0890534
TRINITY_DN86856_c0_g2_i1	12	101	2	12	31.0201	54.0355	8.00465	0.148137	-2.755	0.00842895	0.25939
TRINITY_DN86826_c10_g4_i1	0	3	76	35	28.7287	1.44256	56.0149	38.8302	5.27911	5.3468e-05	0.00640659
TRINITY_DN86826_c10_g4_i2	0	0	39	29	17.6259	0	35.2518	Inf	Inf	0.000149984	0.0143028
TRINITY_DN86826_c10_g7_i1	3	0	73	37	28.5822	1.36733	55.7971	40.8072	5.35075	5.71721e-05	0.00674444
TRINITY_DN86826_c10_g1_i3	5	1	72	26	25.8036	2.75974	48.8474	17.7	4.14568	0.000880468	0.0547944
TRINITY_DN86826_c10_g8_i1	2	2	38	21	15.9719	1.87326	30.0705	16.0525	4.00473	0.0099143	0.286196
TRINITY_DN86826_c11_g1_i1	0	2	36	24	15.9347	0.961705	30.9078	32.1385	5.00623	0.00311193	0.133605
TRINITY_DN86877_c12_g1_i1	7	9	115	85	55.5817	7.51812	103.645	13.7861	3.78514	3.22258e-05	0.00429484
TRINITY_DN86877_c12_g1_i2	0	0	26	9	8.70506	0	17.4101	Inf	Inf	0.009027	0.270102
TRINITY_DN86877_c12_g1_i3	0	0	22	15	9.54228	0	19.0846	Inf	Inf	0.00648224	0.218705
TRINITY_DN86877_c12_g1_i5	1	2	55	22	19.9961	1.41748	38.5748	27.2136	4.76626	0.00117851	0.0676937
TRINITY_DN86877_c12_g1_i16	8	6	117	47	44.3542	6.53134	82.177	12.582	3.65328	0.000166326	0.0154441
TRINITY_DN86852_c0_g2_i1	0	0	22	14	9.24755	0	18.4951	Inf	Inf	0.00740725	0.238752
TRINITY_DN86855_c5_g1_i6	178	194	38	24	103.126	174.414	31.8389	0.182548	-2.45365	0.000680192	0.0452471
TRINITY_DN86855_c5_g1_i10	413	450	104	72	247.74	404.62	90.861	0.224559	-2.15483	0.00047465	0.0345943
TRINITY_DN86873_c2_g1_i1	0	0	25	11	9.06173	0	18.1235	Inf	Inf	0.00778062	0.246551
TRINITY_DN86873_c14_g2_i1	0	8	54	23	21.2728	3.84682	38.6987	10.0599	3.33055	0.00847569	0.259981
TRINITY_DN86873_c14_g1_i6	7	5	103	70	47.4056	5.59471	89.2165	15.9466	3.99518	4.52388e-05	0.00560726
TRINITY_DN86873_c14_g5_i1	2	1	45	12	14.7084	1.39241	28.0245	20.1266	4.33103	0.00844143	0.259479
TRINITY_DN86873_c14_g1_i9	0	0	49	33	21.1327	0	42.2654	Inf	Inf	2.9078e-05	0.00394562
TRINITY_DN86875_c10_g5_i1	2	2	45	21	17.6014	1.87326	33.3296	17.7923	4.15318	0.00537491	0.193965
TRINITY_DN86875_c10_g14_i2	4	3	78	32	29.2217	3.26567	55.1777	16.8963	4.07863	0.000528965	0.0375723
TRINITY_DN86875_c10_g14_i3	6	4	79	47	34.5716	4.65808	64.4851	13.8437	3.79116	0.000492033	0.0355411
TRINITY_DN86880_c0_g1_i1	0	0	26	16	10.7682	0	21.5363	Inf	Inf	0.00356792	0.146716
TRINITY_DN86880_c6_g4_i1	0	0	35	15	12.5685	0	25.1371	Inf	Inf	0.00147929	0.0800166
TRINITY_DN86880_c6_g11_i1	0	0	42	17	14.7875	0	29.575	Inf	Inf	0.00051756	0.0369142
TRINITY_DN69621_c0_g1_i3	7	4	84	28	30.3636	5.11386	55.6133	10.875	3.44295	0.00180092	0.091532
TRINITY_DN69689_c0_g2_i1	0	0	16	19	9.32446	0	18.6489	Inf	Inf	0.00767726	0.244277
TRINITY_DN69630_c0_g1_i1	0	0	23	15	9.77507	0	19.5501	Inf	Inf	0.00576673	0.202806
TRINITY_DN69660_c0_g1_i2	4	4	54	54	30.3592	3.74652	56.9719	15.2066	3.92663	0.000761085	0.0490908
TRINITY_DN69632_c0_g1_i2	0	0	24	12	9.12367	0	18.2473	Inf	Inf	0.0076541	0.243795
TRINITY_DN26397_c0_g1_i1	1223	637	801	9848	3520.81	863.719	6177.91	7.15268	2.83848	0.000412213	0.0311094
TRINITY_DN59488_c0_g1_i1	0	1	25	20	11.9547	0.480853	23.4286	48.723	5.60653	0.00707522	0.231876
TRINITY_DN59463_c0_g1_i1	12	7	340	145	126.301	8.8353	243.768	27.5902	4.78608	6.58452e-10	4.61251e-07
TRINITY_DN8051_c0_g1_i1	0	0	25	12	9.35646	0	18.7129	Inf	Inf	0.00681222	0.226268
TRINITY_DN8033_c1_g1_i1	0	0	36	6	10.1488	0	20.2975	Inf	Inf	0.00421616	0.164345
TRINITY_DN59891_c0_g1_i1	0	0	28	12	10.0548	0	20.1097	Inf	Inf	0.00480207	0.179109
TRINITY_DN74555_c0_g1_i1	0	0	23	22	11.8382	0	23.6763	Inf	Inf	0.0023138	0.108821
TRINITY_DN74589_c0_g1_i1	0	0	28	30	15.3599	0	30.7199	Inf	Inf	0.000464511	0.0340179
TRINITY_DN74561_c0_g1_i1	0	0	18	25	11.5584	0	23.1168	Inf	Inf	0.00276428	0.123077
TRINITY_DN46155_c0_g1_i1	0	0	33	10	10.6293	0	21.2586	Inf	Inf	0.00351263	0.145241
TRINITY_DN46131_c0_g1_i1	0	0	16	22	10.2087	0	20.4173	Inf	Inf	0.00514179	0.187877
TRINITY_DN46192_c0_g1_i1	0	0	37	10	11.5605	0	23.1209	Inf	Inf	0.00223926	0.106624
TRINITY_DN46148_c0_g1_i1	15	6	173	63	63.7012	9.72178	117.681	12.1048	3.59751	2.29445e-05	0.00325366
TRINITY_DN35863_c0_g1_i1	345	272	36	48	166.545	288.035	45.0547	0.156421	-2.67649	3.92014e-05	0.00501826
TRINITY_DN35844_c0_g1_i1	0	0	34	12	11.4516	0	22.9031	Inf	Inf	0.00242354	0.112244
TRINITY_DN66971_c0_g1_i1	6	4	56	38	26.5649	4.65808	48.4717	10.4059	3.37934	0.00407174	0.160591
TRINITY_DN66934_c0_g1_i1	1	0	67	21	22.014	0.455778	43.5723	95.5998	6.57894	8.0495e-05	0.00879936
TRINITY_DN66931_c0_g1_i1	0	0	17	18	9.26252	0	18.525	Inf	Inf	0.00780222	0.246808
TRINITY_DN74304_c0_g1_i1	26	24	1037	211	315.285	23.3907	607.179	25.9582	4.69812	1.77299e-12	3.16653e-09
TRINITY_DN74304_c0_g1_i2	56	44	2878	586	866.017	46.6811	1685.35	36.1036	5.17407	2.15456e-14	6.52105e-11
TRINITY_DN74353_c0_g1_i1	74	93	12	12	45.5536	78.4469	12.6604	0.161388	-2.63139	0.00422685	0.164691
TRINITY_DN74341_c1_g1_i1	0	0	40	10	12.2588	0	24.5177	Inf	Inf	0.00160489	0.0843255
TRINITY_DN74319_c0_g1_i1	5	6	77	30	29.3486	5.16401	53.5332	10.3666	3.37387	0.00242138	0.112244
TRINITY_DN77386_c0_g1_i1	293	318	26	43	161.953	286.454	37.4517	0.130742	-2.9352	9.05728e-06	0.00152748
TRINITY_DN77386_c0_g1_i3	265	221	20	17	123.191	227.05	19.3323	0.0851458	-3.55392	1.1465e-06	0.000271352
TRINITY_DN68127_c0_g1_i1	1	0	40	8	11.8973	0.455778	23.3387	51.2064	5.67825	0.00615273	0.211504
TRINITY_DN92214_c5_g2_i1	12	16	274	208	131.669	13.163	250.175	19.006	4.24838	1.25307e-08	5.67156e-06
TRINITY_DN92214_c5_g3_i2	1	0	36	16	13.3239	0.455778	26.1921	57.4668	5.84466	0.00366771	0.149502
TRINITY_DN92214_c5_g4_i2	1	0	87	41	32.5644	0.455778	64.673	141.896	7.14869	1.63617e-06	0.000366333
TRINITY_DN92214_c5_g3_i4	3	0	78	25	26.2094	1.36733	51.0515	37.3365	5.22252	0.00011588	0.011682
TRINITY_DN92214_c5_g1_i4	0	0	29	28	15.0033	0	30.0065	Inf	Inf	0.000538805	0.0380531
TRINITY_DN92284_c2_g1_i1	7	5	75	29	28.8036	5.59471	52.0126	9.29674	3.21673	0.00378349	0.152883
TRINITY_DN92284_c2_g1_i2	1	7	63	40	28.3657	3.82175	52.9097	13.8444	3.79123	0.00117607	0.0676092
TRINITY_DN92284_c2_g3_i1	5	5	477	317	206.811	4.68315	408.938	87.3212	6.44826	8.34818e-16	3.84878e-12
TRINITY_DN92284_c2_g4_i1	3	0	66	17	21.0581	1.36733	40.7489	29.8017	4.89732	0.000728099	0.0475981
TRINITY_DN92284_c2_g5_i1	0	5	45	35	21.9931	2.40426	41.582	17.2951	4.11229	0.0021554	0.103961
TRINITY_DN92284_c2_g1_i5	1	0	32	14	11.8033	0.455778	23.1509	50.7942	5.66659	0.00694134	0.228908
TRINITY_DN92284_c2_g1_i6	0	0	32	30	16.2911	0	32.5822	Inf	Inf	0.000293564	0.0241734
TRINITY_DN92284_c2_g7_i1	0	0	33	25	15.0502	0	30.1005	Inf	Inf	0.000505697	0.0362835
TRINITY_DN92284_c2_g9_i1	0	0	17	31	13.094	0	26.188	Inf	Inf	0.00143254	0.0782888
TRINITY_DN92260_c4_g1_i1	317	403	85	48	203.067	338.265	67.868	0.200636	-2.31735	0.000294613	0.0242414
TRINITY_DN92222_c5_g1_i1	0	4	96	30	32.1513	1.92341	62.3791	32.4315	5.01932	3.54871e-05	0.00465285
TRINITY_DN92222_c6_g2_i1	115	74	11	12	50.0962	87.9975	12.1948	0.138582	-2.85119	0.00142048	0.0777476
TRINITY_DN92222_c8_g5_i6	1	7	83	37	32.1373	3.82175	60.4528	15.8181	3.98351	0.000381159	0.0293333
TRINITY_DN92247_c5_g1_i1	310	197	40	12	130.858	236.019	25.6966	0.108875	-3.19926	9.1282e-06	0.00153682
TRINITY_DN92247_c5_g2_i1	12149	53688	2567	1569	16736.6	31353.3	2120	0.0676164	-3.88648	0.00600577	0.208276
TRINITY_DN92247_c6_g4_i2	10089	40394	2714	1525	13092.2	24021.9	2162.5	0.090022	-3.47358	0.0048871	0.181244
TRINITY_DN92247_c6_g6_i1	216	72	0	1	66.8294	133.069	0.589458	0.0044297	-7.81858	1.02534e-10	9.52075e-08
TRINITY_DN92247_c6_g1_i4	192	379	20	14	143.658	269.753	17.5639	0.0651113	-3.94095	6.8647e-08	2.43886e-05
TRINITY_DN92247_c10_g1_i1	195	68	6	4	63.363	121.575	5.15129	0.0423714	-4.56076	9.53769e-07	0.000233143
TRINITY_DN92230_c0_g1_i4	36	38	0	4	18.5191	34.6804	2.35783	0.0679874	-3.87859	0.00615135	0.2115
TRINITY_DN92249_c15_g1_i1	0	0	34	7	9.97791	0	19.9558	Inf	Inf	0.00465317	0.17546
TRINITY_DN92237_c2_g1_i2	136	109	8	8	61.4195	114.399	8.44028	0.0737795	-3.76064	2.13769e-05	0.00307779
TRINITY_DN92274_c13_g2_i3	3	3	85	57	37.9915	2.80989	73.1731	26.0413	4.70273	2.87447e-05	0.0039121
TRINITY_DN92274_c13_g2_i6	0	0	16	24	10.7981	0	21.5962	Inf	Inf	0.00394775	0.157168
TRINITY_DN92205_c1_g1_i1	53	44	325	187	153.427	45.3137	261.541	5.77178	2.52902	0.000114197	0.011527
TRINITY_DN92205_c1_g1_i2	41	30	296	167	134.681	33.1125	236.25	7.13478	2.83487	3.17861e-05	0.00424623
TRINITY_DN92205_c3_g2_i3	8	23	77	96	53.5716	14.7058	92.4374	6.28576	2.65209	0.00237359	0.110731
TRINITY_DN92205_c3_g2_i5	8	13	130	94	62.9157	9.89731	115.934	11.7137	3.55012	3.53033e-05	0.00463181
TRINITY_DN92229_c2_g4_i1	389	495	60	44	234.595	415.32	53.8708	0.129709	-2.94665	4.29058e-06	0.000820868
TRINITY_DN92279_c6_g3_i1	2	5	60	56	32.13	3.31582	60.9443	18.3798	4.20005	0.000290916	0.0239951
TRINITY_DN92279_c6_g4_i1	0	0	42	18	15.0822	0	30.1645	Inf	Inf	0.000453955	0.0334618
TRINITY_DN92279_c6_g5_i1	0	0	36	10	11.3277	0	22.6554	Inf	Inf	0.00250273	0.114863
TRINITY_DN92250_c2_g2_i1	4	4	50	33	23.2387	3.74652	42.731	11.4055	3.51166	0.0051098	0.187164
TRINITY_DN92290_c0_g1_i1	2	0	35	39	20.0978	0.911556	39.284	43.0956	5.42947	0.000642675	0.0433724
TRINITY_DN92290_c12_g1_i3	4	6	99	46	38.9577	4.70823	73.2072	15.5488	3.95873	0.000147253	0.0141059
TRINITY_DN92290_c14_g1_i1	0	0	32	14	11.5754	0	23.1509	Inf	Inf	0.00234749	0.109866
TRINITY_DN92264_c2_g2_i17	4	0	78	41	31.1529	1.82311	60.4828	33.1756	5.05205	5.48357e-05	0.00652708
TRINITY_DN92296_c1_g1_i7	310	53	5	0	84.5521	166.776	2.32789	0.0139581	-6.16275	3.21764e-10	2.49171e-07
TRINITY_DN92296_c1_g2_i4	181	56	6	4	57.2874	109.424	5.15129	0.0470766	-4.40884	3.66496e-06	0.00072079
TRINITY_DN92296_c1_g2_i9	263	93	27	26	96.2427	164.589	27.8965	0.169492	-2.56071	0.000398983	0.0303165
TRINITY_DN92262_c4_g1_i2	0	0	34	38	19.1145	0	38.229	Inf	Inf	8.13481e-05	0.00888038
TRINITY_DN92262_c5_g1_i1	5	4	107	71	47.9353	4.2023	91.6682	21.8138	4.44717	1.00707e-05	0.00166719
TRINITY_DN92227_c2_g5_i3	122	122	20	30	70.6321	114.269	26.9953	0.236243	-2.08165	0.00598816	0.207847
TRINITY_DN92227_c2_g4_i4	130	135	620	524	360.85	124.166	597.534	4.81237	2.26675	0.000143818	0.0138302
TRINITY_DN92257_c0_g1_i6	460	514	108	92	280.664	456.816	104.512	0.228784	-2.12794	0.000427836	0.0320238
TRINITY_DN92257_c1_g3_i1	87	83	528	394	278.817	79.5634	478.071	6.00868	2.58705	2.4409e-05	0.00341974
TRINITY_DN92257_c1_g3_i2	69	63	457	390	252.2	61.7424	442.657	7.16942	2.84186	6.19975e-06	0.00111278
TRINITY_DN92218_c12_g1_i3	0	0	23	11	8.59615	0	17.1923	Inf	Inf	0.00981307	0.284143
TRINITY_DN92218_c13_g1_i1	15	20	245	158	111.827	16.4537	207.201	12.5929	3.65454	8.27007e-07	0.000206225
TRINITY_DN92218_c14_g1_i1	0	4	30	32	17.3767	1.92341	32.83	17.0686	4.09327	0.00675611	0.224989
TRINITY_DN92201_c0_g1_i13	95	91	10	24	52.9296	87.0565	18.8028	0.215983	-2.21101	0.00752463	0.241344
TRINITY_DN92248_c1_g1_i2	122	0	0	0	27.8024	55.6049	0	0	#NAME?	2.87066e-06	0.000589425
TRINITY_DN92248_c1_g1_i8	226	17	0	0	55.5901	111.18	0	0	#NAME?	2.54164e-10	2.06079e-07
TRINITY_DN92248_c1_g1_i10	195	137	25	10	86.1437	154.753	17.534	0.113303	-3.14174	6.258e-05	0.00724444
TRINITY_DN92248_c1_g1_i14	11	56	0	0	15.9707	31.9413	0	0	#NAME?	0.000485114	0.0351502
TRINITY_DN92265_c1_g2_i1	17708	7698	883	828	6335.85	11772.5	899.175	0.0763792	-3.71068	6.35017e-05	0.00732761
TRINITY_DN92265_c1_g5_i1	219	17	4	18	60.2312	107.99	12.4725	0.115497	-3.11407	0.000161311	0.0150772
TRINITY_DN92265_c1_g3_i4	89	106	15	12	52.7959	91.5346	14.0571	0.153572	-2.70301	0.00211812	0.102547
TRINITY_DN92293_c2_g1_i13	130	66	636	591	367.732	90.9874	644.476	7.08314	2.82439	4.18586e-06	0.000806435
TRINITY_DN92254_c1_g1_i2	0	0	22	25	12.4896	0	24.9791	Inf	Inf	0.00176367	0.0901243
TRINITY_DN92254_c1_g4_i1	0	0	36	22	14.8644	0	29.7288	Inf	Inf	0.000532262	0.0377186
TRINITY_DN92280_c8_g1_i1	0	0	28	8	8.87591	0	17.7518	Inf	Inf	0.00817353	0.254193
TRINITY_DN92243_c1_g2_i1	2985	4654	518	344	2021.16	3598.39	443.942	0.123373	-3.01891	1.18406e-05	0.00190375
TRINITY_DN92243_c1_g1_i2	1443	1637	314	212	858	1444.84	271.156	0.187672	-2.41372	7.26741e-05	0.0081236
TRINITY_DN92243_c1_g1_i3	2480	2344	621	436	1401.79	2257.45	546.127	0.241922	-2.04738	0.00109558	0.064333
TRINITY_DN92243_c1_g1_i5	10034	9139	1465	1324	5215.15	8967.79	1462.51	0.163085	-2.6163	0.00172399	0.0886335
TRINITY_DN92243_c1_g1_i6	2286	2148	482	370	1258.64	2074.78	442.507	0.213279	-2.22918	0.000331794	0.026448
TRINITY_DN92243_c1_g1_i8	2512	2245	497	418	1351.11	2224.43	477.785	0.21479	-2.219	0.000373688	0.0288986
TRINITY_DN92243_c1_g3_i1	15656	20218	1695	1557	9282.24	16857.5	1706.94	0.101257	-3.30391	0.0015931	0.0839955
TRINITY_DN92238_c0_g4_i2	60	68	2443	33	608.451	60.0447	1156.86	19.2666	4.26803	9.92969e-12	1.39195e-08
TRINITY_DN92224_c2_g5_i1	519	409	58	86	255.457	433.217	77.6968	0.179348	-2.47916	4.43242e-05	0.00551428
TRINITY_DN92245_c3_g1_i1	28	9608	28	8	2325.27	4632.79	17.7518	0.00383177	-8.02777	6.40661e-19	5.77305e-15
TRINITY_DN92245_c7_g2_i1	16	19	742	72	202.164	16.4286	387.899	23.6111	4.5614	3.90126e-11	4.32068e-08
TRINITY_DN92245_c7_g2_i2	4	4	235	43	69.2519	3.74652	134.757	35.9686	5.16867	1.92645e-08	8.28432e-06
TRINITY_DN92245_c7_g2_i3	2	0	104	8	27.0236	0.911556	53.1357	58.2912	5.86521	2.89185e-05	0.00392935
TRINITY_DN92245_c7_g2_i4	19	35	760	85	214.716	25.4896	403.942	15.8473	3.98617	1.40841e-09	8.75264e-07
TRINITY_DN92297_c1_g1_i1	2	4	32	35	19.1822	2.83497	35.5295	12.5326	3.64761	0.00910262	0.271462
TRINITY_DN92297_c3_g1_i1	25	21	377	157	144.78	21.4924	268.067	12.4727	3.6407	1.88389e-07	5.85834e-05
TRINITY_DN92297_c3_g1_i3	0	0	64	14	19.0247	0	38.0493	Inf	Inf	6.265e-05	0.00724831
TRINITY_DN92297_c3_g1_i4	2	3	36	32	18.9888	2.35411	35.6234	15.1324	3.91957	0.0060554	0.209546
TRINITY_DN92297_c3_g1_i5	3	6	93	74	45.5855	4.25245	86.9185	20.4396	4.3533	1.98386e-05	0.00289183
TRINITY_DN92297_c4_g5_i2	4	5	68	15	22.3642	4.22737	40.5011	9.58068	3.26013	0.00770644	0.244931
TRINITY_DN92297_c4_g6_i1	0	0	66	13	19.1955	0	38.391	Inf	Inf	5.6984e-05	0.00673227
TRINITY_DN92297_c4_g3_i2	10	6	189	110	80.1387	7.44289	152.834	20.5343	4.35996	2.2509e-07	6.77644e-05
TRINITY_DN92209_c2_g1_i2	128	45	6	0	41.3857	79.9779	2.79346	0.0349279	-4.83948	2.03735e-05	0.00295568
TRINITY_DN92209_c3_g1_i3	14	41	0	0	13.0479	26.0959	0	0	#NAME?	0.00176927	0.0903592
TRINITY_DN92209_c3_g1_i7	37	33	2	0	16.8315	32.7319	0.931154	0.0284479	-5.13553	0.00307731	0.132521
TRINITY_DN92240_c2_g3_i2	0	0	33	14	11.8082	0	23.6165	Inf	Inf	0.00210019	0.101934
TRINITY_DN92240_c2_g1_i5	11	0	79	23	27.6758	5.01356	50.3381	10.0404	3.32775	0.00348493	0.144442
TRINITY_DN92240_c2_g1_i9	0	0	28	11	9.7601	0	19.5202	Inf	Inf	0.00548599	0.196373
TRINITY_DN92286_c0_g2_i2	0	2	30	24	14.538	0.961705	28.1143	29.2338	4.86957	0.00558665	0.198534
TRINITY_DN92286_c1_g1_i17	2	10	36	56	27.7452	5.72008	49.7704	8.70099	3.12118	0.00680922	0.226268
TRINITY_DN92253_c2_g2_i1	0	1	35	17	13.3984	0.480853	26.316	54.7277	5.7742	0.00360573	0.147765
TRINITY_DN92253_c3_g2_i1	3	2	134	66	51.8103	2.32904	101.292	43.4907	5.44264	2.4637e-07	7.32804e-05
TRINITY_DN92256_c1_g7_i1	1	0	13	28	11.5065	0.455778	22.5573	49.4919	5.62912	0.00962176	0.281007
TRINITY_DN92206_c1_g1_i1	0	0	31	7	9.27955	0	18.5591	Inf	Inf	0.0065925	0.221224
TRINITY_DN92206_c7_g1_i1	1	0	34	32	17.574	0.455778	34.6923	76.1166	6.25014	0.000666333	0.0445253
TRINITY_DN92206_c9_g3_i2	18	4	209	77	76.4106	10.1274	142.694	14.0899	3.81659	3.03124e-06	0.000616967
TRINITY_DN92206_c9_g6_i1	0	1	22	22	11.8458	0.480853	23.2108	48.27	5.59306	0.00763025	0.243642
TRINITY_DN92206_c9_g3_i3	4	6	79	28	28.9968	4.70823	53.2854	11.3175	3.50048	0.00185477	0.093336
TRINITY_DN92269_c2_g2_i1	353	479	85	14	219.522	391.218	47.8265	0.12225	-3.03209	5.67643e-06	0.0010324
TRINITY_DN92269_c2_g2_i6	86	34	4	2	29.2936	55.5459	3.04122	0.0547516	-4.19096	0.000583479	0.0403387
TRINITY_DN92269_c3_g2_i2	33760	17859	1743	1528	12843.4	23974.6	1712.19	0.0714169	-3.80759	0.00182404	0.0922817
TRINITY_DN92269_c3_g5_i2	25	154	12	5	46.99	85.4458	8.53421	0.0998787	-3.32368	0.000612166	0.0418188
TRINITY_DN92269_c3_g6_i1	26	27	0	0	12.4166	24.8332	0	0	#NAME?	0.00227568	0.107767
TRINITY_DN92269_c3_g2_i4	9538	2730	230	209	2945.11	5659.94	230.279	0.0406859	-4.61933	4.76654e-09	2.47366e-06
TRINITY_DN92269_c3_g2_i5	5113	4330	354	290	2374.12	4412.48	335.757	0.0760925	-3.7161	3.11417e-07	8.96682e-05
TRINITY_DN92272_c0_g1_i3	117	1	4	2	28.424	53.8069	3.04122	0.0565211	-4.14507	0.000705601	0.0465383
TRINITY_DN92272_c0_g1_i9	143	12	2	4	37.1177	70.9465	3.28898	0.0463587	-4.43102	6.48521e-05	0.00743582
TRINITY_DN92272_c0_g1_i14	725	32	28	12	182.968	345.826	20.1097	0.0581496	-4.10409	6.16047e-09	3.06468e-06
TRINITY_DN92272_c0_g1_i16	101	26	2	0	29.7334	58.5357	0.931154	0.0159074	-5.97415	2.75703e-05	0.00378115
TRINITY_DN92272_c0_g1_i18	42	3	0	0	10.2926	20.5852	0	0	#NAME?	0.00559864	0.19887
TRINITY_DN92283_c3_g1_i1	956	1722	88	70	672.992	1263.75	82.2328	0.0650704	-3.94186	8.78093e-10	5.86116e-07
TRINITY_DN92283_c3_g3_i2	85	80	12	16	46.1138	77.2093	15.0182	0.194513	-2.36206	0.00814995	0.253978
TRINITY_DN92283_c3_g1_i4	365	531	37	54	235.374	421.692	49.0571	0.116334	-3.10366	1.06604e-06	0.00025539
TRINITY_DN92225_c1_g2_i1	2	7	98	78	47.9409	4.27752	91.6043	21.4152	4.42057	1.08247e-05	0.00176838
TRINITY_DN92225_c1_g2_i2	3	0	26	32	16.1675	1.36733	30.9676	22.6482	4.50132	0.00613278	0.210984
TRINITY_DN92225_c3_g6_i1	1159	1237	8559	7270	4696.65	1123.06	8270.23	7.36401	2.88049	0.000441985	0.032823
TRINITY_DN92289_c1_g6_i2	125	140	32	23	76.3738	124.292	28.456	0.228945	-2.12692	0.00530761	0.192266
TRINITY_DN92200_c0_g1_i1	88	130	21	19	61.7981	102.619	20.9768	0.204414	-2.29043	0.00491091	0.181821
TRINITY_DN92242_c0_g3_i8	77	49	6	11	33.9671	58.6567	9.2775	0.158166	-2.66049	0.00851102	0.260661
TRINITY_DN92236_c7_g1_i1	0	0	19	39	15.9174	0	31.8348	Inf	Inf	0.000399135	0.0303165
TRINITY_DN92236_c9_g1_i1	1	0	39	31	18.4432	0.455778	36.4307	79.9308	6.32068	0.000442759	0.0328742
TRINITY_DN92236_c9_g1_i2	5	0	77	86	44.4108	2.27889	86.5428	37.9759	5.24701	2.7414e-06	0.000566996
TRINITY_DN92236_c9_g2_i1	0	2	36	22	15.3453	0.961705	29.7288	30.9126	4.95012	0.00388442	0.155629
TRINITY_DN92236_c9_g1_i4	10	8	137	84	60.8516	8.4046	113.299	13.4805	3.75281	1.94294e-05	0.00284263
TRINITY_DN92236_c9_g1_i7	7	6	124	77	54.5977	6.07556	103.12	16.9729	4.08516	1.20608e-05	0.00193132
TRINITY_DN92236_c9_g1_i8	14	8	135	52	51.8662	10.2277	93.5047	9.14229	3.19256	0.000323576	0.0259547
TRINITY_DN92236_c9_g1_i9	0	2	73	30	26.3163	0.961705	51.6709	53.7284	5.74761	4.85443e-05	0.00591495
TRINITY_DN92236_c9_g1_i11	0	4	48	12	15.6723	1.92341	29.4212	15.2964	3.93512	0.00995875	0.287066
TRINITY_DN92236_c9_g4_i1	2	0	41	16	14.7158	0.911556	28.52	31.2872	4.9675	0.00465145	0.17546
TRINITY_DN92236_c9_g1_i13	1	0	143	44	46.4847	0.455778	92.5137	202.98	7.66519	1.22614e-08	5.56235e-06
TRINITY_DN92228_c0_g1_i1	226	114	969	815	544.688	157.823	931.552	5.90251	2.56133	1.9646e-05	0.00286902
TRINITY_DN92287_c4_g1_i1	2	0	24	31	15.1793	0.911556	29.447	32.3042	5.01365	0.00466454	0.175785
TRINITY_DN92287_c4_g2_i1	2	0	41	17	15.0105	0.911556	29.1094	31.9338	4.99701	0.00416756	0.163203
TRINITY_DN92287_c4_g1_i6	2	2	61	61	33.1152	1.87326	64.3571	34.3557	5.10248	3.62504e-05	0.00473102
TRINITY_DN92287_c4_g1_i8	2	0	66	36	26.4301	0.911556	51.9486	56.9889	5.83261	4.9642e-05	0.00602648
TRINITY_DN92287_c4_g1_i9	3	10	234	136	97.6436	6.17586	189.111	30.621	4.93645	2.88327e-09	1.60109e-06
TRINITY_DN92287_c4_g1_i10	1	7	55	27	22.6719	3.82175	41.5221	10.8647	3.44158	0.00572284	0.201684
TRINITY_DN92239_c0_g1_i3	145	133	588	441	331.876	130.041	533.71	4.10416	2.03709	0.000577779	0.0400704
TRINITY_DN92239_c0_g1_i4	97	108	538	342	274.109	96.1425	452.075	4.70213	2.23332	0.00020022	0.0179726
TRINITY_DN92239_c0_g1_i14	56	67	376	336	215.428	57.7407	373.115	6.4619	2.69196	2.29384e-05	0.00325366
TRINITY_DN92239_c0_g1_i20	42	61	336	306	192.641	48.4747	336.808	6.94812	2.79662	1.5874e-05	0.00241979
TRINITY_DN92294_c0_g1_i2	1	0	54	41	24.8824	0.455778	49.3089	108.186	6.75737	3.09015e-05	0.00414342
TRINITY_DN92294_c0_g1_i5	2	2	32	28	16.6383	1.87326	31.4033	16.764	4.06729	0.00844141	0.259479
TRINITY_DN92294_c0_g1_i8	5	0	32	34	18.6095	2.27889	34.94	15.332	3.93848	0.00706834	0.231728
TRINITY_DN92294_c0_g1_i12	5	4	58	59	32.9919	4.2023	61.7815	14.7018	3.87792	0.000579525	0.0401389
TRINITY_DN92294_c0_g1_i13	8	0	74	36	29.6597	3.64622	55.6732	15.2687	3.93251	0.000757774	0.048999
TRINITY_DN92294_c0_g1_i14	0	1	24	28	14.0798	0.480853	27.6787	57.5616	5.84704	0.0030857	0.132623
TRINITY_DN92294_c0_g1_i15	0	0	27	12	9.82204	0	19.6441	Inf	Inf	0.00539468	0.194359
TRINITY_DN92294_c0_g1_i21	2	0	74	23	24.4609	0.911556	48.0102	52.6685	5.71887	9.06709e-05	0.00964161
TRINITY_DN92294_c0_g1_i24	1	0	66	41	27.6758	0.455778	54.8959	120.444	6.91222	1.01414e-05	0.0016754
TRINITY_DN71627_c0_g1_i1	206	158	20	22	96.0723	169.865	22.2796	0.131161	-2.93059	7.35331e-05	0.00819191
TRINITY_DN71642_c0_g1_i1	0	0	13	22	9.51029	0	19.0206	Inf	Inf	0.0073153	0.236866
TRINITY_DN71619_c0_g1_i1	0	0	15	22	9.97586	0	19.9517	Inf	Inf	0.00578092	0.203089
TRINITY_DN72295_c0_g1_i1	0	0	25	10	8.767	0	17.534	Inf	Inf	0.00888104	0.267416
TRINITY_DN72295_c0_g3_i1	0	0	31	11	10.4585	0	20.9169	Inf	Inf	0.0038746	0.155379
TRINITY_DN67471_c0_g1_i1	0	0	27	13	10.1168	0	20.2335	Inf	Inf	0.00472239	0.177375
TRINITY_DN91588_c1_g4_i1	579	552	2555	1829	1398.5	529.326	2267.67	4.28407	2.09898	0.000718599	0.0471312
TRINITY_DN91588_c1_g4_i8	556	555	2577	1904	1421.2	520.286	2322.12	4.46316	2.15807	0.000540024	0.0381324
TRINITY_DN91567_c0_g1_i1	0	0	18	24	11.2637	0	22.5274	Inf	Inf	0.00314217	0.134408
TRINITY_DN91567_c6_g7_i1	2	7	121	37	41.2111	4.27752	78.1448	18.2687	4.1913	4.6433e-05	0.0057121
TRINITY_DN91567_c6_g7_i2	3	3	56	43	27.1144	2.80989	51.419	18.2993	4.19372	0.000704305	0.0465049
TRINITY_DN91567_c9_g1_i1	0	0	25	15	10.2406	0	20.4813	Inf	Inf	0.00456788	0.173428
TRINITY_DN91505_c2_g1_i3	5	8	153	88	64.6156	6.12571	123.106	20.0965	4.32887	1.26655e-06	0.000296092
TRINITY_DN91505_c2_g1_i7	2	0	79	38	30.0458	0.911556	59.18	64.922	6.02063	1.34907e-05	0.00211754
TRINITY_DN91505_c2_g1_i9	0	2	77	33	28.1316	0.961705	55.3015	57.5036	5.84558	2.556e-05	0.00355151
TRINITY_DN91505_c2_g1_i15	0	13	93	53	40.3955	6.25109	74.5399	11.9243	3.57583	0.000343034	0.0271096
TRINITY_DN91564_c1_g1_i1	24	79	4	0	25.3942	48.926	1.86231	0.0380638	-4.71544	0.000638388	0.0431492
TRINITY_DN91564_c1_g1_i2	140	10	7	0	35.9382	68.6174	3.25904	0.0474958	-4.39606	0.000150381	0.0143224
TRINITY_DN91564_c1_g1_i27	49	52	8	0	25.531	47.3375	3.72462	0.0786822	-3.66782	0.00412878	0.162208
TRINITY_DN91515_c1_g1_i1	166	182	48	24	99.8345	163.174	36.4947	0.223655	-2.16066	0.00287234	0.126272
TRINITY_DN91515_c2_g2_i1	1021	1224	212	206	637.022	1053.91	220.131	0.20887	-2.25932	0.000127978	0.0125785
TRINITY_DN91515_c2_g2_i2	634	760	174	136	407.794	654.411	161.177	0.246293	-2.02155	0.000615423	0.0419835
TRINITY_DN91515_c2_g2_i7	133	183	23	12	83.1981	148.614	17.7818	0.11965	-3.0631	9.94133e-05	0.0103645
TRINITY_DN91515_c2_g2_i8	697	674	132	126	388.75	641.772	135.728	0.211489	-2.24134	0.0001496	0.0142789
TRINITY_DN91515_c2_g2_i9	1137	1126	192	233	643.197	1059.66	226.734	0.213969	-2.22453	0.000138832	0.0134257
TRINITY_DN91557_c1_g1_i1	2	0	35	20	14.498	0.911556	28.0844	30.8093	4.94529	0.00536138	0.193582
TRINITY_DN91573_c0_g1_i1	61	67	570	338	262.318	60.0196	464.616	7.74107	2.95253	2.11577e-06	0.000455169
TRINITY_DN91573_c0_g1_i3	40	54	537	333	245.251	44.1972	446.304	10.098	3.336	1.84361e-07	5.74663e-05
TRINITY_DN91573_c0_g1_i7	10	18	170	120	81.5481	13.2131	149.883	11.3435	3.50379	9.71983e-06	0.00161585
TRINITY_DN91573_c0_g1_i8	18	28	136	70	63.1242	21.6679	104.581	4.82652	2.27098	0.00397053	0.15798
TRINITY_DN91573_c0_g1_i15	45	70	455	325	228.791	54.1697	403.411	7.44718	2.89669	4.59562e-06	0.000867671
TRINITY_DN91573_c0_g1_i17	33	21	168	147	95.0029	25.1386	164.867	6.55834	2.71333	0.00024008	0.0206977
TRINITY_DN91573_c0_g1_i18	10	4	63	57	34.7058	6.48119	62.9304	9.70971	3.27943	0.00203917	0.0999143
TRINITY_DN91549_c0_g3_i2	605	417	8617	6231	4080.52	476.261	7684.79	16.1357	4.01218	1.26972e-06	0.000296429
TRINITY_DN91549_c0_g4_i1	43	39	535	305	233.61	38.3517	428.868	11.1825	3.48317	7.79543e-08	2.70684e-05
TRINITY_DN91549_c0_g3_i3	285	196	3221	1994	1449.57	224.144	2675	11.9343	3.57704	6.80236e-08	2.41888e-05
TRINITY_DN91549_c0_g4_i2	132	222	2636	1521	1145.37	166.912	2123.83	12.7242	3.66951	1.29398e-08	5.82779e-06
TRINITY_DN91517_c4_g1_i1	4	8	81	48	35.8378	5.66993	66.0057	11.6414	3.54119	0.000743737	0.0483018
TRINITY_DN91574_c8_g5_i1	0	3	69	43	29.457	1.44256	57.4715	39.84	5.31615	4.54792e-05	0.00562093
TRINITY_DN91574_c8_g6_i2	4	0	55	27	21.6726	1.82311	41.5221	22.7754	4.5094	0.0012464	0.0704766
TRINITY_DN91535_c1_g2_i9	30	30	122	96	70.7436	28.0989	113.388	4.03533	2.01269	0.00872278	0.264652
TRINITY_DN91548_c2_g3_i8	342	266	80	56	177.019	283.783	70.2558	0.247569	-2.0141	0.00160004	0.0842382
TRINITY_DN91548_c2_g3_i11	503	484	89	77	274.407	461.989	86.8246	0.187937	-2.41168	8.0387e-05	0.0087924
TRINITY_DN91533_c3_g2_i2	61	115	9	0	43.6454	83.1005	4.19019	0.0504232	-4.30977	6.40932e-05	0.00738147
TRINITY_DN91533_c3_g1_i2	11779	725	108	57	2900.55	5717.23	83.8814	0.0146717	-6.09082	7.42092e-13	1.47157e-09
TRINITY_DN91533_c3_g3_i1	112	32	1	2	34.0394	66.4344	1.64449	0.0247536	-5.33622	1.88795e-05	0.00277138
TRINITY_DN91533_c3_g4_i1	8884	1894	153	142	2557.4	4959.87	154.936	0.031238	-5.00055	1.48565e-10	1.29745e-07
TRINITY_DN91533_c3_g1_i3	9955	1588	139	78	2705.78	5300.86	110.693	0.0208821	-5.58159	8.3156e-12	1.20771e-08
TRINITY_DN91533_c3_g2_i11	41	101	7	8	37.6139	67.253	7.9747	0.118578	-3.0761	0.00248141	0.114202
TRINITY_DN91533_c3_g2_i13	7454	2950	299	216	2541.21	4815.88	266.53	0.055344	-4.17543	2.8132e-08	1.15108e-05
TRINITY_DN91533_c3_g4_i2	6724	1422	104	123	1934.67	3748.42	120.923	0.0322598	-4.95412	1.99375e-11	2.49368e-08
TRINITY_DN91533_c3_g2_i14	744	1064	71	41	453.975	850.726	57.2237	0.0672646	-3.89401	1.49381e-09	9.18261e-07
TRINITY_DN91533_c3_g4_i3	7189	1449	119	113	2047.68	3973.34	122.012	0.0307077	-5.02525	2.12126e-11	2.60389e-08
TRINITY_DN91533_c3_g4_i4	2712	492	57	33	759.319	1472.65	45.99	0.0312294	-5.00095	2.13192e-13	5.00165e-10
TRINITY_DN91533_c4_g1_i1	4	89	4	0	23.2407	44.619	1.86231	0.041738	-4.58249	0.00131457	0.0733173
TRINITY_DN91547_c1_g3_i1	40	20	0	0	13.9241	27.8482	0	0	#NAME?	0.0011407	0.0661555
TRINITY_DN91577_c10_g1_i1	2	0	40	13	13.5988	0.911556	26.286	28.8365	4.84982	0.00709808	0.232472
TRINITY_DN91577_c10_g1_i4	0	4	58	19	20.0633	1.92341	38.2032	19.8622	4.31195	0.0020802	0.101274
TRINITY_DN91577_c10_g2_i1	0	3	42	28	18.7508	1.44256	36.0591	24.9966	4.64366	0.00208881	0.10158
TRINITY_DN91577_c11_g1_i2	2	11	95	88	51.1515	6.20094	96.1021	15.498	3.95401	3.14748e-05	0.00421234
TRINITY_DN91577_c11_g1_i7	13	16	287	149	117.534	13.6188	221.45	16.2607	4.02331	7.46931e-08	2.61155e-05
TRINITY_DN91577_c11_g2_i1	7	0	56	16	19.347	3.19044	35.5036	11.1281	3.47614	0.00996808	0.287066
TRINITY_DN91565_c3_g2_i1	1229	1056	159	194	628.156	1067.93	188.382	0.176399	-2.50309	2.24389e-05	0.00320142
TRINITY_DN91565_c6_g4_i1	108	108	6	14	56.101	101.156	11.0459	0.109196	-3.195	0.00022526	0.0197508
TRINITY_DN91539_c2_g1_i2	188	183	51	28	106.966	173.682	40.2492	0.231741	-2.10942	0.00295482	0.128688
TRINITY_DN91539_c2_g3_i1	64	55	5	10	31.9196	55.6167	8.22246	0.147842	-2.75788	0.00814307	0.253823
TRINITY_DN91540_c6_g3_i1	1	2	40	20	15.9149	1.41748	30.4122	21.4551	4.42325	0.00583649	0.20457
TRINITY_DN91540_c6_g5_i1	0	0	44	6	12.0111	0	24.0221	Inf	Inf	0.00171346	0.0883077
TRINITY_DN91540_c6_g4_i2	1	0	31	36	18.0546	0.455778	35.6534	78.2253	6.28956	0.00056403	0.0393854
TRINITY_DN91540_c7_g1_i1	1	0	37	14	12.9673	0.455778	25.4788	55.9017	5.80482	0.00417949	0.163553
TRINITY_DN91540_c7_g2_i1	0	0	54	27	20.5283	0	41.0565	Inf	Inf	3.58263e-05	0.00468802
TRINITY_DN91540_c7_g3_i1	0	0	44	6	12.0111	0	24.0221	Inf	Inf	0.00171346	0.0883077
TRINITY_DN91589_c2_g1_i1	16	12	166	78	68.1631	13.0627	123.263	9.43631	3.23822	7.08852e-05	0.00795803
TRINITY_DN91589_c2_g1_i2	50	30	417	242	187.004	37.2145	336.794	9.05009	3.17793	1.37739e-06	0.000317327
TRINITY_DN91516_c0_g1_i2	672	99	4	3	178.759	353.887	3.63068	0.0102594	-6.60691	4.11126e-15	1.46853e-11
TRINITY_DN91516_c0_g1_i5	359	388	106	14	203.899	350.195	57.6036	0.16449	-2.60393	9.37241e-05	0.00989363
TRINITY_DN91516_c0_g1_i15	148	24	2	2	40.5528	78.9956	2.11007	0.0267112	-5.22641	6.11378e-06	0.00110234
TRINITY_DN91516_c0_g1_i22	38	773	19	6	200.701	389.019	12.3827	0.0318306	-4.97344	2.50879e-11	3.00495e-08
TRINITY_DN91516_c0_g1_i23	37	31	0	2	16.4746	31.7702	1.17892	0.0371076	-4.75214	0.00359118	0.147321
TRINITY_DN91516_c0_g1_i24	175	408	35	2	146.712	275.949	17.4741	0.0633237	-3.98111	1.04421e-07	3.49087e-05
TRINITY_DN91516_c0_g1_i26	57	5342	12	3	1301.02	2594.69	7.3553	0.00283475	-8.46257	9.2839e-23	2.3006e-18
TRINITY_DN91516_c0_g3_i3	51543	18801	936	425	16609.5	32532.7	686.3	0.0210957	-5.56691	0.000233634	0.020292
TRINITY_DN91516_c0_g1_i30	1376	2114	151	98	885.871	1643.67	128.069	0.0779163	-3.68193	1.13675e-08	5.21651e-06
TRINITY_DN91516_c0_g1_i32	15	291	5	3	75.4305	146.765	4.09626	0.0279104	-5.16306	2.96247e-08	1.19733e-05
TRINITY_DN91581_c0_g2_i1	174	243	45	43	121.225	196.153	46.2976	0.236029	-2.08297	0.00214984	0.103746
TRINITY_DN91581_c2_g2_i4	1084	709	3084	3388	2133.95	834.988	3432.92	4.11134	2.03961	0.00247232	0.113863
TRINITY_DN91581_c2_g2_i12	57	27	362	285	187.748	38.9624	336.534	8.63742	3.1106	2.5631e-06	0.000537692
TRINITY_DN91541_c2_g1_i1	0	0	20	18	9.96089	0	19.9218	Inf	Inf	0.0054882	0.196373
TRINITY_DN91541_c10_g6_i2	1	0	25	19	11.6475	0.455778	22.8391	50.1102	5.64703	0.00795555	0.249745
TRINITY_DN91527_c3_g1_i3	2	4	38	52	25.5893	2.83497	48.3437	17.0527	4.09193	0.00128707	0.0722303
TRINITY_DN91561_c1_g8_i1	20	37	153	160	96.2268	26.9071	165.547	6.15252	2.62118	0.000348552	0.0274309
TRINITY_DN91561_c1_g8_i2	36	77	392	372	227.609	53.4337	401.784	7.51931	2.9106	4.89698e-06	0.000914121
TRINITY_DN91561_c1_g8_i3	32	97	379	247	191.639	61.2276	322.05	5.25988	2.39503	0.000133093	0.0130039
TRINITY_DN91521_c3_g4_i3	74	46	304	322	193.594	55.8468	331.341	5.93303	2.56877	7.29843e-05	0.00814167
TRINITY_DN91556_c4_g2_i7	4	8	126	80	55.7446	5.66993	105.819	18.6632	4.22213	6.12198e-06	0.00110331
TRINITY_DN91536_c3_g1_i1	1	0	60	27	22.1529	0.455778	43.85	96.2091	6.5881	8.15714e-05	0.00889741
TRINITY_DN91536_c7_g1_i1	4	0	64	20	21.7046	1.82311	41.5861	22.8105	4.51163	0.0011333	0.0658372
TRINITY_DN91536_c7_g6_i1	1	1	48	6	13.4105	0.936631	25.8844	27.6357	4.78846	0.00703185	0.231065
TRINITY_DN91536_c8_g1_i1	7	6	100	97	54.9053	6.07556	103.735	17.0742	4.09374	1.3447e-05	0.00211236
TRINITY_DN91578_c0_g1_i1	5077	2993	749	577	2221.01	3753.18	688.834	0.183534	-2.44588	0.000309648	0.0251943
TRINITY_DN91578_c0_g1_i2	8765	5601	1285	1131	3976.55	6688.15	1264.94	0.189132	-2.40253	0.00171928	0.0884948
TRINITY_DN91578_c0_g1_i3	136	92	34	13	64.8584	106.224	23.4926	0.22116	-2.17684	0.00764651	0.243795
TRINITY_DN91578_c1_g3_i1	165	71	16	22	64.8806	109.344	20.4173	0.186726	-2.42101	0.00218154	0.104881
TRINITY_DN91578_c1_g1_i2	1699	1030	186	195	735.593	1269.64	201.542	0.158739	-2.65528	9.38513e-06	0.00156876
TRINITY_DN91578_c1_g4_i1	239	134	1167	1156	699.053	173.365	1224.74	7.06452	2.82059	4.05561e-06	0.000785474
TRINITY_DN91578_c2_g1_i1	10738	8578	1283	1108	5134.68	9018.9	1250.45	0.138648	-2.8505	0.000686971	0.0455936
TRINITY_DN91500_c1_g1_i1	17	2714	0	1	656.686	1312.78	0.589458	0.000449014	-11.121	1.5516e-27	2.05063e-22
TRINITY_DN91500_c1_g1_i3	12	1825	18	0	445.703	883.025	8.38039	0.00949054	-6.71929	3.13084e-18	2.434e-14
TRINITY_DN91500_c1_g1_i5	10	2468	6	1	597.343	1191.3	3.38292	0.00283968	-8.46005	2.53089e-23	7.16762e-19
TRINITY_DN91500_c1_g1_i6	4	754	8	0	184.055	364.386	3.72462	0.0102216	-6.61223	9.44321e-15	2.9953e-11
TRINITY_DN91500_c1_g1_i7	31	194	15	2	57.7886	107.415	8.16257	0.0759913	-3.71802	6.76271e-05	0.0076829
TRINITY_DN91500_c2_g1_i5	467	2020	23	6	599.208	1184.17	14.245	0.0120295	-6.37728	8.85474e-18	6.15929e-14
TRINITY_DN91500_c2_g1_i6	215	332	10	10	134.093	257.635	10.5503	0.0409507	-4.60997	2.0135e-09	1.17054e-06
TRINITY_DN91500_c2_g2_i2	178	23	7	2	48.313	92.1881	4.43795	0.0481402	-4.37661	1.76372e-05	0.00262105
TRINITY_DN91572_c6_g2_i2	903	811	146	148	478.376	801.539	155.214	0.193645	-2.36851	5.86313e-05	0.00687159
TRINITY_DN91598_c2_g1_i1	0	1	35	9	11.0406	0.480853	21.6003	44.9209	5.48931	0.0090613	0.27052
TRINITY_DN91598_c3_g1_i1	2	2	63	31	24.7389	1.87326	47.6045	25.4127	4.66748	0.000433468	0.0323541
TRINITY_DN91598_c5_g2_i1	0	0	33	10	10.6293	0	21.2586	Inf	Inf	0.00351263	0.145241
TRINITY_DN91598_c5_g4_i1	0	1	33	28	16.1749	0.480853	31.8689	66.2757	6.05041	0.00119872	0.0684841
TRINITY_DN91598_c5_g4_i3	5	3	80	41	32.5677	3.72145	61.4139	16.5027	4.04463	0.000348402	0.0274245
TRINITY_DN91522_c2_g1_i10	3	0	35	21	15.0206	1.36733	28.6738	20.9706	4.3903	0.00835616	0.25765
TRINITY_DN91522_c2_g1_i11	3	4	47	26	20.2494	3.29074	37.208	11.3069	3.49913	0.0084163	0.259182
TRINITY_DN91522_c2_g1_i13	0	0	21	23	11.6673	0	23.3346	Inf	Inf	0.00254824	0.116279
TRINITY_DN91560_c1_g4_i2	1105	1149	270	225	657.234	1056.13	258.334	0.244603	-2.03148	0.000548318	0.0385953
TRINITY_DN91560_c1_g4_i3	185	236	40	8	110.569	197.8	23.3387	0.117992	-3.08324	3.93226e-05	0.00502447
TRINITY_DN91560_c2_g1_i4	7	101	7	3	28.392	51.7566	5.02741	0.0971357	-3.36385	0.00445266	0.170326
TRINITY_DN91537_c0_g1_i8	13	22	502	216	188.773	16.5039	361.043	21.8762	4.45129	2.31519e-10	1.90445e-07
TRINITY_DN91537_c0_g1_i9	3	0	59	48	28.5652	1.36733	55.763	40.7823	5.34987	6.5282e-05	0.00747215
TRINITY_DN91537_c0_g1_i13	5	11	138	118	70.687	7.56827	133.806	17.6798	4.14403	1.56425e-06	0.000353193
TRINITY_DN91537_c0_g1_i15	18	21	749	390	298.454	18.3019	578.606	31.6145	4.98251	4.71747e-13	9.89641e-10
TRINITY_DN91537_c0_g1_i17	32	71	1012	631	445.919	48.7254	843.112	17.3033	4.11298	1.22545e-10	1.10678e-07
TRINITY_DN91537_c0_g1_i20	13	1	261	192	120.549	6.40596	234.691	36.6364	5.19521	1.81165e-10	1.52181e-07
TRINITY_DN91537_c0_g1_i21	1	3	80	46	33.1298	1.89834	64.3612	33.904	5.08338	3.06368e-05	0.00411604
TRINITY_DN91537_c0_g1_i23	3	8	130	110	65.2898	5.21416	125.365	24.0433	4.58756	5.00564e-07	0.000134372
TRINITY_DN91537_c0_g1_i26	4	0	23	38	17.4654	1.82311	33.1077	18.16	4.18269	0.00698634	0.22999
TRINITY_DN91553_c1_g1_i1	43	22	3	0	15.787	30.1772	1.39673	0.0462843	-4.43333	0.00867447	0.26361
TRINITY_DN91599_c5_g2_i1	235	121	524	1090	525.881	165.291	886.471	5.3631	2.42307	8.19751e-05	0.00891936
TRINITY_DN91559_c5_g5_i1	1	0	43	21	16.4271	0.455778	32.3984	71.0838	6.15145	0.000973717	0.0589775
TRINITY_DN91559_c6_g3_i1	354	438	82	58	222.162	371.959	72.3659	0.194553	-2.36176	0.00017462	0.0160749
TRINITY_DN91575_c1_g1_i1	33	20	0	0	12.3289	24.6577	0	0	#NAME?	0.00233105	0.109364
TRINITY_DN91531_c9_g6_i1	0	0	33	15	12.103	0	24.2059	Inf	Inf	0.00184901	0.0931927
TRINITY_DN91551_c7_g3_i1	12	8	56	60	35.378	9.31616	61.4398	6.59497	2.72137	0.00803255	0.251644
TRINITY_DN91551_c8_g1_i2	20	68	298	163	138.319	41.8135	234.824	5.61597	2.48954	0.000160351	0.0150133
TRINITY_DN91568_c0_g1_i1	35210	11000	849	598	11042.5	21337.3	747.771	0.0350452	-4.83464	5.85538e-05	0.00686658
TRINITY_DN91568_c1_g2_i1	103372	16592	1282	824	28087.8	55093	1082.58	0.0196501	-5.66932	0.00539467	0.194359
TRINITY_DN91568_c1_g1_i2	64	10	4	0	17.9203	33.9783	1.86231	0.0548087	-4.18945	0.00689391	0.228217
TRINITY_DN91568_c1_g1_i4	85	81	10	0	41.173	77.6902	4.65577	0.0599274	-4.06064	0.000176659	0.0162249
TRINITY_DN91568_c1_g1_i5	149	97	25	13	66.928	114.554	19.3024	0.168501	-2.56917	0.0015799	0.0834771
TRINITY_DN91568_c1_g1_i6	538	58	6	6	139.714	273.098	6.33021	0.0231793	-5.43102	1.45506e-11	1.87919e-08
TRINITY_DN91592_c3_g1_i1	0	0	22	17	10.1317	0	20.2635	Inf	Inf	0.00496446	0.183276
TRINITY_DN91592_c6_g1_i3	2	0	40	16	14.483	0.911556	28.0544	30.7764	4.94375	0.00512314	0.187544
TRINITY_DN91592_c6_g1_i4	2	4	151	50	51.305	2.83497	99.775	35.1944	5.13728	5.25802e-07	0.000140576
TRINITY_DN91592_c6_g1_i5	2	6	70	29	26.7407	3.79667	49.6847	13.0864	3.70999	0.00168452	0.087265
TRINITY_DN91592_c6_g1_i6	3	11	52	54	31.3487	6.65671	56.0407	8.41868	3.07359	0.00464138	0.175357
TRINITY_DN91592_c6_g1_i8	4	2	105	71	46.761	2.78482	90.7371	32.5828	5.02604	2.38369e-06	0.000504863
TRINITY_DN91592_c6_g1_i10	0	3	79	29	27.6587	1.44256	53.8749	37.3468	5.22291	7.27368e-05	0.00812832
TRINITY_DN91592_c6_g1_i12	24	36	486	282	210.373	28.2494	392.498	13.894	3.79639	1.29931e-08	5.83423e-06
TRINITY_DN91592_c6_g1_i13	0	4	81	42	32.1962	1.92341	62.469	32.4782	5.0214	3.98314e-05	0.00506499
TRINITY_DN91592_c6_g1_i14	3	1	58	47	28.2781	1.84819	54.708	29.6009	4.88757	0.000152591	0.014458
TRINITY_DN91592_c6_g1_i16	4	15	123	88	59.0871	9.0359	109.138	12.0783	3.59434	4.11192e-05	0.00519212
TRINITY_DN91592_c6_g1_i17	7	13	175	90	71.9844	9.44153	134.527	14.2485	3.83273	4.09002e-06	0.000789506
TRINITY_DN91592_c6_g1_i23	12	4	207	119	86.9563	7.39274	166.52	22.5248	4.49344	6.92901e-08	2.45511e-05
TRINITY_DN91592_c6_g1_i24	1	1	50	32	21.5391	0.936631	42.1415	44.9927	5.49162	0.000324577	0.0260087
TRINITY_DN91592_c6_g1_i25	13	4	226	152	101.333	7.84852	194.818	24.8222	4.63356	1.17823e-08	5.37576e-06
TRINITY_DN91592_c6_g1_i26	1	1	42	12	13.7822	0.936631	26.6277	28.4293	4.82931	0.00651655	0.219556
TRINITY_DN91526_c0_g1_i1	116	63	21	11	49.7126	83.1639	16.2612	0.195531	-2.35453	0.00816285	0.254193
TRINITY_DN91526_c1_g1_i1	259	106	38	15	97.7753	169.017	26.5338	0.156989	-2.67126	0.000322612	0.0258983
TRINITY_DN91523_c4_g2_i1	6	6	50	42	26.8279	5.61978	48.0361	8.54767	3.09553	0.00737776	0.238383
TRINITY_DN91579_c3_g1_i1	0	0	95	39	33.6093	0	67.2187	Inf	Inf	1.77146e-07	5.54352e-05
TRINITY_DN91579_c3_g1_i2	1	5	58	25	22.3	2.86004	41.7399	14.5942	3.86732	0.00278894	0.1238
TRINITY_DN91579_c3_g1_i3	0	8	58	34	25.4459	3.84682	47.045	12.2296	3.6123	0.00264763	0.119412
TRINITY_DN91579_c3_g1_i4	2	11	210	101	81.7537	6.20094	157.306	25.3682	4.66495	3.95674e-08	1.53955e-05
TRINITY_DN91579_c3_g1_i5	8	5	132	81	57.6264	6.05049	109.202	18.0485	4.17381	6.01819e-06	0.00108758
TRINITY_DN91579_c3_g3_i2	34	33	1015	658	445.894	31.3646	860.424	27.433	4.77784	7.00044e-13	1.40181e-09
TRINITY_DN91579_c3_g1_i7	2	4	124	66	49.7354	2.83497	96.6358	34.0871	5.09115	9.58293e-07	0.00023396
TRINITY_DN91579_c3_g1_i9	6	2	70	28	26.3958	3.69637	49.0952	13.282	3.7314	0.00183106	0.0924808
TRINITY_DN91579_c3_g1_i10	13	7	129	42	47.0539	9.29108	84.8167	9.12883	3.19043	0.000503078	0.0361545
TRINITY_DN91579_c3_g1_i12	9	7	80	33	32.0831	7.46797	56.6983	7.59219	2.92452	0.00521711	0.189975
TRINITY_DN91579_c4_g1_i1	4	10	174	149	87.7356	6.63164	168.84	25.4597	4.67014	3.05066e-08	1.22548e-05
TRINITY_DN91579_c4_g1_i2	15	3	179	90	72.3344	8.27923	136.389	16.4737	4.04209	1.87928e-06	0.000411209
TRINITY_DN91579_c4_g4_i1	11	5	107	81	52.4903	7.41782	97.5628	13.1525	3.71726	6.32505e-05	0.00730075
TRINITY_DN91514_c0_g1_i14	1461	161	6	6	374.819	743.309	6.33021	0.00851626	-6.87556	5.67507e-19	5.23279e-15
TRINITY_DN91514_c0_g1_i15	598	68	0	8	154.984	305.253	4.71566	0.0154484	-6.0164	1.35632e-13	3.31954e-10
TRINITY_DN91583_c0_g1_i18	103	110	20	12	58.112	99.8389	16.385	0.164115	-2.60722	0.00222389	0.106209
TRINITY_DN91552_c1_g2_i1	800	788	148	141	447.777	743.534	152.019	0.204455	-2.29015	0.000102983	0.010661
TRINITY_DN91552_c1_g2_i6	700	591	120	122	365.506	603.228	127.783	0.211832	-2.23901	0.000151156	0.0143651
TRINITY_DN91552_c1_g2_i7	416	444	74	48	232.924	403.102	62.7467	0.155659	-2.68353	2.39796e-05	0.0033715
TRINITY_DN91512_c3_g1_i1	0	0	22	18	10.4265	0	20.8529	Inf	Inf	0.00434788	0.167637
TRINITY_DN91512_c5_g1_i1	0	0	32	36	18.0595	0	36.1189	Inf	Inf	0.000132838	0.0129886
TRINITY_DN91512_c5_g3_i1	6	2	52	30	22.7951	3.69637	41.8937	11.3337	3.50255	0.0056365	0.199857
TRINITY_DN91512_c5_g3_i2	2	16	109	42	42.0552	8.6052	75.5051	8.77436	3.13329	0.000937436	0.0573583
TRINITY_DN91512_c5_g6_i5	4	2	60	28	23.6121	2.78482	44.4394	15.9578	3.99619	0.00185102	0.0932538
TRINITY_DN91569_c0_g1_i13	538	638	138	112	341.131	551.992	130.269	0.235998	-2.08316	0.000471421	0.0344093
TRINITY_DN91532_c1_g1_i4	254	14	8	2	63.7015	122.5	4.90353	0.040029	-4.64281	8.13218e-07	0.000203812
TRINITY_DN91532_c1_g1_i8	90	5	4	4	23.8222	43.4243	4.22014	0.0971839	-3.36314	0.00630396	0.214802
TRINITY_DN91532_c1_g1_i12	58	1	2	0	13.9236	26.916	0.931154	0.0345949	-4.8533	0.00880244	0.26593
TRINITY_DN91532_c1_g1_i14	164	8	4	2	40.8178	78.5944	3.04122	0.0386952	-4.6917	2.28294e-05	0.00324429
TRINITY_DN81641_c0_g2_i2	79	130	460	322	251.244	98.5173	403.971	4.10051	2.0358	0.000704764	0.0465252
TRINITY_DN81608_c0_g1_i1	154	128	0	2	66.4589	131.739	1.17892	0.00894888	-6.80408	6.07011e-10	4.36001e-07
TRINITY_DN81691_c0_g1_i1	0	0	14	27	11.2167	0	22.4334	Inf	Inf	0.00336002	0.140856
TRINITY_DN81654_c0_g1_i1	115	128	8	24	65.9176	113.964	17.8716	0.156818	-2.67283	0.000703422	0.0464753
TRINITY_DN81654_c0_g1_i2	85	86	12	14	46.9669	80.0944	13.8393	0.172788	-2.53293	0.0048501	0.180398
TRINITY_DN81680_c0_g2_i2	0	0	40	8	11.6694	0	23.3387	Inf	Inf	0.0020699	0.100884
TRINITY_DN81635_c0_g2_i1	0	3	34	21	14.8254	1.44256	28.2082	19.5543	4.28941	0.00908921	0.271231
TRINITY_DN81628_c1_g1_i1	0	0	10	24	9.40138	0	18.8028	Inf	Inf	0.00797321	0.250125
TRINITY_DN81645_c1_g1_i1	0	2	33	17	13.1733	0.961705	25.3848	26.3956	4.72223	0.00894602	0.268671
TRINITY_DN77541_c0_g1_i1	0	0	32	4	8.62815	0	17.2563	Inf	Inf	0.00873219	0.264652
TRINITY_DN77566_c0_g1_i1	3	8	64	48	31.6525	5.21416	58.0909	11.141	3.47781	0.00159453	0.084035
TRINITY_DN77505_c0_g1_i1	0	0	27	10	9.23258	0	18.4652	Inf	Inf	0.00704234	0.231065
TRINITY_DN77526_c0_g1_i1	28	32	177	160	102.435	28.1491	176.72	6.27802	2.65031	0.000243409	0.020912
TRINITY_DN77594_c0_g1_i1	0	0	56	26	20.6991	0	41.3982	Inf	Inf	3.26411e-05	0.00434435
TRINITY_DN89384_c14_g1_i1	1	5	135	49	47.2982	2.86004	91.7363	32.0752	5.00339	1.65464e-06	0.000370229
TRINITY_DN89384_c16_g2_i1	4	1	93	35	33.1168	2.30396	63.9297	27.7477	4.7943	5.45913e-05	0.00650384
TRINITY_DN89384_c20_g1_i1	1	2	40	40	21.8094	1.41748	42.2014	29.7721	4.89589	0.000723525	0.047391
TRINITY_DN89384_c21_g1_i1	0	0	24	18	10.892	0	21.7841	Inf	Inf	0.00345434	0.14349
TRINITY_DN89384_c22_g1_i2	1	0	48	26	19.0647	0.455778	37.6736	82.6578	6.36908	0.000313571	0.025404
TRINITY_DN89384_c22_g1_i3	0	0	18	24	11.2637	0	22.5274	Inf	Inf	0.00314217	0.134408
TRINITY_DN89384_c22_g3_i2	0	4	49	16	17.084	1.92341	32.2446	16.7643	4.06732	0.00617461	0.211888
TRINITY_DN89386_c6_g11_i3	8	0	77	11	22.9898	3.64622	42.3335	11.6102	3.53732	0.00425714	0.165546
TRINITY_DN89392_c11_g2_i1	27	9	290	153	120.919	16.6337	225.204	13.5391	3.75906	3.10963e-07	8.96025e-05
TRINITY_DN89392_c12_g1_i1	2	0	62	27	22.8463	0.911556	44.7811	49.1261	5.61842	0.000179613	0.0164467
TRINITY_DN89392_c12_g2_i1	0	2	117	44	40.6852	0.961705	80.4087	83.6105	6.38561	3.60797e-07	0.000101311
TRINITY_DN89392_c12_g2_i2	3	4	94	65	42.6849	3.29074	82.079	24.9424	4.64053	1.40101e-05	0.00218867
TRINITY_DN89392_c12_g2_i4	0	2	35	30	17.4703	0.961705	33.9789	35.332	5.1429	0.00175407	0.0897955
TRINITY_DN89392_c12_g2_i6	13	3	103	83	52.1235	7.36767	96.8794	13.1493	3.71691	6.99434e-05	0.00787609
TRINITY_DN89392_c12_g2_i9	14	14	135	87	63.6243	13.1128	114.136	8.70413	3.1217	0.000176543	0.0162181
TRINITY_DN89392_c12_g2_i10	17	16	387	151	142.314	15.4419	269.186	17.4322	4.12369	1.09936e-08	5.06841e-06
TRINITY_DN89352_c8_g2_i11	482	398	107	32	239.872	411.064	68.6794	0.167077	-2.58141	5.85224e-05	0.00686492
TRINITY_DN89352_c15_g1_i1	16769	9784	2547	1778	7290.74	12347.6	2233.88	0.180916	-2.46661	0.00790177	0.248881
TRINITY_DN89352_c15_g1_i3	3256	2116	828	371	1552.84	2501.5	604.187	0.24153	-2.04973	0.00146922	0.0796675
TRINITY_DN89352_c15_g6_i1	10	3	503	4	121.272	6.00034	236.543	39.4216	5.30092	3.03722e-11	3.49049e-08
TRINITY_DN89396_c0_g2_i1	137	49	25	0	48.8214	86.0033	11.6394	0.135337	-2.88537	0.00245984	0.113513
TRINITY_DN89396_c0_g5_i2	293	28	2	2	74.5584	147.007	2.11007	0.0143536	-6.12245	8.89513e-10	5.91747e-07
TRINITY_DN89396_c0_g3_i4	70	90	14	14	44.9758	75.1812	14.7705	0.196465	-2.34765	0.00993051	0.286622
TRINITY_DN89356_c5_g1_i1	10	21	227	144	102.612	14.6557	190.568	13.003	3.70077	9.94764e-07	0.000241501
TRINITY_DN89356_c5_g3_i1	0	0	60	21	20.1566	0	40.3132	Inf	Inf	3.96592e-05	0.00505283
TRINITY_DN89356_c5_g7_i2	3	3	130	40	43.4566	2.80989	84.1033	29.9312	4.90358	4.68287e-06	0.000880371
TRINITY_DN89356_c5_g7_i3	20	23	407	278	186.767	20.1752	353.359	17.5146	4.13048	2.88098e-09	1.60109e-06
TRINITY_DN89356_c5_g6_i2	15	13	400	230	167.447	13.0878	321.806	24.5883	4.6199	2.29036e-10	1.88795e-07
TRINITY_DN89356_c5_g3_i4	2	0	122	104	59.5078	0.911556	118.104	129.563	7.01751	1.56876e-09	9.52517e-07
TRINITY_DN89356_c5_g9_i1	7	6	136	59	52.086	6.07556	98.0965	16.1461	4.01311	1.89149e-05	0.0027735
TRINITY_DN89356_c5_g3_i6	1	0	35	17	13.3859	0.455778	26.316	57.7386	5.85146	0.0036161	0.148045
TRINITY_DN89303_c9_g4_i1	0	0	39	16	13.7944	0	27.5888	Inf	Inf	0.000829066	0.0523681
TRINITY_DN89303_c9_g5_i1	6	4	134	58	50.617	4.65808	96.5759	20.733	4.37386	7.17988e-06	0.00125429
TRINITY_DN89303_c9_g6_i1	0	12	189	103	77.2392	5.77023	148.708	25.7716	4.68771	5.8783e-08	2.15206e-05
TRINITY_DN89303_c9_g2_i2	3	0	41	46	23.7855	1.36733	46.2037	33.7911	5.07857	0.000364116	0.0283352
TRINITY_DN89303_c9_g6_i2	7	3	63	42	29.3608	4.633	54.0886	11.6746	3.5453	0.00193861	0.0964317
TRINITY_DN89359_c0_g1_i1	1003	1433	242	251	703.415	1146.21	260.624	0.227379	-2.13683	0.000280065	0.0233184
TRINITY_DN89389_c8_g1_i2	0	0	13	20	8.92083	0	17.8417	Inf	Inf	0.0095541	0.279819
TRINITY_DN89339_c9_g1_i2	1	2	41	34	20.2739	1.41748	39.1302	27.6054	4.78688	0.00122475	0.0695901
TRINITY_DN89339_c9_g1_i3	14	25	329	200	144.734	18.4022	271.066	14.7301	3.8807	5.10718e-08	1.91031e-05
TRINITY_DN89339_c9_g1_i4	4	16	262	148	109.369	9.51675	209.221	21.9845	4.45841	1.14885e-08	5.26083e-06
TRINITY_DN89358_c6_g1_i20	20	36	156	85	74.5801	26.4263	122.734	4.64439	2.21549	0.00307654	0.132505
TRINITY_DN89348_c4_g1_i1	0	0	10	26	9.99083	0	19.9817	Inf	Inf	0.00609795	0.21024
TRINITY_DN89348_c5_g2_i1	0	0	24	19	11.1868	0	22.3735	Inf	Inf	0.00303499	0.131283
TRINITY_DN89348_c5_g9_i1	4	6	47	45	26.558	4.70823	48.4077	10.2815	3.36198	0.00443521	0.169888
TRINITY_DN89338_c2_g1_i2	1	6	76	39	30.8568	3.34089	58.3727	17.4722	4.12699	0.000353104	0.0276683
TRINITY_DN89338_c2_g1_i3	1	0	92	36	32.2547	0.455778	64.0536	140.537	7.1348	1.73373e-06	0.000384025
TRINITY_DN89338_c2_g1_i4	6	2	128	106	62.8864	3.69637	122.076	33.026	5.04553	1.52627e-07	4.88416e-05
TRINITY_DN89338_c2_g5_i1	1	2	126	46	43.5976	1.41748	85.7778	60.5141	5.9192	4.20325e-07	0.000115732
TRINITY_DN89338_c2_g5_i3	2	7	168	109	73.3727	4.27752	142.468	33.3061	5.05772	2.50578e-08	1.0469e-05
TRINITY_DN89338_c2_g8_i1	0	0	35	4	9.32651	0	18.653	Inf	Inf	0.00617674	0.211888
TRINITY_DN89338_c2_g1_i5	1	2	196	103	76.6924	1.41748	151.967	107.209	6.74428	6.04858e-11	6.11783e-08
TRINITY_DN89338_c2_g11_i1	3	9	162	126	77.6951	5.69501	149.695	26.2853	4.71619	6.4115e-08	2.29845e-05
TRINITY_DN89338_c2_g1_i8	0	1	43	13	14.0818	0.480853	27.6828	57.5702	5.84725	0.00252672	0.115669
TRINITY_DN89338_c2_g1_i9	4	14	271	112	100.373	8.55505	192.191	22.4652	4.48962	1.62293e-08	7.06338e-06
TRINITY_DN89338_c2_g14_i1	0	0	24	26	13.2499	0	26.4997	Inf	Inf	0.00123735	0.0701353
TRINITY_DN89308_c8_g1_i1	0	0	27	11	9.52731	0	19.0546	Inf	Inf	0.00616417	0.211769
TRINITY_DN89308_c8_g2_i1	0	0	40	10	12.2588	0	24.5177	Inf	Inf	0.00160489	0.0843255
TRINITY_DN89308_c8_g1_i2	2	0	45	11	14.1733	0.911556	27.435	30.0969	4.91154	0.00546383	0.195996
TRINITY_DN89308_c8_g1_i3	0	0	28	7	8.58118	0	17.1624	Inf	Inf	0.00932752	0.275578
TRINITY_DN89308_c10_g1_i1	11	8	105	47	42.7252	8.86038	76.5901	8.64411	3.11172	0.00107629	0.0634271
TRINITY_DN89308_c10_g1_i2	5	12	169	91	70.1861	8.04912	132.323	16.4395	4.03909	2.04403e-06	0.000441652
TRINITY_DN89308_c10_g1_i3	1	0	69	27	24.248	0.455778	48.0402	105.403	6.71977	3.38682e-05	0.0044806
TRINITY_DN89308_c10_g1_i4	4	0	66	31	25.4122	1.82311	49.0013	26.8778	4.74834	0.000340179	0.0269323
TRINITY_DN89308_c10_g3_i1	8	0	70	8	20.4761	3.64622	37.3061	10.2314	3.35494	0.00899733	0.26966
TRINITY_DN89308_c10_g1_i5	3	0	56	30	22.5617	1.36733	43.756	32.001	5.00005	0.000476659	0.0346706
TRINITY_DN89390_c6_g1_i1	1	0	33	23	14.6887	0.455778	28.9216	63.4554	5.98767	0.00218921	0.105115
TRINITY_DN89390_c11_g1_i1	0	4	67	48	30.7055	1.92341	59.4876	30.9282	4.95085	6.92285e-05	0.00782002
TRINITY_DN89390_c11_g3_i3	0	0	31	6	8.98482	0	17.9696	Inf	Inf	0.00752658	0.241344
TRINITY_DN89390_c11_g3_i7	0	2	43	10	13.438	0.961705	25.9144	26.9463	4.75201	0.00733299	0.23729
TRINITY_DN89390_c12_g1_i1	3	1	97	52	38.8305	1.84819	75.8128	41.0201	5.35826	5.13255e-06	0.000950488
TRINITY_DN89390_c12_g1_i3	10	4	203	173	101.485	6.48119	196.488	30.3167	4.92204	3.2477e-09	1.77912e-06
TRINITY_DN89390_c12_g1_i4	8	5	100	69	46.6404	6.05049	87.2303	14.4171	3.84971	8.05279e-05	0.00880053
TRINITY_DN89390_c12_g1_i5	9	11	152	113	73.3839	9.39138	137.376	14.6279	3.87065	3.74421e-06	0.000732741
TRINITY_DN89390_c12_g1_i7	1	0	49	26	19.2975	0.455778	38.1392	83.6793	6.3868	0.000282368	0.0234609
TRINITY_DN89390_c12_g1_i8	0	0	23	13	9.18561	0	18.3712	Inf	Inf	0.00752967	0.241344
TRINITY_DN89390_c14_g1_i1	1	0	24	23	12.5936	0.455778	24.7314	54.2619	5.76187	0.00556023	0.198174
TRINITY_DN89347_c12_g1_i1	5	0	39	44	23.1863	2.27889	44.0936	19.3487	4.27417	0.00156378	0.0829012
TRINITY_DN89347_c14_g1_i2	112	60	17	14	48.0327	79.8983	16.1672	0.202348	-2.30509	0.00931552	0.27551
TRINITY_DN89347_c18_g1_i1	0	0	28	14	10.6443	0	21.2886	Inf	Inf	0.0036866	0.15001
TRINITY_DN89307_c0_g1_i1	1	2	30	24	14.7659	1.41748	28.1143	19.834	4.3099	0.00964734	0.281007
TRINITY_DN89307_c10_g2_i1	0	1	32	19	13.2895	0.480853	26.0982	54.2748	5.76221	0.00388578	0.155629
TRINITY_DN89307_c11_g1_i1	0	2	31	39	19.1917	0.961705	37.4217	38.9119	5.28214	0.000947209	0.0578106
TRINITY_DN89307_c11_g1_i2	2	0	54	17	18.0367	0.911556	35.1619	38.5736	5.26954	0.00116435	0.0671885
TRINITY_DN89307_c11_g1_i4	2	0	82	37	30.4494	0.911556	59.9873	65.8076	6.04018	1.15661e-05	0.00186794
TRINITY_DN89307_c12_g1_i1	0	0	15	22	9.97586	0	19.9517	Inf	Inf	0.00578092	0.203089
TRINITY_DN89398_c2_g3_i4	11	164	15	4	46.6074	83.8734	9.34149	0.111376	-3.16649	0.00115203	0.0666908
TRINITY_DN89345_c8_g1_i1	0	0	23	24	12.4276	0	24.8553	Inf	Inf	0.00179175	0.0911715
TRINITY_DN89345_c9_g1_i1	4	6	67	45	31.2137	4.70823	57.7193	12.2592	3.6158	0.00121272	0.0690915
TRINITY_DN89345_c9_g1_i2	9	1	108	62	45.7058	4.58285	86.8287	18.9464	4.24385	2.73372e-05	0.00375307
TRINITY_DN89345_c10_g1_i3	14	16	270	101	99.6578	14.0745	185.241	13.1614	3.71824	8.76327e-07	0.000216752
TRINITY_DN89345_c10_g2_i3	2	1	52	34	22.822	1.39241	44.2516	31.7806	4.99007	0.000454132	0.0334618
TRINITY_DN89345_c10_g4_i1	4	2	69	22	23.9389	2.78482	45.0929	16.1924	4.01725	0.00155036	0.0824594
TRINITY_DN89345_c10_g5_i1	2	12	83	63	41.2303	6.68179	75.7787	11.3411	3.50349	0.00042803	0.0320238
TRINITY_DN89337_c5_g7_i1	16	2	151	95	67.2774	8.25415	126.301	15.3015	3.9356	5.4249e-06	0.000993033
TRINITY_DN89322_c2_g5_i7	20	22	107	100	64.2284	19.6943	108.763	5.52253	2.46533	0.00235061	0.109866
TRINITY_DN89380_c2_g1_i1	1	6	34	37	20.4902	3.34089	37.6396	11.2663	3.49394	0.00892399	0.268233
TRINITY_DN89380_c4_g1_i1	74	32	3	6	27.0242	49.1148	4.93348	0.100448	-3.31548	0.00406893	0.160591
TRINITY_DN89380_c4_g1_i4	68	21	2	0	21.011	41.0908	0.931154	0.0226609	-5.46365	0.000596293	0.0410172
TRINITY_DN89382_c7_g1_i1	5	7	192	100	76.9907	5.64486	148.337	26.2782	4.71579	5.98869e-08	2.18039e-05
TRINITY_DN89382_c7_g1_i2	1	0	38	7	11.137	0.455778	21.8181	47.8701	5.58105	0.00843603	0.259479
TRINITY_DN89382_c7_g7_i1	0	0	32	8	9.80706	0	19.6141	Inf	Inf	0.00513747	0.187789
TRINITY_DN89382_c7_g10_i1	0	0	25	11	9.06173	0	18.1235	Inf	Inf	0.00778062	0.246551
TRINITY_DN89382_c7_g1_i3	1	1	40	20	15.6744	0.936631	30.4122	32.4698	5.02103	0.0032891	0.138836
TRINITY_DN89382_c8_g1_i1	4	0	92	14	26.4543	1.82311	51.0855	28.0211	4.80844	0.000195262	0.0175953
TRINITY_DN89327_c4_g2_i2	44	0	0	0	10.0271	20.0542	0	0	#NAME?	0.00628608	0.214341
TRINITY_DN89327_c5_g2_i1	36	35	322	243	163.196	33.2378	293.154	8.81989	3.14076	3.1361e-06	0.000634077
TRINITY_DN89327_c5_g2_i2	28	42	432	281	199.862	32.9576	366.767	11.1284	3.47618	1.49268e-07	4.79213e-05
TRINITY_DN89305_c8_g1_i3	0	1	28	26	14.4215	0.480853	28.3621	58.9828	5.88222	0.00257611	0.117187
TRINITY_DN89305_c8_g3_i2	1	1	13	35	13.8101	0.936631	26.6835	28.4888	4.83233	0.00876656	0.265203
TRINITY_DN89305_c10_g1_i1	1	3	55	37	24.6575	1.89834	47.4167	24.978	4.64259	0.000480097	0.0348568
TRINITY_DN89305_c11_g5_i1	0	0	65	31	24.2678	0	48.5357	Inf	Inf	6.88163e-06	0.00121266
TRINITY_DN89305_c11_g7_i2	3	9	237	109	90.1438	5.69501	174.593	30.6571	4.93815	5.20351e-09	2.67939e-06
TRINITY_DN89305_c11_g2_i4	2	6	49	58	30.3992	3.79667	57.0018	15.0136	3.9082	0.000790417	0.0505469
TRINITY_DN89305_c11_g4_i3	5	2	103	81	49.4706	3.24059	95.7005	29.5318	4.8842	2.31346e-06	0.000492621
TRINITY_DN89305_c12_g1_i1	21	19	151	110	76.925	18.7075	135.142	7.22396	2.85279	0.000244991	0.0210115
TRINITY_DN89305_c12_g2_i2	0	6	53	45	27.0431	2.88512	51.2012	17.7467	4.14948	0.000742695	0.0482421
TRINITY_DN89305_c13_g1_i1	4	1	39	48	24.3777	2.30396	46.4515	20.1615	4.33353	0.00108899	0.064004
TRINITY_DN89305_c13_g2_i3	28	49	836	528	368.39	36.3236	700.456	19.2838	4.26932	5.36588e-11	5.56939e-08
TRINITY_DN89305_c13_g2_i8	2	6	68	11	20.97	3.79667	38.1433	10.0465	3.32862	0.00808211	0.2523
TRINITY_DN89305_c13_g2_i9	13	12	170	160	92.5783	11.6953	173.461	14.8317	3.89061	9.33434e-07	0.000228736
TRINITY_DN89305_c13_g2_i11	13	20	442	309	201.735	15.5422	387.927	24.9597	4.64153	6.04811e-11	6.11783e-08
TRINITY_DN89305_c13_g2_i12	17	7	106	93	57.6425	11.1142	104.171	9.37277	3.22848	0.000228952	0.0199773
TRINITY_DN89305_c13_g2_i15	5	2	76	27	27.2699	3.24059	51.2992	15.8302	3.98461	0.000904535	0.0558625
TRINITY_DN89369_c0_g13_i1	52	26	213	82	91.853	36.2026	147.503	4.07439	2.02658	0.0038726	0.155379
TRINITY_DN89397_c4_g1_i1	0	0	25	10	8.767	0	17.534	Inf	Inf	0.00888104	0.267416
TRINITY_DN89397_c9_g1_i1	2	2	46	22	18.1289	1.87326	34.3846	18.3555	4.19814	0.00445677	0.170435
TRINITY_DN89397_c9_g1_i3	0	1	43	12	13.7871	0.480853	27.0933	56.3443	5.8162	0.00284335	0.125379
TRINITY_DN89397_c9_g1_i4	5	2	68	52	32.7758	3.24059	62.311	19.2283	4.26516	0.000228207	0.0199292
TRINITY_DN89397_c9_g1_i5	0	0	40	11	12.5536	0	25.1071	Inf	Inf	0.00141258	0.0774325
TRINITY_DN89397_c9_g1_i7	3	0	79	28	27.3264	1.36733	53.2854	38.9703	5.2843	8.03558e-05	0.00879142
TRINITY_DN89388_c0_g4_i1	78	66	6	0	35.0402	67.2869	2.79346	0.0415157	-4.5902	0.000122144	0.012168
TRINITY_DN89388_c0_g6_i1	82	3	2	0	19.8737	38.8163	0.931154	0.0239887	-5.3815	0.000889598	0.0552066
TRINITY_DN89309_c4_g1_i1	0	1	27	23	13.3045	0.480853	26.1281	54.337	5.76386	0.00407421	0.160591
TRINITY_DN89309_c9_g2_i1	0	0	15	18	8.79695	0	17.5939	Inf	Inf	0.00985973	0.285036
TRINITY_DN89309_c11_g1_i1	0	4	58	24	21.5369	1.92341	41.1505	21.3945	4.41917	0.00127633	0.0718003
TRINITY_DN89309_c11_g2_i2	0	0	37	18	13.9183	0	27.8366	Inf	Inf	0.000801446	0.05103
TRINITY_DN89309_c11_g6_i2	2	4	46	44	25.0938	2.83497	47.3527	16.7031	4.06204	0.00137644	0.0759348
TRINITY_DN89309_c11_g5_i3	0	1	37	10	11.8009	0.480853	23.1209	48.0832	5.58746	0.00660382	0.221495
TRINITY_DN89309_c13_g1_i1	0	0	39	19	14.6786	0	29.3572	Inf	Inf	0.000560316	0.0391883
TRINITY_DN89309_c15_g1_i1	0	0	26	13	9.88398	0	19.768	Inf	Inf	0.00530515	0.192199
TRINITY_DN89372_c1_g1_i2	14818	15201	1206	949	7592.02	14063.2	1120.88	0.0797034	-3.64922	0.000226704	0.0198598
TRINITY_DN89372_c1_g1_i11	705	2971	106	11	902.886	1749.94	55.8352	0.031907	-4.96998	1.38727e-12	2.5583e-09
TRINITY_DN89372_c1_g3_i1	668	173	38	41	214.753	387.647	41.8597	0.107984	-3.21111	6.79521e-07	0.000174949
TRINITY_DN89372_c1_g1_i12	299	183	56	34	135.194	224.274	46.1139	0.205614	-2.28199	0.000746114	0.0484086
TRINITY_DN89372_c1_g1_i13	171	638	52	22	210.95	384.722	37.1781	0.0966362	-3.37129	5.5974e-07	0.000148151
TRINITY_DN89372_c1_g1_i14	10125	11381	922	793	5492.02	10087.3	896.702	0.0888938	-3.49177	7.66267e-05	0.00846991
TRINITY_DN89372_c1_g1_i17	45	1846	7	3	456.596	908.164	5.02741	0.0055358	-7.49699	1.12464e-20	1.6515e-16
TRINITY_DN89372_c1_g1_i19	29	48	0	4	19.3282	36.2985	2.35783	0.0649567	-3.94438	0.00474431	0.177936
TRINITY_DN89306_c7_g1_i1	6	2	48	28	21.2744	3.69637	38.8525	10.511	3.39383	0.00885476	0.267124
TRINITY_DN89306_c8_g1_i2	1	6	52	27	21.7331	3.34089	40.1254	12.0104	3.58621	0.00526825	0.191178
TRINITY_DN89332_c3_g2_i2	102	24	15	0	32.5067	58.0298	6.98366	0.120346	-3.05474	0.00630447	0.214802
TRINITY_DN89341_c2_g2_i1	6	6	96	84	49.9148	5.61978	94.2098	16.764	4.06729	2.72616e-05	0.00374399
TRINITY_DN89341_c2_g5_i2	22	28	143	90	71.5598	23.491	119.629	5.09254	2.34838	0.00223652	0.106619
TRINITY_DN89341_c2_g11_i1	79	94	14	16	48.578	81.2066	15.9494	0.196405	-2.34809	0.00766211	0.244011
TRINITY_DN89341_c2_g11_i2	125	128	6	12	64.1942	118.521	9.86695	0.0832504	-3.5864	2.60393e-05	0.00360988
TRINITY_DN89335_c3_g1_i1	0	0	27	8	8.64312	0	17.2862	Inf	Inf	0.00917579	0.272699
TRINITY_DN89335_c3_g1_i4	0	0	25	11	9.06173	0	18.1235	Inf	Inf	0.00778062	0.246551
TRINITY_DN89335_c3_g1_i6	2	6	72	48	32.8061	3.79667	61.8155	16.2815	4.02516	0.000352843	0.0276533
TRINITY_DN89335_c3_g1_i8	0	8	81	48	34.9263	3.84682	66.0057	17.1585	4.10085	0.000192119	0.0173593
TRINITY_DN89379_c12_g1_i1	2	1	49	19	17.7027	1.39241	34.013	24.4274	4.61043	0.00282548	0.124877
TRINITY_DN89379_c13_g1_i1	0	1	37	19	14.4535	0.480853	28.426	59.1159	5.88547	0.002314	0.108821
TRINITY_DN89379_c13_g2_i1	0	0	23	22	11.8382	0	23.6763	Inf	Inf	0.0023138	0.108821
TRINITY_DN89379_c17_g1_i1	0	0	32	7	9.51234	0	19.0247	Inf	Inf	0.00586947	0.205146
TRINITY_DN89371_c0_g1_i2	100	122	30	16	63.8202	104.242	23.3986	0.224465	-2.15544	0.00815762	0.254157
TRINITY_DN89371_c0_g1_i4	84	86	14	10	46.0257	79.6387	12.4127	0.155862	-2.68166	0.00378021	0.152799
TRINITY_DN89371_c0_g1_i14	88	117	16	21	58.098	96.3682	19.8278	0.205751	-2.28103	0.00542306	0.194904
TRINITY_DN89385_c1_g1_i1	0	0	35	1	8.44233	0	16.8847	Inf	Inf	0.0091812	0.272759
TRINITY_DN89385_c13_g1_i1	6	1	59	15	19.7632	3.21552	36.3109	11.2924	3.49728	0.00861372	0.26269
TRINITY_DN89385_c13_g3_i1	2	1	54	15	17.6877	1.39241	33.983	24.4059	4.60916	0.00270629	0.121354
TRINITY_DN89385_c13_g3_i2	0	4	62	18	20.6997	1.92341	39.476	20.524	4.35924	0.00162033	0.0849791
TRINITY_DN89318_c2_g1_i1	0	0	78	32	27.5888	0	55.1777	Inf	Inf	1.70907e-06	0.000379835
TRINITY_DN89318_c3_g1_i3	32	8	118	59	54.0739	18.4317	89.7161	4.86749	2.28318	0.00658436	0.22122
TRINITY_DN89318_c4_g1_i2	34	30	144	108	80.3133	29.922	130.705	4.36817	2.12703	0.00424568	0.165149
TRINITY_DN89311_c4_g1_i1	0	6	120	91	56.1975	2.88512	109.51	37.9568	5.24629	1.96354e-07	6.04441e-05
TRINITY_DN89311_c4_g3_i1	0	0	20	14	8.78197	0	17.5639	Inf	Inf	0.00935041	0.275682
TRINITY_DN89344_c14_g3_i4	3	2	41	34	20.7296	2.32904	39.1302	16.801	4.07048	0.00330896	0.139446
TRINITY_DN89324_c3_g9_i3	1040	1003	169	128	555.219	956.304	154.133	0.161176	-2.63329	1.20156e-05	0.00192677
TRINITY_DN89324_c3_g8_i3	48	37	187	131	101.975	39.6689	164.282	4.14133	2.05009	0.00339481	0.141951
TRINITY_DN89324_c3_g9_i9	996	940	174	130	531.798	905.956	157.64	0.174004	-2.52281	2.52391e-05	0.0035137
TRINITY_DN89324_c3_g9_i11	1027	880	220	150	541.04	891.234	190.846	0.214136	-2.2234	0.000178911	0.0163938
TRINITY_DN89324_c3_g13_i2	8	9	138	93	63.5215	7.9739	119.069	14.9324	3.90037	8.37205e-06	0.00142955
TRINITY_DN89353_c3_g2_i2	18349	24440	2092	2211	11196.2	20115.1	2277.28	0.113212	-3.1429	0.00486532	0.180791
TRINITY_DN89353_c3_g4_i2	880	1234	59	85	536.015	994.457	77.5729	0.0780054	-3.68028	3.94075e-09	2.09164e-06
TRINITY_DN89361_c5_g6_i3	34	17	133	69	63.1326	23.6709	102.594	4.33419	2.11576	0.00733297	0.23729
TRINITY_DN89301_c4_g1_i1	0	0	28	33	16.2441	0	32.4883	Inf	Inf	0.000312796	0.0253567
TRINITY_DN89301_c9_g2_i1	0	0	20	18	9.96089	0	19.9218	Inf	Inf	0.0054882	0.196373
TRINITY_DN89301_c9_g1_i3	8	4	76	40	32.2659	5.56963	58.9622	10.5864	3.40414	0.00172354	0.0886334
TRINITY_DN89301_c9_g3_i1	0	2	39	18	14.8647	0.961705	28.7677	29.9133	4.90271	0.00450889	0.171797
TRINITY_DN89391_c3_g1_i2	1	0	28	17	11.7564	0.455778	23.0569	50.5881	5.66073	0.00738019	0.238403
TRINITY_DN89319_c4_g2_i2	127	140	18	26	74.4547	125.203	23.7063	0.189343	-2.40093	0.00160187	0.0842596
TRINITY_DN89329_c6_g4_i1	31	29	931	502	378.717	28.0738	729.36	25.9801	4.69933	1.67402e-12	3.03073e-09
TRINITY_DN89329_c6_g4_i2	23	34	551	281	224.501	26.8319	422.171	15.7339	3.97581	2.58554e-09	1.46448e-06
TRINITY_DN89329_c6_g2_i4	5	7	259	152	107.913	5.64486	210.182	37.2342	5.21856	3.29092e-10	2.54349e-07
TRINITY_DN89329_c6_g7_i1	0	3	31	37	18.8427	1.44256	36.2428	25.124	4.65099	0.00225771	0.107256
TRINITY_DN89329_c6_g2_i6	15	16	166	112	78.9177	14.5303	143.305	9.86249	3.30195	2.92491e-05	0.00396476
TRINITY_DN89329_c6_g2_i9	33	25	576	385	261.088	27.062	495.114	18.2955	4.19342	3.69818e-10	2.79825e-07
TRINITY_DN26583_c0_g1_i1	0	0	16	18	9.02974	0	18.0595	Inf	Inf	0.0087717	0.265203
TRINITY_DN70695_c1_g1_i1	2	1	27	32	16.4128	1.39241	31.4332	22.5747	4.49664	0.00557712	0.198305
TRINITY_DN70695_c1_g2_i1	0	0	51	20	17.7668	0	35.5336	Inf	Inf	0.000124672	0.0123362
TRINITY_DN70695_c3_g1_i1	2	3	78	54	35.2499	2.35411	68.1457	28.9475	4.85537	3.43502e-05	0.00452925
TRINITY_DN70695_c3_g1_i3	0	0	26	11	9.29452	0	18.589	Inf	Inf	0.00692626	0.228772
TRINITY_DN70651_c0_g1_i1	0	0	26	21	12.2418	0	24.4836	Inf	Inf	0.00187886	0.0943065
TRINITY_DN70657_c0_g1_i1	0	0	25	14	9.94592	0	19.8918	Inf	Inf	0.00521739	0.189975
TRINITY_DN70678_c0_g1_i1	0	0	27	8	8.64312	0	17.2862	Inf	Inf	0.00917579	0.272699
TRINITY_DN70678_c1_g1_i1	0	0	27	20	12.1799	0	24.3597	Inf	Inf	0.00190888	0.0953864
TRINITY_DN71275_c0_g1_i1	0	0	34	4	9.09373	0	18.1875	Inf	Inf	0.00693421	0.228844
TRINITY_DN71201_c0_g1_i1	0	0	10	26	9.99083	0	19.9817	Inf	Inf	0.00609795	0.21024
TRINITY_DN57503_c0_g1_i1	0	0	16	18	9.02974	0	18.0595	Inf	Inf	0.0087717	0.265203
TRINITY_DN56051_c1_g1_i1	2	4	68	42	29.6257	2.83497	56.4165	19.9002	4.31471	0.000316059	0.0255481
TRINITY_DN56041_c0_g1_i1	0	0	30	8	9.34149	0	18.683	Inf	Inf	0.00648247	0.218705
TRINITY_DN80327_c3_g2_i1	0	0	43	12	13.5467	0	27.0933	Inf	Inf	0.000887366	0.0551026
TRINITY_DN80327_c3_g2_i2	2	0	58	40	25.7467	0.911556	50.5818	55.4895	5.79414	6.75069e-05	0.00767145
TRINITY_DN80327_c4_g1_i1	0	1	28	16	11.4742	0.480853	22.4675	46.7242	5.5461	0.00825234	0.255781
TRINITY_DN80363_c0_g1_i3	146	170	34	24	89.1326	148.289	29.9766	0.202151	-2.3065	0.0018263	0.0923371
TRINITY_DN80342_c0_g1_i1	0	0	33	4	8.86094	0	17.7219	Inf	Inf	0.00778166	0.246551
TRINITY_DN80396_c0_g1_i1	0	0	18	18	9.49531	0	18.9906	Inf	Inf	0.00693826	0.228844
TRINITY_DN80398_c0_g1_i1	0	0	38	10	11.7933	0	23.5865	Inf	Inf	0.002004	0.0987157
TRINITY_DN80379_c0_g1_i1	123	107	538	461	314.866	107.512	522.22	4.85733	2.28016	0.000155052	0.0146163
TRINITY_DN80379_c0_g1_i2	12	18	75	88	50.4576	14.1247	86.7906	6.1446	2.61932	0.00330809	0.139446
TRINITY_DN80357_c0_g2_i1	139	158	26	28	83.9688	139.328	28.6098	0.205342	-2.2839	0.0020108	0.0989769
TRINITY_DN43392_c0_g1_i1	0	0	14	20	9.15362	0	18.3072	Inf	Inf	0.00849681	0.260367
TRINITY_DN81304_c0_g1_i1	0	0	16	19	9.32446	0	18.6489	Inf	Inf	0.00767726	0.244277
TRINITY_DN81304_c1_g1_i1	1	0	32	20	13.5717	0.455778	26.6876	58.554	5.8717	0.00346542	0.143799
TRINITY_DN81345_c0_g1_i2	0	0	13	22	9.51029	0	19.0206	Inf	Inf	0.0073153	0.236866
TRINITY_DN81306_c2_g1_i1	0	0	36	8	10.7382	0	21.4764	Inf	Inf	0.00324003	0.137188
TRINITY_DN81371_c0_g1_i1	0	0	18	18	9.49531	0	18.9906	Inf	Inf	0.00693826	0.228844
TRINITY_DN81332_c0_g1_i1	0	0	27	10	9.23258	0	18.4652	Inf	Inf	0.00704234	0.231065
TRINITY_DN78744_c0_g1_i1	2	2	42	29	19.2609	1.87326	36.6485	19.564	4.29013	0.00316472	0.135082
TRINITY_DN25703_c0_g1_i1	0	0	37	4	9.79209	0	19.5842	Inf	Inf	0.00489853	0.18151
TRINITY_DN82108_c0_g1_i4	70	89	8	17	44.2229	74.7003	13.7454	0.184007	-2.44217	0.00676354	0.22518
TRINITY_DN82112_c0_g1_i1	80	59	14	0	35.6753	64.8325	6.51808	0.100537	-3.3142	0.00252855	0.115713
TRINITY_DN82112_c0_g1_i2	80	69	10	8	39.5062	69.6411	9.37143	0.134568	-2.8936	0.00344347	0.143344
TRINITY_DN82135_c0_g2_i1	0	0	53	26	20.0007	0	40.0015	Inf	Inf	4.54637e-05	0.00562077
TRINITY_DN82184_c1_g1_i1	13	10	64	86	45.612	10.7336	80.4903	7.49888	2.90668	0.00212045	0.102641
TRINITY_DN82104_c1_g1_i2	0	2	39	12	13.0964	0.961705	25.231	26.2357	4.71346	0.00864666	0.263073
TRINITY_DN82137_c0_g1_i1	0	0	25	34	15.8405	0	31.681	Inf	Inf	0.000387009	0.0296396
TRINITY_DN82156_c0_g1_i1	276	414	37	50	185.783	324.868	46.6992	0.143748	-2.79838	1.50151e-05	0.00230927
TRINITY_DN82114_c0_g1_i1	12561	13709	505	422	6400.45	12317	483.868	0.0392844	-4.6699	1.84932e-06	0.00040555
TRINITY_DN82114_c0_g2_i1	2985	2033	155	86	1230.46	2338.07	122.858	0.0525467	-4.25026	4.30811e-10	3.19871e-07
TRINITY_DN82114_c0_g3_i1	15796	21413	477	485	9001.97	17496	507.967	0.0290334	-5.10614	5.50146e-06	0.00100426
TRINITY_DN82114_c0_g1_i2	6051	3285	201	178	2268.01	4337.51	198.504	0.0457646	-4.44962	2.24795e-09	1.28798e-06
TRINITY_DN82114_c0_g1_i3	2078	1215	94	58	804.648	1531.34	77.9528	0.0509049	-4.29605	7.23556e-11	7.11864e-08
TRINITY_DN82117_c0_g1_i2	0	0	35	6	9.91597	0	19.8319	Inf	Inf	0.0047333	0.177617
TRINITY_DN82145_c0_g1_i3	66	60	253	278	170.296	58.9325	281.66	4.77937	2.25682	0.000532262	0.0377186
TRINITY_DN82171_c0_g1_i1	0	0	23	16	10.0698	0	20.1396	Inf	Inf	0.00504707	0.185621
TRINITY_DN82191_c0_g1_i1	65	51	8	6	30.7052	54.149	7.26136	0.1341	-2.89862	0.00791267	0.248914
TRINITY_DN68202_c0_g1_i1	0	1	43	11	13.4924	0.480853	26.5038	55.1184	5.78446	0.00319835	0.135888
TRINITY_DN68201_c0_g1_i1	0	0	32	8	9.80706	0	19.6141	Inf	Inf	0.00513747	0.187789
TRINITY_DN2526_c0_g1_i1	11	3	8	100	34.5632	6.45611	62.6704	9.70714	3.27905	0.00334028	0.140417
TRINITY_DN77770_c1_g1_i1	0	0	31	20	13.111	0	26.222	Inf	Inf	0.00121875	0.0693484
TRINITY_DN77727_c0_g1_i1	121	123	18	6	63.1056	114.294	11.9171	0.104267	-3.26164	0.000171252	0.01582
TRINITY_DN77727_c0_g1_i2	109	105	16	8	56.1671	100.169	12.1649	0.121443	-3.04164	0.000589193	0.0406274
TRINITY_DN77726_c0_g1_i1	73	62	10	8	36.228	63.0846	9.37143	0.148553	-2.75095	0.0066935	0.223721
TRINITY_DN77718_c2_g1_i1	2	1	39	18	15.0801	1.39241	28.7677	20.6604	4.3688	0.00787738	0.248392
TRINITY_DN77768_c0_g1_i1	274	365	48	40	173.16	300.394	45.926	0.152886	-2.70947	3.85971e-05	0.00496537
TRINITY_DN69914_c0_g1_i1	0	0	30	18	12.2888	0	24.5776	Inf	Inf	0.00176223	0.0901085
TRINITY_DN24416_c0_g1_i1	2	5	111	29	36.0446	3.31582	68.7733	20.741	4.37441	6.85769e-05	0.00775968
TRINITY_DN90380_c10_g3_i1	0	2	101	47	37.8448	0.961705	74.7278	77.7034	6.27991	9.84024e-07	0.000239358
TRINITY_DN90380_c10_g4_i1	1	2	78	38	30.0659	1.41748	58.7144	41.4216	5.37231	3.47913e-05	0.00457676
TRINITY_DN90366_c5_g1_i3	126	107	16	10	61.1115	108.879	13.3438	0.122556	-3.02849	0.000393992	0.0300468
TRINITY_DN90383_c1_g1_i4	5	0	91	41	34.4071	2.27889	66.5353	29.1964	4.86772	3.87241e-05	0.00497107
TRINITY_DN90383_c1_g1_i5	6	13	94	50	41.1114	8.98575	73.2371	8.15036	3.02686	0.00161186	0.0846242
TRINITY_DN90383_c1_g1_i16	1	2	45	21	17.3735	1.41748	33.3296	23.5132	4.5554	0.00331167	0.139522
TRINITY_DN90305_c8_g1_i1	0	0	70	28	24.5476	0	49.0952	Inf	Inf	5.87617e-06	0.00106482
TRINITY_DN90305_c9_g1_i2	0	4	60	32	24.3603	1.92341	46.7973	24.3304	4.60469	0.00050419	0.0362016
TRINITY_DN90305_c15_g1_i1	1	0	50	24	18.9408	0.455778	37.4258	82.1142	6.35956	0.000323353	0.0259434
TRINITY_DN90367_c2_g6_i3	4	2	52	65	32.6548	2.78482	62.5248	22.452	4.48877	0.000160361	0.0150133
TRINITY_DN90373_c3_g2_i1	454	418	2157	1555	1164.39	407.92	1920.86	4.70891	2.23539	0.000256012	0.0217031
TRINITY_DN90373_c3_g2_i3	826	833	3467	2609	1964.54	777.023	3152.05	4.05657	2.02026	0.00191472	0.0955645
TRINITY_DN90373_c3_g2_i4	937	1019	4110	3226	2366.08	917.053	3815.11	4.16019	2.05665	0.00229636	0.108352
TRINITY_DN90373_c3_g2_i8	856	954	3988	3120	2272.35	848.879	3695.83	4.35377	2.12227	0.00155669	0.0825859
TRINITY_DN90373_c3_g2_i9	62	55	383	300	204.929	54.7051	355.153	6.49214	2.69869	2.37908e-05	0.00335208
TRINITY_DN90317_c0_g1_i2	0	1	44	46	24.0406	0.480853	47.6004	98.9917	6.62924	4.66341e-05	0.00573151
TRINITY_DN90317_c0_g1_i3	0	4	57	59	31.6197	1.92341	61.3159	31.8787	4.99452	5.81329e-05	0.00682327
TRINITY_DN90317_c0_g1_i4	0	6	59	38	26.3768	2.88512	49.8684	17.2847	4.11143	0.000848839	0.0534213
TRINITY_DN90317_c0_g1_i5	2	4	44	41	23.7441	2.83497	44.6532	15.7509	3.97736	0.00207554	0.101095
TRINITY_DN90317_c0_g1_i7	4	2	57	25	22.0296	2.78482	41.2743	14.8212	3.88959	0.00303265	0.131242
TRINITY_DN90317_c0_g1_i8	0	0	26	22	12.5365	0	25.0731	Inf	Inf	0.00165315	0.0861389
TRINITY_DN90337_c3_g1_i1	0	0	25	14	9.94592	0	19.8918	Inf	Inf	0.00521739	0.189975
TRINITY_DN90337_c3_g1_i2	0	0	20	15	9.0767	0	18.1534	Inf	Inf	0.0081897	0.254337
TRINITY_DN90337_c4_g3_i1	123	109	12	2	57.6197	108.474	6.76584	0.0623731	-4.00293	2.13416e-05	0.00307474
TRINITY_DN90336_c4_g1_i6	6	10	106	55	44.6573	7.54319	81.7713	10.8404	3.43835	0.000321132	0.025824
TRINITY_DN90336_c4_g1_i8	3	11	108	33	38.1956	6.65671	69.7344	10.4758	3.38899	0.000680268	0.0452471
TRINITY_DN90387_c2_g1_i3	35	11	0	0	10.6208	21.2416	0	0	#NAME?	0.00490206	0.181527
TRINITY_DN90326_c2_g1_i2	8	6	70	44	32.5289	6.53134	58.5265	8.96088	3.16364	0.00308272	0.13257
TRINITY_DN90326_c11_g1_i1	0	0	35	2	8.73706	0	17.4741	Inf	Inf	0.00804634	0.251798
TRINITY_DN90326_c15_g1_i1	0	0	24	12	9.12367	0	18.2473	Inf	Inf	0.0076541	0.243795
TRINITY_DN90307_c7_g1_i1	0	0	29	12	10.2876	0	20.5752	Inf	Inf	0.0042764	0.16595
TRINITY_DN90376_c7_g3_i2	34	33	480	216	191.082	31.3646	350.8	11.1846	3.48344	1.43559e-07	4.6427e-05
TRINITY_DN90376_c7_g2_i5	0	10	79	34	30.8153	4.80853	56.8222	11.817	3.56279	0.00121217	0.0690915
TRINITY_DN90376_c7_g4_i2	21	21	412	242	177.068	19.6692	334.467	17.0045	4.08785	4.71269e-09	2.45535e-06
TRINITY_DN90376_c7_g2_i9	5	8	73	28	28.3088	6.12571	50.4919	8.24263	3.0431	0.0057181	0.201561
TRINITY_DN90376_c7_g2_i10	0	4	30	33	17.6714	1.92341	33.4194	17.3751	4.11895	0.00611884	0.210667
TRINITY_DN90303_c0_g1_i1	269	320	76	48	170.077	276.477	63.6778	0.230319	-2.1183	0.0011036	0.0647187
TRINITY_DN90303_c0_g1_i2	223	280	56	50	145.911	236.277	55.5452	0.235085	-2.08875	0.00147431	0.0798672
TRINITY_DN90303_c0_g1_i4	120	124	18	12	64.8865	114.319	15.4539	0.135182	-2.88703	0.000514048	0.0367232
TRINITY_DN90389_c3_g1_i2	404	383	8	10	188.96	368.301	9.61919	0.0261178	-5.25882	2.73688e-12	4.62591e-09
TRINITY_DN90389_c3_g1_i11	82	24	0	0	24.4571	48.9142	0	0	#NAME?	1.10878e-05	0.00180544
TRINITY_DN90389_c3_g1_i13	91	111	31	8	56.9995	94.8504	19.1486	0.201882	-2.30842	0.00785016	0.247751
TRINITY_DN90331_c1_g1_i3	25	21	0	0	10.7462	21.4924	0	0	#NAME?	0.00473292	0.177617
TRINITY_DN90331_c2_g4_i1	2205	218	16	12	562.169	1109.82	14.5227	0.0130857	-6.25586	8.0868e-18	5.82967e-14
TRINITY_DN90331_c2_g4_i2	150	28	3	1	41.9084	81.8305	1.98619	0.024272	-5.36456	4.1076e-06	0.000792127
TRINITY_DN90346_c1_g1_i2	487	249	1871	973	893.167	341.696	1444.64	4.22784	2.07992	0.000419607	0.0315093
TRINITY_DN90346_c4_g1_i1	27	15	126	62	57.3639	19.5188	95.2091	4.87782	2.28624	0.00525383	0.190863
TRINITY_DN90341_c0_g1_i1	3563	438	60	36	941.852	1834.55	49.1551	0.0267941	-5.22194	6.4681e-14	1.70968e-10
TRINITY_DN90341_c0_g1_i3	209	68	6	13	69.206	127.956	10.4564	0.0817191	-3.61318	1.32555e-05	0.00208723
TRINITY_DN90341_c1_g2_i3	32	44	4	0	18.8024	35.7424	1.86231	0.0521036	-4.26247	0.00543004	0.195049
TRINITY_DN90341_c1_g1_i4	11	34	0	0	10.6813	21.3625	0	0	#NAME?	0.00501856	0.184888
TRINITY_DN90393_c1_g1_i18	390	509	104	78	258.453	422.507	94.3977	0.223423	-2.16215	0.000421803	0.0316383
TRINITY_DN90302_c0_g1_i1	310	228	15	8	131.312	250.926	11.6993	0.0466247	-4.42276	7.97973e-09	3.8211e-06
TRINITY_DN90302_c0_g1_i3	210	419	9	21	156.88	297.191	16.5688	0.0557514	-4.16485	6.17073e-09	3.06594e-06
TRINITY_DN90349_c0_g1_i2	608	749	147	125	389.697	637.272	142.122	0.223016	-2.16478	0.000259815	0.0219271
TRINITY_DN90349_c0_g3_i1	50	44	179	166	112.567	43.9464	181.188	4.12294	2.04367	0.00316407	0.135082
TRINITY_DN90377_c2_g1_i4	8	14	58	64	37.5535	10.3782	64.7288	6.23702	2.64086	0.00793514	0.249203
TRINITY_DN90377_c2_g3_i2	305	237	2665	1393	1157.43	252.974	2061.88	8.15054	3.0269	1.37405e-06	0.000316789
TRINITY_DN90377_c2_g3_i3	213	176	1641	1023	774.369	181.711	1367.03	7.52309	2.91133	1.66458e-06	0.000371758
TRINITY_DN90322_c0_g3_i1	704	1173	97	78	488.023	884.908	91.1387	0.102992	-3.27939	1.25527e-07	4.11891e-05
TRINITY_DN90342_c1_g4_i5	1354	1229	235	196	716.518	1208.09	224.944	0.186198	-2.42509	5.02054e-05	0.00608024
TRINITY_DN90365_c5_g1_i1	0	0	25	10	8.767	0	17.534	Inf	Inf	0.00888104	0.267416
TRINITY_DN90365_c8_g2_i3	1	16	181	126	83.3453	8.14942	158.541	19.4543	4.28202	2.16378e-07	6.57403e-05
TRINITY_DN90357_c2_g1_i1	652	627	67	80	338.506	598.662	78.3503	0.130876	-2.93373	1.60405e-06	0.000360536
TRINITY_DN90357_c2_g1_i2	408	462	38	50	227.638	408.111	47.1648	0.115569	-3.11318	1.13183e-06	0.000268557
TRINITY_DN90357_c2_g1_i3	422	524	68	56	254.487	444.305	64.6689	0.145551	-2.78041	9.66648e-06	0.00160765
TRINITY_DN90357_c2_g1_i4	270	279	30	24	142.666	257.218	28.1143	0.109301	-3.19362	4.61487e-06	0.00087089
TRINITY_DN90357_c2_g1_i6	641	818	88	114	396.83	685.491	108.169	0.157798	-2.66385	8.3461e-06	0.00142696
TRINITY_DN90357_c2_g1_i8	868	799	99	106	444.196	779.816	108.575	0.139231	-2.84445	2.37113e-06	0.000502741
TRINITY_DN90357_c2_g1_i9	776	847	110	116	440.278	760.966	119.591	0.157156	-2.66973	8.22347e-06	0.00141025
TRINITY_DN90372_c2_g5_i1	1	2	68	31	25.675	1.41748	49.9324	35.2261	5.13857	0.000151503	0.0143878
TRINITY_DN90372_c3_g2_i1	0	0	22	22	11.6054	0	23.2108	Inf	Inf	0.00258813	0.11741
TRINITY_DN90372_c3_g1_i2	0	0	23	15	9.77507	0	19.5501	Inf	Inf	0.00576673	0.202806
TRINITY_DN90372_c3_g9_i1	2	3	73	38	29.3703	2.35411	56.3865	23.9523	4.58209	0.000184631	0.0168092
TRINITY_DN90352_c1_g1_i1	0	3	34	49	23.0778	1.44256	44.713	30.9957	4.95399	0.000498416	0.0358714
TRINITY_DN90352_c8_g4_i1	0	0	36	18	13.6855	0	27.371	Inf	Inf	0.000897653	0.0555593
TRINITY_DN90306_c2_g1_i1	22	40	869	407	336.878	29.2612	644.496	22.0256	4.46111	1.26464e-11	1.69397e-08
TRINITY_DN90306_c2_g2_i1	0	0	38	21	15.0353	0	30.0705	Inf	Inf	0.000483104	0.0350174
TRINITY_DN90306_c2_g1_i2	0	2	27	25	14.1344	0.961705	27.307	28.3944	4.82753	0.00669636	0.223759
TRINITY_DN90306_c2_g1_i3	5	2	223	144	95.9731	3.24059	188.706	58.2318	5.86373	8.0488e-11	7.78354e-08
TRINITY_DN90358_c0_g4_i2	86	116	14	12	54.2837	94.9758	13.5916	0.143106	-2.80485	0.00134438	0.0746506
TRINITY_DN90358_c0_g4_i3	116	139	14	24	70.1869	119.709	20.6651	0.172628	-2.53426	0.00110502	0.0647736
TRINITY_DN90345_c3_g4_i2	29	28	0	0	13.3407	26.6814	0	0	#NAME?	0.00150906	0.08092
TRINITY_DN90369_c5_g1_i6	0	2	50	15	16.5412	0.961705	32.1207	33.3997	5.06177	0.00215007	0.103746
TRINITY_DN90347_c2_g3_i1	438	686	150	64	318.529	529.496	107.562	0.20314	-2.29945	0.000196661	0.0176931
TRINITY_DN90351_c1_g1_i1	3959	23986	3154	1253	7772.59	13338.2	2207.02	0.165467	-2.59539	0.00818916	0.254337
TRINITY_DN90351_c1_g3_i1	5754	32365	1333	903	9669.12	18185.3	1152.89	0.0633969	-3.97944	0.00032337	0.0259434
TRINITY_DN90351_c1_g2_i4	31	15	0	0	10.671	21.3419	0	0	#NAME?	0.00483347	0.179894
TRINITY_DN90351_c1_g4_i1	228	74	12	3	73.4279	139.5	7.3553	0.052726	-4.24534	1.32252e-06	0.000306646
TRINITY_DN90351_c2_g1_i1	1261	10735	1289	571	3336.7	5736.69	936.709	0.163284	-2.61455	0.000627782	0.0426318
TRINITY_DN90313_c2_g1_i10	22	10	130	96	65.9743	14.8356	117.113	7.89403	2.98076	0.000290015	0.0239404
TRINITY_DN90356_c2_g2_i3	26	14	0	0	9.29108	18.5822	0	0	#NAME?	0.00912095	0.271763
TRINITY_DN90356_c4_g3_i1	152	165	30	28	89.5455	148.619	30.4721	0.205035	-2.28606	0.00177077	0.0903592
TRINITY_DN90394_c1_g4_i1	182	208	44	18	107.032	182.969	31.0956	0.16995	-2.55681	0.000448395	0.0331685
TRINITY_DN90391_c1_g1_i1	52	46	0	8	25.2677	45.8197	4.71566	0.102918	-3.28044	0.00471493	0.177313
TRINITY_DN90300_c3_g1_i1	2	2	136	76	54.9953	1.87326	108.117	57.7161	5.8509	4.46113e-08	1.70732e-05
TRINITY_DN90300_c3_g1_i2	11	13	115	83	56.8655	11.2646	102.466	9.09628	3.18528	0.000248535	0.0212236
TRINITY_DN90300_c3_g2_i1	1	8	100	70	46.0612	4.3026	87.8197	20.4109	4.35126	1.67964e-05	0.00252735
TRINITY_DN90300_c3_g1_i4	4	4	126	72	52.4251	3.74652	101.104	26.986	4.75414	1.72774e-06	0.000383339
TRINITY_DN90300_c3_g2_i2	20	19	558	277	220.662	18.2518	423.072	23.1798	4.5348	6.03295e-11	6.11783e-08
TRINITY_DN90300_c3_g1_i6	26	26	575	308	236.806	24.3524	449.26	18.4483	4.20541	4.35459e-10	3.22718e-07
TRINITY_DN90300_c3_g1_i7	15	4	147	102	68.6623	8.76008	128.565	14.6762	3.8754	6.13191e-06	0.0011046
TRINITY_DN90300_c3_g3_i2	6	23	176	107	79.4039	13.7943	145.014	10.5126	3.39405	1.62969e-05	0.00246999
TRINITY_DN90300_c3_g3_i3	0	0	43	13	13.8414	0	27.6828	Inf	Inf	0.000779145	0.0499711
TRINITY_DN90300_c3_g3_i4	15	23	356	249	165.208	17.8963	312.52	17.4629	4.12622	5.8492e-09	2.93562e-06
TRINITY_DN90300_c3_g1_i9	7	11	253	136	103.219	8.47982	197.957	23.3445	4.54501	1.2093e-08	5.49856e-06
TRINITY_DN90300_c3_g1_i10	0	5	63	28	24.1202	2.40426	45.8362	19.0645	4.25282	0.000946658	0.0577888
TRINITY_DN90315_c6_g1_i4	117	119	33	16	67.6714	110.547	24.7954	0.224296	-2.15652	0.00712394	0.233119
TRINITY_DN90321_c4_g3_i1	12	0	109	75	50.2133	5.46933	94.9572	17.3618	4.11784	2.29407e-05	0.00325366
TRINITY_DN90321_c4_g6_i1	0	0	14	19	8.85889	0	17.7178	Inf	Inf	0.00970557	0.282122
TRINITY_DN90321_c4_g9_i1	0	0	31	18	12.5216	0	25.0431	Inf	Inf	0.00157581	0.083337
TRINITY_DN90321_c4_g11_i1	3	3	53	21	19.932	2.80989	37.0542	13.1871	3.72105	0.00591542	0.206261
TRINITY_DN90321_c4_g11_i2	2	12	107	42	40.6279	6.68179	74.574	11.1608	3.48037	0.000405493	0.030717
TRINITY_DN90321_c4_g5_i5	5	4	68	59	35.3198	4.2023	66.4372	15.8097	3.98274	0.000300344	0.0246264
TRINITY_DN90328_c5_g2_i2	0	0	23	15	9.77507	0	19.5501	Inf	Inf	0.00576673	0.202806
TRINITY_DN90381_c2_g1_i2	0	4	79	27	27.3097	1.92341	52.6959	27.3971	4.77595	0.000169959	0.0157225
TRINITY_DN90381_c3_g2_i1	0	2	37	35	19.4095	0.961705	37.8574	39.3648	5.29884	0.000820222	0.0519368
TRINITY_DN90381_c3_g4_i1	0	0	21	26	12.5515	0	25.103	Inf	Inf	0.00173605	0.0890534
TRINITY_DN90381_c3_g3_i2	2	2	38	40	21.5717	1.87326	41.2702	22.0312	4.46148	0.00152434	0.0815189
TRINITY_DN90350_c1_g1_i1	7	3	57	39	27.0799	4.633	49.5267	10.69	3.41819	0.00355062	0.146337
TRINITY_DN90316_c1_g1_i2	610	276	26	16	216.138	410.74	21.5363	0.052433	-4.25338	9.12842e-10	6.01615e-07
TRINITY_DN90316_c1_g1_i3	10510	4371	121	47	3488.04	6892.03	84.0393	0.0121937	-6.35772	1.64178e-12	2.98598e-09
TRINITY_DN90316_c1_g1_i5	989	3675	156	62	1163.54	2217.9	109.176	0.0492252	-4.34446	2.52953e-10	2.05518e-07
TRINITY_DN90316_c1_g2_i1	235	34	3	0	62.4268	123.457	1.39673	0.0113135	-6.46581	5.25869e-09	2.70429e-06
TRINITY_DN90316_c1_g1_i8	1046	2043	84	47	762.969	1459.13	66.813	0.0457897	-4.44883	2.45e-11	2.96157e-08
TRINITY_DN90316_c1_g1_i9	111	71	2	9	45.4841	84.7319	6.23627	0.0736001	-3.76415	9.91262e-05	0.0103482
TRINITY_DN90316_c1_g1_i10	465	309	16	36	194.595	360.52	28.6697	0.0795232	-3.65248	4.25946e-08	1.64283e-05
TRINITY_DN90399_c4_g1_i2	2	2	46	16	16.3606	1.87326	30.8479	16.4675	4.04155	0.00805849	0.251824
TRINITY_DN90399_c5_g4_i1	200	375	1408	907	730.823	271.475	1190.17	4.38408	2.13228	0.000255339	0.0216507
TRINITY_DN49583_c0_g1_i2	0	0	30	6	8.75203	0	17.5041	Inf	Inf	0.00844754	0.259479
TRINITY_DN82830_c1_g1_i1	0	0	30	23	13.7624	0	27.5248	Inf	Inf	0.00092475	0.0567449
TRINITY_DN82898_c0_g1_i1	90	52	8	14	39.0007	66.0243	11.977	0.181403	-2.46273	0.00930799	0.275349
TRINITY_DN82898_c0_g1_i3	80	72	14	2	39.3903	71.0836	7.69699	0.108281	-3.20715	0.00202687	0.0995578
TRINITY_DN82840_c0_g2_i1	0	0	27	11	9.52731	0	19.0546	Inf	Inf	0.00616417	0.211769
TRINITY_DN82827_c0_g1_i1	1941	2418	527	383	1259.24	2047.37	471.121	0.230111	-2.1196	0.000646117	0.0435475
TRINITY_DN82819_c3_g1_i1	0	0	24	18	10.892	0	21.7841	Inf	Inf	0.00345434	0.14349
TRINITY_DN82813_c1_g1_i1	1	2	43	30	19.5605	1.41748	37.7035	26.5989	4.7333	0.00154624	0.0823681
TRINITY_DN82811_c0_g2_i1	77	143	12	28	62.9743	103.857	22.0917	0.212713	-2.23302	0.00444411	0.170113
TRINITY_DN82848_c0_g1_i2	76	74	632	362	288.925	70.2222	507.628	7.22889	2.85377	3.34456e-06	0.000668722
TRINITY_DN82848_c0_g2_i1	11	4	82	82	46.7249	6.93697	86.5128	12.4713	3.64054	0.000180902	0.0165419
TRINITY_DN82846_c0_g1_i1	0	0	20	20	10.5503	0	21.1007	Inf	Inf	0.00420876	0.164244
TRINITY_DN82846_c2_g1_i1	0	0	23	13	9.18561	0	18.3712	Inf	Inf	0.00752967	0.241344
TRINITY_DN82891_c5_g3_i2	0	2	45	13	14.7878	0.961705	28.6139	29.7533	4.89498	0.00436797	0.168075
TRINITY_DN82816_c1_g1_i1	0	0	32	9	10.1018	0	20.2036	Inf	Inf	0.00449775	0.171422
TRINITY_DN82816_c1_g2_i1	0	2	35	26	16.2914	0.961705	31.6211	32.8802	5.03915	0.00274738	0.12261
TRINITY_DN14328_c0_g1_i1	39	10	13	52849	15590.4	22.5839	31158.3	1379.67	10.4301	6.62329e-09	3.25409e-06
TRINITY_DN14308_c0_g1_i1	2	0	42	18	15.538	0.911556	30.1645	33.0912	5.04838	0.0033862	0.141773
TRINITY_DN71353_c0_g1_i1	0	0	15	23	10.2706	0	20.5412	Inf	Inf	0.00505949	0.185778
TRINITY_DN71360_c0_g1_i1	0	0	50	7	13.7025	0	27.4051	Inf	Inf	0.000771539	0.0495917
TRINITY_DN71347_c0_g1_i1	0	0	36	21	14.5697	0	29.1394	Inf	Inf	0.000606776	0.041558
TRINITY_DN71304_c0_g1_i1	172	208	10	10	94.4807	178.411	10.5503	0.059135	-4.07984	3.52882e-07	9.92999e-05
TRINITY_DN71304_c0_g1_i3	58	81	2	10	36.105	65.3842	6.82573	0.104394	-3.25989	0.00138151	0.0761823
TRINITY_DN71318_c0_g1_i1	0	0	25	19	11.4196	0	22.8391	Inf	Inf	0.00271212	0.121368
TRINITY_DN89984_c2_g1_i2	18	60	190	104	93.4092	37.0552	149.763	4.04163	2.01494	0.00387625	0.15543
TRINITY_DN89935_c3_g1_i9	263	5	14	4	65.5749	122.274	8.87591	0.0725904	-3.78408	1.62106e-05	0.00246013
TRINITY_DN89968_c0_g1_i1	8	6	117	75	52.6066	6.53134	98.6818	15.109	3.91733	2.85071e-05	0.0038841
TRINITY_DN89991_c2_g1_i5	0	0	20	14	8.78197	0	17.5639	Inf	Inf	0.00935041	0.275682
TRINITY_DN89991_c2_g1_i6	2	0	45	9	13.5838	0.911556	26.2561	28.8036	4.84818	0.00678664	0.225769
TRINITY_DN89991_c2_g1_i13	0	0	17	23	10.7362	0	21.4723	Inf	Inf	0.00401091	0.159123
TRINITY_DN89960_c1_g4_i1	1093	1094	217	234	631.591	1024.22	238.963	0.233313	-2.09966	0.000314959	0.0254852
TRINITY_DN89989_c1_g1_i16	328	386	68	36	193.992	335.104	52.8797	0.157801	-2.66382	4.59689e-05	0.00566556
TRINITY_DN89921_c1_g4_i2	60	72	12	7	35.8406	61.9681	9.71313	0.156744	-2.67352	0.0091104	0.271612
TRINITY_DN89945_c8_g1_i4	0	2	32	17	12.9405	0.961705	24.9192	25.9115	4.69552	0.00983518	0.284637
TRINITY_DN89945_c10_g1_i1	9	4	70	29	27.855	6.02541	49.6847	8.24586	3.04367	0.00643985	0.217991
TRINITY_DN89945_c10_g2_i1	0	2	23	30	14.6769	0.961705	28.392	29.5226	4.88375	0.00571269	0.201406
TRINITY_DN89945_c10_g1_i5	8	10	153	87	65.4854	8.45475	122.516	14.4908	3.85707	7.46382e-06	0.00129695
TRINITY_DN89939_c1_g4_i6	759	832	169	116	446.532	746.005	147.06	0.19713	-2.34278	8.93788e-05	0.00953907
TRINITY_DN89993_c2_g1_i1	13	27	130	99	68.8947	18.9081	118.881	6.28731	2.65244	0.000807961	0.0513459
TRINITY_DN89993_c3_g7_i1	777	1863	124	11	657.092	1249.97	64.2156	0.0513738	-4.28282	1.68868e-10	1.4337e-07
TRINITY_DN89993_c3_g8_i1	1222	386	66	39	398.143	742.57	53.7169	0.0723393	-3.78908	3.21155e-09	1.76608e-06
TRINITY_DN89997_c1_g1_i4	53	62	278	173	142.688	53.9691	231.407	4.28776	2.10022	0.00124876	0.0705842
TRINITY_DN89997_c1_g1_i6	62	78	413	276	210.369	65.7647	354.974	5.39763	2.43233	9.7292e-05	0.0101916
TRINITY_DN89997_c1_g1_i7	58	52	338	208	165.706	51.4395	279.972	5.44275	2.44434	0.000153538	0.0145219
TRINITY_DN89997_c1_g1_i11	64	66	352	246	184.898	60.9061	308.89	5.07158	2.34243	0.000222112	0.0195136
TRINITY_DN89997_c1_g1_i12	64	76	346	312	205.358	65.7146	345	5.24998	2.39231	0.000152679	0.014458
TRINITY_DN89997_c1_g1_i14	56	86	350	232	183.292	66.8769	299.706	4.48146	2.16397	0.000559129	0.0391329
TRINITY_DN89997_c1_g1_i16	38	48	187	159	110.594	40.4005	180.787	4.47486	2.16184	0.00182608	0.0923371
TRINITY_DN89997_c1_g1_i17	21	14	113	96	62.7507	16.3033	109.198	6.69793	2.74371	0.000912307	0.0561937
TRINITY_DN89997_c1_g1_i24	26	26	210	150	105.271	24.3524	186.19	7.64565	2.93464	5.00973e-05	0.00607243
TRINITY_DN89997_c1_g1_i25	19	24	216	150	104.592	20.2002	188.983	9.3555	3.22581	1.13882e-05	0.00184222
TRINITY_DN89997_c1_g1_i26	71	75	409	326	225.504	68.4242	382.584	5.59136	2.4832	7.03815e-05	0.00791643
TRINITY_DN89916_c6_g1_i1	0	0	64	24	21.972	0	43.9439	Inf	Inf	1.76439e-05	0.00262105
TRINITY_DN89916_c6_g2_i1	2	6	83	55	37.4299	3.79667	71.0631	18.7172	4.22629	9.99375e-05	0.0104109
TRINITY_DN89916_c6_g4_i1	0	0	15	18	8.79695	0	17.5939	Inf	Inf	0.00985973	0.285036
TRINITY_DN89916_c6_g1_i2	0	2	66	22	22.3289	0.961705	43.6962	45.4361	5.50577	0.000209166	0.0185862
TRINITY_DN89916_c6_g1_i4	3	4	50	26	20.9477	3.29074	38.6048	11.7313	3.55229	0.00669321	0.223721
TRINITY_DN89916_c6_g5_i2	0	0	27	21	12.4746	0	24.9492	Inf	Inf	0.00167974	0.0871381
TRINITY_DN89999_c2_g1_i4	1152	1103	261	231	656.558	1055.44	257.68	0.244146	-2.03419	0.000518803	0.036983
TRINITY_DN89999_c2_g1_i10	301	358	74	68	191.935	309.334	74.5358	0.240956	-2.05316	0.00106503	0.0629976
TRINITY_DN89999_c2_g1_i11	122	160	22	18	76.6971	132.541	20.8529	0.157332	-2.66812	0.000613892	0.0419113
TRINITY_DN89999_c2_g1_i19	268	396	58	64	188.647	312.566	64.7288	0.207088	-2.27168	0.000323753	0.0259553
TRINITY_DN89912_c9_g1_i3	0	0	26	17	11.0629	0	22.1258	Inf	Inf	0.00313302	0.134242
TRINITY_DN89912_c9_g3_i1	0	0	20	14	8.78197	0	17.5639	Inf	Inf	0.00935041	0.275682
TRINITY_DN89912_c9_g4_i1	0	2	50	23	18.899	0.961705	36.8364	38.3032	5.25939	0.00087474	0.0545235
TRINITY_DN89912_c9_g1_i5	0	1	66	24	22.678	0.480853	44.8751	93.3239	6.54418	6.30694e-05	0.0072862
TRINITY_DN89912_c9_g1_i6	0	0	29	19	12.3507	0	24.7014	Inf	Inf	0.00173427	0.0890463
TRINITY_DN89912_c9_g1_i10	6	3	87	26	30.0042	4.17723	55.8311	13.3656	3.74045	0.000937628	0.0573613
TRINITY_DN89912_c9_g8_i1	8	1	88	29	31.0961	4.12708	58.0651	14.0693	3.81448	0.000710797	0.046791
TRINITY_DN89912_c9_g4_i3	2	0	59	27	22.148	0.911556	43.3844	47.5938	5.5727	0.000237786	0.0205715
TRINITY_DN89912_c9_g8_i2	2	4	87	20	27.5647	2.83497	52.2944	18.4462	4.20525	0.000472239	0.0344503
TRINITY_DN89912_c9_g9_i1	2	3	53	19	19.1147	2.35411	35.8753	15.2394	3.92973	0.00493545	0.18261
TRINITY_DN89912_c10_g1_i1	0	0	25	10	8.767	0	17.534	Inf	Inf	0.00888104	0.267416
TRINITY_DN89912_c11_g1_i1	0	0	17	19	9.55725	0	19.1145	Inf	Inf	0.0068262	0.226543
TRINITY_DN89974_c10_g1_i1	0	0	43	11	13.2519	0	26.5038	Inf	Inf	0.00101006	0.060559
TRINITY_DN89974_c10_g1_i2	4	0	38	25	17.1257	1.82311	32.4284	17.7874	4.15278	0.0067277	0.224288
TRINITY_DN89933_c1_g1_i1	0	155	0	0	37.2661	74.5322	0	0	#NAME?	1.27341e-07	4.16232e-05
TRINITY_DN89933_c1_g3_i1	348	4	0	1	80.5618	160.534	0.589458	0.00367185	-8.08928	3.65397e-12	5.86541e-09
TRINITY_DN89933_c1_g1_i2	11	1710	19	3	418.943	827.272	10.6143	0.0128305	-6.28427	5.61301e-17	3.32163e-13
TRINITY_DN89933_c1_g4_i1	37	680	0	1	172.217	343.844	0.589458	0.00171432	-9.18815	3.96047e-18	3.01976e-14
TRINITY_DN89933_c1_g1_i6	456	64	12	4	123.277	238.609	7.94476	0.0332961	-4.9085	1.01165e-09	6.59718e-07
TRINITY_DN89933_c1_g5_i1	8	88	4	4	25.0907	45.9613	4.22014	0.0918195	-3.44506	0.00515647	0.188292
TRINITY_DN89933_c1_g6_i1	2085	867	280	211	810.967	1367.2	254.737	0.186321	-2.42414	5.43732e-05	0.00648792
TRINITY_DN89915_c4_g1_i1	269	84	53	16	98.5514	162.996	34.1069	0.20925	-2.2567	0.00210074	0.101948
TRINITY_DN89915_c4_g1_i2	640	475	93	63	300.269	520.103	80.4345	0.154651	-2.69291	1.31126e-05	0.00206884
TRINITY_DN89915_c5_g1_i1	0	1	56	23	20.0553	0.480853	39.6298	82.4158	6.36485	0.00019431	0.0175254
TRINITY_DN89965_c2_g2_i2	457	441	28	11	219.933	420.347	19.5202	0.0464383	-4.42854	3.56813e-10	2.71547e-07
TRINITY_DN89965_c3_g1_i1	453	189	74	16	170.616	297.349	43.884	0.147584	-2.76039	4.68471e-05	0.00575235
TRINITY_DN89965_c3_g5_i1	116	92	7	2	50.7733	97.1087	4.43795	0.0457009	-4.45163	1.06597e-05	0.00174502
TRINITY_DN89965_c3_g1_i6	395	144	40	9	136.602	249.275	23.9282	0.0959912	-3.38095	2.91005e-06	0.000596278
TRINITY_DN89965_c3_g1_i7	129	90	2	14	55.6278	102.072	9.18356	0.0899713	-3.47439	7.09119e-05	0.00795803
TRINITY_DN89965_c3_g1_i9	241	111	30	8	90.95	163.217	18.683	0.114467	-3.127	5.83719e-05	0.00684929
TRINITY_DN89902_c3_g1_i21	149	14	6	2	39.3076	74.6428	3.97238	0.0532185	-4.23193	0.000104353	0.0107747
TRINITY_DN89973_c2_g1_i1	6	0	39	42	22.8247	2.73467	42.9147	15.6929	3.97204	0.00282968	0.125029
TRINITY_DN89958_c2_g6_i2	60	42	4	6	26.4708	47.5425	5.39905	0.113563	-3.13844	0.00670668	0.223794
TRINITY_DN89942_c2_g9_i1	171	180	34	17	95.1709	164.491	25.8504	0.157153	-2.66975	0.000352569	0.0276484
TRINITY_DN89951_c4_g2_i1	25	32	175	115	88.0227	26.7817	149.264	5.57334	2.47854	0.000728452	0.0476133
TRINITY_DN89976_c4_g1_i1	0	0	26	25	13.4207	0	26.8414	Inf	Inf	0.00112289	0.0654727
TRINITY_DN89976_c14_g1_i1	0	0	31	10	10.1637	0	20.3275	Inf	Inf	0.00442242	0.169529
TRINITY_DN89985_c19_g1_i1	0	0	39	20	14.9733	0	29.9467	Inf	Inf	0.000491483	0.0355079
TRINITY_DN89946_c3_g1_i1	2	1	42	16	15.189	1.39241	28.9856	20.8169	4.37968	0.00736055	0.237982
TRINITY_DN89946_c8_g1_i1	4	5	56	33	24.8759	4.22737	45.5244	10.769	3.42881	0.0044696	0.170787
TRINITY_DN89946_c8_g1_i2	7	3	191	113	80.0835	4.633	155.534	33.5709	5.06914	1.14906e-08	5.26083e-06
TRINITY_DN89946_c8_g1_i3	0	2	38	22	15.8109	0.961705	30.66	31.8809	4.99462	0.00319495	0.135773
TRINITY_DN89946_c8_g2_i1	0	0	35	14	12.2738	0	24.5476	Inf	Inf	0.00168091	0.0871416
TRINITY_DN89946_c8_g3_i1	2	0	39	20	15.4291	0.911556	29.9467	32.8523	5.03792	0.0036359	0.148526
TRINITY_DN89946_c8_g1_i6	1	0	31	15	11.8653	0.455778	23.2748	51.066	5.67429	0.0068493	0.2271
TRINITY_DN89946_c8_g1_i8	0	5	58	29	23.251	2.40426	44.0977	18.3415	4.19704	0.00129243	0.0724104
TRINITY_DN89946_c8_g1_i10	11	2	247	99	89.6646	5.97526	173.354	29.0119	4.85857	8.89933e-09	4.22066e-06
TRINITY_DN89956_c3_g1_i2	12	6	215	95	82.226	8.35445	156.098	18.6844	4.22376	3.05679e-07	8.82724e-05
TRINITY_DN89956_c3_g1_i8	12	19	243	146	106.901	14.6055	199.196	13.6384	3.7696	5.47945e-07	0.000145808
TRINITY_DN89972_c3_g3_i8	90	110	20	14	55.7389	93.9138	17.5639	0.187022	-2.41872	0.00462964	0.175169
TRINITY_DN89972_c3_g3_i9	56	78	14	6	36.5424	63.0301	10.0548	0.159524	-2.64815	0.00980277	0.284143
TRINITY_DN89972_c3_g3_i10	70	84	4	4	38.2581	72.2961	4.22014	0.058373	-4.09855	0.000155829	0.0146716
TRINITY_DN89972_c3_g3_i15	78	80	14	6	42.0369	74.0189	10.0548	0.135841	-2.88001	0.00330917	0.139446
TRINITY_DN89972_c3_g4_i2	10	4	86	72	44.4809	6.48119	82.4806	12.7261	3.66972	0.000203901	0.0182167
TRINITY_DN89972_c4_g1_i1	517	606	146	92	324.619	527.034	122.204	0.231872	-2.1086	0.000479822	0.0348432
TRINITY_DN89972_c4_g1_i4	219	386	60	66	176.132	285.424	66.8388	0.234173	-2.09435	0.000954442	0.0581208
TRINITY_DN89972_c4_g1_i6	296	440	80	56	208.371	346.485	70.2558	0.202767	-2.30211	0.000281337	0.0233997
TRINITY_DN89943_c3_g10_i1	2364	2789	587	456	1480.32	2418.56	542.086	0.224136	-2.15755	0.000647109	0.0435901
TRINITY_DN89979_c2_g1_i7	18	28	0	0	10.8339	21.6679	0	0	#NAME?	0.00461906	0.174852
TRINITY_DN89918_c4_g1_i1	214	0	0	0	48.7682	97.5365	0	0	#NAME?	2.07085e-09	1.19864e-06
TRINITY_DN89962_c1_g6_i1	0	0	18	18	9.49531	0	18.9906	Inf	Inf	0.00693826	0.228844
TRINITY_DN89981_c7_g3_i3	143	127	30	26	77.7689	126.245	29.2932	0.232036	-2.10758	0.00507061	0.186083
TRINITY_DN89981_c7_g3_i10	475	569	132	81	299.651	490.1	109.202	0.222816	-2.16607	0.000377611	0.029128
TRINITY_DN89981_c7_g3_i11	462	484	90	98	271.485	443.302	99.6688	0.224833	-2.15308	0.000339504	0.0269003
TRINITY_DN89981_c7_g3_i13	529	584	128	111	323.474	521.924	125.024	0.239544	-2.06164	0.000535902	0.037902
TRINITY_DN89981_c7_g3_i15	117	83	17	9	53.2284	93.2368	13.2199	0.141789	-2.81818	0.00152082	0.0813748
TRINITY_DN89988_c3_g1_i1	6	14	295	131	112.015	9.4666	214.564	22.6654	4.50242	6.93791e-09	3.38254e-06
TRINITY_DN89988_c3_g1_i5	26	23	517	281	214.625	22.9098	406.341	17.7365	4.14865	1.081e-09	6.95787e-07
TRINITY_DN89988_c3_g4_i2	2	8	106	88	52.9909	4.75838	101.223	21.2727	4.41093	5.15181e-06	0.000953609
TRINITY_DN89988_c3_g1_i9	0	4	89	33	31.4059	1.92341	60.8885	31.6565	4.98443	4.66784e-05	0.00573518
TRINITY_DN89988_c3_g2_i2	0	2	42	28	18.5104	0.961705	36.0591	37.4949	5.22862	0.00109826	0.0644626
TRINITY_DN89982_c2_g4_i1	37	36	140	132	88.5818	34.1745	142.989	4.18409	2.06492	0.00472407	0.177421
TRINITY_DN89930_c3_g2_i2	87	59	10	8	38.6972	68.023	9.37143	0.137769	-2.85968	0.00400845	0.159045
TRINITY_DN89932_c6_g1_i4	2	7	97	46	38.2768	4.27752	72.276	16.8967	4.07867	0.000115055	0.0116076
TRINITY_DN89904_c1_g1_i1	288	8	16	4	72.4589	135.111	9.80706	0.0725853	-3.78418	9.05054e-06	0.00152699
TRINITY_DN89904_c1_g2_i3	618	59	16	8	161.103	310.041	12.1649	0.0392364	-4.67166	3.91035e-10	2.94664e-07
TRINITY_DN89904_c1_g2_i5	218	41	6	10	63.8813	119.075	8.68804	0.072963	-3.77669	1.21238e-05	0.00193906
TRINITY_DN89904_c1_g2_i6	196	42	6	7	58.224	109.528	6.91967	0.063177	-3.98446	1.18337e-05	0.00190341
TRINITY_DN89904_c1_g2_i7	58	12	0	0	16.1027	32.2053	0	0	#NAME?	0.000417461	0.0314136
TRINITY_DN89904_c1_g3_i5	1040	79	10	20	264.221	511.996	16.4449	0.0321192	-4.96042	1.06159e-12	1.98542e-09
TRINITY_DN89904_c1_g2_i10	643	98	16	4	174.998	340.189	9.80706	0.0288283	-5.11637	2.03037e-11	2.5315e-08
TRINITY_DN89904_c1_g2_i11	166	20	0	6	44.4065	85.2762	3.53675	0.041474	-4.59165	8.98612e-06	0.00151741
TRINITY_DN89931_c1_g6_i1	2	0	44	23	17.4772	0.911556	34.0429	37.346	5.22288	0.00159103	0.0839084
TRINITY_DN89969_c3_g1_i5	18	17	276	237	142.29	16.3785	268.201	16.3752	4.03344	3.01057e-08	1.21183e-05
TRINITY_DN89969_c3_g1_i7	4	10	157	117	74.3469	6.63164	142.062	21.4219	4.42101	3.12246e-07	8.98415e-05
TRINITY_DN89969_c3_g1_i9	10	12	174	124	82.2156	10.328	154.103	14.9209	3.89926	1.57211e-06	0.000354102
TRINITY_DN89911_c1_g3_i1	53	2	0	0	12.559	25.1179	0	0	#NAME?	0.00202622	0.099538
TRINITY_DN89911_c1_g1_i2	20	43	2	0	15.3617	29.7922	0.931154	0.0312549	-4.99977	0.00554227	0.197743
TRINITY_DN89911_c1_g4_i1	473	38	0	2	117.517	233.855	1.17892	0.00504122	-7.63201	2.45962e-14	7.3324e-11
TRINITY_DN89911_c1_g2_i3	56998	3827	466	528	14173.4	27818.6	528.193	0.018987	-5.71884	3.96896e-05	0.00505345
TRINITY_DN89911_c1_g2_i7	1890	179	23	20	484.995	947.493	22.4974	0.0237442	-5.39628	5.99453e-15	1.96426e-11
TRINITY_DN89911_c1_g2_i9	22704	1698	243	190	5694.8	11164.5	225.132	0.0201651	-5.632	1.06211e-08	4.93105e-06
TRINITY_DN89970_c1_g1_i4	44	48	8	0	23.4299	43.1352	3.72462	0.0863476	-3.5337	0.00733104	0.237279
TRINITY_DN89975_c0_g2_i7	296	71	17	13	92.3143	169.051	15.5778	0.0921484	-3.4399	8.27567e-06	0.00141676
TRINITY_DN89975_c1_g1_i3	79	53	12	1	33.834	61.4916	6.17638	0.100443	-3.31556	0.00285625	0.125693
TRINITY_DN89975_c1_g2_i2	162	27	4	2	44.9301	86.819	3.04122	0.0350295	-4.83529	7.64503e-06	0.00132423
TRINITY_DN89905_c2_g1_i3	0	3	93	47	36.2229	1.44256	71.0032	49.2203	5.62118	4.83857e-06	0.000905777
TRINITY_DN89947_c1_g3_i1	43	136	3	2	43.785	84.9944	2.57565	0.0303037	-5.04436	6.22747e-06	0.00111624
TRINITY_DN89947_c1_g2_i3	20	67	6	0	22.0631	41.3327	2.79346	0.0675848	-3.88716	0.00513206	0.187712
TRINITY_DN89908_c0_g3_i1	2	10	208	108	83.1108	5.72008	160.501	28.0593	4.81041	1.9196e-08	8.26382e-06
TRINITY_DN89908_c0_g5_i1	556	572	76	72	303.143	528.46	77.8248	0.147267	-2.76349	6.99981e-06	0.00122803
TRINITY_DN89908_c0_g1_i3	134	67	5	4	48.9885	93.2914	4.68572	0.0502267	-4.3154	1.61618e-05	0.00245516
TRINITY_DN89908_c0_g3_i2	6	2	358	176	137.059	3.69637	270.421	73.1585	6.19295	2.84209e-13	6.36641e-10
TRINITY_DN89908_c0_g1_i8	109	54	4	2	39.3435	75.6458	3.04122	0.0402035	-4.63654	3.68566e-05	0.00478808
TRINITY_DN89908_c0_g1_i9	82	44	7	4	32.0741	58.5313	5.61687	0.0959635	-3.38137	0.0023166	0.108922
TRINITY_DN89929_c3_g1_i1	18	25	116	61	55.0946	20.2253	89.9639	4.44808	2.15318	0.00875978	0.265187
TRINITY_DN89949_c11_g1_i1	2	0	54	9	15.6789	0.911556	30.4463	33.4004	5.06179	0.00285267	0.125575
TRINITY_DN89949_c11_g3_i2	0	3	41	17	15.276	1.44256	29.1094	20.179	4.33479	0.00724143	0.235494
TRINITY_DN89949_c11_g1_i4	6	3	107	85	52.0489	4.17723	99.9206	23.9203	4.58017	3.78615e-06	0.000739854
TRINITY_DN89914_c11_g1_i1	0	1	36	10	11.5681	0.480853	22.6554	47.115	5.55811	0.00730341	0.236636
TRINITY_DN89914_c11_g3_i1	0	2	36	20	14.7558	0.961705	28.5499	29.6868	4.89175	0.00484158	0.180128
TRINITY_DN89914_c14_g2_i1	2	5	112	41	39.8141	3.31582	76.3124	23.0146	4.52448	2.55645e-05	0.00355151
TRINITY_DN64485_c0_g1_i1	5	2	50	29	21.8069	3.24059	40.3731	12.4586	3.63906	0.00521629	0.189975
TRINITY_DN56590_c0_g1_i1	0	0	20	24	11.7293	0	23.4585	Inf	Inf	0.00250903	0.115033
TRINITY_DN39385_c0_g1_i1	0	0	34	10	10.8621	0	21.7242	Inf	Inf	0.00313422	0.134242
TRINITY_DN83011_c2_g1_i4	0	0	31	13	11.0479	0	22.0958	Inf	Inf	0.00298414	0.12965
TRINITY_DN83039_c0_g1_i1	4	22	94	42	40.4617	12.4019	68.5215	5.52509	2.466	0.00765757	0.243886
TRINITY_DN83033_c1_g1_i1	0	0	15	23	10.2706	0	20.5412	Inf	Inf	0.00505949	0.185778
TRINITY_DN83065_c0_g1_i1	144	125	18	20	72.9541	125.739	20.1695	0.160409	-2.64018	0.000713909	0.0469024
TRINITY_DN83065_c0_g1_i2	178	204	34	30	106.368	179.222	33.5134	0.186993	-2.41894	0.000646445	0.0435527
TRINITY_DN83065_c0_g1_i3	129	161	26	20	80.0534	136.213	23.8942	0.175418	-2.51113	0.00103277	0.0615762
TRINITY_DN83037_c0_g1_i1	113	10	6	2	30.1419	56.3114	3.97238	0.070543	-3.82535	0.0011332	0.0658372
TRINITY_DN83080_c0_g1_i2	80	68	2	12	38.5824	69.1602	8.00465	0.115741	-3.11103	0.00146395	0.0794795
TRINITY_DN83036_c0_g1_i3	54	62	6	4	29.7881	54.4249	5.15129	0.0946496	-3.40126	0.00295987	0.128877
TRINITY_DN86388_c12_g1_i1	8	2	71	38	30.0316	4.60793	55.4554	12.0348	3.58914	0.00153968	0.0820545
TRINITY_DN86388_c12_g2_i1	1	0	119	39	39.4241	0.455778	78.3925	171.997	7.42624	1.35336e-07	4.39468e-05
TRINITY_DN86388_c12_g2_i2	17	15	351	129	127.209	14.961	239.458	16.0054	4.00049	4.45144e-08	1.70526e-05
TRINITY_DN86388_c12_g2_i3	0	0	28	18	11.8232	0	23.6464	Inf	Inf	0.00220324	0.105569
TRINITY_DN86388_c12_g2_i4	5	3	82	30	29.7912	3.72145	55.8611	15.0106	3.90791	0.000687997	0.0456371
TRINITY_DN86350_c8_g1_i1	3	0	35	36	19.4415	1.36733	37.5157	27.4371	4.77806	0.00174009	0.0892066
TRINITY_DN86350_c13_g3_i1	0	4	26	33	16.7403	1.92341	31.5571	16.4068	4.03623	0.00870904	0.264317
TRINITY_DN86350_c14_g1_i3	0	2	34	20	14.2902	0.961705	27.6188	28.7185	4.84391	0.005875	0.20527
TRINITY_DN86350_c14_g1_i5	22	15	296	157	123.798	17.2399	230.356	13.3618	3.74004	2.84605e-07	8.29115e-05
TRINITY_DN86350_c14_g1_i6	11	2	210	80	75.4515	5.97526	144.928	24.2546	4.60019	1.14454e-07	3.78796e-05
TRINITY_DN86350_c14_g2_i1	0	0	21	14	9.01476	0	18.0295	Inf	Inf	0.00832318	0.256839
TRINITY_DN86350_c14_g1_i9	2	5	67	37	28.1597	3.31582	53.0036	15.9851	3.99865	0.000774968	0.0497757
TRINITY_DN86350_c14_g1_i12	12	4	180	64	64.461	7.39274	121.529	16.439	4.03905	3.6724e-06	0.000721477
TRINITY_DN86320_c10_g3_i1	2	0	27	22	13.2251	0.911556	25.5386	28.0166	4.80821	0.0093114	0.27543
TRINITY_DN86320_c12_g7_i2	0	1	39	20	15.2138	0.480853	29.9467	62.2782	5.96066	0.00166679	0.0866479
TRINITY_DN86320_c13_g1_i1	1	1	34	28	16.6355	0.936631	32.3344	34.5221	5.10945	0.00243095	0.112428
TRINITY_DN86377_c18_g5_i2	2	6	111	50	42.4743	3.79667	81.1519	21.3745	4.41782	2.23996e-05	0.00319927
TRINITY_DN86304_c11_g2_i1	0	0	24	24	12.6604	0	25.3208	Inf	Inf	0.00160128	0.0842549
TRINITY_DN86304_c12_g1_i1	0	0	46	13	14.5397	0	29.0795	Inf	Inf	0.000554636	0.0389041
TRINITY_DN86304_c12_g7_i1	0	2	45	15	15.3773	0.961705	29.7928	30.9792	4.95323	0.00350455	0.145134
TRINITY_DN86390_c0_g4_i1	96	114	20	16	58.6574	98.5719	18.7429	0.190144	-2.39483	0.00411642	0.161867
TRINITY_DN86317_c0_g3_i2	49	47	223	203	134.208	44.9332	223.484	4.97369	2.31432	0.000604038	0.0414318
TRINITY_DN86317_c0_g4_i1	18	10	94	62	46.6616	13.0125	80.3106	6.17179	2.62569	0.00376158	0.152248
TRINITY_DN86328_c1_g1_i1	11183	14263	240	194	6090.73	11955.4	226.093	0.0189114	-5.7246	1.64214e-08	7.13914e-06
TRINITY_DN86328_c1_g2_i3	1405	1396	95	64	696.797	1311.64	81.9551	0.062483	-4.00039	5.93641e-10	4.28727e-07
TRINITY_DN86328_c1_g3_i1	4132	4135	155	174	2023.16	3871.6	174.73	0.0451312	-4.46973	8.76797e-10	5.86116e-07
TRINITY_DN86328_c1_g2_i4	1159	970	65	32	521.899	994.674	49.1252	0.0493882	-4.33969	4.18612e-11	4.55975e-08
TRINITY_DN86328_c1_g2_i5	1060	840	64	52	473.745	887.041	60.4487	0.0681465	-3.87522	1.22483e-09	7.72537e-07
TRINITY_DN86328_c3_g1_i1	193	264	25	17	118.285	214.91	21.6602	0.100787	-3.31062	5.98036e-06	0.00108172
TRINITY_DN86336_c9_g2_i1	2	3	51	23	19.828	2.35411	37.302	15.8454	3.986	0.00400753	0.159045
TRINITY_DN86336_c9_g1_i2	1	10	67	24	25.3025	5.2643	45.3406	8.61285	3.10649	0.00690441	0.228488
TRINITY_DN86336_c11_g3_i1	2	0	128	54	46.1681	0.911556	91.4246	100.295	6.64811	6.33415e-08	2.27483e-05
TRINITY_DN86336_c11_g3_i3	10	16	240	106	93.2362	12.2514	174.221	14.2205	3.8299	7.79065e-07	0.000196465
TRINITY_DN86336_c11_g3_i5	5	5	121	89	56.7399	4.68315	108.797	23.2315	4.53801	1.97246e-06	0.000428524
TRINITY_DN86336_c11_g4_i1	1	7	56	20	20.8416	3.82175	37.8615	9.90685	3.30843	0.00935006	0.275682
TRINITY_DN86336_c17_g1_i1	0	0	26	10	8.99979	0	17.9996	Inf	Inf	0.0079093	0.248881
TRINITY_DN86386_c5_g1_i1	0	4	46	52	26.9959	1.92341	52.0683	27.0708	4.75867	0.000253086	0.0215158
TRINITY_DN86379_c1_g3_i1	216	70	6	5	68.9242	132.108	5.74075	0.0434551	-4.52433	5.02228e-07	0.000134728
TRINITY_DN86307_c3_g1_i1	0	1	25	26	13.7231	0.480853	26.9653	56.0781	5.80937	0.00352234	0.145567
TRINITY_DN86307_c3_g2_i1	0	2	35	20	14.523	0.961705	28.0844	29.2027	4.86803	0.00533386	0.192781
TRINITY_DN86307_c10_g1_i1	7	7	136	90	61.463	6.55641	116.37	17.749	4.14966	4.059e-06	0.000785474
TRINITY_DN86307_c11_g1_i2	0	4	46	18	16.9751	1.92341	32.0268	16.651	4.05754	0.00659283	0.221224
TRINITY_DN86334_c1_g3_i1	220	329	68	29	153.613	258.472	48.7535	0.188622	-2.40643	0.000372643	0.0288233
TRINITY_DN86362_c8_g1_i1	0	0	14	19	8.85889	0	17.7178	Inf	Inf	0.00970557	0.282122
TRINITY_DN86362_c11_g4_i1	201	200	30	47	114.727	187.782	41.6718	0.221916	-2.17191	0.00131013	0.0731667
TRINITY_DN86362_c11_g4_i2	204	208	54	34	119.089	192.996	45.1827	0.234112	-2.09473	0.0024145	0.112138
TRINITY_DN86362_c11_g4_i3	223	177	28	43	112.566	186.749	38.3828	0.205531	-2.28257	0.000816889	0.0517722
TRINITY_DN86362_c12_g3_i1	0	6	41	54	26.9022	2.88512	50.9194	17.649	4.14151	0.000863796	0.0540611
TRINITY_DN86362_c12_g2_i2	4	2	57	43	27.3347	2.78482	51.8846	18.6312	4.21965	0.000654819	0.0439898
TRINITY_DN86362_c12_g2_i4	4	1	44	28	19.6471	2.30396	36.9902	16.055	4.00495	0.00452226	0.172191
TRINITY_DN86362_c12_g5_i1	0	0	36	7	10.4435	0	20.887	Inf	Inf	0.00369416	0.150209
TRINITY_DN86362_c14_g1_i1	0	0	36	4	9.5593	0	19.1186	Inf	Inf	0.00550063	0.196693
TRINITY_DN86391_c0_g1_i1	159	183	12	9	85.6784	160.465	10.892	0.0678781	-3.88091	1.83821e-06	0.000403559
TRINITY_DN86365_c13_g2_i1	1	0	20	34	14.9044	0.455778	29.3531	64.4022	6.00904	0.00230456	0.108687
[truncated: 10,526 more rows]

## Sheet: R25-R50
Genes	R25_1	R25_2	R50_1	R50_2	normalised_count	normalised_count_R25	normalised_count_R50	foldChange	log2FoldChange	pval	padj
TRINITY_DN87085_c1_g1_i3	27	17	0	2	11.5548	22.1399	0.969829	0.0438047	-4.51277	0.000583163	0.0630105
TRINITY_DN87016_c3_g8_i1	121	67	16	7	52.8751	94.5083	11.242	0.118952	-3.07155	6.61303e-07	0.000134255
TRINITY_DN87090_c0_g2_i5	39	16	4	5	15.9891	27.5917	4.38646	0.158978	-2.6531	0.00551308	0.376047
TRINITY_DN87072_c4_g1_i1	30	48	190	156	104.184	39.5308	168.836	4.27101	2.09458	1.75289e-05	0.00281285
TRINITY_DN87072_c4_g1_i2	16	24	119	86	60.1656	20.2625	100.069	4.93863	2.30411	4.96262e-05	0.00722437
TRINITY_DN87072_c4_g1_i3	28	42	225	168	113.641	35.4593	191.822	5.40963	2.43553	5.75896e-07	0.000117818
TRINITY_DN87042_c0_g2_i1	42	34	10	6	23.0646	38.315	7.8142	0.203946	-2.29374	0.00413236	0.302455
TRINITY_DN87009_c5_g3_i1	2	2	26	22	12.7201	2.01991	23.4204	11.5948	3.5354	0.00203481	0.172362
TRINITY_DN87054_c0_g1_i2	28	244	16	54	86.5486	139.064	34.0329	0.244728	-2.03075	7.73806e-05	0.0108219
TRINITY_DN81712_c0_g1_i1	3	18	0	0	5.36165	10.7233	0	0	#NAME?	0.00614375	0.406611
TRINITY_DN92123_c4_g1_i1	29	12	0	4	11.2546	20.5695	1.93966	0.0942978	-3.40663	0.00423933	0.308572
TRINITY_DN92123_c5_g2_i1	50	40	6	2	24.6408	45.3688	3.91266	0.0862411	-3.53548	3.30653e-05	0.0049929
TRINITY_DN92123_c6_g1_i2	12	14	0	0	6.57263	13.1453	0	0	#NAME?	0.00188051	0.162744
TRINITY_DN92123_c6_g1_i4	33	18	6	2	14.7739	25.6351	3.91266	0.152629	-2.7119	0.00636416	0.414244
TRINITY_DN92123_c6_g1_i5	20	35	4	0	14.9272	27.8926	1.96189	0.0703373	-3.82957	0.000441814	0.0494788
TRINITY_DN92123_c6_g2_i1	16	6	0	0	5.51517	11.0303	0	0	#NAME?	0.00503544	0.351751
TRINITY_DN92180_c1_g2_i2	42	8	4	0	13.4708	24.9797	1.96189	0.0785393	-3.67044	0.00102732	0.099901
TRINITY_DN92180_c1_g2_i3	161	91	0	0	63.3501	126.7	0	0	#NAME?	4.14062e-19	3.8106e-16
TRINITY_DN92180_c1_g1_i2	35	20	2	590	157.368	27.655	287.08	10.3808	3.37584	2.72614e-12	1.18349e-09
TRINITY_DN92180_c2_g3_i1	4	4	36	18	15.2126	4.03982	26.3854	6.53134	2.70738	0.00617497	0.40795
TRINITY_DN92180_c2_g1_i3	4	21	0	0	6.37952	12.759	0	0	#NAME?	0.00232193	0.192878
TRINITY_DN92180_c2_g5_i1	5	167	2	0	44.5599	88.1389	0.980944	0.0111295	-6.48946	7.60021e-13	3.55327e-10
TRINITY_DN92156_c0_g1_i1	6380	3089	88	277	2466.53	4755.58	177.483	0.037321	-4.74387	6.27509e-20	6.29092e-17
TRINITY_DN92156_c0_g2_i1	11111	9281	338	1023	5472.43	10283	661.847	0.0643631	-3.95762	5.25851e-11	1.95176e-08
TRINITY_DN92156_c0_g1_i3	1206	1182	24	78	627.646	1205.7	49.5946	0.0411336	-4.60354	7.09833e-24	1.17661e-20
TRINITY_DN92156_c0_g1_i5	12	10	0	0	5.54684	11.0937	0	0	#NAME?	0.00496206	0.349376
TRINITY_DN92156_c0_g2_i3	18	2	0	0	4.98644	9.97288	0	0	#NAME?	0.00830282	0.494834
TRINITY_DN92156_c0_g3_i1	14336	5915	118	478	5224.65	10159.6	289.665	0.0285113	-5.13232	3.36355e-16	2.25578e-13
TRINITY_DN92156_c0_g1_i7	1342	2185	74	251	972.87	1787.73	158.008	0.0883849	-3.50006	1.10144e-15	7.00059e-13
TRINITY_DN92156_c0_g1_i9	1631	2334	92	306	1100.66	2007.8	193.507	0.0963776	-3.37516	1.25296e-14	7.00253e-12
TRINITY_DN92156_c0_g2_i5	17054	12184	402	1222	7757.86	14726	789.735	0.0536287	-4.22085	5.6529e-10	1.82427e-07
TRINITY_DN92156_c0_g3_i2	5521	1910	45	161	1912.02	3723.9	100.142	0.0268918	-5.21669	1.51042e-24	2.70332e-21
TRINITY_DN92197_c4_g2_i1	32	6	0	4	10.4615	18.9833	1.93966	0.102177	-3.29086	0.00685718	0.434225
TRINITY_DN92167_c1_g1_i4	20	48	212	165	109.276	34.5602	183.991	5.32378	2.41245	8.46198e-07	0.00016955
TRINITY_DN92167_c1_g1_i5	61	69	538	461	276.565	65.7105	487.419	7.41768	2.89097	2.35367e-11	9.1675e-09
TRINITY_DN92147_c0_g1_i1	50	29	6	8	23.2746	39.727	6.82215	0.171726	-2.54182	0.00167333	0.148199
TRINITY_DN92135_c2_g2_i1	10	10	0	0	5.04978	10.0996	0	0	#NAME?	0.00806419	0.487181
TRINITY_DN92135_c2_g7_i1	185	0	0	3	46.7055	91.9562	1.45474	0.01582	-5.98211	9.27074e-13	4.27266e-10
TRINITY_DN92135_c2_g4_i6	536	33	4	34	150.899	283.35	18.449	0.0651102	-3.94097	4.95998e-15	2.92914e-12
TRINITY_DN92135_c2_g6_i2	286	46	2	5	84.579	165.752	3.40552	0.0205458	-5.60501	4.02981e-17	2.98384e-14
TRINITY_DN92195_c0_g1_i1	20	9	0	2	7.76355	14.5573	0.969829	0.0666216	-3.90787	0.00889508	0.521817
TRINITY_DN92195_c3_g1_i1	22	26	0	0	12.1353	24.2706	0	0	#NAME?	1.65178e-05	0.00266085
TRINITY_DN92195_c3_g3_i1	554	82	12	8	163.597	317.429	9.76498	0.0307627	-5.02267	1.06789e-20	1.16682e-17
TRINITY_DN92195_c3_g3_i2	42	60	0	0	25.8251	51.6503	0	0	#NAME?	6.05459e-10	1.94744e-07
TRINITY_DN92195_c3_g1_i3	31	0	0	0	7.70444	15.4089	0	0	#NAME?	0.000630326	0.0670389
TRINITY_DN92195_c3_g1_i4	47	15	0	2	16.0126	31.0553	0.969829	0.0312291	-5.00096	2.45575e-05	0.00382298
TRINITY_DN92139_c1_g4_i12	27	25	6	2	15.0778	26.243	3.91266	0.149093	-2.74571	0.00552811	0.376808
TRINITY_DN92114_c2_g1_i3	25	29	8	2	16.097	27.3005	4.8936	0.17925	-2.47996	0.00866866	0.510588
TRINITY_DN92182_c4_g9_i1	195	315	46	48	152.163	258.489	45.8376	0.177329	-2.4955	6.72053e-08	1.58625e-05
TRINITY_DN92198_c8_g1_i1	297	129	43	26	123.744	213.79	33.6981	0.157622	-2.66546	3.32981e-08	8.19823e-06
TRINITY_DN92198_c8_g1_i4	828	298	54	38	304.661	564.409	44.9122	0.0795739	-3.65156	2.53343e-16	1.72684e-13
TRINITY_DN92131_c4_g1_i4	7	14	0	0	5.32998	10.66	0	0	#NAME?	0.00623364	0.409587
TRINITY_DN92170_c1_g2_i1	13	27	2	0	10.6455	20.31	0.980944	0.0482986	-4.37187	0.00116016	0.110571
TRINITY_DN92192_c2_g2_i4	4	38	2	0	11.2296	21.4783	0.980944	0.0456714	-4.45256	0.000793353	0.081324
TRINITY_DN92149_c2_g2_i1	10	31	3	2	11.6558	20.8704	2.44124	0.116972	-3.09577	0.00699662	0.441235
TRINITY_DN92100_c0_g1_i1	114	345	36	36	134.364	233.614	35.1139	0.150307	-2.73401	1.2501e-08	3.31845e-06
TRINITY_DN92100_c0_g2_i1	621	40	0	2	165.08	329.19	0.969829	0.0029461	-8.40698	1.35054e-30	4.58139e-27
TRINITY_DN92100_c0_g3_i1	373	825	121	179	377.345	608.542	146.147	0.240159	-2.05794	4.51983e-07	9.41849e-05
TRINITY_DN92100_c0_g4_i1	403	16	4	4	106.212	208.522	3.90155	0.0187105	-5.74001	1.2748e-19	1.24799e-16
TRINITY_DN92100_c0_g1_i2	92	598	62	105	216.883	352.441	81.3253	0.230749	-2.11561	9.93517e-07	0.000196904
TRINITY_DN92100_c0_g1_i3	69	323	34	45	119.23	199.962	38.4972	0.192522	-2.3769	9.00685e-07	0.00017985
TRINITY_DN92100_c0_g6_i1	255	8	0	4	66.3966	130.854	1.93966	0.0148231	-6.07601	5.48154e-16	3.60673e-13
TRINITY_DN92174_c2_g3_i1	771	72	2	12	213.481	420.162	6.79992	0.016184	-5.94929	5.75675e-27	1.34355e-23
TRINITY_DN92174_c2_g5_i1	560	32	0	2	147.868	294.767	0.969829	0.00329016	-8.24763	7.47016e-29	2.15772e-25
TRINITY_DN92174_c2_g4_i4	914	63	20	16	252.097	486.626	17.5681	0.0361018	-4.79179	1.74124e-22	2.37374e-19
TRINITY_DN92174_c2_g1_i3	560	22	6	6	147.745	289.638	5.85232	0.0202057	-5.6291	2.38626e-22	3.17878e-19
TRINITY_DN92174_c2_g2_i4	1082	398	96	128	425.553	741.952	109.154	0.147118	-2.76496	2.69638e-11	1.04466e-08
TRINITY_DN92109_c0_g2_i3	52	28	15	5	24.9949	40.2082	9.78165	0.243275	-2.03934	0.00733686	0.456573
TRINITY_DN92160_c13_g3_i5	6	21	1	0	7.12182	13.7532	0.490472	0.0356625	-4.80945	0.00541299	0.370172
TRINITY_DN92183_c0_g1_i10	13	12	1	0	6.5535	12.6165	0.490472	0.0388753	-4.685	0.00840603	0.498512
TRINITY_DN92122_c0_g1_i8	14	6	0	0	5.01811	10.0362	0	0	#NAME?	0.00818238	0.490574
TRINITY_DN92113_c0_g1_i14	14	48	4	2	17.2548	31.5778	2.93172	0.0928409	-3.42909	0.000521077	0.057063
TRINITY_DN92113_c0_g4_i1	3	2	0	62	16.2908	2.51697	30.0647	11.9448	3.57831	0.000489332	0.0540738
TRINITY_DN92129_c4_g1_i4	36	23	352	295	172.693	29.6908	315.696	10.6328	3.41045	8.64408e-13	3.99647e-10
TRINITY_DN92129_c4_g1_i14	54	13	1	10	19.4243	33.5089	5.33962	0.159349	-2.64974	0.00254232	0.20608
TRINITY_DN92199_c0_g1_i3	22	31	3	3	14.8806	26.8351	2.92616	0.109042	-3.19704	0.00197478	0.168623
TRINITY_DN92191_c3_g2_i3	31	30	0	6	16.8526	30.7957	2.90949	0.0944769	-3.40389	0.000621617	0.0664582
TRINITY_DN92191_c3_g2_i8	21	32	4	6	15.8612	26.8509	4.87137	0.181423	-2.46257	0.00978243	0.559692
TRINITY_DN92191_c3_g2_i9	21	26	0	2	12.3717	23.7736	0.969829	0.0407944	-4.61548	0.000335557	0.0392516
TRINITY_DN70162_c0_g1_i1	18	20	220	122	93.1342	19.205	167.063	8.69895	3.12084	4.54333e-09	1.27447e-06
TRINITY_DN88043_c0_g2_i1	32	10	0	2	11.0024	21.0349	0.969829	0.0461057	-4.43891	0.000844937	0.0856189
TRINITY_DN88039_c0_g3_i1	37	6	0	0	10.7343	21.4686	0	0	#NAME?	4.83519e-05	0.00706354
TRINITY_DN88014_c4_g2_i1	8	16	42	62	31.4237	12.1828	50.6645	4.15869	2.05613	0.00320224	0.246947
TRINITY_DN88030_c1_g1_i9	7	4	15	52	19.0518	5.53101	32.5726	5.8891	2.55805	0.00387149	0.288853
TRINITY_DN88068_c1_g3_i2	3	593	2	4	154.279	305.638	2.9206	0.00955574	-6.70942	5.70461e-26	1.1803e-22
TRINITY_DN88068_c1_g7_i2	10	16	69	82	43.3912	13.1769	73.6055	5.58594	2.4818	9.64329e-05	0.01314
TRINITY_DN88068_c1_g9_i1	24	28	123	111	70.222	26.2905	114.154	4.342	2.11836	8.45451e-05	0.0116839
TRINITY_DN88068_c1_g7_i3	10	4	76	50	34.2719	7.02219	61.5216	8.76103	3.1311	1.72189e-05	0.00276616
TRINITY_DN88068_c1_g7_i4	4	12	71	42	31.6664	8.14299	55.1899	6.7776	2.76077	0.000146424	0.0190615
[truncated: 3,595 more rows]

## Sheet: R25-M39
Genes	R25_1	R25_2	M39_1	M39_2	normalised_count	normalised_count_R25	normalised_count_M39	foldChange	log2FoldChange	pval	padj
[truncated: 7,668 more rows]

[truncated: 11 more sheets: M25-M50, M25-R39, M25-R50, M39-M25, M39-M50, M39-R39, M39-R50, R25-M50, R39-M50, R50-M50, R50-R39]
