# Supplementary material for: Exploring the edible gum (galactomannan) biosynthesis and its regulation during pod developmental stages in clusterbean using comparative transcriptomic approach
Source: Sci Rep. 2021 Feb 17;11:4000. doi: 10.1038/s41598-021-83507-3 (PMC7890066; doi:10.1038/s41598-021-83507-3)
Supplement: Supplementary file 3 — Supplementary Information 3. [file 41598_2021_83507_MOESM3_ESM.xlsx]

## Sheet: R25-M25
Genes	R25_1	R25_2	M25_1	M25_2	normalised_count	normalised_count_R25	normalised_count_M25	foldChange	log2FoldChange	pval	padj	Uniprot_Accession	GI_number	Protein names	Gene names	Organism	Gene ontology IDs	Gene ontology (molecular function)	Gene ontology (biological process)	Gene ontology (cellular component)	Cross-reference (KEGG)	Cross-reference (KO)	KEGG-pathways
TRINITY_DN48908_c0_g1_i1	12	10	0	0	5.91418	11.8284	0	0	#NAME?	0.00551429	0.489589	-	-	-	-	-	-	-	-	-	-	-	-
TRINITY_DN87067_c3_g1_i2	10	9	47	58	29.552	10.2228	48.8813	4.78162	2.2575	0.00496054	0.452331	I1MX36	356563991	Uncharacterized protein	LOC100805891 GLYMA_17G222000	Glycine max (Soybean) (Glycine hispida)	GO:0006810; GO:0016021	-	transport [GO:0006810]	integral component of membrane [GO:0016021]	gmx:100805891;	K15289;	-
TRINITY_DN87067_c3_g1_i3	74	87	625	499	299.731	86.8413	512.621	5.90296	2.56144	5.38422e-09	2.69659e-06	I1MX36	356563991	Uncharacterized protein	LOC100805891 GLYMA_17G222000	Glycine max (Soybean) (Glycine hispida)	GO:0006810; GO:0016021	-	transport [GO:0006810]	integral component of membrane [GO:0016021]	gmx:100805891;	K15289;	-
TRINITY_DN87067_c3_g1_i6	27	23	153	151	83.4667	26.8882	140.045	5.20844	2.38085	2.53796e-05	0.0056876	I1MX36	356563991	Uncharacterized protein	LOC100805891 GLYMA_17G222000	Glycine max (Soybean) (Glycine hispida)	GO:0006810; GO:0016021	-	transport [GO:0006810]	integral component of membrane [GO:0016021]	gmx:100805891;	K15289;	-
TRINITY_DN87067_c3_g1_i7	31	47	258	188	122.352	42.1702	202.533	4.80275	2.26386	7.34775e-06	0.00191093	-	-	-	-	-	-	-	-	-	-	-	-
TRINITY_DN87055_c0_g2_i1	268	268	2650	2412	1305.84	288.674	2323	8.04714	3.00848	6.93496e-12	5.53707e-09	I1JPV0	571443639	Uncharacterized protein	PGMPM18 GLYMA_03G189200	Glycine max (Soybean) (Glycine hispida)	-	-	-	-	-	-	-
TRINITY_DN87055_c0_g2_i2	174	173	2038	1634	930.945	186.874	1675.02	8.96333	3.16404	2.44706e-13	2.43637e-10	C6T9C2;	255636164	Uncharacterized protein	-	Glycine max (Soybean) (Glycine hispida).	-	-	-	-	-	-	-
TRINITY_DN87072_c4_g1_i1	30	48	2	6	23.0264	42.1904	3.86234	0.0915455	-3.44937	0.000209617	0.0355508	I1KQM8	947093294	Uncharacterized protein	LOC100793835 GLYMA_08G056400	Glycine max (Soybean) (Glycine hispida)	GO:0003993	acid phosphatase activity [GO:0003993]	-	-	-	-	-
TRINITY_DN87072_c4_g1_i2	16	24	2	2	11.7338	21.6237	1.84385	0.08527	-3.55182	0.00544492	0.485775	A0A0S3QWA8	965656183	Purple acid phosphatase (EC 3.1.3.2)	Vigan.01G002300 VIGAN_01002300	Vigna angularis var. angularis	GO:0003993	acid phosphatase activity [GO:0003993]	-	-	-	-	-
TRINITY_DN87072_c4_g1_i3	28	42	6	4	21.1819	37.8414	4.52231	0.119507	-3.06484	0.00133158	0.163869	I1KQM7;	356524720	Purple acid phosphatase	LOC100793835	Glycine max (Soybean) (Glycine hispida).	GO:0003993,	GO:0003993,acid phosphatase activity;	-	-	gmx:100793835;	K14379;	Metabolic pathways ; Riboflavin metabolism ; Lysosome ;
TRINITY_DN87072_c4_g1_i4	31	34	2	0	17.936	35.0375	0.834604	0.0238203	-5.39166	2.26548e-05	0.00517521	I1KQM8	947093294	Uncharacterized protein	LOC100793835 GLYMA_08G056400	Glycine max (Soybean) (Glycine hispida)	GO:0003993	acid phosphatase activity [GO:0003993]	-	-	-	-	-
TRINITY_DN87044_c2_g4_i1	373	370	120	68	242.259	400.128	84.3906	0.210909	-2.24531	5.93027e-07	0.000198405	-	-	-	-	-	-	-	-	-	-	-	-
TRINITY_DN87079_c0_g1_i1	45	50	233	247	136.544	51.2148	221.873	4.33221	2.1151	1.92464e-05	0.00446762	-	-	-	-	-	-	-	-	-	-	-	-
TRINITY_DN87079_c0_g1_i2	157	205	908	816	493.065	195.448	790.683	4.04549	2.01632	1.03017e-06	0.000326796	-	-	-	-	-	-	-	-	-	-	-	-
TRINITY_DN81779_c0_g1_i1	448	386	123	110	277.689	448.542	106.837	0.238186	-2.06984	1.71391e-06	0.000519752	A0A072U4H3	922337427	Methyltransferase domain protein	25501817 MTR_8g089585	Medicago truncatula (Barrel medic) (Medicago tribuloides)	GO:0008168; GO:0016021	methyltransferase activity [GO:0008168]	-	integral component of membrane [GO:0016021]	mtr:MTR_8g089585;	-	-
TRINITY_DN81746_c0_g2_i1	24	14	0	0	10.1823	20.3647	0	0	#NAME?	0.000185155	0.0319263	A0A151S011;	1012336866	Putative ribonuclease H protein At1g65750 family	-	Cajanus cajan (Pigeon pea) (Cajanus indicus).	GO:0016021,	-	-	GO:0016021,integral component of membrane;	-	-	-
TRINITY_DN92105_c2_g5_i2	8	8	74	68	36.9059	8.61714	65.1947	7.5657	2.91947	0.000125038	0.0227595	-	-	-	-	-	-	-	-	-	-	-	-
TRINITY_DN92123_c6_g1_i10	4	2	86	2	20.0542	3.21122	36.8972	11.4901	3.52232	0.000385165	0.0589152	A0A0J8BHP9	870765728	Uncharacterized protein (Fragment)	BVRB_037930	Beta vulgaris subsp. vulgaris	-	-	-	-	-	-	-
TRINITY_DN92180_c1_g2_i2	42	8	5	0	14.3358	26.5851	2.08651	0.0784842	-3.67145	0.00224713	0.247843	A0A151QL00;	1012316338	Uncharacterized protein	-	Cajanus cajan (Pigeon pea) (Cajanus indicus).	-	-	-	-	-	-	-
TRINITY_DN92180_c1_g2_i3	161	91	24	7	74.2802	135.013	13.5476	0.100343	-3.31699	8.25034e-08	3.3503e-05	D8TGK7;	302826567	Uncharacterized protein	-	Selaginella moellendorffii (Spikemoss).	-	-	-	-	smo:SELMODRAFT_139061;	-	-
TRINITY_DN92180_c2_g2_i6	0	0	42	2	9.26797	0	18.5359	Inf	Inf	0.000475124	0.0705851	-	-	-	-	-	-	-	-	-	-	-	-
TRINITY_DN92180_c2_g5_i1	5	167	30	0	53.395	94.2709	12.5191	0.132799	-2.91269	2.47421e-05	0.00557423	-	-	-	-	-	-	-	-	-	-	-	-
TRINITY_DN92156_c0_g1_i1	6380	3089	511	147	2676.95	5066.49	287.421	0.0567298	-4.13975	6.89556e-16	9.41868e-13	-	-	-	-	-	-	-	-	-	-	-	-
TRINITY_DN92156_c0_g2_i1	11111	9281	1597	518	5945.94	10964.1	927.826	0.0846243	-3.56278	2.94214e-09	1.56605e-06	-	-	-	-	-	-	-	-	-	-	-	-
TRINITY_DN92156_c0_g1_i3	1206	1182	170	49	690.767	1285.87	95.6679	0.0743996	-3.74856	7.59105e-17	1.22401e-13	Q6R9A5	94502665	Uncharacterized protein orf111-b	orf111-b	Zea mays (Maize)	GO:0005739	-	-	mitochondrion [GO:0005739]	-	-	-
TRINITY_DN92156_c0_g3_i1	14336	5915	742	417	5670.8	10821.5	520.066	0.0480584	-4.37907	6.4309e-13	6.05621e-10	A0A161X3X2;	1021021973	Uncharacterized protein	-	Daucus carota subsp. sativus.	-	-	-	-	-	-	-
TRINITY_DN92156_c0_g1_i7	1342	2185	383	154	1072.8	1908.06	237.539	0.124492	-3.00587	7.86018e-12	6.24562e-09	R4IUU2	442803209	Uncharacterized protein	-	Vicia faba (Broad bean) (Faba vulgaris)	GO:0005739	-	-	mitochondrion [GO:0005739]	-	-	-
TRINITY_DN92156_c0_g1_i9	1631	2334	652	145	1243.89	2142.54	345.251	0.161141	-2.6336	2.54707e-09	1.36899e-06	R4IUU2	442803209	Uncharacterized protein	-	Vicia faba (Broad bean) (Faba vulgaris)	GO:0005739	-	-	mitochondrion [GO:0005739]	-	-	-
TRINITY_DN92156_c0_g2_i5	17054	12184	1871	729	8423.1	15697.6	1148.64	0.0731733	-3.77254	1.94965e-08	8.92596e-06	-	-	-	-	-	-	-	-	-	-	-	-
TRINITY_DN92156_c0_g3_i2	5521	1910	276	157	2080.02	3965.65	194.401	0.0490213	-4.35045	1.23001e-18	2.71053e-15	A0A161X3X2;	1021021973	Uncharacterized protein	-	Daucus carota subsp. sativus.	-	-	-	-	-	-	-
TRINITY_DN92135_c1_g2_i1	4	4	233	0	50.77	4.30857	97.2314	22.567	4.49614	1.9121e-09	1.04816e-06	A0A0J8BIA2	870769843	Uncharacterized protein	BVRB_036070	Beta vulgaris subsp. vulgaris	-	-	-	-	-	-	-
TRINITY_DN92135_c1_g3_i1	1	0	145	0	30.5186	0.528469	60.5088	114.498	6.83918	4.87671e-09	2.47238e-06	-	-	-	-	-	-	-	-	-	-	-	-
TRINITY_DN92135_c2_g3_i1	10	0	76	8	20.5183	5.28469	35.7519	6.76519	2.75813	0.003023	0.313244	A0A0J8DRQ6	870812582	Uncharacterized protein	BVRB_031610	Beta vulgaris subsp. vulgaris	-	-	-	-	-	-	-
TRINITY_DN92135_c2_g7_i1	185	0	2	5	50.5623	97.7668	3.35772	0.0343442	-4.86379	2.79151e-10	1.741e-07	A0A166GEI3;	1021051087	Uncharacterized protein	-	Daucus carota subsp. sativus.	-	-	-	-	-	-	-
TRINITY_DN92195_c3_g2_i2	1	0	32	4	7.95032	0.528469	15.3722	29.0881	4.86236	0.00579618	0.505254	A0A0J8BHP9	870765728	Uncharacterized protein (Fragment)	BVRB_037930	Beta vulgaris subsp. vulgaris	-	-	-	-	-	-	-
TRINITY_DN92195_c4_g1_i2	0	1	106	8	24.4098	0.548674	48.271	87.9776	6.45906	1.78162e-07	6.77691e-05	A0A0J8BHP9	870765728	Uncharacterized protein (Fragment)	BVRB_037930	Beta vulgaris subsp. vulgaris	-	-	-	-	-	-	-
TRINITY_DN92158_c0_g3_i2	205	149	2409	2247	1164.63	190.089	2139.17	11.2535	3.49231	4.50958e-15	5.71355e-12	-	-	-	-	-	-	-	-	-	-	-	-
TRINITY_DN92158_c0_g5_i1	374	368	5404	4820	2543.47	399.559	4687.38	11.7314	3.5523	3.54766e-13	3.45922e-10	A0A151RHY5;	1012330656	Uncharacterized protein	-	Cajanus cajan (Pigeon pea) (Cajanus indicus).	-	-	-	-	-	-	-
TRINITY_DN92158_c0_g3_i3	39	53	341	274	165.128	49.69	280.567	5.64634	2.49732	2.04618e-07	7.60812e-05	K7KJZ4	571450449	Uncharacterized protein	LOC100805775	Glycine max (Soybean) (Glycine hispida)	-	-	-	-	gmx:100805775;	-	-
TRINITY_DN92158_c0_g3_i4	1198	1246	12578	8940	5538.45	1316.75	9760.16	7.41229	2.88992	2.56944e-07	9.36048e-05	A0A151RHX1;	1012330655	Uncharacterized protein	-	Cajanus cajan (Pigeon pea) (Cajanus indicus).	-	-	-	-	-	-	-
TRINITY_DN92158_c0_g3_i5	874	619	7013	5994	3376.38	801.511	5951.25	7.42504	2.8924	7.61757e-09	3.74143e-06	C6T0B5;	351720859	Uncharacterized protein {ECO:0000313|EMBL:ACU14938.1, ECO:0000313|EnsemblPlants:GLYMA13G23980.1};	LOC100306653	Glycine max (Soybean) (Glycine hispida).	-	-	-	-	gmx:100306653;	-	-
TRINITY_DN92158_c0_g5_i2	2169	1899	24522	21686	11682.3	2188.18	21176.3	9.6776	3.27465	7.04426e-06	0.00184361	C6T0B5;	351720859	Uncharacterized protein {ECO:0000313|EMBL:ACU14938.1, ECO:0000313|EnsemblPlants:GLYMA13G23980.1};	LOC100306653	Glycine max (Soybean) (Glycine hispida).	-	-	-	-	gmx:100306653;	-	-
TRINITY_DN92158_c0_g3_i6	2697	2728	32220	27393	15095.3	2922.06	27268.6	9.33197	3.22218	6.10497e-05	0.0121201	A0A0L9TMU2	920687897	Uncharacterized protein	LR48_Vigan01g143600	Phaseolus angularis (Azuki bean) (Vigna angularis)	-	-	-	-	var:108337690;	-	-
TRINITY_DN92198_c8_g1_i4	828	298	113	41	334.461	601.077	67.8447	0.112872	-3.14724	2.98204e-12	2.54049e-09	-	-	-	-	-	-	-	-	-	-	-	-
TRINITY_DN92198_c8_g1_i5	70	91	31	16	53.9662	86.9222	21.0103	0.241714	-2.04862	0.00129277	0.160106	-	-	-	-	-	-	-	-	-	-	-	-
TRINITY_DN92170_c1_g1_i3	0	0	151	0	31.5063	0	63.0126	Inf	Inf	2.75551e-10	1.7218e-07	-	-	-	-	-	-	-	-	-	-	-	-
TRINITY_DN92170_c1_g1_i7	0	0	44	0	9.18065	0	18.3613	Inf	Inf	0.00049251	0.0725808	-	-	-	-	-	-	-	-	-	-	-	-
TRINITY_DN92170_c1_g1_i8	3	4	58	31	21.8135	3.7801	39.8468	10.5412	3.39797	0.000439018	0.0660223	-	-	-	-	-	-	-	-	-	-	-	-
TRINITY_DN92170_c1_g1_i10	17	24	236	16	64.3547	22.1521	106.557	4.81025	2.26611	8.66924e-05	0.0165546	A0A0K9Q701	902058723	Uncharacterized protein (Fragment)	SOVF_214350	Spinacia oleracea (Spinach)	-	-	-	-	-	-	-
TRINITY_DN92192_c2_g2_i1	4	10	87	3	22.7099	7.60061	37.8192	4.9758	2.31493	0.00615539	0.529169	A0A0J8BG93	870755475	Uncharacterized protein (Fragment)	BVRB_042430	Beta vulgaris subsp. vulgaris	-	-	-	-	-	-	-
TRINITY_DN92192_c2_g2_i5	0	2	44	2	10.2339	1.09735	19.3705	17.6521	4.14177	0.00361089	0.358001	A0A166GEI3;	1021051087	Uncharacterized protein	-	Daucus carota subsp. sativus.	-	-	-	-	-	-	-
TRINITY_DN92192_c2_g1_i4	11	6	125	14	34.1663	9.1052	59.2275	6.5048	2.7015	0.000307981	0.0490852	G7K1Z2	357492397	Signal anchor, putative	11416886 MTR_5g080940	Medicago truncatula (Barrel medic) (Medicago tribuloides)	-	-	-	-	mtr:MTR_5g080940;	-	-
TRINITY_DN92192_c2_g2_i7	0	0	18	26	10.3158	0	20.6316	Inf	Inf	0.000316545	0.0501118	-	-	-	-	-	-	-	-	-	-	-	-
TRINITY_DN92192_c2_g1_i7	1	0	129	4	28.1895	0.528469	55.8505	105.684	6.72361	1.8924e-08	8.68795e-06	G7K1Z2	357492397	Signal anchor, putative	11416886 MTR_5g080940	Medicago truncatula (Barrel medic) (Medicago tribuloides)	-	-	-	-	mtr:MTR_5g080940;	-	-
TRINITY_DN92100_c0_g2_i1	621	40	12	6	179.081	350.126	8.03536	0.0229499	-5.44537	2.22051e-21	8.43665e-18	-	-	-	-	-	-	-	-	-	-	-	-
TRINITY_DN92100_c0_g4_i1	403	16	10	4	113.972	221.752	6.19151	0.0279209	-5.16251	1.44266e-16	2.19756e-13	A5AFJ8;	147844383	Uncharacterized protein	-	Vitis vinifera (Grape).	GO:0009507,GO:0003676,GO:0009011,GO:0015074,GO:0019252,	GO:0003676,nucleic acid binding; GO:0009011,starch synthase activity;	GO:0015074,DNA integration; GO:0019252,starch biosynthetic process;	GO:0009507,chloroplast;	-	-	-
TRINITY_DN92100_c0_g1_i2	92	598	117	70	230.437	376.726	84.148	0.223366	-2.16252	2.05362e-06	0.000613207	P24459	114411	ATP synthase subunit alpha, mitochondrial	ATPA	Phaseolus vulgaris (Kidney bean) (French bean)	GO:0005524; GO:0005743; GO:0015986; GO:0045261; GO:0046933	ATP binding [GO:0005524]; proton-transporting ATP synthase activity, rotational mechanism [GO:0046933]	ATP synthesis coupled proton transport [GO:0015986]	mitochondrial inner membrane [GO:0005743]; proton-transporting ATP synthase complex, catalytic core F(1) [GO:0045261]	-	-	-
TRINITY_DN92100_c0_g1_i3	69	323	95	26	133.225	213.686	52.7639	0.246923	-2.01787	7.87353e-05	0.0151843	Q01915	476507691	ATP synthase subunit alpha, mitochondrial	ATPA atp1-1 atp1-2 atp1-3 GlmaxMp39 GlmaxMp55 GlmaxMp78	Glycine max (Soybean) (Glycine hispida)	GO:0005524; GO:0005743; GO:0015986; GO:0045261; GO:0046933	ATP binding [GO:0005524]; proton-transporting ATP synthase activity, rotational mechanism [GO:0046933]	ATP synthesis coupled proton transport [GO:0015986]	mitochondrial inner membrane [GO:0005743]; proton-transporting ATP synthase complex, catalytic core F(1) [GO:0045261]	gmx:15308543;gmx:15308608;gmx:15308624;	K02132;	Metabolic pathways ; Oxidative phosphorylation ;
TRINITY_DN92100_c0_g6_i1	255	8	4	6	71.923	139.149	4.69695	0.0337548	-4.88876	1.34412e-12	1.20081e-09	-	-	-	-	-	-	-	-	-	-	-	-
TRINITY_DN92174_c2_g3_i1	771	72	24	6	229.999	446.954	13.043	0.0291819	-5.09878	1.49421e-21	5.87989e-18	UPI0007ED4694	1039925221	uncharacterized mitochondrial protein AtMg00810-like	LOC108172168	Malus domestica (Apple) (Pyrus malus)	-	-	-	-	-	-	-
TRINITY_DN92174_c2_g5_i1	560	32	10	0	158.837	313.5	4.17302	0.0133111	-6.23123	7.86465e-23	3.51305e-19	A0A151SZH1	1012349002	Uncharacterized protein	KK1_015644	Cajanus cajan (Pigeon pea) (Cajanus indicus)	-	-	-	-	-	-	-
TRINITY_DN92174_c2_g4_i4	914	63	30	0	265.053	517.587	12.5191	0.0241874	-5.3696	1.24898e-23	6.45079e-20	-	-	-	-	-	-	-	-	-	-	-	-
TRINITY_DN92174_c2_g1_i3	560	22	22	2	159.102	308.014	10.1899	0.0330826	-4.91778	6.06567e-18	1.19345e-14	-	-	-	-	-	-	-	-	-	-	-	-
TRINITY_DN92174_c2_g2_i4	1082	398	204	67	454.558	790.176	118.939	0.150523	-2.73195	2.72141e-10	1.70981e-07	E6ZDY0;	345500030	NADH-ubiquinone oxidoreductase chain 5	nad5	Beta vulgaris subsp. maritima (Sea beet) (Beta maritima).	GO:0016021,GO:0005743,GO:0008137,GO:0042773,	GO:0008137,NADH dehydrogenase (ubiquinone) activity;	GO:0042773,ATP synthesis coupled electron transport;	GO:0016021,integral component of membrane; GO:0005743,mitochondrial inner membrane;	-	-	-
TRINITY_DN92181_c0_g4_i2	20	6	70	56	35.6657	13.8614	57.47	4.14604	2.05173	0.00520882	0.470173	A0A151QSM9;	1012320534	Retrovirus-related Pol polyprotein from transposon TNT 1-94	-	Cajanus cajan (Pigeon pea) (Cajanus indicus).	GO:0003676,GO:0015074,	GO:0003676,nucleic acid binding;	GO:0015074,DNA integration;	-	-	-	-
TRINITY_DN92109_c0_g2_i2	2	4	41	40	20.273	3.25163	37.2943	11.4694	3.51972	0.000540502	0.0782577	-	-	-	-	-	-	-	-	-	-	-	-
TRINITY_DN92109_c0_g5_i1	10	6	73	55	33.397	8.57673	58.2173	6.78782	2.76295	0.000402688	0.0611429	-	-	-	-	-	-	-	-	-	-	-	-
TRINITY_DN92110_c1_g1_i12	6	14	0	0	5.42612	10.8522	0	0	#NAME?	0.00852599	0.668309	G7I899	357437209	Lamin-B receptor of tudor domain protein	11442229 MTR_1g014270	Medicago truncatula (Barrel medic) (Medicago tribuloides)	-	-	-	-	mtr:MTR_1g014270;	-	-
TRINITY_DN92113_c0_g1_i2	4	0	64	2	14.9152	2.11388	27.7166	13.1117	3.71279	0.00130966	0.161741	-	-	-	-	-	-	-	-	-	-	-	-
TRINITY_DN92113_c0_g1_i9	0	9	141	47	43.7475	4.93806	82.5569	16.7185	4.06337	1.1688e-07	4.57755e-05	A0A166GEI3;	1021051087	Uncharacterized protein	-	Daucus carota subsp. sativus.	-	-	-	-	-	-	-
TRINITY_DN92113_c0_g1_i10	2	2	83	0	18.3952	2.15429	34.6361	16.0778	4.00699	0.000196309	0.0336042	-	-	-	-	-	-	-	-	-	-	-	-
TRINITY_DN70177_c0_g1_i1	11	4	72	38	28.6146	8.00786	49.2214	6.14664	2.6198	0.00135232	0.165989	V7BUP5	593695607	Uncharacterized protein	PHAVU_006G197000g	Phaseolus vulgaris (Kidney bean) (French bean)	GO:0004672; GO:0005524; GO:0016021	ATP binding [GO:0005524]; protein kinase activity [GO:0004672]	-	integral component of membrane [GO:0016021]	pvu:PHAVU_006G197000g;	-	-
TRINITY_DN88043_c0_g2_i1	32	10	0	3	11.9558	22.3978	1.51387	0.0675902	-3.88704	0.00224029	0.247289	-	-	-	-	-	-	-	-	-	-	-	-
TRINITY_DN88039_c0_g3_i1	37	6	0	0	11.4227	22.8454	0	0	#NAME?	7.19518e-05	0.0140233	-	-	-	-	-	-	-	-	-	-	-	-
TRINITY_DN88011_c1_g4_i1	39	26	6	5	19.9514	34.8758	5.02693	0.144138	-2.79448	0.00340593	0.343869	A0A0B2NQE3	734308517	Uncharacterized protein	glysoja_035720 glysoja_046501	Glycine soja (Wild soybean)	-	-	-	-	-	-	-
TRINITY_DN88068_c1_g3_i2	3	593	2	3	164.649	326.949	2.34847	0.007183	-7.1212	7.62126e-26	4.93961e-22	A0A151U7L3;	1012364109	Zinc finger protein 1	-	Cajanus cajan (Pigeon pea) (Cajanus indicus).	GO:0003676,	GO:0003676,nucleic acid binding;	-	-	-	-	-
TRINITY_DN88068_c1_g7_i3	10	4	30	56	24.1287	7.47939	40.778	5.45205	2.4468	0.0061807	0.530931	A0A0L9TKL2	920687150	Uncharacterized protein	LR48_Vigan01g068800	Phaseolus angularis (Azuki bean) (Vigna angularis)	GO:0016021	-	-	integral component of membrane [GO:0016021]	var:108334569;	-	-
TRINITY_DN88068_c3_g1_i1	5085	1617	396	87	1891.81	3574.47	209.154	0.0585132	-4.09509	3.66238e-17	6.27251e-14	UPI00054A38E3	734367958	Large proline-rich protein BAG6;Large proline-rich protein BAG6	glysoja_007017;glysoja_007017	Glycine soja (Wild soybean)	-	-	-	-	-	-	-
TRINITY_DN88061_c3_g1_i1	4	0	36	38	18.1562	2.11388	34.1986	16.1781	4.01597	0.0003518	0.0547749	A0A151QVY3;	1012322001	Lectin-domain containing receptor kinase A4.3	-	Cajanus cajan (Pigeon pea) (Cajanus indicus).	GO:0005524,GO:0004674,	GO:0005524,ATP binding; GO:0004674,protein serine/threonine kinase activity;	-	-	-	-	-
TRINITY_DN88029_c0_g1_i1	0	0	16	31	11.1601	0	22.3201	Inf	Inf	0.000185938	0.032028	A0A151RJ01;	1012331070	Retrovirus-related Pol polyprotein from transposon TNT 1-94	-	Cajanus cajan (Pigeon pea) (Cajanus indicus).	GO:0003676,GO:0015074,	GO:0003676,nucleic acid binding;	GO:0015074,DNA integration;	-	-	-	-
TRINITY_DN88075_c1_g1_i8	90	1	2	0	24.4728	48.1109	0.834604	0.0173475	-5.84913	3.92874e-07	0.000137714	A0A0J7YMY6	870759086	Uncharacterized protein (Fragment)	BVRB_041110	Beta vulgaris subsp. vulgaris	-	-	-	-	-	-	-
TRINITY_DN88075_c1_g1_i13	89	392	95	43	161.728	262.114	61.3425	0.23403	-2.09524	1.62147e-05	0.0038284	A0A0J7YMY6	870759086	Uncharacterized protein (Fragment)	BVRB_041110	Beta vulgaris subsp. vulgaris	-	-	-	-	-	-	-
TRINITY_DN88075_c2_g1_i1	24	37	3	0	17.118	32.9842	1.25191	0.0379547	-4.71958	0.000110101	0.0204116	A0A166GEI3;	1021051087	Uncharacterized protein	-	Daucus carota subsp. sativus.	-	-	-	-	-	-	-
TRINITY_DN88075_c2_g2_i1	2	4	57	4	14.5282	3.25163	25.8047	7.93592	2.9884	0.00605499	0.522032	A0A0J7YMY6	870759086	Uncharacterized protein (Fragment)	BVRB_041110	Beta vulgaris subsp. vulgaris	-	-	-	-	-	-	-
TRINITY_DN88075_c2_g4_i2	2	6	59	16	18.5219	4.34898	32.6948	7.51781	2.91031	0.0030824	0.318004	A0A0J8BGA0	870755703	Uncharacterized protein	BVRB_042330	Beta vulgaris subsp. vulgaris	-	-	-	-	-	-	-
TRINITY_DN88006_c2_g4_i1	4	4	43	37	20.4618	4.30857	36.615	8.49819	3.08715	0.00160196	0.189727	A0A151R561;	1012325768	UPF0706 protein At5g01750 family	-	Cajanus cajan (Pigeon pea) (Cajanus indicus).	-	-	-	-	-	-	-
TRINITY_DN88006_c2_g6_i1	6	0	33	27	15.2833	3.17081	27.3958	8.63999	3.11103	0.00548353	0.487983	A0A0L9VQ03	920717954	Uncharacterized protein	LR48_Vigan11g018300	Phaseolus angularis (Azuki bean) (Vigna angularis)	-	-	-	-	var:108347055;	-	-
TRINITY_DN88006_c2_g4_i5	0	2	19	46	16.1194	1.09735	31.1414	28.3788	4.82674	0.000180565	0.0312	A0A151R561;	1012325768	UPF0706 protein At5g01750 family	-	Cajanus cajan (Pigeon pea) (Cajanus indicus).	-	-	-	-	-	-	-
TRINITY_DN88040_c5_g1_i1	0	0	18	13	7.03577	0	14.0715	Inf	Inf	0.00315341	0.323372	-	-	-	-	-	-	-	-	-	-	-	-
TRINITY_DN88074_c6_g5_i1	2	0	33	15	11.1986	1.05694	21.3403	20.1907	4.33562	0.00237795	0.259415	A0A151TGZ1	1012355130	Retrotransposable element Tf2	KK1_012605	Cajanus cajan (Pigeon pea) (Cajanus indicus)	GO:0003676; GO:0015074	nucleic acid binding [GO:0003676]	DNA integration [GO:0015074]	-	-	-	-
TRINITY_DN86020_c2_g1_i2	20	4	0	0	6.38204	12.7641	0	0	#NAME?	0.00360812	0.358001	-	-	-	-	-	-	-	-	-	-	-	-
TRINITY_DN86020_c2_g1_i4	33	3	2	0	9.96005	19.0855	0.834604	0.0437298	-4.51524	0.00299628	0.311308	-	-	-	-	-	-	-	-	-	-	-	-
TRINITY_DN46277_c0_g1_i1	10	2	82	50	32.916	6.38204	59.4499	9.31519	3.21959	7.07208e-05	0.0138242	-	-	-	-	-	-	-	-	-	-	-	-
TRINITY_DN49251_c0_g1_i1	0	0	48	25	16.323	0	32.6461	Inf	Inf	4.68304e-06	0.00128997	A0A097P613	712912150	NADH-ubiquinone oxidoreductase chain 4 (EC 1.6.5.3)	nad4 cvarmt_00061	Chlorella variabilis (Green alga)	GO:0005739; GO:0008137; GO:0016021; GO:0042773	NADH dehydrogenase (ubiquinone) activity [GO:0008137]	ATP synthesis coupled electron transport [GO:0042773]	integral component of membrane [GO:0016021]; mitochondrion [GO:0005739]	cvr:OJ20_p02;	K03881;	Metabolic pathways ; Oxidative phosphorylation ; Retrograde endocannabinoid signaling ;
TRINITY_DN89125_c1_g2_i1	4	0	21	32	13.5126	2.11388	24.9113	11.7846	3.55884	0.00413346	0.396837	-	-	-	-	-	-	-	-	-	-	-	-
TRINITY_DN89125_c8_g3_i1	1	0	20	20	9.48349	0.528469	18.4385	34.8904	5.12476	0.00256123	0.275525	-	-	-	-	-	-	-	-	-	-	-	-
TRINITY_DN89125_c8_g1_i5	3	2	44	14	14.0544	2.68276	25.426	9.47758	3.24452	0.00479126	0.441894	I1LJM2	571488393	Uncharacterized protein	GLYMA_11G125100	Glycine max (Soybean) (Glycine hispida)	GO:0000462; GO:0000479; GO:0003924; GO:0005525; GO:0005634; GO:0030686; GO:0034511	GTPase activity [GO:0003924]; GTP binding [GO:0005525]; U3 snoRNA binding [GO:0034511]	endonucleolytic cleavage of tricistronic rRNA transcript (SSU-rRNA, 5.8S rRNA, LSU-rRNA) [GO:0000479]; maturation of SSU-rRNA from tricistronic rRNA transcript (SSU-rRNA, 5.8S rRNA, LSU-rRNA) [GO:0000462]	90S preribosome [GO:0030686]; nucleus [GO:0005634]	gmx:100810906;	K14569;	Ribosome biogenesis in eukaryotes ;
TRINITY_DN89128_c0_g1_i1	23	1	0	0	6.35173	12.7035	0	0	#NAME?	0.00364849	0.360863	-	-	-	-	-	-	-	-	-	-	-	-
TRINITY_DN89128_c1_g3_i1	78	9	4	2	24.4186	46.1587	2.67845	0.0580271	-4.10713	2.328e-05	0.00529607	UPI0005814FBE	747095799	uncharacterized protein LOC105175144	LOC105175144	Sesamum indicum (Oriental sesame) (Sesamum orientale)	-	-	-	-	-	-	-
TRINITY_DN89128_c1_g1_i8	36	0	0	0	9.51244	19.0249	0	0	#NAME?	0.000287109	0.0462268	UPI0007AFB5EF	1021497562	uncharacterized protein LOC107632743	LOC107632743	Arachis ipaensis (Wild peanut)	-	-	-	-	-	-	-
TRINITY_DN89128_c1_g1_i9	35	4	0	0	10.3456	20.6911	0	0	#NAME?	0.000157141	0.0276733	-	-	-	-	-	-	-	-	-	-	-	-
TRINITY_DN89152_c3_g1_i2	6	180	12	3	54.2268	101.932	6.52149	0.0639788	-3.96626	3.74e-08	1.61813e-05	-	-	-	-	-	-	-	-	-	-	-	-
TRINITY_DN89179_c4_g4_i3	14135	1604	538	158	4327.11	8349.98	304.239	0.0364359	-4.7785	2.08422e-16	3.13154e-13	A0A151TJ91	1012355915	Putative serine/threonine-protein kinase NAK	KK1_013422	Cajanus cajan (Pigeon pea) (Cajanus indicus)	GO:0004674; GO:0005524	ATP binding [GO:0005524]; protein serine/threonine kinase activity [GO:0004674]	-	-	-	-	-
TRINITY_DN89179_c4_g4_i5	18228	1900	646	198	5522.45	10675.4	369.493	0.0346115	-4.8526	5.28888e-15	6.6221e-12	A0A151TJ91	1012355915	Putative serine/threonine-protein kinase NAK	KK1_013422	Cajanus cajan (Pigeon pea) (Cajanus indicus)	GO:0004674; GO:0005524	ATP binding [GO:0005524]; protein serine/threonine kinase activity [GO:0004674]	-	-	-	-	-
TRINITY_DN89186_c1_g2_i2	112	138	28	30	80.8643	134.906	26.8232	0.198829	-2.3304	3.21384e-05	0.0069388	UPI00046DB156	645217448	putative cyclic nucleotide-gated ion channel 15;putative cyclic nucleotide-gated ion channel 15;putative cyclic nucleotide-gated ion channel 15	LOC103325529;LOC103325529;LOC103325529	Prunus mume (Japanese apricot) (Armeniaca mume)	-	-	-	-	-	-	-
TRINITY_DN89197_c4_g3_i1	57	22	9	1	23.227	42.1936	4.26034	0.100971	-3.30798	0.000475924	0.0706403	-	-	-	-	-	-	-	-	-	-	-	-
TRINITY_DN89116_c1_g1_i2	80	17	6	3	27.8113	51.605	4.01768	0.0778545	-3.68308	3.44351e-05	0.00735778	A0A0R0GRD0	947068868	Uncharacterized protein	GLYMA_13G013300 GLYMA_13G013400 GLYMA_13G014800 GLYMA_13G014900 GLYMA_13G015100 GLYMA_13G015900 GLYMA_13G016200 GLYMA_13G016500 GLYMA_13G017600 GLYMA_13G017800 GLYMA_13G017900 GLYMA_13G018300 GLYMA_13G018400 GLYMA_13G018500 GLYMA_13G018600 GLYMA_13G018900 GLYMA_13G019000 GLYMA_13G019200 GLYMA_13G019600 GLYMA_13G020200 GLYMA_13G020500 GLYMA_13G020700 GLYMA_13G022800 GLYMA_13G022900 GLYMA_13G023000…	Glycine max (Soybean) (Glycine hispida)	-	-	-	-	-	-	-
TRINITY_DN89116_c1_g1_i6	195	4596	95	29	1339.52	2624.76	54.2778	0.0206792	-5.59568	3.01575e-28	2.76903e-24	UPI0001A86840	242070913	Putative uncharacterized protein Sb05g016477 (Fragment);;;hypothetical protein;;;hypothetical protein;;	Sb05g016477;;;Sb05g016477;;;SORBIDRAFT_05g016477;;	Sorghum bicolor (Sorghum) (Sorghum vulgare)	-	-	-	-	-	-	-
TRINITY_DN89116_c1_g2_i1	65	32	24	5	32.2232	51.9081	12.5384	0.24155	-2.04961	0.00829105	0.654008	-	-	-	-	-	-	-	-	-	-	-	-
TRINITY_DN89116_c1_g3_i1	330	74	23	9	114.568	214.997	14.1396	0.0657664	-3.92651	5.43139e-12	4.40035e-09	T2DPZ8	543177544	Uncharacterized protein	-	Phaseolus vulgaris (Kidney bean) (French bean)	-	-	-	-	-	-	-
TRINITY_DN89116_c1_g1_i10	5498	14960	3291	1106	6522.57	11113.7	1931.45	0.173791	-2.52458	2.35326e-05	0.00534617	A0A072THY2	922327209	Senescence-associated protein, putative	25480009 MTR_0052s0080	Medicago truncatula (Barrel medic) (Medicago tribuloides)	-	-	-	-	mtr:MTR_0052s0080;	-	-
TRINITY_DN89116_c1_g4_i1	157	225	5	0	104.254	206.421	2.08651	0.010108	-6.62836	2.19019e-19	5.61212e-16	T2DPZ8	543177544	Uncharacterized protein	-	Phaseolus vulgaris (Kidney bean) (French bean)	-	-	-	-	-	-	-
TRINITY_DN89116_c1_g1_i11	2560	5208	402	143	2225.15	4210.37	239.917	0.0569822	-4.13334	1.13033e-16	1.77919e-13	A0A0R0GRD0	947068868	Uncharacterized protein	GLYMA_13G013300 GLYMA_13G013400 GLYMA_13G014800 GLYMA_13G014900 GLYMA_13G015100 GLYMA_13G015900 GLYMA_13G016200 GLYMA_13G016500 GLYMA_13G017600 GLYMA_13G017800 GLYMA_13G017900 GLYMA_13G018300 GLYMA_13G018400 GLYMA_13G018500 GLYMA_13G018600 GLYMA_13G018900 GLYMA_13G019000 GLYMA_13G019200 GLYMA_13G019600 GLYMA_13G020200 GLYMA_13G020500 GLYMA_13G020700 GLYMA_13G022800 GLYMA_13G022900 GLYMA_13G023000…	Glycine max (Soybean) (Glycine hispida)	-	-	-	-	-	-	-
TRINITY_DN72082_c0_g1_i1	23	0	0	0	6.0774	12.1548	0	0	#NAME?	0.00457535	0.426849	A0A0L9TVN4	920691433	Uncharacterized protein	LR48_Vigan02g080800	Phaseolus angularis (Azuki bean) (Vigna angularis)	-	-	-	-	-	-	-
TRINITY_DN83609_c1_g1_i1	2	2	60	4	14.6055	2.15429	27.0566	12.5594	3.6507	0.00159572	0.189055	-	-	-	-	-	-	-	-	-	-	-	-
TRINITY_DN83672_c0_g2_i1	0	0	13	24	8.76794	0	17.5359	Inf	Inf	0.000965705	0.126722	UPI0007887DFC	1012218444	uncharacterized protein LOC107461153	LOC107461153	Arachis duranensis (Wild peanut)	-	-	-	-	-	-	-
TRINITY_DN83627_c0_g2_i1	0	0	22	8	6.60882	0	13.2176	Inf	Inf	0.0041107	0.395357	A0A0R0JXH0	947106992	Uncharacterized protein	GLYMA_06G250600	Glycine max (Soybean) (Glycine hispida)	-	-	-	-	-	-	-
TRINITY_DN64390_c0_g1_i2	6	0	62	47	26.3804	3.17081	49.59	15.6395	3.96712	2.8005e-05	0.0061796	A0A0L9TIZ0	920686595	Uncharacterized protein	LR48_Vigan01g013200	Phaseolus angularis (Azuki bean) (Vigna angularis)	-	-	-	-	-	-	-
TRINITY_DN64338_c0_g1_i1	0	6	67	74	34.2967	3.29204	65.3013	19.8361	4.31006	8.39628e-07	0.000272363	-	-	-	-	-	-	-	-	-	-	-	-
TRINITY_DN54871_c0_g1_i1	0	0	18	18	8.29733	0	16.5947	Inf	Inf	0.00125769	0.15682	-	-	-	-	-	-	-	-	-	-	-	-
TRINITY_DN29022_c0_g1_i1	2	2	36	34	17.1672	2.15429	32.1801	14.9377	3.90089	0.00057718	0.0824487	I0YZL1	545367017	Ribosomal protein S5 component of cytosolic 80S ribosome and 40S small subunit	COCSUDRAFT_28475	Coccomyxa subellipsoidea (strain C-169) (Green microalga)	GO:0003723; GO:0003735; GO:0006412; GO:0015935	RNA binding [GO:0003723]; structural constituent of ribosome [GO:0003735]	translation [GO:0006412]	small ribosomal subunit [GO:0015935]	csl:COCSUDRAFT_28475;	K02989;	Ribosome ;
TRINITY_DN78422_c0_g1_i1	16	22	131	140	72.9201	20.5263	125.314	6.10503	2.61	1.12589e-05	0.00278356	K7M5L5	571508277	Uncharacterized protein	LOC100781222 GLYMA_14G083000	Glycine max (Soybean) (Glycine hispida)	-	-	-	-	-	-	-
TRINITY_DN78431_c0_g1_i1	20	6	126	120	63.4981	13.8614	113.135	8.16185	3.0289	2.02201e-06	0.000604315	-	-	-	-	-	-	-	-	-	-	-	-
TRINITY_DN65771_c0_g1_i1	0	0	14	16	6.9581	0	13.9162	Inf	Inf	0.00352906	0.352425	A0A151R7X8;	1012326839	NAC domain-containing protein 78	-	Cajanus cajan (Pigeon pea) (Cajanus indicus).	GO:0005634,GO:0003677,GO:0006355,GO:0006351,	GO:0003677,DNA binding;	GO:0006355,regulation of transcription, DNA-templated; GO:0006351,transcription, DNA-templated;	GO:0005634,nucleus;	-	-	-
TRINITY_DN65746_c0_g1_i1	2	0	36	32	16.1139	1.05694	31.1708	29.4916	4.88223	0.000148942	0.0264691	-	-	-	-	-	-	-	-	-	-	-	-
TRINITY_DN38316_c0_g1_i1	0	0	10	24	8.14199	0	16.284	Inf	Inf	0.00156645	0.186725	-	-	-	-	-	-	-	-	-	-	-	-
TRINITY_DN81443_c1_g1_i1	20	0	0	0	5.28469	10.5694	0	0	#NAME?	0.00897717	0.690252	-	-	-	-	-	-	-	-	-	-	-	-
TRINITY_DN81443_c1_g1_i3	26	6	0	2	9.02074	17.0322	1.00925	0.059255	-4.07692	0.00576671	0.503215	-	-	-	-	-	-	-	-	-	-	-	-
TRINITY_DN81487_c0_g1_i2	14	12	58	76	38.2688	13.9827	62.5549	4.47375	2.16148	0.00287569	0.301545	I3S6V7	388495866	Uncharacterized protein	-	Medicago truncatula (Barrel medic) (Medicago tribuloides)	-	-	-	-	-	-	-
TRINITY_DN81487_c0_g1_i3	26	71	227	233	132.5	52.696	212.305	4.02886	2.01037	4.55704e-05	0.00943813	C6T049;	351721956	WBb98N11.9 protein	WBb98N11.9	Glycine max (Soybean) (Glycine hispida).	-	-	-	-	gmx:100306609;	-	-
TRINITY_DN81409_c0_g1_i1	27	2	0	0	7.68301	15.366	0	0	#NAME?	0.00121381	0.152441	A0A1S3DX77	828339814	uncharacterized protein LOC105851461	LOC105851461	Cicer arietinum (Chickpea) (Garbanzo)	GO:0003676; GO:0008270	nucleic acid binding [GO:0003676]; zinc ion binding [GO:0008270]	-	-	cam:105851461;	-	-
TRINITY_DN90944_c3_g5_i2	0	3	65	42	24.9824	1.64602	48.3188	29.3549	4.87553	3.26123e-06	0.000928507	-	-	-	-	-	-	-	-	-	-	-	-
TRINITY_DN90944_c3_g5_i3	0	2	75	38	25.7853	1.09735	50.4733	45.9958	5.52343	5.5359e-07	0.000186723	A0A151RJ01;	1012331070	Retrovirus-related Pol polyprotein from transposon TNT 1-94	-	Cajanus cajan (Pigeon pea) (Cajanus indicus).	GO:0003676,GO:0015074,	GO:0003676,nucleic acid binding;	GO:0015074,DNA integration;	-	-	-	-
TRINITY_DN90944_c3_g9_i2	14	35	2	0	13.7184	26.6022	0.834604	0.0313736	-4.99431	0.000315842	0.0500246	A0A151RJ01;	1012331070	Retrovirus-related Pol polyprotein from transposon TNT 1-94	-	Cajanus cajan (Pigeon pea) (Cajanus indicus).	GO:0003676,GO:0015074,	GO:0003676,nucleic acid binding;	GO:0015074,DNA integration;	-	-	-	-
TRINITY_DN90944_c3_g5_i4	0	1	13	28	10.0515	0.548674	19.5544	35.6393	5.1554	0.00198278	0.2243	A0A151RJ01;	1012331070	Retrovirus-related Pol polyprotein from transposon TNT 1-94	-	Cajanus cajan (Pigeon pea) (Cajanus indicus).	GO:0003676,GO:0015074,	GO:0003676,nucleic acid binding;	GO:0015074,DNA integration;	-	-	-	-
TRINITY_DN90961_c0_g1_i12	21	20	0	5	12.2972	22.0713	2.52312	0.114316	-3.1289	0.0076083	0.616703	UPI00053B4F3E	727482920	V-type proton ATPase subunit c''2-like	LOC104703088	Camelina sativa (False flax) (Myagrum sativum)	-	-	-	-	-	-	-
TRINITY_DN90909_c4_g6_i1	58	0	0	0	15.3256	30.6512	0	0	#NAME?	4.31439e-06	0.00119741	-	-	-	-	-	-	-	-	-	-	-	-
TRINITY_DN90909_c4_g1_i5	2	58	2	2	17.3619	32.88	1.84385	0.0560781	-4.15642	0.000257521	0.0422448	-	-	-	-	-	-	-	-	-	-	-	-
TRINITY_DN90909_c4_g1_i6	0	6	147	0	32.3177	3.29204	61.3434	18.6338	4.21985	9.932e-07	0.000316588	-	-	-	-	-	-	-	-	-	-	-	-
TRINITY_DN90909_c4_g1_i8	0	0	67	0	13.9796	0	27.9592	Inf	Inf	1.67252e-05	0.00393768	-	-	-	-	-	-	-	-	-	-	-	-
TRINITY_DN90909_c4_g1_i10	0	0	41	10	11.0778	0	22.1556	Inf	Inf	0.000144843	0.0258659	-	-	-	-	-	-	-	-	-	-	-	-
TRINITY_DN90909_c4_g11_i1	5	2	299	0	64.2565	3.73969	124.773	33.3646	5.06025	4.09394e-12	3.3916e-09	A0A072TVZ8	922328555	Uncharacterized protein	25479321 MTR_0002s0250	Medicago truncatula (Barrel medic) (Medicago tribuloides)	-	-	-	-	mtr:MTR_0002s0250;	-	-
TRINITY_DN90934_c0_g2_i1	600	56	101	7	196.744	347.807	45.6799	0.131337	-2.92866	1.79506e-09	9.87278e-07	D8TGK7;	302826567	Uncharacterized protein	-	Selaginella moellendorffii (Spikemoss).	-	-	-	-	smo:SELMODRAFT_139061;	-	-
TRINITY_DN90934_c0_g1_i10	203	12	38	1	65.1127	113.863	16.3621	0.1437	-2.79887	9.26668e-06	0.00234181	C0PBL2	223974739	Uncharacterized protein	-	Zea mays (Maize)	-	-	-	-	-	-	-
TRINITY_DN90960_c1_g2_i1	45	42	242	224	130.424	46.8254	214.023	4.57065	2.1924	1.17643e-05	0.00288478	-	-	-	-	-	-	-	-	-	-	-	-
TRINITY_DN90960_c1_g2_i3	0	2	28	13	9.67095	1.09735	18.2446	16.6261	4.05537	0.0059605	0.516039	-	-	-	-	-	-	-	-	-	-	-	-
TRINITY_DN90960_c1_g2_i5	0	0	26	30	12.9943	0	25.9885	Inf	Inf	4.97053e-05	0.0101671	-	-	-	-	-	-	-	-	-	-	-	-
TRINITY_DN90960_c1_g2_i8	62	56	498	464	252.726	63.4908	441.962	6.96103	2.7993	8.47183e-10	4.89573e-07	-	-	-	-	-	-	-	-	-	-	-	-
TRINITY_DN90960_c1_g3_i4	0	0	22	8	6.60882	0	13.2176	Inf	Inf	0.0041107	0.395357	-	-	-	-	-	-	-	-	-	-	-	-
TRINITY_DN90992_c1_g2_i1	90	11	12	10	31.8257	53.5976	10.0539	0.18758	-2.41442	0.00159027	0.188599	M1FIX0	476507718	Uncharacterized protein	orf109 GlmaxMp26	Glycine max (Soybean) (Glycine hispida)	GO:0005739	-	-	mitochondrion [GO:0005739]	gmx:15308590;	-	-
TRINITY_DN90992_c1_g1_i6	168	26	8	4	54.2026	103.048	5.35691	0.0519844	-4.26578	3.88386e-09	2.01539e-06	M1FIW5	476507713	Uncharacterized protein	orf287 GlmaxMp13	Glycine max (Soybean) (Glycine hispida)	GO:0005739	-	-	mitochondrion [GO:0005739]	gmx:15308585;	-	-
TRINITY_DN90992_c1_g3_i1	359	37	27	4	111.654	210.021	13.2857	0.0632586	-3.9826	6.16726e-12	4.96005e-09	M1FN41	476507712	Uncharacterized protein	orf100a GlmaxMp12	Glycine max (Soybean) (Glycine hispida)	GO:0005739; GO:0016021	-	-	integral component of membrane [GO:0016021]; mitochondrion [GO:0005739]	gmx:15308584;	-	-
TRINITY_DN90992_c1_g1_i9	117	16	32	0	41.9817	70.6097	13.3537	0.18912	-2.40263	0.000867524	0.116003	M1FIW5	476507713	Uncharacterized protein	orf287 GlmaxMp13	Glycine max (Soybean) (Glycine hispida)	GO:0005739	-	-	mitochondrion [GO:0005739]	gmx:15308585;	-	-
TRINITY_DN90992_c1_g2_i4	643	102	83	42	225.8	395.77	55.8302	0.141067	-2.82554	1.08345e-09	6.1747e-07	M1FIX0	476507718	Uncharacterized protein	orf109 GlmaxMp26	Glycine max (Soybean) (Glycine hispida)	GO:0005739	-	-	mitochondrion [GO:0005739]	gmx:15308590;	-	-
TRINITY_DN90930_c2_g1_i1	34	0	0	0	8.98398	17.968	0	0	#NAME?	0.000429433	0.0646397	-	-	-	-	-	-	-	-	-	-	-	-
TRINITY_DN90936_c2_g5_i4	26	26	190	201	104.361	28.0057	180.717	6.45285	2.68994	7.0528e-07	0.000232664	A0A151SCR4;	1012341347	Glycosyltransferase	-	Cajanus cajan (Pigeon pea) (Cajanus indicus).	GO:0016758,GO:0008152,	GO:0016758,transferase activity, transferring hexosyl groups;	GO:0008152,metabolic process;	-	-	-	-
TRINITY_DN90936_c2_g5_i5	41	34	291	222	136.892	40.3221	233.461	5.7899	2.53354	4.34004e-07	0.000150625	K7LXM1	356551006	Glycosyltransferase (EC 2.4.1.-)	LOC100793076 GLYMA_13G056800	Glycine max (Soybean) (Glycine hispida)	GO:0008152; GO:0043231; GO:0080043; GO:0080044	quercetin 3-O-glucosyltransferase activity [GO:0080043]; quercetin 7-O-glucosyltransferase activity [GO:0080044]	metabolic process [GO:0008152]	intracellular membrane-bounded organelle [GO:0043231]	gmx:100793076;	-	-
TRINITY_DN90900_c4_g1_i1	28	5	0	2	9.27488	17.5405	1.00925	0.057538	-4.11934	0.00486795	0.446227	-	-	-	-	-	-	-	-	-	-	-	-
TRINITY_DN90999_c2_g3_i1	8	7	173	6	41.6447	8.06847	75.221	9.32283	3.22077	7.54488e-06	0.00195298	-	-	-	-	-	-	-	-	-	-	-	-
TRINITY_DN90999_c2_g6_i1	48	14	11	0	18.8191	33.048	4.59032	0.138899	-2.84789	0.00497876	0.453492	A0A0J7YMY6	870759086	Uncharacterized protein (Fragment)	BVRB_041110	Beta vulgaris subsp. vulgaris	-	-	-	-	-	-	-
TRINITY_DN90918_c3_g1_i3	83	50	16	8	41.0052	71.2966	10.7138	0.150271	-2.73436	0.000146609	0.026139	A0A0R0GHE2	947068975	Uncharacterized protein (Fragment)	GLYMA_13G0231002	Glycine max (Soybean) (Glycine hispida)	-	-	-	-	-	-	-
TRINITY_DN90918_c3_g1_i6	25404	21444	6233	1531	14282.3	25191	3373.62	0.133922	-2.90054	0.000258118	0.0423172	A0A1S3EJF2	828334011	uncharacterized protein LOC101508315	LOC101508315	Cicer arietinum (Chickpea) (Garbanzo)	-	-	-	-	cam:101508315;	-	-
TRINITY_DN90918_c3_g2_i2	944	1225	302	73	666.932	1171	162.863	0.13908	-2.84601	5.61e-11	3.87136e-08	A0A0R0GPR4	947068968	Uncharacterized protein	GLYMA_13G022400	Glycine max (Soybean) (Glycine hispida)	-	-	-	-	-	-	-
TRINITY_DN90918_c3_g1_i12	91	1158	214	31	394.2	683.455	104.946	0.153552	-2.7032	1.55432e-09	8.63492e-07	B6SQP7;	195610700	Uncharacterized protein	-	Zea mays (Maize).	-	-	-	-	-	-	-
TRINITY_DN90918_c3_g1_i13	139	9	14	2	42.6234	78.3953	6.85148	0.0873965	-3.51628	2.94206e-06	0.00084712	V7C7H4	593782109	Uncharacterized protein	PHAVU_003G090100g	Phaseolus vulgaris (Kidney bean) (French bean)	-	-	-	-	pvu:PHAVU_003G090100g;	-	-
TRINITY_DN90918_c3_g2_i4	1789	952	176	64	786.755	1467.77	105.741	0.072042	-3.79502	2.73611e-17	4.73512e-14	A0A0D2Q518	763744275	Uncharacterized protein	B456_001G276600 B456_001G276700 B456_001G276800	Gossypium raimondii (New World cotton)	-	-	-	-	-	-	-
TRINITY_DN90918_c3_g1_i15	42	14	345	20	91.9694	29.8771	154.062	5.15651	2.36639	7.6971e-06	0.00199082	B6SQP7;	195610700	Uncharacterized protein	-	Zea mays (Maize).	-	-	-	-	-	-	-
TRINITY_DN90918_c3_g1_i20	31	1102	34	4	318.614	621.021	16.2068	0.026097	-5.25997	5.49613e-24	2.97826e-20	UPI000510E7E9	694428220	uncharacterized protein LOC103933723	LOC103933723	Pyrus x bretschneideri (Chinese white pear)	-	-	-	-	-	-	-
TRINITY_DN90995_c1_g1_i1	1323	67	71	8	384.796	735.926	33.6654	0.0457457	-4.45022	1.89393e-20	6.01959e-17	R4IV21	442803108	Uncharacterized protein	-	Vicia faba (Broad bean) (Faba vulgaris)	GO:0005739; GO:0016021	-	-	integral component of membrane [GO:0016021]; mitochondrion [GO:0005739]	-	-	-
TRINITY_DN90995_c1_g1_i7	108	7	6	0	31.7096	60.9154	2.50381	0.0411031	-4.60461	5.82679e-07	0.000195339	W6JLN1	584592128	Uncharacterized protein	orf190	Hevea brasiliensis (Para rubber tree) (Siphonia brasiliensis)	GO:0005739	-	-	mitochondrion [GO:0005739]	-	-	-
TRINITY_DN90995_c1_g1_i10	135	24	37	6	51.4897	84.5115	18.4679	0.218525	-2.19413	0.00084884	0.113781	R4ITZ5	442803250	Uncharacterized protein	-	Vicia faba (Broad bean) (Faba vulgaris)	GO:0005739	-	-	mitochondrion [GO:0005739]	-	-	-
TRINITY_DN90978_c1_g1_i18	0	0	30	8	8.27802	0	16.556	Inf	Inf	0.0010921	0.139919	-	-	-	-	-	-	-	-	-	-	-	-
TRINITY_DN90985_c2_g1_i11	6	15	1059	5	227.924	11.4009	444.446	38.9833	5.28479	5.40945e-23	2.48346e-19	A0A0J8AZ36	870826216	Uncharacterized protein	BVRB_025610	Beta vulgaris subsp. vulgaris	-	-	-	-	-	-	-
TRINITY_DN90985_c2_g2_i1	0	0	79	0	16.4834	0	32.9669	Inf	Inf	3.06494e-06	0.000880203	A0A0J8AZ36	870826216	Uncharacterized protein	BVRB_025610	Beta vulgaris subsp. vulgaris	-	-	-	-	-	-	-
TRINITY_DN90985_c2_g1_i25	4	1	54	2	13.1031	2.66255	23.5436	8.84249	3.14445	0.00670317	0.565958	A0A0J8B0I3	870812097	Uncharacterized protein	BVRB_031790	Beta vulgaris subsp. vulgaris	-	-	-	-	-	-	-
TRINITY_DN90985_c2_g1_i26	0	0	49	2	10.7285	0	21.4571	Inf	Inf	0.000166108	0.0290052	-	-	-	-	-	-	-	-	-	-	-	-
TRINITY_DN90954_c0_g1_i2	16	12	187	10	49.0607	15.0396	83.0817	5.5242	2.46577	0.000118872	0.0218173	-	-	-	-	-	-	-	-	-	-	-	-
TRINITY_DN90954_c0_g1_i4	0	5	84	4	19.9076	2.74337	37.0719	13.5133	3.7563	0.000208518	0.0354191	A0A0J7YMY6	870759086	Uncharacterized protein (Fragment)	BVRB_041110	Beta vulgaris subsp. vulgaris	-	-	-	-	-	-	-
TRINITY_DN90965_c1_g4_i1	8	15	80	78	42.6013	12.4579	72.7448	5.83927	2.54579	0.000296466	0.047456	-	-	-	-	-	-	-	-	-	-	-	-
TRINITY_DN90972_c4_g1_i4	26	12	4	0	10.9967	20.3243	1.66921	0.0821288	-3.60597	0.00758947	0.61563	A0A151TAW7;	1012353010	Phosphoglycolate phosphatase	-	Cajanus cajan (Pigeon pea) (Cajanus indicus).	GO:0016791,	GO:0016791,phosphatase activity;	-	-	-	-	-
TRINITY_DN90915_c3_g2_i5	12	8	0	0	5.36551	10.731	0	0	#NAME?	0.00871541	0.679451	-	-	-	-	-	-	-	-	-	-	-	-
TRINITY_DN90915_c3_g2_i10	14	6	0	0	5.34531	10.6906	0	0	#NAME?	0.00877985	0.68126	-	-	-	-	-	-	-	-	-	-	-	-
TRINITY_DN90991_c0_g1_i2	3	1	50	1	11.7519	2.13408	21.3697	10.0136	3.32388	0.00715197	0.590281	-	-	-	-	-	-	-	-	-	-	-	-
TRINITY_DN90991_c0_g1_i5	6	26	310	2	73.9046	17.4363	130.373	7.47708	2.90248	4.78145e-07	0.000163783	A0A0K9Q7A6	902074713	Uncharacterized protein (Fragment)	SOVF_212770	Spinacia oleracea (Spinach)	-	-	-	-	-	-	-
TRINITY_DN90991_c0_g1_i10	37	54	10	2	27.182	49.1817	5.18227	0.10537	-3.24647	0.000245022	0.0403949	-	-	-	-	-	-	-	-	-	-	-	-
TRINITY_DN90991_c0_g1_i14	12	4	154	24	42.4559	8.53632	76.3755	8.94712	3.16142	1.0733e-05	0.00267353	A0A0J7YMY6	870759086	Uncharacterized protein (Fragment)	BVRB_041110	Beta vulgaris subsp. vulgaris	-	-	-	-	-	-	-
TRINITY_DN90991_c0_g1_i19	12	23	164	28	50.7641	18.9611	82.567	4.35454	2.12252	0.000634065	0.0892629	A0A0J7YMY6	870759086	Uncharacterized protein (Fragment)	BVRB_041110	Beta vulgaris subsp. vulgaris	-	-	-	-	-	-	-
TRINITY_DN90991_c0_g1_i20	1	2	54	2	12.5847	1.62582	23.5436	14.4811	3.8561	0.00217907	0.242033	-	-	-	-	-	-	-	-	-	-	-	-
TRINITY_DN90911_c4_g1_i18	0	0	31	4	7.47743	0	14.9549	Inf	Inf	0.00192179	0.219126	A0A151SJP1;	1012343862	Putative actin-related protein 2/3 complex subunit 2	-	Cajanus cajan (Pigeon pea) (Cajanus indicus).	GO:0005885,GO:0030041,GO:0034314,	-	GO:0030041,actin filament polymerization; GO:0034314,Arp2/3 complex-mediated actin nucleation;	GO:0005885,Arp2/3 protein complex;	-	-	-
TRINITY_DN81561_c0_g1_i1	26	24	6	2	15.2107	26.9084	3.51306	0.130556	-2.93726	0.00768766	0.621764	UPI00054A07D5	734418525	Uncharacterized protein;hypothetical protein	glysoja_020757;glysoja_020757	Glycine soja (Wild soybean)	-	-	-	-	-	-	-
TRINITY_DN81529_c0_g1_i1	395	27	22	4	117.379	223.56	11.1991	0.0500947	-4.3192	1.46813e-13	1.5071e-10	A0A151R2N4;	1012324812	DNA-directed RNA polymerase subunit beta	-	Cajanus cajan (Pigeon pea) (Cajanus indicus).	GO:0003677,GO:0003899,GO:0006351,	GO:0003677,DNA binding; GO:0003899,DNA-directed 5'-3' RNA polymerase activity;	GO:0006351,transcription, DNA-templated;	-	-	-	-
TRINITY_DN81513_c0_g1_i1	6	18	74	52	35.0839	13.0469	57.1208	4.37809	2.1303	0.00354066	0.353051	A0A072VM90	922393636	Seed biotin containing protein SBP65, putative	25487771 MTR_2g091170	Medicago truncatula (Barrel medic) (Medicago tribuloides)	-	-	-	-	mtr:MTR_2g091170;	-	-
TRINITY_DN81513_c0_g1_i2	8	10	64	52	31.3311	9.71449	52.9477	5.45039	2.44636	0.00179655	0.208148	A0A072VM90	922393636	Seed biotin containing protein SBP65, putative	25487771 MTR_2g091170	Medicago truncatula (Barrel medic) (Medicago tribuloides)	-	-	-	-	mtr:MTR_2g091170;	-	-
TRINITY_DN81574_c0_g1_i1	0	0	0	55	13.8771	0	27.7543	Inf	Inf	3.87957e-05	0.00819416	-	-	-	-	-	-	-	-	-	-	-	-
TRINITY_DN81574_c0_g1_i2	0	4	0	77	20.5253	2.1947	38.856	17.7045	4.14604	0.00016216	0.028421	-	-	-	-	-	-	-	-	-	-	-	-
TRINITY_DN80125_c0_g2_i1	6	4	38	44	21.7132	5.36551	38.0609	7.09362	2.82652	0.00273181	0.289329	I1LGQ7	356540528	Uncharacterized protein	LOC100812714 GLYMA_11G033400	Glycine max (Soybean) (Glycine hispida)	GO:0004222; GO:0008270; GO:0031012	metalloendopeptidase activity [GO:0004222]; zinc ion binding [GO:0008270]	-	extracellular matrix [GO:0031012]	gmx:100812714;	-	-
TRINITY_DN80128_c0_g2_i1	15	40	151	178	91.3548	29.874	152.836	5.11601	2.35502	1.88301e-05	0.0043802	I1KSH1	947094323	Uncharacterized protein	LOC100792263 GLYMA_08G119200	Glycine max (Soybean) (Glycine hispida)	GO:0043531	ADP binding [GO:0043531]	-	-	-	-	-
TRINITY_DN78143_c0_g1_i1	20	2	0	0	5.83337	11.6667	0	0	#NAME?	0.00567936	0.49796	-	-	-	-	-	-	-	-	-	-	-	-
TRINITY_DN78198_c0_g1_i3	63	4	4	2	19.0834	35.4883	2.67845	0.0754744	-3.72787	0.000355227	0.0551526	A0A0L9UEZ2	920697889	Uncharacterized protein (Fragment)	LR48_Vigan04g131200	Phaseolus angularis (Azuki bean) (Vigna angularis)	-	-	-	-	-	-	-
TRINITY_DN85247_c0_g1_i2	0	0	17	14	7.07943	0	14.1589	Inf	Inf	0.00309439	0.319041	A0A151RAS4;	1012327788	Uncharacterized protein C22orf9 isogeny	-	Cajanus cajan (Pigeon pea) (Cajanus indicus).	-	-	-	-	-	-	-
TRINITY_DN85278_c1_g1_i3	12	10	51	67	33.4603	11.8284	55.0922	4.65763	2.2196	0.00373188	0.366697	-	-	-	-	-	-	-	-	-	-	-	-
TRINITY_DN85287_c0_g1_i4	0	0	12	14	6.03617	0	12.0723	Inf	Inf	0.00725339	0.593781	-	-	-	-	-	-	-	-	-	-	-	-
TRINITY_DN85241_c0_g2_i1	0	0	33	6	8.39935	0	16.7987	Inf	Inf	0.000965584	0.126722	-	-	-	-	-	-	-	-	-	-	-	-
TRINITY_DN86897_c8_g5_i6	9	12	0	0	5.67015	11.3403	0	0	#NAME?	0.0068527	0.574593	-	-	-	-	-	-	-	-	-	-	-	-
TRINITY_DN86811_c13_g1_i17	44	7	460	17	113.815	27.0934	200.538	7.40172	2.88786	2.76497e-08	1.22844e-05	-	-	-	-	-	-	-	-	-	-	-	-
TRINITY_DN86838_c1_g2_i1	41	0	0	0	10.8336	21.6672	0	0	#NAME?	0.000107901	0.0200712	-	-	-	-	-	-	-	-	-	-	-	-
TRINITY_DN86838_c1_g1_i3	55	0	0	0	14.5329	29.0658	0	0	#NAME?	7.53281e-06	0.00195138	-	-	-	-	-	-	-	-	-	-	-	-
TRINITY_DN86838_c1_g3_i1	35	6	2	0	11.3115	21.7885	0.834604	0.0383049	-4.70633	0.00128733	0.159732	-	-	-	-	-	-	-	-	-	-	-	-
TRINITY_DN86805_c0_g1_i1	80	74	12	12	46.9712	82.8794	11.0631	0.133484	-2.90526	2.28477e-05	0.00520882	A0A151U9H4;	1012364793	Agamous-like MADS-box protein AGL80	-	Cajanus cajan (Pigeon pea) (Cajanus indicus).	GO:0005634,GO:0000987,GO:0046983,GO:0000982,GO:0045944,GO:0006351,	GO:0000987,core promoter proximal region sequence-specific DNA binding; GO:0046983,protein dimerization activity; GO:0000982,transcription factor activity, RNA polymerase II core promoter proximal region sequence-specific binding;	GO:0045944,positive regulation of transcription from RNA polymerase II promoter; GO:0006351,transcription, DNA-templated;	GO:0005634,nucleus;	-	-	-
TRINITY_DN86856_c0_g2_i1	12	101	14	6	35.3138	61.7577	8.86997	0.143625	-2.79962	0.000303311	0.0483876	I1K4M6;	356511119	Uncharacterized protein {ECO:0000313|EMBL:KRH59403.1, ECO:0000313|EnsemblPlants:GLYMA05G31530.1};	LOC100807370	Glycine max (Soybean) (Glycine hispida).	GO:0005737,GO:0005634,	-	-	GO:0005737,cytoplasm; GO:0005634,nucleus;	gmx:100807370;	-	-
TRINITY_DN86852_c0_g2_i1	0	0	21	7	6.14785	0	12.2957	Inf	Inf	0.0058885	0.511951	-	-	-	-	-	-	-	-	-	-	-	-
TRINITY_DN86855_c4_g2_i3	139	185	39	25	101.926	174.962	28.8904	0.165124	-2.59838	1.59199e-06	0.000486798	A0A0R0GHB5	947068961	Uncharacterized protein (Fragment)	GLYMA_13G021700	Glycine max (Soybean) (Glycine hispida)	-	-	-	-	-	-	-
TRINITY_DN69657_c0_g1_i1	0	0	46	32	17.6719	0	35.3438	Inf	Inf	2.07249e-06	0.000617171	-	-	-	-	-	-	-	-	-	-	-	-
TRINITY_DN72629_c0_g1_i1	21	0	0	0	5.54893	11.0979	0	0	#NAME?	0.00716264	0.590425	-	-	-	-	-	-	-	-	-	-	-	-
TRINITY_DN18031_c0_g1_i1	4	8	66	38	26.6104	6.50327	46.7176	7.18372	2.84473	0.000834208	0.112138	-	-	-	-	-	-	-	-	-	-	-	-
TRINITY_DN59833_c0_g1_i1	0	0	16	14	6.87078	0	13.7416	Inf	Inf	0.00366423	0.362095	-	-	-	-	-	-	-	-	-	-	-	-
TRINITY_DN98018_c0_g1_i1	9	12	202	110	75.5719	11.3403	139.804	12.328	3.62387	5.79468e-09	2.89339e-06	U5YF32	563940472	Cytochrome c oxidase subunit 2	cox2	Microspora stagnorum (Green alga)	GO:0004129; GO:0005507; GO:0005743; GO:0016021; GO:0022900; GO:0070469	copper ion binding [GO:0005507]; cytochrome-c oxidase activity [GO:0004129]	electron transport chain [GO:0022900]	integral component of membrane [GO:0016021]; mitochondrial inner membrane [GO:0005743]; respiratory chain [GO:0070469]	-	-	-
TRINITY_DN66984_c1_g1_i1	22	0	0	0	5.81316	11.6263	0	0	#NAME?	0.00572166	0.499812	-	-	-	-	-	-	-	-	-	-	-	-
TRINITY_DN66941_c0_g1_i1	0	0	18	10	6.27883	0	12.5577	Inf	Inf	0.00555652	0.49136	UPI0003DE7FAC	571500136	lipoxygenase 3, chloroplastic-like isoform X1	LOC100785480	Glycine max (Soybean) (Glycine hispida)	-	-	-	-	-	-	-
TRINITY_DN8938_c0_g1_i1	0	0	24	16	9.04461	0	18.0892	Inf	Inf	0.00069014	0.0959429	-	-	-	-	-	-	-	-	-	-	-	-
TRINITY_DN92299_c0_g1_i1	24	2	0	0	6.8903	13.7806	0	0	#NAME?	0.0023345	0.255942	UPI00076362CC	985474214	uncharacterized protein LOC107175134	LOC107175134	Citrus sinensis (Sweet orange) (Citrus aurantium var. sinensis)	-	-	-	-	-	-	-
TRINITY_DN92299_c1_g2_i7	20	0	0	0	5.28469	10.5694	0	0	#NAME?	0.00897717	0.690252	UPI000787E9CB	1012221869	uncharacterized protein LOC107461923	LOC107461923	Arachis duranensis (Wild peanut)	-	-	-	-	-	-	-
TRINITY_DN92299_c1_g2_i15	43	4	0	4	13.4687	24.9189	2.01849	0.0810026	-3.62589	0.00195832	0.222294	UPI0007873CCE	1012206259	uncharacterized protein LOC107458273	LOC107458273	Arachis duranensis (Wild peanut)	-	-	-	-	-	-	-
TRINITY_DN92247_c5_g1_i1	310	197	34	10	145.574	271.914	19.2345	0.0707374	-3.82138	1.2413e-12	1.11659e-09	A0A0L9UDJ6	920697603	Uncharacterized protein	LR48_Vigan04g102600	Phaseolus angularis (Azuki bean) (Vigna angularis)	-	-	-	-	-	-	-
TRINITY_DN92247_c5_g2_i1	12149	53688	7159	3302	20265.7	35877.6	4653.73	0.129711	-2.94662	0.00139505	0.170474	A0A072THI8	922327203	Uncharacterized protein (Fragment)	25480006 MTR_0052s0040	Medicago truncatula (Barrel medic) (Medicago tribuloides)	-	-	-	-	mtr:MTR_0052s0040;	-	-
TRINITY_DN92247_c6_g4_i2	10089	40394	6363	3043	15842.9	27494.9	4190.86	0.152423	-2.71384	0.00093192	0.123021	UPI00063AA67D	823127877	uncharacterized protein LOC105765937	LOC105765937	Gossypium raimondii (New World cotton)	-	-	-	-	-	-	-
TRINITY_DN92247_c6_g6_i1	216	72	41	13	88.6617	153.654	23.6695	0.154044	-2.69858	1.97841e-06	0.000591821	A0A072TUX5	922327855	Uncharacterized protein	25479692 MTR_0021s0120	Medicago truncatula (Barrel medic) (Medicago tribuloides)	-	-	-	-	mtr:MTR_0021s0120;	-	-
TRINITY_DN92247_c6_g1_i4	192	379	68	36	177.978	309.413	46.543	0.150423	-2.7329	1.7986e-08	8.31506e-06	K7LYG6	947016805	Uncharacterized protein	LOC100802441 GLYMA_13G012200 GLYMA_13G014600 GLYMA_U007200	Glycine max (Soybean) (Glycine hispida)	-	-	-	-	-	-	-
TRINITY_DN92247_c10_g1_i1	195	68	9	7	73.8247	140.361	7.28808	0.0519237	-4.26746	7.0991e-11	4.81848e-08	UPI000233B7D9	955361480	;;;;;;;;;;;;;;;;;;;;;;;;;;;;;;;;;;;;;;;;;;;;;;;;;;;;;;;;;;;;;;;;;;uncharacterized protein LOC106795708	;;;;;;;;;;;;;;;;;;;;;;;;;;;;;;;;;;;;;;;;;;;;;;;;;;;;;;;;;;;;;;;;;;LOC106795708	Glycine max (Soybean) (Glycine hispida)	-	-	-	-	-	-	-
TRINITY_DN92205_c3_g2_i3	8	23	107	74	49.4203	16.8473	81.9934	4.86687	2.283	0.000450779	0.0674839	A0A151U730	1012363916	Protein DETOXIFICATION (Multidrug and toxic compound extrusion protein)	KK1_007797	Cajanus cajan (Pigeon pea) (Cajanus indicus)	GO:0015238; GO:0015297; GO:0016021	antiporter activity [GO:0015297]; drug transmembrane transporter activity [GO:0015238]	-	integral component of membrane [GO:0016021]	-	-	-
TRINITY_DN92205_c3_g2_i5	8	13	139	126	66.474	11.3605	121.588	10.7026	3.4199	9.89371e-08	3.926e-05	A0A151U730	1012363916	Protein DETOXIFICATION (Multidrug and toxic compound extrusion protein)	KK1_007797	Cajanus cajan (Pigeon pea) (Cajanus indicus)	GO:0015238; GO:0015297; GO:0016021	antiporter activity [GO:0015297]; drug transmembrane transporter activity [GO:0015238]	-	integral component of membrane [GO:0016021]	-	-	-
TRINITY_DN92205_c3_g2_i6	4	6	49	35	21.7578	5.40592	38.1096	7.04961	2.81754	0.00243023	0.264247	K7N327	356575608	Protein DETOXIFICATION (Multidrug and toxic compound extrusion protein)	LOC100788647 GLYMA_20G123500	Glycine max (Soybean) (Glycine hispida)	GO:0006855; GO:0015238; GO:0015297; GO:0016021	antiporter activity [GO:0015297]; drug transmembrane transporter activity [GO:0015238]	drug transmembrane transport [GO:0006855]	integral component of membrane [GO:0016021]	gmx:100788647;	K03327;	-
TRINITY_DN92229_c2_g4_i1	389	495	209	56	296.322	477.168	115.475	0.242001	-2.04692	4.05216e-06	0.00113512	P80261	38605724	NADH dehydrogenase [ubiquinone] iron-sulfur protein 3 (EC 1.6.5.3) (EC 1.6.99.3) (Complex I-27kD) (CI-27kD) (NADH dehydrogenase subunit 9) (NADH-ubiquinone oxidoreductase 27 kDa subunit)	NAD9	Solanum tuberosum (Potato)	GO:0005743; GO:0008137; GO:0070469	NADH dehydrogenase (ubiquinone) activity [GO:0008137]	-	mitochondrial inner membrane [GO:0005743]; respiratory chain [GO:0070469]	-	-	-
TRINITY_DN92223_c2_g5_i1	2	0	36	17	12.3292	1.05694	23.6015	22.33	4.48091	0.00122172	0.153138	A0A1S2Y528	502126998	uncharacterized protein LOC101509950	LOC101509950	Cicer arietinum (Chickpea) (Garbanzo)	GO:0003676	nucleic acid binding [GO:0003676]	-	-	cam:101509950;	-	-
TRINITY_DN92223_c2_g8_i1	0	0	8	20	6.71544	0	13.4309	Inf	Inf	0.00460579	0.428736	A0A151QYF6;	1012323165	Uncharacterized protein	-	Cajanus cajan (Pigeon pea) (Cajanus indicus).	-	-	-	-	-	-	-
TRINITY_DN92296_c1_g1_i2	2	0	79	1	17.2642	1.05694	33.4715	31.6684	4.98497	5.06394e-05	0.0103199	-	-	-	-	-	-	-	-	-	-	-	-
TRINITY_DN92296_c1_g1_i7	310	53	101	11	120.302	192.905	47.6984	0.247263	-2.01588	0.000105919	0.0198028	-	-	-	-	-	-	-	-	-	-	-	-
TRINITY_DN92296_c1_g3_i1	15	2	217	3	50.5464	9.02438	92.0684	10.2022	3.35081	8.45352e-07	0.000273951	W9QGE8	703070390	Uncharacterized protein	L484_018333	Morus notabilis	-	-	-	-	-	-	-
TRINITY_DN92296_c1_g3_i2	5	4	622	2	132.704	4.83704	260.571	53.87	5.75141	6.42085e-20	1.79865e-16	-	-	-	-	-	-	-	-	-	-	-	-
TRINITY_DN92257_c1_g3_i1	87	83	441	502	264.434	91.5167	437.351	4.77892	2.25668	3.74996e-07	0.000131866	-	-	-	-	-	-	-	-	-	-	-	-
TRINITY_DN92257_c1_g3_i2	69	63	403	400	220.526	71.0308	370.022	5.20932	2.38109	1.9001e-07	7.14536e-05	-	-	-	-	-	-	-	-	-	-	-	-
TRINITY_DN92248_c1_g1_i2	122	0	28	3	38.8358	64.4732	13.1983	0.20471	-2.28835	0.00169164	0.198002	-	-	-	-	-	-	-	-	-	-	-	-
TRINITY_DN92248_c1_g1_i7	0	1	40	2	9.125	0.548674	17.7013	32.262	5.01177	0.00251237	0.271215	-	-	-	-	-	-	-	-	-	-	-	-
TRINITY_DN92248_c1_g1_i8	226	17	38	3	73.0664	128.761	17.3714	0.134911	-2.88992	2.21428e-06	0.000655261	A0A0J8B041	870806987	Uncharacterized protein (Fragment)	BVRB_033340	Beta vulgaris subsp. vulgaris	-	-	-	-	-	-	-
TRINITY_DN92248_c1_g1_i17	4	0	99	1	21.9657	2.11388	41.8175	19.7824	4.30615	2.91826e-05	0.00640098	-	-	-	-	-	-	-	-	-	-	-	-
TRINITY_DN92282_c1_g1_i3	8	4	36	45	22.0767	6.42245	37.7309	5.87485	2.55455	0.00567325	0.497678	-	-	-	-	-	-	-	-	-	-	-	-
TRINITY_DN92282_c1_g3_i3	6	2	35	42	20.034	4.26816	35.7997	8.38762	3.06826	0.00206161	0.231869	-	-	-	-	-	-	-	-	-	-	-	-
TRINITY_DN92265_c1_g1_i1	337	208	100	50	179.59	292.218	66.9614	0.229148	-2.12565	6.09787e-06	0.00162421	A5AFS5;	147841236	Uncharacterized protein	-	Vitis vinifera (Grape).	GO:0016021,	-	-	GO:0016021,integral component of membrane;	-	-	-
TRINITY_DN92265_c1_g2_i1	17708	7698	1618	578	7274.34	13581.8	966.867	0.0711883	-3.81222	2.84429e-09	1.51641e-06	R4ITY7	442803210	Uncharacterized protein	-	Vicia faba (Broad bean) (Faba vulgaris)	GO:0005739	-	-	mitochondrion [GO:0005739]	-	-	-
TRINITY_DN92265_c1_g5_i1	219	17	1	0	62.7397	125.062	0.417302	0.00333676	-8.22734	2.72582e-16	4.04044e-13	A1E9R0;	118614478	Photosystem II CP43 reaction center protein	psbC	Sorghum bicolor (Sorghum) (Sorghum vulgare).	GO:0009535,GO:0016021,GO:0009523,GO:0016168,GO:0045156,GO:0046872,GO:0009772,GO:0018298,	GO:0016168,chlorophyll binding; GO:0045156,electron transporter, transferring electrons within the cyclic electron transport pathway of photosynthesis activity; GO:0046872,metal ion binding;	GO:0009772,photosynthetic electron transport in photosystem II; GO:0018298,protein-chromophore linkage;	GO:0009535,chloroplast thylakoid membrane; GO:0016021,integral component of membrane; GO:0009523,photosystem II;	sbi:4549104;	K02705;	Metabolic pathways ; Photosynthesis ;
TRINITY_DN92265_c1_g7_i1	41	20	4	3	17.9119	32.6407	3.18308	0.0975186	-3.35818	0.00125949	0.156926	R4IUC1	442803241	Uncharacterized protein	-	Vicia faba (Broad bean) (Faba vulgaris)	GO:0005739	-	-	mitochondrion [GO:0005739]	-	-	-
TRINITY_DN92265_c1_g3_i4	89	106	27	12	61.2579	105.193	17.3226	0.164675	-2.60231	3.42935e-05	0.00734176	G9JLT5	372450304	Ribosomal protein S4	rps4 LojaMp018	Lotus japonicus (Lotus corniculatus var. japonicus)	GO:0005739; GO:0005840; GO:0019843	rRNA binding [GO:0019843]	-	mitochondrion [GO:0005739]; ribosome [GO:0005840]	-	-	-
TRINITY_DN92265_c1_g9_i1	105	72	30	6	55.2703	94.9938	15.5468	0.163661	-2.61122	6.82219e-05	0.0134071	A0A068BE34	661813538	Orf112a	orf112a	Batis maritima (Maritime saltwort)	GO:0005739	-	-	mitochondrion [GO:0005739]	-	-	-
TRINITY_DN92293_c2_g1_i13	130	66	398	526	268.216	104.913	431.518	4.11308	2.04022	4.16026e-06	0.00116146	G7II38	357454975	Methyltransferase family protein	11436359 MTR_2g102040	Medicago truncatula (Barrel medic) (Medicago tribuloides)	GO:0008168	methyltransferase activity [GO:0008168]	-	-	mtr:MTR_2g102040;	-	-
TRINITY_DN92261_c2_g8_i1	55	6	0	0	16.1789	32.3578	0	0	#NAME?	2.43549e-06	0.000711802	-	-	-	-	-	-	-	-	-	-	-	-
TRINITY_DN92261_c2_g1_i3	13	6	45	83	35.4122	10.1621	60.6623	5.96944	2.5776	0.000824779	0.111096	A0A166GEI3;	1021051087	Uncharacterized protein	-	Daucus carota subsp. sativus.	-	-	-	-	-	-	-
TRINITY_DN92261_c2_g6_i4	2	9	86	7	22.7077	5.995	39.4203	6.57553	2.71711	0.00191185	0.218219	-	-	-	-	-	-	-	-	-	-	-	-
TRINITY_DN92245_c3_g1_i1	28	9608	23	13	2651.31	5286.46	16.158	0.0030565	-8.3539	7.92095e-40	2.61826e-35	-	-	-	-	-	-	-	-	-	-	-	-
TRINITY_DN92297_c5_g1_i1	217	171	2749	2595	1332.58	208.501	2456.66	11.7825	3.55857	3.13043e-15	4.02631e-12	-	-	-	-	-	-	-	-	-	-	-	-
TRINITY_DN92209_c3_g1_i4	2	2	303	0	64.2984	2.15429	126.443	58.6935	5.87513	1.03275e-13	1.0803e-10	L7QL57	440136373	Uncharacterized protein (Fragment)	-	Auxenochlorella protothecoides (Green microalga) (Chlorella protothecoides)	-	-	-	-	-	-	-
TRINITY_DN92209_c3_g3_i1	0	8	158	3	35.9185	4.38939	67.4476	15.3661	3.94167	1.00953e-06	0.000321173	W9SE34	703130995	Uncharacterized protein	L484_018823	Morus notabilis	-	-	-	-	-	-	-
TRINITY_DN92209_c3_g3_i2	0	16	286	0	64.0636	8.77878	119.348	13.5951	3.76502	5.33002e-09	2.67756e-06	A0A0K9QTS7	902186252	Uncharacterized protein	SOVF_142410	Spinacia oleracea (Spinach)	-	-	-	-	-	-	-
TRINITY_DN92273_c1_g2_i1	18	12	110	68	48.1571	16.0965	80.2176	4.98353	2.31717	0.000452045	0.0676429	-	-	-	-	-	-	-	-	-	-	-	-
TRINITY_DN92286_c1_g1_i10	10	11	74	87	43.0513	11.3201	74.7826	6.60617	2.72381	0.000133567	0.0240602	-	-	-	-	-	-	-	-	-	-	-	-
TRINITY_DN92286_c1_g1_i17	2	10	56	54	28.5811	6.54368	50.6186	7.73549	2.95149	0.000443256	0.0665688	-	-	-	-	-	-	-	-	-	-	-	-
TRINITY_DN92213_c1_g6_i2	0	4	25	27	13.126	2.1947	24.0574	10.9616	3.45439	0.00483042	0.443772	A0A151RJ01;	1012331070	Retrovirus-related Pol polyprotein from transposon TNT 1-94	-	Cajanus cajan (Pigeon pea) (Cajanus indicus).	GO:0003676,GO:0015074,	GO:0003676,nucleic acid binding;	GO:0015074,DNA integration;	-	-	-	-
TRINITY_DN92213_c1_g6_i9	10	8	61	51	30.4326	9.67408	51.1912	5.29158	2.4037	0.00243254	0.26435	A0A151RJ01;	1012331070	Retrovirus-related Pol polyprotein from transposon TNT 1-94	-	Cajanus cajan (Pigeon pea) (Cajanus indicus).	GO:0003676,GO:0015074,	GO:0003676,nucleic acid binding;	GO:0015074,DNA integration;	-	-	-	-
TRINITY_DN92232_c2_g1_i1	0	5	34	18	13.0074	2.74337	23.2715	8.48281	3.08454	0.0087312	0.680142	A0A151QVW6;	1012321998	Copia protein	-	Cajanus cajan (Pigeon pea) (Cajanus indicus).	-	-	-	-	-	-	-
TRINITY_DN92232_c3_g8_i2	6	9	121	96	53.5231	8.10888	98.9374	12.2011	3.60894	2.27584e-07	8.38657e-05	A0A151RJ01;	1012331070	Retrovirus-related Pol polyprotein from transposon TNT 1-94	-	Cajanus cajan (Pigeon pea) (Cajanus indicus).	GO:0003676,GO:0015074,	GO:0003676,nucleic acid binding;	GO:0015074,DNA integration;	-	-	-	-
TRINITY_DN92269_c2_g1_i1	0	0	54	0	11.2672	0	22.5343	Inf	Inf	0.000110452	0.0204537	A0A0J8AWR0	870807846	Uncharacterized protein (Fragment)	BVRB_033130	Beta vulgaris subsp. vulgaris	-	-	-	-	-	-	-
TRINITY_DN92269_c2_g3_i1	0	1	108	6	24.3225	0.548674	48.0964	87.6593	6.45384	1.83482e-07	6.96325e-05	-	-	-	-	-	-	-	-	-	-	-	-
TRINITY_DN92269_c3_g2_i2	33760	17859	3724	1214	14903.3	27639.9	2166.65	0.0783884	-3.67322	8.94158e-06	0.00227007	R4ITV4	442803155	Uncharacterized protein	-	Vicia faba (Broad bean) (Faba vulgaris)	GO:0005739	-	-	mitochondrion [GO:0005739]	-	-	-
TRINITY_DN92269_c3_g2_i4	9538	2730	641	182	3448.88	6538.42	359.332	0.054957	-4.18555	7.96318e-15	9.74896e-12	A0A0D2N1S7	763738694	Uncharacterized protein (Fragment)	B456_001G163100	Gossypium raimondii (New World cotton)	-	-	-	-	-	-	-
TRINITY_DN92269_c3_g2_i5	5113	4330	889	252	2787.98	5077.82	498.147	0.0981025	-3.34957	2.17226e-11	1.60471e-08	S8EP84	527210156	Uncharacterized protein (Fragment)	M569_00042	Genlisea aurea	-	-	-	-	-	-	-
TRINITY_DN92272_c0_g1_i1	33	2	0	2	9.77304	18.5368	1.00925	0.0544455	-4.19904	0.00348703	0.349428	-	-	-	-	-	-	-	-	-	-	-	-
TRINITY_DN92272_c0_g1_i2	27	2	0	0	7.68301	15.366	0	0	#NAME?	0.00121381	0.152441	UPI0005402C44	731439589	uncharacterized protein LOC104878589	LOC104878589	Vitis vinifera (Grape)	-	-	-	-	-	-	-
TRINITY_DN92272_c0_g1_i3	117	1	5	0	32.233	62.3796	2.08651	0.0334486	-4.90191	1.77558e-07	6.7617e-05	-	-	-	-	-	-	-	-	-	-	-	-
TRINITY_DN92272_c0_g1_i5	73	6	4	2	22.2744	41.8703	2.67845	0.0639703	-3.96645	6.90683e-05	0.0135492	V7BJD1	593691047	Uncharacterized protein	PHAVU_006G011900g	Phaseolus vulgaris (Kidney bean) (French bean)	-	-	-	-	pvu:PHAVU_006G011900g;	-	-
TRINITY_DN92272_c0_g1_i7	25	4	2	0	8.12051	15.4064	0.834604	0.0541725	-4.2063	0.0099613	0.744112	V7BJD1	593691047	Uncharacterized protein	PHAVU_006G011900g	Phaseolus vulgaris (Kidney bean) (French bean)	-	-	-	-	pvu:PHAVU_006G011900g;	-	-
TRINITY_DN92272_c0_g1_i9	143	12	17	8	46.6431	82.1552	11.1311	0.135489	-2.88375	2.94363e-05	0.00643103	UPI0005402C44	731439589	uncharacterized protein LOC104878589	LOC104878589	Vitis vinifera (Grape)	-	-	-	-	-	-	-
TRINITY_DN92272_c0_g1_i14	725	32	24	17	209.646	400.698	18.5938	0.0464037	-4.42962	6.77214e-18	1.32457e-14	-	-	-	-	-	-	-	-	-	-	-	-
TRINITY_DN92272_c0_g1_i16	101	26	3	2	34.951	67.6409	2.26115	0.0334288	-4.90277	5.08247e-08	2.13393e-05	-	-	-	-	-	-	-	-	-	-	-	-
TRINITY_DN92272_c0_g1_i18	42	3	0	0	11.9209	23.8417	0	0	#NAME?	4.94457e-05	0.0101442	V7BJD1	593691047	Uncharacterized protein	PHAVU_006G011900g	Phaseolus vulgaris (Kidney bean) (French bean)	-	-	-	-	pvu:PHAVU_006G011900g;	-	-
TRINITY_DN92283_c3_g1_i1	956	1722	247	93	800.018	1450.03	150.004	0.103448	-3.27302	1.01517e-13	1.06868e-10	Q6ZYB1	46275228	Ribulose bisphosphate carboxylase large chain (EC 4.1.1.39) (Fragment)	rbcL	Vitis vinifera (Grape)	GO:0000287; GO:0004497; GO:0009507; GO:0009853; GO:0016984; GO:0019253	magnesium ion binding [GO:0000287]; monooxygenase activity [GO:0004497]; ribulose-bisphosphate carboxylase activity [GO:0016984]	photorespiration [GO:0009853]; reductive pentose-phosphate cycle [GO:0019253]	chloroplast [GO:0009507]	-	-	-
TRINITY_DN92283_c3_g1_i4	365	531	103	58	278.244	484.237	72.2503	0.149204	-2.74464	1.21706e-09	6.88075e-07	Q6ZYB1	46275228	Ribulose bisphosphate carboxylase large chain (EC 4.1.1.39) (Fragment)	rbcL	Vitis vinifera (Grape)	GO:0000287; GO:0004497; GO:0009507; GO:0009853; GO:0016984; GO:0019253	magnesium ion binding [GO:0000287]; monooxygenase activity [GO:0004497]; ribulose-bisphosphate carboxylase activity [GO:0016984]	photorespiration [GO:0009853]; reductive pentose-phosphate cycle [GO:0019253]	chloroplast [GO:0009507]	-	-	-
TRINITY_DN92225_c3_g1_i1	3062	3342	17351	17753	9825.51	3451.84	16199.2	4.69291	2.23048	0.000707032	0.0977861	A0A1S2XV08	502114438	basic 7S globulin-like	LOC101504144	Cicer arietinum (Chickpea) (Garbanzo)	GO:0004190	aspartic-type endopeptidase activity [GO:0004190]	-	-	cam:101504144;	-	-
TRINITY_DN92225_c3_g2_i1	4571	3991	21455	21183	12124	4605.39	19642.6	4.26514	2.09259	0.00314033	0.322371	A0A1S2XV08	502114438	basic 7S globulin-like	LOC101504144	Cicer arietinum (Chickpea) (Garbanzo)	GO:0004190	aspartic-type endopeptidase activity [GO:0004190]	-	-	cam:101504144;	-	-
TRINITY_DN92225_c3_g6_i1	1159	1237	6899	7764	4044.03	1291.21	6796.86	5.26397	2.39615	2.98803e-06	0.000858861	-	-	-	-	-	-	-	-	-	-	-	-
TRINITY_DN92241_c3_g3_i1	20	28	0	2	13.4707	25.9322	1.00925	0.0389186	-4.6834	0.000371652	0.0571392	A0A151RDA3;	1012328826	Retrovirus-related Pol polyprotein from transposon TNT 1-94	-	Cajanus cajan (Pigeon pea) (Cajanus indicus).	GO:0003676,GO:0015074,	GO:0003676,nucleic acid binding;	GO:0015074,DNA integration;	-	-	-	-
TRINITY_DN92228_c0_g1_i1	226	114	806	904	487.254	181.983	792.525	4.35494	2.12265	4.15447e-07	0.000144858	-	-	-	-	-	-	-	-	-	-	-	-
TRINITY_DN91564_c1_g1_i1	24	79	939	4	224.947	56.0285	393.865	7.02973	2.81347	2.68961e-10	1.69343e-07	-	-	-	-	-	-	-	-	-	-	-	-
TRINITY_DN91564_c1_g1_i11	2	0	34	4	8.63185	1.05694	16.2068	15.3337	3.93863	0.00996623	0.744313	A0A072TJT2	922328559	Uncharacterized protein	25479323 MTR_0002s0270	Medicago truncatula (Barrel medic) (Medicago tribuloides)	-	-	-	-	mtr:MTR_0002s0270;	-	-
TRINITY_DN91564_c1_g3_i1	2	2	78	4	18.3612	2.15429	34.5681	16.0462	4.00416	0.000209404	0.035533	A0A0J8BFL5	870749993	Uncharacterized protein	BVRB_018500	Beta vulgaris subsp. vulgaris	-	-	-	-	-	-	-
TRINITY_DN91564_c1_g1_i27	49	52	618	7	157.926	54.426	261.425	4.80331	2.26403	8.20161e-07	0.000267104	A0A0J8ASV6	870805415	Uncharacterized protein (Fragment)	BVRB_033440	Beta vulgaris subsp. vulgaris	-	-	-	-	-	-	-
TRINITY_DN91549_c0_g3_i2	605	417	4476	4167	2259.56	548.521	3970.61	7.23876	2.85574	8.73402e-10	5.03843e-07	Q541U1;	351723539	Seed maturation protein LEA 4	-	Glycine max (Soybean) (Glycine hispida).	GO:0009793,	-	GO:0009793,embryo development ending in seed dormancy;	-	gmx:547828;	-	-
TRINITY_DN91549_c0_g4_i1	43	39	545	394	235.187	44.1225	426.251	9.66064	3.27212	3.81769e-12	3.19477e-09	-	-	-	-	-	-	-	-	-	-	-	-
TRINITY_DN91549_c0_g6_i1	404	421	3324	2119	1450.45	444.493	2456.41	5.52631	2.46632	9.32574e-09	4.53993e-06	-	-	-	-	-	-	-	-	-	-	-	-
TRINITY_DN91549_c0_g3_i3	285	196	1635	1519	853.483	258.154	1448.81	5.6122	2.48857	3.16016e-09	1.66406e-06	Q9FNW1;	11612203	Seed maturation protein LEA 4	-	Glycine tomentella (Woolly glycine) (Glycine tomentosa).	GO:0009793,	-	GO:0009793,embryo development ending in seed dormancy;	-	-	-	-
TRINITY_DN91549_c0_g4_i2	132	222	2249	1824	1025.25	191.564	1858.94	9.70407	3.27859	5.20091e-14	5.76897e-11	A0A151TUD4;	1012359420	18 kDa seed maturation protein	-	Cajanus cajan (Pigeon pea) (Cajanus indicus).	GO:0009793,	-	GO:0009793,embryo development ending in seed dormancy;	-	-	-	-
TRINITY_DN91517_c3_g10_i1	2	2	26	34	15.0807	2.15429	28.007	13.0006	3.70051	0.0018088	0.209273	-	-	-	-	-	-	-	-	-	-	-	-
TRINITY_DN91533_c3_g2_i6	0	0	43	1	9.22431	0	18.4486	Inf	Inf	0.000483718	0.0715511	-	-	-	-	-	-	-	-	-	-	-	-
TRINITY_DN91533_c3_g1_i2	11779	725	269	65	3383.84	6622.63	145.055	0.0219029	-5.51273	4.74487e-22	2.0369e-18	-	-	-	-	-	-	-	-	-	-	-	-
TRINITY_DN91533_c3_g4_i1	8884	1894	438	116	2987.71	5734.11	241.315	0.0420841	-4.57058	1.00569e-17	1.92156e-14	S8D439	527209884	Uncharacterized protein (Fragment)	M569_00260	Genlisea aurea	-	-	-	-	-	-	-
TRINITY_DN91533_c3_g1_i3	9955	1588	421	135	3188.01	6132.2	243.808	0.0397587	-4.65259	7.76391e-18	1.50962e-14	-	-	-	-	-	-	-	-	-	-	-	-
TRINITY_DN91533_c3_g2_i13	7454	2950	644	206	2965.25	5557.8	372.695	0.067058	-3.89845	4.16254e-14	4.71207e-11	R4ITY7	442803210	Uncharacterized protein	-	Vicia faba (Broad bean) (Faba vulgaris)	GO:0005739	-	-	mitochondrion [GO:0005739]	-	-	-
TRINITY_DN91533_c3_g4_i2	6724	1422	336	84	2258.12	4333.64	182.602	0.0421359	-4.56881	2.62246e-19	6.6681e-16	S8D439	527209884	Uncharacterized protein (Fragment)	M569_00260	Genlisea aurea	-	-	-	-	-	-	-
TRINITY_DN91533_c3_g2_i14	744	1064	194	79	548.896	976.97	120.822	0.12367	-3.01543	4.331e-12	3.57902e-09	R4ITY7	442803210	Uncharacterized protein	-	Vicia faba (Broad bean) (Faba vulgaris)	GO:0005739	-	-	mitochondrion [GO:0005739]	-	-	-
TRINITY_DN91533_c3_g1_i4	183864	13188	3675	1227	53277.6	104402	2152.76	0.0206198	-5.59982	0.0017646	0.204954	-	-	-	-	-	-	-	-	-	-	-	-
TRINITY_DN91533_c3_g4_i3	7189	1449	345	108	2396.33	4594.19	198.469	0.0431999	-4.53283	7.73963e-19	1.78904e-15	W9RSV7	703120419	Uncharacterized protein	L484_004636	Morus notabilis	-	-	-	-	-	-	-
TRINITY_DN91533_c3_g4_i4	2712	492	144	30	889.193	1703.16	75.2302	0.0441711	-4.50075	5.91687e-22	2.44477e-18	-	-	-	-	-	-	-	-	-	-	-	-
TRINITY_DN91533_c4_g1_i1	4	89	2	6	27.4041	50.9458	3.86234	0.0758127	-3.72142	2.94105e-05	0.00642964	A0A022QCF2	604304966	Uncharacterized protein (Fragment)	MIMGU_mgv1a017837mg	Erythranthe guttata (Yellow monkey flower) (Mimulus guttatus)	-	-	-	-	-	-	-
TRINITY_DN91516_c0_g1_i2	672	99	23	9	211.795	409.45	14.1396	0.0345331	-4.85588	7.03625e-20	1.95447e-16	A0A072TTW7	922327155	Uncharacterized protein	25480053 MTR_0055s0130	Medicago truncatula (Barrel medic) (Medicago tribuloides)	-	-	-	-	mtr:MTR_0055s0130;	-	-
TRINITY_DN91516_c0_g1_i12	12	29	1	0	11.3352	22.2532	0.417302	0.0187525	-5.73677	0.000447883	0.0671416	A0A0R0GQW8	947068861	Uncharacterized protein	GLYMA_13G012700 GLYMA_13G013800 GLYMA_13G014100	Glycine max (Soybean) (Glycine hispida)	-	-	-	-	-	-	-
TRINITY_DN91516_c0_g1_i15	148	24	10	1	48.0296	91.3816	4.67764	0.051188	-4.28805	2.06485e-08	9.40129e-06	A0A0L9UDJ6	920697603	Uncharacterized protein	LR48_Vigan04g102600	Phaseolus angularis (Azuki bean) (Vigna angularis)	-	-	-	-	-	-	-
TRINITY_DN91516_c0_g1_i22	38	773	18	4	226.868	444.207	9.52993	0.0214538	-5.54262	3.4597e-23	1.63372e-19	A0A0R0GUN2	947068921	Uncharacterized protein (Fragment)	GLYMA_13G0180002	Glycine max (Soybean) (Glycine hispida)	-	-	-	-	-	-	-
TRINITY_DN91516_c0_g1_i26	57	5342	228	80	1548.33	2961.14	135.515	0.0457644	-4.44963	4.76861e-20	1.38268e-16	UPI000511990A	694380941	uncharacterized protein LOC103956333	LOC103956333	Pyrus x bretschneideri (Chinese white pear)	-	-	-	-	-	-	-
TRINITY_DN91516_c0_g3_i2	76	19	9	3	27.929	50.5885	5.26959	0.104166	-3.26305	0.000162156	0.028421	UPI000199C554	255081504	;;hypothetical protein	;;MICPUN_84182	Micromonas commoda (strain RCC299 / NOUM17 / CCMP2709) (Picoplanktonic green alga)	-	-	-	-	-	-	-
TRINITY_DN91516_c0_g3_i3	51543	18801	2981	1237	19711.3	37554.5	1868.2	0.0497463	-4.32927	6.07866e-06	0.0016204	UPI000511990A	694380941	uncharacterized protein LOC103956333	LOC103956333	Pyrus x bretschneideri (Chinese white pear)	-	-	-	-	-	-	-
TRINITY_DN91516_c0_g1_i30	1376	2114	687	172	1130.28	1887.07	373.482	0.197916	-2.33704	7.65364e-08	3.1272e-05	A0A0L9UDJ6	920697603	Uncharacterized protein	LR48_Vigan04g102600	Phaseolus angularis (Azuki bean) (Vigna angularis)	-	-	-	-	-	-	-
TRINITY_DN91581_c2_g2_i12	57	27	264	345	164.6	44.9369	284.263	6.32581	2.66125	6.47871e-08	2.67691e-05	-	-	-	-	-	-	-	-	-	-	-	-
TRINITY_DN91561_c1_g8_i2	36	77	267	270	154.47	61.2728	247.668	4.04205	2.01509	2.47557e-05	0.00557423	-	-	-	-	-	-	-	-	-	-	-	-
TRINITY_DN91578_c1_g4_i1	239	134	2727	2425	1280.76	199.826	2361.69	11.8187	3.563	2.43215e-15	3.17764e-12	-	-	-	-	-	-	-	-	-	-	-	-
TRINITY_DN91578_c2_g1_i1	10738	8578	2384	2283	6264.06	10381.2	2146.9	0.206806	-2.27365	6.05645e-05	0.012031	-	-	-	-	-	-	-	-	-	-	-	-
TRINITY_DN91578_c2_g1_i3	176	148	1096	934	551.448	174.214	928.681	5.33068	2.41432	7.6338e-09	3.74168e-06	-	-	-	-	-	-	-	-	-	-	-	-
TRINITY_DN91500_c1_g1_i1	17	2714	5	1	750.338	1498.08	2.59113	0.00172963	-9.17532	5.01022e-47	1.65612e-41	UPI000510E7E9	694428220	uncharacterized protein LOC103933723	LOC103933723	Pyrus x bretschneideri (Chinese white pear)	-	-	-	-	-	-	-
TRINITY_DN91500_c1_g1_i3	12	1825	41	35	521.221	1007.67	34.7712	0.0345065	-4.85699	3.39684e-24	1.90309e-20	A0A072TYZ4	922342272	Uncharacterized protein	25497882 MTR_7g031847	Medicago truncatula (Barrel medic) (Medicago tribuloides)	-	-	-	-	mtr:MTR_7g031847;	-	-
TRINITY_DN91500_c1_g1_i5	10	2468	58	60	706.946	1359.41	54.4809	0.0400768	-4.64109	2.97612e-23	1.42573e-19	A0A072TYZ4	922342272	Uncharacterized protein	25497882 MTR_7g031847	Medicago truncatula (Barrel medic) (Medicago tribuloides)	-	-	-	-	mtr:MTR_7g031847;	-	-
TRINITY_DN91500_c1_g1_i6	4	754	151	2	239.918	415.814	64.0219	0.153968	-2.6993	1.79175e-08	8.29496e-06	UPI0005247ED8	702283699	uncharacterized protein LOC104434852	LOC104434852	Eucalyptus grandis (Flooded gum)	-	-	-	-	-	-	-
TRINITY_DN91500_c1_g1_i9	0	1	65	0	13.8367	0.548674	27.1246	49.4367	5.62751	0.000112159	0.0207349	A9U509;	168068130	Predicted protein	-	Physcomitrella patens subsp. patens (Moss).	-	-	-	-	ppp:PHYPADRAFT_156553;	-	-
TRINITY_DN91500_c2_g1_i3	14	4	360	8	81.9295	9.59326	154.266	16.0806	4.00725	8.17576e-11	5.45958e-08	C0PBL2	223974739	Uncharacterized protein	-	Zea mays (Maize)	-	-	-	-	-	-	-
TRINITY_DN91500_c2_g1_i5	467	2020	603	96	827.597	1355.12	300.077	0.22144	-2.17501	5.03975e-07	0.000171741	A0A0J8DV79	870839965	Uncharacterized protein	BVRB_015740	Beta vulgaris subsp. vulgaris	-	-	-	-	-	-	-
TRINITY_DN91500_c2_g1_i7	16	4	146	8	37.8067	10.6502	64.9631	6.09971	2.60874	0.000258218	0.0423172	C0PBL2	223974739	Uncharacterized protein	-	Zea mays (Maize)	-	-	-	-	-	-	-
TRINITY_DN91500_c2_g2_i2	178	23	7	2	55.3087	106.687	3.93036	0.0368401	-4.76258	2.50969e-10	1.58618e-07	-	-	-	-	-	-	-	-	-	-	-	-
TRINITY_DN91560_c2_g1_i4	7	101	5	7	32.3671	59.1153	5.61887	0.0950493	-3.39518	3.32235e-05	0.00714043	A0A0A0LCU8	449461669	Coatomer subunit beta (Beta-coat protein)	Csa_3G651770	Cucumis sativus (Cucumber)	GO:0000139; GO:0005198; GO:0006886; GO:0016192; GO:0030126	structural molecule activity [GO:0005198]	intracellular protein transport [GO:0006886]; vesicle-mediated transport [GO:0016192]	COPI vesicle coat [GO:0030126]; Golgi membrane [GO:0000139]	csv:101220146;	K17301;	-
TRINITY_DN91553_c1_g1_i5	7	8	146	16	38.5444	8.08867	69.0001	8.53046	3.09262	2.61463e-05	0.00582711	A0A0J7YMY6	870759086	Uncharacterized protein (Fragment)	BVRB_041110	Beta vulgaris subsp. vulgaris	-	-	-	-	-	-	-
TRINITY_DN91553_c1_g1_i18	17	19	344	6	82.9942	19.4088	146.58	7.55224	2.9169	2.02451e-07	7.53605e-05	A0A0J7YMY6	870759086	Uncharacterized protein (Fragment)	BVRB_041110	Beta vulgaris subsp. vulgaris	-	-	-	-	-	-	-
TRINITY_DN91575_c1_g1_i1	33	20	2	0	14.6238	28.413	0.834604	0.0293741	-5.08931	0.00016856	0.0293868	A0A072U1L4	922345287	Uncharacterized protein	25499006 MTR_7g089465	Medicago truncatula (Barrel medic) (Medicago tribuloides)	-	-	-	-	mtr:MTR_7g089465;	-	-
TRINITY_DN91575_c2_g3_i4	4	0	23	25	12.1637	2.11388	22.2135	10.5084	3.39348	0.00784922	0.631138	-	-	-	-	-	-	-	-	-	-	-	-
TRINITY_DN91575_c2_g3_i7	2	0	19	20	9.53907	1.05694	18.0212	17.0504	4.09173	0.00713046	0.588653	-	-	-	-	-	-	-	-	-	-	-	-
TRINITY_DN91568_c0_g1_i1	35210	11000	2573	778	13054.6	24642.8	1466.32	0.0595028	-4.0709	3.27322e-07	0.000116716	-	-	-	-	-	-	-	-	-	-	-	-
TRINITY_DN91568_c1_g2_i1	103372	16592	3895	1237	32991.1	63732.5	2249.61	0.0352977	-4.82428	0.000145292	0.0259321	UPI0007AF873E	1021518775	uncharacterized protein LOC107643668;uncharacterized protein LOC107643668;uncharacterized protein LOC107643668;uncharacterized protein LOC107643668;uncharacterized protein LOC107643668;uncharacterized protein LOC107643668;uncharacterized protein LOC107643668	LOC107643668;LOC107643668;LOC107643668;LOC107643668;LOC107643668;LOC107643668;LOC107643668	Arachis ipaensis (Wild peanut)	-	-	-	-	-	-	-
TRINITY_DN91511_c1_g2_i1	2	5	74	0	17.3403	3.80031	30.8804	8.12575	3.0225	0.0026061	0.279523	-	-	-	-	-	-	-	-	-	-	-	-
TRINITY_DN91511_c1_g1_i3	0	0	50	0	10.4326	0	20.8651	Inf	Inf	0.000199443	0.0340526	-	-	-	-	-	-	-	-	-	-	-	-
TRINITY_DN91511_c1_g1_i4	0	6	271	0	58.1905	3.29204	113.089	34.3522	5.10233	1.3875e-11	1.05192e-08	-	-	-	-	-	-	-	-	-	-	-	-
TRINITY_DN91511_c1_g1_i5	0	12	230	0	51.2818	6.58409	95.9795	14.5775	3.86567	3.48715e-08	1.52068e-05	-	-	-	-	-	-	-	-	-	-	-	-
TRINITY_DN91511_c1_g4_i1	0	0	88	0	18.3613	0	36.7226	Inf	Inf	8.81566e-07	0.000284162	-	-	-	-	-	-	-	-	-	-	-	-
TRINITY_DN91514_c0_g1_i7	72	72	884	28	230.289	77.5543	383.025	4.93879	2.30416	9.55722e-08	3.81537e-05	S8D439	527209884	Uncharacterized protein (Fragment)	M569_00260	Genlisea aurea	-	-	-	-	-	-	-
TRINITY_DN91514_c0_g1_i12	6	10	122	22	35.3351	8.65755	62.0126	7.16283	2.84053	0.000144259	0.0257895	-	-	-	-	-	-	-	-	-	-	-	-
TRINITY_DN91514_c0_g1_i14	1461	161	169	24	471.532	860.43	82.635	0.0960392	-3.38023	3.99671e-14	4.5399e-11	-	-	-	-	-	-	-	-	-	-	-	-
TRINITY_DN91514_c0_g1_i15	598	68	41	6	186.736	353.334	20.1371	0.0569917	-4.1331	2.47428e-15	3.21996e-12	S8D439	527209884	Uncharacterized protein (Fragment)	M569_00260	Genlisea aurea	-	-	-	-	-	-	-
TRINITY_DN91514_c1_g1_i1	5	21	146	4	38.5546	14.1645	62.9446	4.44383	2.1518	0.00142929	0.173823	-	-	-	-	-	-	-	-	-	-	-	-
TRINITY_DN91532_c1_g1_i4	254	14	20	3	75.8863	141.913	9.85991	0.0694788	-3.84728	1.52014e-09	8.48787e-07	-	-	-	-	-	-	-	-	-	-	-	-
TRINITY_DN91532_c1_g1_i8	90	5	9	4	28.0399	50.3056	5.77421	0.114783	-3.12302	0.000237841	0.0394471	-	-	-	-	-	-	-	-	-	-	-	-
TRINITY_DN91532_c1_g1_i12	58	1	2	2	16.5219	31.1999	1.84385	0.059098	-4.08075	0.000335178	0.0526833	-	-	-	-	-	-	-	-	-	-	-	-
TRINITY_DN91532_c1_g1_i14	164	8	6	1	47.0334	91.0583	3.00844	0.0330386	-4.91971	1.22809e-09	6.91558e-07	-	-	-	-	-	-	-	-	-	-	-	-
TRINITY_DN81608_c0_g1_i1	154	128	40	35	92.9842	151.614	34.3539	0.226587	-2.14186	6.54057e-05	0.0129073	-	-	-	-	-	-	-	-	-	-	-	-
TRINITY_DN77535_c0_g1_i1	20	0	0	0	5.28469	10.5694	0	0	#NAME?	0.00897717	0.690252	-	-	-	-	-	-	-	-	-	-	-	-
TRINITY_DN77566_c0_g1_i1	3	8	78	66	35.9147	5.9748	65.8547	11.0221	3.46232	1.40544e-05	0.00339596	-	-	-	-	-	-	-	-	-	-	-	-
TRINITY_DN16164_c0_g1_i1	59	21	10	7	25.2036	42.7018	7.70538	0.180446	-2.47036	0.00359881	0.357554	-	-	-	-	-	-	-	-	-	-	-	-
TRINITY_DN89396_c0_g2_i1	137	49	18	4	54.4076	99.2853	9.52993	0.0959853	-3.38104	7.91903e-07	0.000258403	-	-	-	-	-	-	-	-	-	-	-	-
TRINITY_DN89396_c0_g5_i1	29	5	0	0	9.03449	18.069	0	0	#NAME?	0.000422411	0.063786	-	-	-	-	-	-	-	-	-	-	-	-
TRINITY_DN89396_c0_g2_i2	51	20	12	0	21.4665	37.9254	5.00763	0.132039	-2.92097	0.00243718	0.264741	-	-	-	-	-	-	-	-	-	-	-	-
TRINITY_DN89396_c0_g5_i2	293	28	20	6	90.7891	170.204	11.3738	0.0668243	-3.90348	1.09075e-10	7.15373e-08	-	-	-	-	-	-	-	-	-	-	-	-
TRINITY_DN89398_c2_g3_i4	11	164	9	7	51.5419	95.7957	7.28808	0.0760794	-3.71635	1.73468e-07	6.63618e-05	A0A151R1P9;	1012324534	Fructose-bisphosphate aldolase {ECO:0000256|RuleBase:RU003994, ECO:0000256|SAAS:SAAS00336718};	-	Cajanus cajan (Pigeon pea) (Cajanus indicus).	GO:0004332,GO:0006096,	GO:0004332,fructose-bisphosphate aldolase activity;	GO:0006096,glycolytic process;	-	-	-	-
TRINITY_DN89337_c5_g7_i1	16	2	88	82	43.8273	9.55285	78.1017	8.17574	3.03135	2.805e-05	0.00618539	-	-	-	-	-	-	-	-	-	-	-	-
TRINITY_DN89380_c4_g1_i1	74	32	16	11	34.446	56.6643	12.2277	0.215792	-2.21229	0.00282068	0.296651	I1NG37	356574327	Uncharacterized protein	LOC100776178 GLYMA_20G135400	Glycine max (Soybean) (Glycine hispida)	GO:0005634	-	-	nucleus [GO:0005634]	gmx:100776178;	K18810;	-
TRINITY_DN89380_c4_g1_i4	68	21	12	11	29.0083	47.4581	10.5585	0.22248	-2.16825	0.00560484	0.493388	I1NG37	356574327	Uncharacterized protein	LOC100776178 GLYMA_20G135400	Glycine max (Soybean) (Glycine hispida)	GO:0005634	-	-	nucleus [GO:0005634]	gmx:100776178;	K18810;	-
TRINITY_DN89327_c4_g2_i2	44	0	2	0	12.0436	23.2526	0.834604	0.0358929	-4.80016	0.000790524	0.107137	-	-	-	-	-	-	-	-	-	-	-	-
TRINITY_DN89327_c4_g3_i2	29	0	0	0	7.6628	15.3256	0	0	#NAME?	0.0012226	0.153138	-	-	-	-	-	-	-	-	-	-	-	-
TRINITY_DN89388_c0_g1_i8	6	0	94	2	21.7032	3.17081	40.2356	12.6894	3.66555	0.000169721	0.0295424	A0A0J7YMY6	870759086	Uncharacterized protein (Fragment)	BVRB_041110	Beta vulgaris subsp. vulgaris	-	-	-	-	-	-	-
TRINITY_DN89372_c1_g1_i2	14818	15201	3757	1008	9123.86	16171.2	2076.46	0.128405	-2.96123	1.07419e-05	0.00267373	A0A0R0GHD3	947068959	Uncharacterized protein	GLYMA_13G021500	Glycine max (Soybean) (Glycine hispida)	-	-	-	-	-	-	-
TRINITY_DN89372_c1_g3_i1	668	173	48	16	238.021	447.938	28.1045	0.0627419	-3.99443	6.05331e-16	8.33715e-13	-	-	-	-	-	-	-	-	-	-	-	-
TRINITY_DN89372_c1_g1_i14	10125	11381	3207	835	6677.43	11595.2	1759.65	0.151757	-2.72017	6.8436e-06	0.00179393	A0A0R0GHD3	947068959	Uncharacterized protein	GLYMA_13G021500	Glycine max (Soybean) (Glycine hispida)	-	-	-	-	-	-	-
TRINITY_DN89372_c1_g1_i17	45	1846	67	25	538.604	1036.63	40.5748	0.039141	-4.67518	9.95507e-23	4.38752e-19	A0A0K9QE42	902145273	Uncharacterized protein (Fragment)	SOVF_194820	Spinacia oleracea (Spinach)	-	-	-	-	-	-	-
TRINITY_DN89332_c2_g2_i2	62	39	508	31	140.898	54.1634	227.633	4.20271	2.07132	9.43276e-06	0.00238196	A0A0J8BHP9	870765728	Uncharacterized protein (Fragment)	BVRB_037930	Beta vulgaris subsp. vulgaris	-	-	-	-	-	-	-
TRINITY_DN89332_c2_g2_i5	35	9	361	18	91.5819	23.4345	159.729	6.81599	2.76892	3.69223e-07	0.000129975	A0A0J8BHP9	870765728	Uncharacterized protein (Fragment)	BVRB_037930	Beta vulgaris subsp. vulgaris	-	-	-	-	-	-	-
TRINITY_DN89332_c2_g2_i8	31	6	397	27	99.4842	19.6746	179.294	9.11296	3.18792	6.8816e-09	3.40016e-06	A0A0J8BHP9	870765728	Uncharacterized protein (Fragment)	BVRB_037930	Beta vulgaris subsp. vulgaris	-	-	-	-	-	-	-
TRINITY_DN89332_c3_g2_i1	6	15	117	4	31.1219	11.4009	50.8428	4.45954	2.15689	0.00331532	0.336365	A0A0J8BHP9	870765728	Uncharacterized protein (Fragment)	BVRB_037930	Beta vulgaris subsp. vulgaris	-	-	-	-	-	-	-
TRINITY_DN89341_c2_g2_i1	6	6	132	92	53.986	6.46286	101.509	15.7066	3.97329	2.79811e-08	1.23983e-05	A0A1S2XHV2	502091663	mavicyanin	LOC101503344	Cicer arietinum (Chickpea) (Garbanzo)	GO:0009055; GO:0016021	electron carrier activity [GO:0009055]	-	integral component of membrane [GO:0016021]	cam:101503344;	-	-
TRINITY_DN89341_c2_g11_i1	79	94	22	20	56.2988	93.3244	19.2731	0.206517	-2.27567	0.000268631	0.0437632	A0A151RAS1;	1012327979	Carboxypeptidase	-	Cajanus cajan (Pigeon pea) (Cajanus indicus).	GO:0004185,	GO:0004185,serine-type carboxypeptidase activity;	-	-	-	-	-
TRINITY_DN89341_c2_g11_i2	125	128	32	38	84.4091	136.289	32.5293	0.238679	-2.06685	0.000147082	0.0262006	A0A151RAS1;	1012327979	Carboxypeptidase	-	Cajanus cajan (Pigeon pea) (Cajanus indicus).	GO:0004185,	GO:0004185,serine-type carboxypeptidase activity;	-	-	-	-	-
TRINITY_DN89353_c3_g4_i2	880	1234	199	162	653.454	1142.12	164.792	0.144287	-2.79299	4.52973e-11	3.18574e-08	-	-	-	-	-	-	-	-	-	-	-	-
TRINITY_DN89349_c1_g3_i7	4	0	22	24	11.7027	2.11388	21.2916	10.0723	3.33232	0.00995303	0.743663	A0A067FX26	641853054	Uncharacterized protein	CISIN_1g020053mg	Citrus sinensis (Sweet orange) (Citrus aurantium var. sinensis)	GO:0016021	-	-	integral component of membrane [GO:0016021]	-	-	-
TRINITY_DN37690_c0_g1_i1	2	2	33	14	11.495	2.15429	20.8357	9.67174	3.27378	0.00977302	0.734697	A0A151UD12;	1012366025	Putative WRKY transcription factor 56	-	Cajanus cajan (Pigeon pea) (Cajanus indicus).	GO:0005634,GO:0043565,GO:0003700,GO:0006351,	GO:0043565,sequence-specific DNA binding; GO:0003700,transcription factor activity, sequence-specific DNA binding;	GO:0006351,transcription, DNA-templated;	GO:0005634,nucleus;	-	-	-
TRINITY_DN19148_c0_g1_i1	0	0	130	54	40.7495	0	81.4989	Inf	Inf	2.99044e-12	2.5411e-09	C1ML90;	303273540	Calmodulin	CAM	Micromonas pusilla (strain CCMP1545) (Picoplanktonic green alga).	GO:0005509,	GO:0005509,calcium ion binding;	-	-	mpp:MICPUCDRAFT_49475;	K02183;	MAPK signaling pathway - plant ; Apelin signaling pathway ; Calcium signaling pathway ; Phosphatidylinositol signaling system ; cAMP signaling pathway ; cGMP-PKG signaling pathway ; Cellular senescence ; GnRH signaling pathway ; Aldosterone synthesis and secretion ; Dopaminergic synapse ; Long-term potentiation ; Neurotrophin signaling pathway ; Phototransduction ; Inflammatory mediator regulatio…
TRINITY_DN21089_c0_g1_i1	0	0	14	20	7.96735	0	15.9347	Inf	Inf	0.00168114	0.197266	-	-	-	-	-	-	-	-	-	-	-	-
TRINITY_DN93115_c0_g1_i1	0	0	22	4	5.59957	0	11.1991	Inf	Inf	0.00879411	0.681887	-	-	-	-	-	-	-	-	-	-	-	-
TRINITY_DN80331_c0_g1_i1	20	18	2	0	10.6401	20.4455	0.834604	0.0408209	-4.61455	0.00207101	0.232688	A0A151QVA0;	1012321886	Retrovirus-related Pol polyprotein from transposon TNT 1-94	-	Cajanus cajan (Pigeon pea) (Cajanus indicus).	GO:0003676,GO:0015074,	GO:0003676,nucleic acid binding;	GO:0015074,DNA integration;	-	-	-	-
TRINITY_DN80331_c0_g1_i2	20	12	0	0	8.57673	17.1535	0	0	#NAME?	0.000621955	0.087745	A0A151TJC6;	1012355909	Retrovirus-related Pol polyprotein from transposon TNT 1-94	-	Cajanus cajan (Pigeon pea) (Cajanus indicus).	GO:0003676,GO:0015074,	GO:0003676,nucleic acid binding;	GO:0015074,DNA integration;	-	-	-	-
TRINITY_DN80331_c0_g1_i3	12	28	2	2	11.7742	21.7045	1.84385	0.0849525	-3.5572	0.00540749	0.483484	A0A151QVA0;	1012321886	Retrovirus-related Pol polyprotein from transposon TNT 1-94	-	Cajanus cajan (Pigeon pea) (Cajanus indicus).	GO:0003676,GO:0015074,	GO:0003676,nucleic acid binding;	GO:0015074,DNA integration;	-	-	-	-
TRINITY_DN80387_c0_g1_i1	0	0	30	0	6.25953	0	12.5191	Inf	Inf	0.0048157	0.442973	A0A151TC71;	1012353426	Retrovirus-related Pol polyprotein from transposon TNT 1-94	-	Cajanus cajan (Pigeon pea) (Cajanus indicus).	GO:0003676,GO:0008270,GO:0015074,	GO:0003676,nucleic acid binding; GO:0008270,zinc ion binding;	GO:0015074,DNA integration;	-	-	-	-
TRINITY_DN32795_c0_g1_i1	24	4	1	0	7.64763	14.878	0.417302	0.0280484	-5.15594	0.0053132	0.476601	-	-	-	-	-	-	-	-	-	-	-	-
TRINITY_DN49127_c0_g1_i1	0	0	150	161	71.9198	0	143.84	Inf	Inf	5.25725e-18	1.05962e-14	-	-	-	-	-	-	-	-	-	-	-	-
TRINITY_DN49149_c0_g1_i1	4	0	34	28	15.2158	2.11388	28.3177	13.3961	3.74374	0.0015424	0.184124	G7KPV5	357500761	Polyol/monosaccharide transporter 1	11437230 MTR_6g088450	Medicago truncatula (Barrel medic) (Medicago tribuloides)	GO:0016021; GO:0022891	substrate-specific transmembrane transporter activity [GO:0022891]	-	integral component of membrane [GO:0016021]	mtr:MTR_6g088450;	-	-
TRINITY_DN77708_c0_g1_i1	42	0	0	0	11.0979	22.1957	0	0	#NAME?	8.8927e-05	0.016913	-	-	-	-	-	-	-	-	-	-	-	-
TRINITY_DN77748_c0_g1_i1	10	8	54	78	35.7845	9.67408	61.8949	6.39801	2.67762	0.000474721	0.070557	UPI000786A374	1012248593	protein NRT1/ PTR FAMILY 4.5 isoform X2	LOC107468201	Arachis duranensis (Wild peanut)	-	-	-	-	-	-	-
TRINITY_DN69959_c0_g1_i1	20	0	0	0	5.28469	10.5694	0	0	#NAME?	0.00897717	0.690252	-	-	-	-	-	-	-	-	-	-	-	-
TRINITY_DN24425_c0_g1_i1	9	2	9	20042	5061.63	5.85357	10117.4	1728.42	10.7552	6.50995e-40	2.39095e-35	-	-	-	-	-	-	-	-	-	-	-	-
TRINITY_DN90389_c2_g1_i1	0	0	100	0	20.8651	0	41.7302	Inf	Inf	1.73659e-07	6.63618e-05	-	-	-	-	-	-	-	-	-	-	-	-
TRINITY_DN90389_c3_g2_i2	0	2	50	0	10.9812	1.09735	20.8651	19.0141	4.249	0.00222848	0.246606	-	-	-	-	-	-	-	-	-	-	-	-
TRINITY_DN90331_c2_g2_i2	5	3	47	33	20.2771	4.28837	36.2658	8.45678	3.08011	0.00166027	0.195233	-	-	-	-	-	-	-	-	-	-	-	-
TRINITY_DN90331_c2_g4_i1	2205	218	87	20	665.642	1284.89	46.3977	0.0361104	-4.79144	4.54438e-24	2.50357e-20	A0A0J8AWR0	870807846	Uncharacterized protein (Fragment)	BVRB_033130	Beta vulgaris subsp. vulgaris	-	-	-	-	-	-	-
TRINITY_DN90331_c2_g5_i1	5	0	90	0	20.0998	2.64235	37.5572	14.2136	3.8292	0.000178243	0.0308471	-	-	-	-	-	-	-	-	-	-	-	-
TRINITY_DN90331_c2_g4_i2	150	28	9	4	50.2037	94.6332	5.77421	0.0610167	-4.03465	3.42774e-08	1.49675e-05	A0A0J8AWR0	870807846	Uncharacterized protein (Fragment)	BVRB_033130	Beta vulgaris subsp. vulgaris	-	-	-	-	-	-	-
TRINITY_DN90331_c2_g4_i5	1	0	94	2	20.3821	0.528469	40.2356	76.1362	6.25051	1.87611e-06	0.000562746	A0A0J8AWR0	870807846	Uncharacterized protein (Fragment)	BVRB_033130	Beta vulgaris subsp. vulgaris	-	-	-	-	-	-	-
TRINITY_DN90341_c0_g1_i1	3563	438	193	58	1116.53	2123.25	109.807	0.0517166	-4.27323	3.71514e-20	1.09646e-16	-	-	-	-	-	-	-	-	-	-	-	-
TRINITY_DN90341_c0_g1_i5	38	13	8	1	15.5288	27.2146	3.84304	0.141213	-2.82406	0.00965358	0.728867	-	-	-	-	-	-	-	-	-	-	-	-
TRINITY_DN90341_c1_g2_i2	0	0	32	0	6.67683	0	13.3537	Inf	Inf	0.00343493	0.345531	-	-	-	-	-	-	-	-	-	-	-	-
TRINITY_DN90341_c1_g2_i3	32	44	3	2	21.6569	41.0527	2.26115	0.0550793	-4.18235	5.14441e-05	0.0104581	A0A0J8AWR0	870807846	Uncharacterized protein (Fragment)	BVRB_033130	Beta vulgaris subsp. vulgaris	-	-	-	-	-	-	-
TRINITY_DN90302_c0_g1_i1	310	228	117	40	178.966	288.923	69.0093	0.23885	-2.06582	1.33272e-05	0.00323444	A0A0K9QFV8	902157633	Uncharacterized protein	SOVF_183600	Spinacia oleracea (Spinach)	-	-	-	-	-	-	-
TRINITY_DN90349_c0_g3_i1	50	44	263	234	139.199	50.5651	227.832	4.50572	2.17176	1.03279e-05	0.00257651	A0A1S2XVM5	502112571	universal stress protein A-like protein	LOC101512811	Cicer arietinum (Chickpea) (Garbanzo)	GO:0006950	-	response to stress [GO:0006950]	-	cam:101512811;	-	-
TRINITY_DN90377_c2_g1_i4	8	14	70	46	32.1665	11.9092	52.4238	4.40196	2.13815	0.00469027	0.434885	A0A0A0LR48	449450279	Uncharacterized protein	Csa_2G354770	Cucumis sativus (Cucumber)	-	-	-	-	csv:101208714;	-	-
TRINITY_DN90397_c2_g2_i1	2	7	307	0	66.5047	4.89765	128.112	26.1578	4.70917	1.31767e-11	1.00128e-08	-	-	-	-	-	-	-	-	-	-	-	-
TRINITY_DN90397_c2_g2_i3	6	2	70	1	16.992	4.26816	29.7158	6.96219	2.79954	0.00516365	0.466732	W9SE34	703130995	Uncharacterized protein	L484_018823	Morus notabilis	-	-	-	-	-	-	-
TRINITY_DN90397_c2_g2_i8	0	0	46	0	9.59795	0	19.1959	Inf	Inf	0.000362895	0.0560798	-	-	-	-	-	-	-	-	-	-	-	-
TRINITY_DN90397_c2_g2_i10	0	0	169	2	35.7667	0	71.5333	Inf	Inf	2.58268e-11	1.89291e-08	W9SE34	703130995	Uncharacterized protein	L484_018823	Morus notabilis	-	-	-	-	-	-	-
TRINITY_DN90397_c2_g2_i13	2	2	50	2	12.0143	2.15429	21.8744	10.1539	3.34396	0.00630821	0.54006	W9SE34	703130995	Uncharacterized protein	L484_018823	Morus notabilis	-	-	-	-	-	-	-
TRINITY_DN90397_c2_g2_i14	0	0	85	0	17.7353	0	35.4707	Inf	Inf	1.33211e-06	0.000413452	W9SE34	703130995	Uncharacterized protein	L484_018823	Morus notabilis	-	-	-	-	-	-	-
TRINITY_DN90351_c1_g1_i1	3959	23986	6515	1610	9391.93	15252.7	3531.17	0.231511	-2.11085	0.00166873	0.196159	A0A0S3TEM7	965673866	Uncharacterized protein	Vigan.UMG131100 Vigan.UMG114500 Vigan.UMG125400 Vigan.UMG141000 VIGAN_UM114500 VIGAN_UM125400 VIGAN_UM131100 VIGAN_UM141000	Vigna angularis var. angularis	-	-	-	-	-	-	-
TRINITY_DN90351_c1_g2_i3	13	12	362	0	82.2588	13.4542	151.063	11.228	3.48903	2.96847e-09	1.57753e-06	A9U509;	168068130	Predicted protein	-	Physcomitrella patens subsp. patens (Moss).	-	-	-	-	ppp:PHYPADRAFT_156553;	-	-
TRINITY_DN90351_c1_g3_i1	5754	32365	7903	1759	12492.1	20798.6	4185.57	0.201243	-2.31299	0.00201175	0.227267	A0A0L9V0C3	920705181	Uncharacterized protein	LR48_Vigan07g211000	Phaseolus angularis (Azuki bean) (Vigna angularis)	-	-	-	-	-	-	-
TRINITY_DN90351_c1_g4_i1	228	74	17	4	85.1027	161.093	9.11263	0.0565676	-4.14388	4.47529e-11	3.15416e-08	E1Z6Z6	552808617	Uncharacterized protein (Fragment)	CHLNCDRAFT_20144 CHLNCDRAFT_28884	Chlorella variabilis (Green alga)	-	-	-	-	cvr:CHLNCDRAFT_20144;cvr:CHLNCDRAFT_28884;	-	-
TRINITY_DN90313_c2_g1_i10	22	10	103	98	54.7741	17.1131	92.4352	5.40144	2.43334	0.000159635	0.0280378	A0A151RJ01;	1012331070	Retrovirus-related Pol polyprotein from transposon TNT 1-94	-	Cajanus cajan (Pigeon pea) (Cajanus indicus).	GO:0003676,GO:0015074,	GO:0003676,nucleic acid binding;	GO:0015074,DNA integration;	-	-	-	-
TRINITY_DN90313_c2_g4_i1	6	6	50	41	24.0088	6.46286	41.5547	6.42976	2.68477	0.00248381	0.268659	A0A151RJ01;	1012331070	Retrovirus-related Pol polyprotein from transposon TNT 1-94	-	Cajanus cajan (Pigeon pea) (Cajanus indicus).	GO:0003676,GO:0015074,	GO:0003676,nucleic acid binding;	GO:0015074,DNA integration;	-	-	-	-
TRINITY_DN90394_c1_g4_i1	182	208	52	22	121.553	210.306	32.8014	0.15597	-2.68066	3.28648e-07	0.000117063	A0A072TI43	922326897	Uncharacterized protein	25480194 MTR_0082s0270	Medicago truncatula (Barrel medic) (Medicago tribuloides)	-	-	-	-	mtr:MTR_0082s0270;	-	-
TRINITY_DN90316_c1_g1_i2	610	276	92	14	259.628	473.8	45.4565	0.0959403	-3.38172	1.14414e-12	1.039e-09	W9SJ11	703137890	Uncharacterized protein	L484_002552	Morus notabilis	-	-	-	-	-	-	-
TRINITY_DN90316_c1_g1_i3	10510	4371	811	167	4187.58	7952.46	422.704	0.0531539	-4.23368	7.21794e-14	7.7716e-11	A0A0R0GH60	947068892	Uncharacterized protein (Fragment)	GLYMA_13G015500 GLYMA_13G0157001 GLYMA_13G015800 GLYMA_13G016000 GLYMA_13G018700	Glycine max (Soybean) (Glycine hispida)	-	-	-	-	-	-	-
TRINITY_DN90316_c1_g2_i1	235	34	15	4	75.5616	142.845	8.27802	0.057951	-4.10902	2.22413e-10	1.41654e-07	A0A0R0GH74	947068913	Uncharacterized protein	GLYMA_13G017200	Glycine max (Soybean) (Glycine hispida)	-	-	-	-	-	-	-
TRINITY_DN90316_c1_g1_i8	1046	2043	405	127	953.407	1673.72	233.094	0.139267	-2.84407	7.09849e-11	4.81848e-08	W9SJ11	703137890	Uncharacterized protein	L484_002552	Morus notabilis	-	-	-	-	-	-	-
TRINITY_DN90316_c1_g1_i10	465	309	135	42	246.404	415.278	77.53	0.186694	-2.42125	1.12504e-07	4.42714e-05	UPI00063ACC6B	823127874	uncharacterized protein LOC105765883	LOC105765883	Gossypium raimondii (New World cotton)	-	-	-	-	-	-	-
TRINITY_DN90334_c1_g1_i16	10	3	78	16	23.7771	6.93071	40.6235	5.86138	2.55124	0.0031346	0.321983	-	-	-	-	-	-	-	-	-	-	-	-
TRINITY_DN82848_c0_g1_i2	76	74	542	511	282.403	80.7655	484.04	5.99315	2.58332	6.25184e-09	3.10291e-06	A0A0B2P550	734321940	Uncharacterized protein	glysoja_030944	Glycine soja (Wild soybean)	-	-	-	-	-	-	-
TRINITY_DN82848_c0_g2_i1	11	4	56	56	29.8178	8.00786	51.6278	6.44715	2.68866	0.00103074	0.133403	-	-	-	-	-	-	-	-	-	-	-	-
TRINITY_DN71315_c0_g1_i3	0	4	125	108	54.4284	2.1947	106.662	48.5999	5.60288	1.41744e-11	1.07216e-08	-	-	-	-	-	-	-	-	-	-	-	-
TRINITY_DN89917_c0_g1_i7	1	0	166	0	34.9003	0.528469	69.2722	131.081	7.03431	4.44721e-10	2.69728e-07	S8D511	527209896	Uncharacterized protein (Fragment)	M569_00222	Genlisea aurea	-	-	-	-	-	-	-
TRINITY_DN89917_c0_g1_i13	0	9	298	10	67.1702	4.93806	129.402	26.2051	4.71177	1.13103e-11	8.71468e-09	A0A0J8DU53	870832949	Uncharacterized protein	BVRB_022340	Beta vulgaris subsp. vulgaris	-	-	-	-	-	-	-
TRINITY_DN89917_c0_g1_i14	4	8	202	22	50.95	6.50327	95.3967	14.669	3.8747	4.71476e-08	1.98783e-05	S8D511	527209896	Uncharacterized protein (Fragment)	M569_00222	Genlisea aurea	-	-	-	-	-	-	-
TRINITY_DN89917_c0_g1_i19	6	0	73	0	16.8169	3.17081	30.4631	9.60733	3.26414	0.00185522	0.213079	R4ITY7	442803210	Uncharacterized protein	-	Vicia faba (Broad bean) (Faba vulgaris)	GO:0005739	-	-	mitochondrion [GO:0005739]	-	-	-
TRINITY_DN89917_c0_g1_i21	8	28	0	0	9.79531	19.5906	0	0	#NAME?	0.000262773	0.0429783	A0A0K9QS49	902180307	Uncharacterized protein	SOVF_152770	Spinacia oleracea (Spinach)	-	-	-	-	-	-	-
TRINITY_DN89917_c0_g1_i23	0	3	66	4	15.6032	1.64602	29.5604	17.9587	4.16661	0.000400078	0.0608024	A0A0J8DU53	870832949	Uncharacterized protein	BVRB_022340	Beta vulgaris subsp. vulgaris	-	-	-	-	-	-	-
TRINITY_DN89917_c0_g1_i26	4	10	121	0	29.0471	7.60061	50.4936	6.64335	2.73191	0.000527863	0.0769671	A0A0K9QS49	902180307	Uncharacterized protein	SOVF_152770	Spinacia oleracea (Spinach)	-	-	-	-	-	-	-
TRINITY_DN89917_c0_g1_i28	0	0	49	11	12.9993	0	25.9987	Inf	Inf	3.80109e-05	0.00804383	A0A0J8B041	870806987	Uncharacterized protein (Fragment)	BVRB_033340	Beta vulgaris subsp. vulgaris	-	-	-	-	-	-	-
TRINITY_DN89935_c3_g2_i2	54	2	0	0	14.8173	29.6347	0	0	#NAME?	6.21326e-06	0.00164434	A0A0S3TAB5	965616607	Uncharacterized protein	Vigan.11G105700 VIGAN_11105700	Vigna angularis var. angularis	-	-	-	-	-	-	-
TRINITY_DN89935_c3_g1_i7	52	2	2	0	14.7062	28.5777	0.834604	0.0292047	-5.09766	0.00014932	0.0265221	-	-	-	-	-	-	-	-	-	-	-	-
TRINITY_DN89935_c3_g1_i9	263	5	10	6	74.4658	141.731	7.20076	0.0508059	-4.29886	4.98052e-11	3.47343e-08	-	-	-	-	-	-	-	-	-	-	-	-
TRINITY_DN89993_c3_g8_i1	1222	386	146	48	471.363	857.577	85.148	0.099289	-3.33222	5.54316e-14	6.08733e-11	UPI000511990A	694380941	uncharacterized protein LOC103956333	LOC103956333	Pyrus x bretschneideri (Chinese white pear)	-	-	-	-	-	-	-
TRINITY_DN89964_c2_g1_i1	0	0	23	3	5.55591	0	11.1118	Inf	Inf	0.00897033	0.690252	A0A151TS66	1012358632	Cytochrome P450 85A (EC 1.14.-.-)	KK1_009022	Cajanus cajan (Pigeon pea) (Cajanus indicus)	GO:0005506; GO:0016705; GO:0020037	heme binding [GO:0020037]; iron ion binding [GO:0005506]; oxidoreductase activity, acting on paired donors, with incorporation or reduction of molecular oxygen [GO:0016705]	-	-	-	-	-
TRINITY_DN89924_c2_g3_i1	28	2	0	0	7.94724	15.8945	0	0	#NAME?	0.000979916	0.128129	A0A1S3EJH7	828334128	uncharacterized protein LOC105852872 isoform X2	LOC105852872	Cicer arietinum (Chickpea) (Garbanzo)	-	-	-	-	-	-	-
TRINITY_DN89912_c8_g1_i1	4	6	41	40	21.3501	5.40592	37.2943	6.89879	2.78634	0.00306908	0.317124	I1JGW8;	356500736	Uncharacterized protein {ECO:0000313|EMBL:KRH72416.1, ECO:0000313|EnsemblPlants:GLYMA02G37370.1};	LOC100804831	Glycine max (Soybean) (Glycine hispida).	GO:0016021,GO:0005215,	GO:0005215,transporter activity;	-	GO:0016021,integral component of membrane;	gmx:100804831;	-	-
TRINITY_DN89933_c1_g1_i2	11	1710	34	19	483.911	944.045	23.7761	0.0251853	-5.31127	1.03059e-26	7.50087e-23	C0PBL2	223974739	Uncharacterized protein	-	Zea mays (Maize)	-	-	-	-	-	-	-
TRINITY_DN89933_c1_g4_i1	37	680	100	16	221.228	392.652	49.8042	0.126841	-2.97891	7.36023e-10	4.27578e-07	A0A0J8DV79	870839965	Uncharacterized protein	BVRB_015740	Beta vulgaris subsp. vulgaris	-	-	-	-	-	-	-
TRINITY_DN89933_c1_g4_i3	77	26	514	31	142.547	54.9576	230.137	4.18753	2.0661	9.98149e-06	0.00249952	C0PBL2	223974739	Uncharacterized protein	-	Zea mays (Maize)	-	-	-	-	-	-	-
TRINITY_DN89933_c1_g1_i6	456	64	20	9	144.492	276.097	12.8877	0.046678	-4.42111	2.06594e-15	2.73158e-12	A0A0A0KWL1	700198832	Uncharacterized protein	Csa_4G243140	Cucumis sativus (Cucumber)	-	-	-	-	-	-	-
TRINITY_DN89902_c2_g1_i5	44	2	0	0	12.175	24.35	0	0	#NAME?	4.09563e-05	0.00860653	UPI0007884915	1012232074	uncharacterized protein K02A2.6-like	LOC107464228	Arachis duranensis (Wild peanut)	-	-	-	-	-	-	-
TRINITY_DN89902_c2_g1_i9	28	0	1	0	7.60722	14.7971	0.417302	0.0282015	-5.14808	0.00537569	0.481031	UPI00064DA8E0	848893841	uncharacterized protein LOC105966933	LOC105966933	Erythranthe guttata (Yellow monkey flower) (Mimulus guttatus)	-	-	-	-	-	-	-
TRINITY_DN89902_c3_g1_i14	31	4	0	0	9.28862	18.5772	0	0	#NAME?	0.000346249	0.0540379	UPI000786F93C	1012232315	uncharacterized protein LOC107464292	LOC107464292	Arachis duranensis (Wild peanut)	-	-	-	-	-	-	-
TRINITY_DN89902_c3_g1_i21	149	14	0	0	43.2117	86.4233	0	0	#NAME?	1.96471e-13	1.97998e-10	UPI0007894D0D	1012226435	uncharacterized protein LOC107462980	LOC107462980	Arachis duranensis (Wild peanut)	-	-	-	-	-	-	-
TRINITY_DN89906_c0_g1_i7	22	29	177	88	72.9036	27.5379	118.269	4.29479	2.10259	0.00021019	0.0356298	-	-	-	-	-	-	-	-	-	-	-	-
TRINITY_DN89909_c3_g8_i1	7	9	46	43	24.766	8.63735	40.8947	4.73463	2.24325	0.00866843	0.676906	V7CKR9	593791488	Uncharacterized protein	PHAVU_002G181600g	Phaseolus vulgaris (Kidney bean) (French bean)	GO:0005506; GO:0016705; GO:0031418	iron ion binding [GO:0005506]; L-ascorbic acid binding [GO:0031418]; oxidoreductase activity, acting on paired donors, with incorporation or reduction of molecular oxygen [GO:0016705]	-	-	pvu:PHAVU_002G181600g;	-	-
TRINITY_DN89925_c0_g1_i7	18	17	209	16	57.065	18.8399	95.2901	5.05789	2.33854	0.000108837	0.0202226	L7QL57	440136373	Uncharacterized protein (Fragment)	-	Auxenochlorella protothecoides (Green microalga) (Chlorella protothecoides)	-	-	-	-	-	-	-
TRINITY_DN89925_c1_g1_i4	7	6	64	16	20.8863	6.99133	34.7813	4.97492	2.31467	0.00976194	0.734198	-	-	-	-	-	-	-	-	-	-	-	-
TRINITY_DN89918_c4_g1_i1	214	0	5	0	57.5895	113.092	2.08651	0.0184496	-5.76027	1.60919e-12	1.41844e-09	-	-	-	-	-	-	-	-	-	-	-	-
TRINITY_DN89904_c1_g1_i1	288	8	2	0	78.7116	156.589	0.834604	0.00532992	-7.55167	4.2954e-18	8.81887e-15	-	-	-	-	-	-	-	-	-	-	-	-
TRINITY_DN89904_c1_g2_i3	618	59	38	8	189.43	358.966	19.8945	0.0554216	-4.17341	1.11217e-15	1.48836e-12	A0A0D2LZA1	763742228	Uncharacterized protein	B456_001G160300	Gossypium raimondii (New World cotton)	-	-	-	-	-	-	-
TRINITY_DN89904_c1_g2_i5	218	41	20	9	75.2948	137.702	12.8877	0.0935909	-3.41749	2.69446e-08	1.20521e-05	R4IU89	442803146	Uncharacterized protein	-	Vicia faba (Broad bean) (Faba vulgaris)	GO:0005739	-	-	mitochondrion [GO:0005739]	-	-	-
TRINITY_DN89904_c1_g5_i1	0	0	28	0	5.84223	0	11.6845	Inf	Inf	0.00676512	0.568574	A0A151SZH1	1012349002	Uncharacterized protein	KK1_015644	Cajanus cajan (Pigeon pea) (Cajanus indicus)	-	-	-	-	-	-	-
TRINITY_DN89904_c1_g2_i6	196	42	32	10	72.5121	126.624	18.3999	0.145311	-2.78278	3.73015e-06	0.00104847	-	-	-	-	-	-	-	-	-	-	-	-
TRINITY_DN89904_c1_g2_i7	58	12	6	0	19.8696	37.2353	2.50381	0.067243	-3.89447	0.000236175	0.0392496	R4IUK9	442803188	Transport membrane protein	tatC	Vicia faba (Broad bean) (Faba vulgaris)	GO:0005739; GO:0016021	-	-	integral component of membrane [GO:0016021]; mitochondrion [GO:0005739]	-	-	-
TRINITY_DN89904_c1_g3_i5	1040	79	39	10	307.137	592.953	21.321	0.0359573	-4.79757	1.00528e-21	4.05237e-18	UPI0007AFA28F	1021499472	uncharacterized protein LOC107633926	LOC107633926	Arachis ipaensis (Wild peanut)	-	-	-	-	-	-	-
TRINITY_DN89904_c1_g2_i10	643	98	25	10	204.527	393.576	15.4788	0.0393286	-4.66828	9.9499e-19	2.26823e-15	R4IU89	442803146	Uncharacterized protein	-	Vicia faba (Broad bean) (Faba vulgaris)	GO:0005739	-	-	mitochondrion [GO:0005739]	-	-	-
TRINITY_DN89904_c1_g2_i11	166	20	17	0	52.8967	98.6994	7.09414	0.0718762	-3.79834	1.15058e-07	4.51691e-05	A0A0D2LZA1	763742228	Uncharacterized protein	B456_001G160300	Gossypium raimondii (New World cotton)	-	-	-	-	-	-	-
TRINITY_DN89911_c1_g4_i1	473	38	15	1	138.79	270.816	6.76416	0.024977	-5.32326	1.77183e-18	3.80309e-15	-	-	-	-	-	-	-	-	-	-	-	-
TRINITY_DN89911_c1_g2_i3	56998	3827	1060	290	16405.1	32221.5	588.681	0.0182698	-5.77439	9.53937e-10	5.47435e-07	G7JVL6	357467743	Uncharacterized protein	11421757 MTR_4g006070	Medicago truncatula (Barrel medic) (Medicago tribuloides)	-	-	-	-	mtr:MTR_4g006070;	-	-
TRINITY_DN89911_c1_g2_i4	14	5	107	7	29.1628	10.1419	48.1837	4.75094	2.24821	0.00342839	0.345504	A0A0J7YLB8	870746635	Uncharacterized protein (Fragment)	BVRB_019710	Beta vulgaris subsp. vulgaris	-	-	-	-	-	-	-
TRINITY_DN89911_c1_g6_i1	4	1	140	4	31.5517	2.66255	60.4408	22.7003	4.50464	5.90235e-07	0.000197671	-	-	-	-	-	-	-	-	-	-	-	-
TRINITY_DN89911_c1_g1_i5	2	0	87	12	21.7089	1.05694	42.3608	40.0787	5.32477	4.21669e-06	0.00117224	-	-	-	-	-	-	-	-	-	-	-	-
TRINITY_DN89911_c1_g2_i7	1890	179	63	13	564.935	1097.02	32.8501	0.0299449	-5.06155	1.24985e-25	7.65067e-22	W9S092	703131002	Uncharacterized protein	L484_018826	Morus notabilis	-	-	-	-	-	-	-
TRINITY_DN89911_c1_g2_i9	22704	1698	661	211	6656.16	12930	382.312	0.0295678	-5.07983	1.50448e-14	1.77609e-11	G7K1Z2	357492397	Signal anchor, putative	11416886 MTR_5g080940	Medicago truncatula (Barrel medic) (Medicago tribuloides)	-	-	-	-	mtr:MTR_5g080940;	-	-
TRINITY_DN89911_c1_g9_i1	0	0	71	0	14.8142	0	29.6285	Inf	Inf	9.45584e-06	0.00238415	-	-	-	-	-	-	-	-	-	-	-	-
TRINITY_DN89970_c2_g1_i2	0	4	224	2	48.3398	2.1947	94.4849	43.0515	5.42799	7.60799e-11	5.15073e-08	A0A0J7YPB0	870760094	Uncharacterized protein (Fragment)	BVRB_040740	Beta vulgaris subsp. vulgaris	-	-	-	-	-	-	-
TRINITY_DN89970_c2_g2_i4	0	0	65	0	13.5623	0	27.1246	Inf	Inf	2.22841e-05	0.00509757	-	-	-	-	-	-	-	-	-	-	-	-
TRINITY_DN89970_c2_g2_i5	0	0	83	0	17.318	0	34.6361	Inf	Inf	1.75669e-06	0.00052981	-	-	-	-	-	-	-	-	-	-	-	-
TRINITY_DN89970_c2_g1_i5	9	4	113	0	27.053	6.95092	47.1551	6.78402	2.76214	0.000734639	0.100636	A0A0J7YPB0	870760094	Uncharacterized protein (Fragment)	BVRB_040740	Beta vulgaris subsp. vulgaris	-	-	-	-	-	-	-
TRINITY_DN89970_c2_g2_i13	3	6	553	3	118.58	4.87745	232.282	47.6236	5.57361	2.19797e-18	4.68733e-15	A0A0J8BG93	870755475	Uncharacterized protein (Fragment)	BVRB_042430	Beta vulgaris subsp. vulgaris	-	-	-	-	-	-	-
TRINITY_DN89975_c0_g2_i10	15	12	152	6	40.4844	14.5111	66.4577	4.57977	2.19528	0.00106819	0.137388	A0A0R0I7Y0	947089735	Uncharacterized protein	GLYMA_09G133900	Glycine max (Soybean) (Glycine hispida)	-	-	-	-	-	-	-
TRINITY_DN89994_c1_g1_i13	13	6	63	64	34.374	10.1621	58.5859	5.76511	2.52735	0.000983033	0.128384	-	-	-	-	-	-	-	-	-	-	-	-
TRINITY_DN89947_c1_g1_i2	0	6	250	0	53.8088	3.29204	104.326	31.6902	4.98597	7.94434e-11	5.34826e-08	A0A0K9Q7A6	902074713	Uncharacterized protein (Fragment)	SOVF_212770	Spinacia oleracea (Spinach)	-	-	-	-	-	-	-
TRINITY_DN89908_c0_g3_i1	2	10	33	46	21.7637	6.54368	36.9836	5.65181	2.49871	0.0066184	0.560232	A0A151QQF9;	1012319441	MLP-like protein 43	-	Cajanus cajan (Pigeon pea) (Cajanus indicus).	GO:0006952,GO:0009607,	-	GO:0006952,defense response; GO:0009607,response to biotic stimulus;	-	-	-	-
TRINITY_DN89908_c0_g3_i2	6	2	43	57	25.4878	4.26816	46.7075	10.9432	3.45197	0.000195169	0.0334264	A0A0S3SA15	965602523	Uncharacterized protein	Vigan.06G072600 VIGAN_06072600	Vigna angularis var. angularis	GO:0006952; GO:0009607	-	defense response [GO:0006952]; response to biotic stimulus [GO:0009607]	-	-	-	-
TRINITY_DN39344_c0_g1_i2	0	0	18	20	8.80195	0	17.6039	Inf	Inf	0.000882262	0.117593	-	-	-	-	-	-	-	-	-	-	-	-
TRINITY_DN83037_c0_g1_i1	113	10	5	0	33.6451	65.2038	2.08651	0.0319999	-4.96579	9.00518e-08	3.62564e-05	R9ZU47	526175980	DNA-directed RNA polymerase subunit beta'' (EC 2.7.7.6) (PEP) (Plastid-encoded RNA polymerase subunit beta'') (RNA polymerase subunit beta'')	rpoC2	Glycine stenophita	GO:0003677; GO:0003899; GO:0006351; GO:0009507	DNA binding [GO:0003677]; DNA-directed 5'-3' RNA polymerase activity [GO:0003899]	transcription, DNA-templated [GO:0006351]	chloroplast [GO:0009507]	-	-	-
TRINITY_DN83036_c0_g1_i3	54	62	20	14	38.9829	62.5551	15.4108	0.246355	-2.02119	0.0041679	0.399679	A0A1S2YK07	502144434	proline-rich protein 4-like	LOC101493553	Cicer arietinum (Chickpea) (Garbanzo)	-	-	-	-	cam:101493553;	-	-
TRINITY_DN86317_c0_g4_i1	18	10	69	87	43.8476	14.9992	72.6961	4.84667	2.27699	0.00104422	0.134936	UPI0007874E5D	1012176871	protein DETOXIFICATION 35	LOC107490848	Arachis duranensis (Wild peanut)	-	-	-	-	-	-	-
TRINITY_DN86379_c1_g3_i1	216	70	23	22	86.6281	152.557	20.6997	0.135685	-2.88166	3.42828e-07	0.000121329	A0A151RMQ5;	1012332408	Glycerol kinase	-	Cajanus cajan (Pigeon pea) (Cajanus indicus).	GO:0004370,GO:0005975,GO:0006072,	GO:0004370,glycerol kinase activity;	GO:0005975,carbohydrate metabolic process; GO:0006072,glycerol-3-phosphate metabolic process;	-	-	-	-
TRINITY_DN86337_c2_g1_i5	51	4	2	6	16.5045	29.1466	3.86234	0.132514	-2.91578	0.00412692	0.396468	UPI0007881343	1012115745	uncharacterized protein LOC107485085	LOC107485085	Arachis duranensis (Wild peanut)	-	-	-	-	-	-	-
TRINITY_DN71942_c0_g1_i1	71	39	243	309	158.126	58.9196	257.333	4.36753	2.12682	1.13953e-05	0.00281097	-	-	-	-	-	-	-	-	-	-	-	-
TRINITY_DN88918_c0_g4_i1	4	14	68	58	33.72	9.79531	57.6447	5.88493	2.55702	0.000824293	0.111076	-	-	-	-	-	-	-	-	-	-	-	-
TRINITY_DN88913_c1_g5_i1	8	2	60	22	20.7325	5.3251	36.1398	6.7867	2.76271	0.00323241	0.329368	A0A1S2Y8X2	502130047	uncharacterized protein At5g39865-like	LOC101506972	Cicer arietinum (Chickpea) (Garbanzo)	GO:0005623; GO:0009055; GO:0015035; GO:0045454	electron carrier activity [GO:0009055]; protein disulfide oxidoreductase activity [GO:0015035]	cell redox homeostasis [GO:0045454]	cell [GO:0005623]	cam:101506972;	K17479;	-
TRINITY_DN88926_c1_g1_i1	14	13	203	0	49.6218	14.5313	84.7123	5.82964	2.54341	6.75219e-05	0.0132853	S8D439	527209884	Uncharacterized protein (Fragment)	M569_00260	Genlisea aurea	-	-	-	-	-	-	-
TRINITY_DN88934_c1_g8_i1	968	955	230	187	612.943	1035.54	190.344	0.183811	-2.4437	4.74078e-09	2.41086e-06	A0A1S2XIW7	502089306	uncharacterized protein LOC101512354	LOC101512354	Cicer arietinum (Chickpea) (Garbanzo)	GO:0004857	enzyme inhibitor activity [GO:0004857]	-	-	cam:101512354;	-	-
TRINITY_DN88932_c0_g1_i4	0	2	24	18	10.0979	1.09735	19.0985	17.4042	4.12136	0.00492204	0.450187	A0A0L9U468	920694227	Uncharacterized protein	LR48_Vigan03g083400	Phaseolus angularis (Azuki bean) (Vigna angularis)	GO:0008270; GO:0016021	zinc ion binding [GO:0008270]	-	integral component of membrane [GO:0016021]	-	-	-
TRINITY_DN88993_c0_g4_i2	198	171	43	21	113.501	198.46	28.5411	0.143813	-2.79774	1.64017e-07	6.31149e-05	S8D511	527209896	Uncharacterized protein (Fragment)	M569_00222	Genlisea aurea	-	-	-	-	-	-	-
TRINITY_DN88901_c0_g1_i1	1650	1222	7448	6752	4028.87	1542.45	6515.28	4.22397	2.0786	3.92169e-05	0.00827256	Q9AVP7;	12580894	Putative sucrose binding protein	sbpl	Vicia faba var. minor.	GO:0045735,	GO:0045735,nutrient reservoir activity;	-	-	-	-	-
TRINITY_DN88901_c2_g1_i1	2358	1672	11241	11994	6453.43	2163.51	10743.3	4.96569	2.312	6.45564e-05	0.0127702	I1JF86	947123191	Uncharacterized protein	SBP2 GLYMA_02G145700	Glycine max (Soybean) (Glycine hispida)	GO:0045735	nutrient reservoir activity [GO:0045735]	-	-	-	-	-
TRINITY_DN88901_c2_g3_i1	1627	971	7820	8834	4556.86	1392.58	7721.14	5.54448	2.47105	3.22277e-06	0.000919139	Q04672	574584471	Sucrose-binding protein (SBP)	SBP	Glycine max (Soybean) (Glycine hispida)	GO:0008643; GO:0016020; GO:0045735	nutrient reservoir activity [GO:0045735]	carbohydrate transport [GO:0008643]	membrane [GO:0016020]	gmx:100787186;	-	-
TRINITY_DN88901_c2_g1_i2	1770	1130	7644	7659	4305.08	1555.39	7054.77	4.53568	2.18132	2.44159e-05	0.0055165	Q9SP11	6179947	Sucrose binding protein homolog S-64	SBP	Glycine max (Soybean) (Glycine hispida)	GO:0045735	nutrient reservoir activity [GO:0045735]	-	-	-	-	-
TRINITY_DN88901_c2_g5_i1	3389	3558	20020	19781	11039.8	3743.16	18336.3	4.89862	2.29238	0.000858955	0.115043	G7IDM5	357440665	Sucrose-binding protein-like protein	11429744 MTR_1g071710	Medicago truncatula (Barrel medic) (Medicago tribuloides)	GO:0045735	nutrient reservoir activity [GO:0045735]	-	-	mtr:MTR_1g071710;	-	-
TRINITY_DN88901_c2_g3_i2	538	445	3558	3950	2003.25	528.476	3478.02	6.58123	2.71836	2.56341e-09	1.37554e-06	-	-	-	-	-	-	-	-	-	-	-	-
TRINITY_DN88981_c4_g1_i3	57	553	63	28	186.979	333.539	40.4195	0.121184	-3.04473	6.08402e-10	3.59119e-07	-	-	-	-	-	-	-	-	-	-	-	-
TRINITY_DN83225_c0_g2_i1	33	4	1	2	10.5304	19.6342	1.42655	0.0726564	-3.78277	0.00502205	0.455944	UPI0005814D3C	747100606	uncharacterized protein LOC105177075	LOC105177075	Sesamum indicum (Oriental sesame) (Sesamum orientale)	-	-	-	-	-	-	-
TRINITY_DN83202_c1_g1_i2	6	0	22	40	16.2682	3.17081	29.3656	9.26121	3.2112	0.00396794	0.38452	-	-	-	-	-	-	-	-	-	-	-	-
TRINITY_DN83224_c0_g1_i1	26	49	10	3	23.1561	40.6252	5.68689	0.139984	-2.83666	0.00203471	0.229311	-	-	-	-	-	-	-	-	-	-	-	-
TRINITY_DN90279_c2_g1_i1	0	85	3	1	24.1969	46.6373	1.75653	0.0376636	-4.73068	6.16366e-06	0.00163777	-	-	-	-	-	-	-	-	-	-	-	-
TRINITY_DN90279_c2_g1_i10	48	149	1148	24	299.146	107.119	491.174	4.58531	2.19702	9.27586e-08	3.72103e-05	-	-	-	-	-	-	-	-	-	-	-	-
TRINITY_DN90279_c2_g2_i5	4	0	66	2	15.3325	2.11388	28.5512	13.5066	3.75559	0.00104511	0.134946	-	-	-	-	-	-	-	-	-	-	-	-
TRINITY_DN90215_c0_g3_i1	39	597	112	15	201.238	348.169	54.3072	0.15598	-2.68057	3.68178e-08	1.59712e-05	W1P0S7	548840401	Uncharacterized protein	AMTR_s00102p00104790	Amborella trichopoda	-	-	-	-	-	-	-
TRINITY_DN90291_c3_g7_i1	37	45	403	333	190.228	44.2437	336.212	7.5991	2.92583	1.04459e-09	5.96355e-07	-	-	-	-	-	-	-	-	-	-	-	-
TRINITY_DN90291_c3_g4_i2	9	6	58	34	24.7045	8.04827	41.3607	5.13908	2.36151	0.00567465	0.497678	-	-	-	-	-	-	-	-	-	-	-	-
TRINITY_DN90260_c0_g2_i1	90	70	20	16	51.1947	85.9694	16.42	0.190998	-2.38837	0.000229941	0.0384844	A0A151TQV1;	1012358239	Endoglucanase	-	Cajanus cajan (Pigeon pea) (Cajanus indicus).	GO:0004553,GO:0005975,	GO:0004553,hydrolase activity, hydrolyzing O-glycosyl compounds;	GO:0005975,carbohydrate metabolic process;	-	-	-	-
TRINITY_DN90218_c1_g2_i1	24	42	6	5	20.3772	35.7276	5.02693	0.140702	-2.82929	0.00298284	0.310348	-	-	-	-	-	-	-	-	-	-	-	-
TRINITY_DN90227_c0_g1_i1	314	274	63	19	176.077	316.276	35.8779	0.113439	-3.14002	3.03436e-10	1.88181e-07	UPI0005247ED8	702283699	uncharacterized protein LOC104434852	LOC104434852	Eucalyptus grandis (Flooded gum)	-	-	-	-	-	-	-
TRINITY_DN90227_c3_g1_i3	69533	61132	11600	2938	38305.4	70287.6	6323.29	0.0899631	-3.47452	0.008652	0.675942	A0A0R0GHD3	947068959	Uncharacterized protein	GLYMA_13G021500	Glycine max (Soybean) (Glycine hispida)	-	-	-	-	-	-	-
TRINITY_DN90227_c3_g2_i1	83	58	16	5	42.443	75.686	9.19995	0.121554	-3.04033	3.11769e-05	0.00676657	A0A087SA00	760450179	Uncharacterized protein (Fragment)	F751_0063	Auxenochlorella protothecoides (Green microalga) (Chlorella protothecoides)	-	-	-	-	apro:F751_0063;	-	-
TRINITY_DN90227_c3_g4_i1	98668	33125	10191	3363	38133.8	70317.8	5949.77	0.0846126	-3.56298	0.00675823	0.568574	A9TVA3;	168061119	Predicted protein	-	Physcomitrella patens subsp. patens (Moss).	-	-	-	-	ppp:PHYPADRAFT_151305;	-	-
TRINITY_DN90227_c3_g3_i2	327	234	55	19	166.869	301.199	32.5395	0.108033	-3.21046	1.93854e-10	1.24909e-07	UPI00064E07BD	848920602	uncharacterized protein LOC105976453	LOC105976453	Erythranthe guttata (Yellow monkey flower) (Mimulus guttatus)	-	-	-	-	-	-	-
TRINITY_DN90227_c3_g1_i9	39245	9634	1852	761	13591.3	26025.7	1156.86	0.0444508	-4.49165	4.6983e-08	1.98342e-05	-	-	-	-	-	-	-	-	-	-	-	-
TRINITY_DN90227_c3_g1_i11	106007	7333	1699	586	30524.8	60044.9	1004.71	0.0167326	-5.9012	3.65281e-06	0.00102935	A0A0R0GRD0	947068868	Uncharacterized protein	GLYMA_13G013300 GLYMA_13G013400 GLYMA_13G014800 GLYMA_13G014900 GLYMA_13G015100 GLYMA_13G015900 GLYMA_13G016200 GLYMA_13G016500 GLYMA_13G017600 GLYMA_13G017800 GLYMA_13G017900 GLYMA_13G018300 GLYMA_13G018400 GLYMA_13G018500 GLYMA_13G018600 GLYMA_13G018900 GLYMA_13G019000 GLYMA_13G019200 GLYMA_13G019600 GLYMA_13G020200 GLYMA_13G020500 GLYMA_13G020700 GLYMA_13G022800 GLYMA_13G022900 GLYMA_13G023000…	Glycine max (Soybean) (Glycine hispida)	-	-	-	-	-	-	-
TRINITY_DN90227_c5_g1_i1	367	74	67	44	142.356	234.55	50.1627	0.213868	-2.22521	4.9971e-06	0.00136511	-	-	-	-	-	-	-	-	-	-	-	-
TRINITY_DN90225_c6_g1_i1	14	6	0	0	5.34531	10.6906	0	0	#NAME?	0.00877985	0.68126	-	-	-	-	-	-	-	-	-	-	-	-
TRINITY_DN90264_c1_g5_i1	3	1	87	0	19.2197	2.13408	36.3053	17.0121	4.08849	0.000125636	0.0228432	G7LHI8	357515297	Uncharacterized protein	11444008 MTR_8g040260	Medicago truncatula (Barrel medic) (Medicago tribuloides)	-	-	-	-	mtr:MTR_8g040260;	-	-
TRINITY_DN90264_c1_g5_i2	3	2	101	8	24.4336	2.68276	46.1845	17.2153	4.10562	2.13455e-05	0.00490662	A0A151S2A8;	1012337674	Uncharacterized protein	-	Cajanus cajan (Pigeon pea) (Cajanus indicus).	-	-	-	-	-	-	-
TRINITY_DN90212_c0_g1_i1	276	214	68	24	151.881	263.274	40.4875	0.153785	-2.70101	7.08734e-08	2.9102e-05	A0A151UFL6;	1012366916	NADH-ubiquinone oxidoreductase chain 4	-	Cajanus cajan (Pigeon pea) (Cajanus indicus).	GO:0016021,GO:0008137,GO:0042773,	GO:0008137,NADH dehydrogenase (ubiquinone) activity;	GO:0042773,ATP synthesis coupled electron transport;	GO:0016021,integral component of membrane;	-	-	-
TRINITY_DN90212_c0_g2_i3	321	162	62	18	146.74	258.524	34.9559	0.135214	-2.88669	1.47897e-08	6.92455e-06	R4IV43	442803218	Uncharacterized protein	nad4	Vicia faba (Broad bean) (Faba vulgaris)	GO:0005739; GO:0008137; GO:0042773	NADH dehydrogenase (ubiquinone) activity [GO:0008137]	ATP synthesis coupled electron transport [GO:0042773]	mitochondrion [GO:0005739]	-	-	-
TRINITY_DN90299_c0_g1_i31	3	0	47	4	11.6086	1.58541	21.6317	13.6442	3.77022	0.0038844	0.37831	A0A151RCU4;	1012328781	Uncharacterized protein	-	Cajanus cajan (Pigeon pea) (Cajanus indicus).	GO:0003676,GO:0008270,	GO:0003676,nucleic acid binding; GO:0008270,zinc ion binding;	-	-	-	-	-
TRINITY_DN90224_c1_g2_i2	6	0	57	2	13.9831	3.17081	24.7955	7.8199	2.96715	0.00763031	0.618184	-	-	-	-	-	-	-	-	-	-	-	-
TRINITY_DN90224_c2_g1_i1	2	3	106	0	23.4685	2.70296	44.234	16.365	4.03254	3.20436e-05	0.00692287	A0A0J8BHP9	870765728	Uncharacterized protein (Fragment)	BVRB_037930	Beta vulgaris subsp. vulgaris	-	-	-	-	-	-	-
TRINITY_DN90224_c3_g1_i2	0	0	73	0	15.2315	0	30.4631	Inf	Inf	7.12253e-06	0.00186112	-	-	-	-	-	-	-	-	-	-	-	-
TRINITY_DN90221_c1_g2_i1	34	44	211	212	118.57	42.1096	195.031	4.63151	2.21148	1.56251e-05	0.00372646	A0A151TF78	1012354517	Retrovirus-related Pol polyprotein from transposon TNT 1-94	KK1_011966	Cajanus cajan (Pigeon pea) (Cajanus indicus)	GO:0003676; GO:0015074	nucleic acid binding [GO:0003676]	DNA integration [GO:0015074]	-	-	-	-
TRINITY_DN90221_c1_g2_i4	0	2	44	38	19.3172	1.09735	37.537	34.207	5.09622	2.36509e-05	0.00536936	A0A151RJ01;	1012331070	Retrovirus-related Pol polyprotein from transposon TNT 1-94	-	Cajanus cajan (Pigeon pea) (Cajanus indicus).	GO:0003676,GO:0015074,	GO:0003676,nucleic acid binding;	GO:0015074,DNA integration;	-	-	-	-
TRINITY_DN90221_c1_g10_i1	0	0	6	19	6.04583	0	12.0917	Inf	Inf	0.00785659	0.631363	UPI0007190D49	955387922	uncharacterized protein LOC106797397	LOC106797397	Glycine max (Soybean) (Glycine hispida)	-	-	-	-	-	-	-
TRINITY_DN90243_c0_g2_i2	2	2	40	14	12.9555	2.15429	23.7568	11.0277	3.46306	0.00442765	0.418517	-	-	-	-	-	-	-	-	-	-	-	-
TRINITY_DN90213_c0_g1_i1	2	0	88	2	19.3944	1.05694	37.7318	35.6992	5.15782	1.45204e-05	0.00349069	-	-	-	-	-	-	-	-	-	-	-	-
TRINITY_DN90213_c0_g3_i5	5	9	108	81	46.7618	7.58041	85.9431	11.3375	3.50303	1.31084e-06	0.000408001	A0A0J7YMY6	870759086	Uncharacterized protein (Fragment)	BVRB_041110	Beta vulgaris subsp. vulgaris	-	-	-	-	-	-	-
TRINITY_DN90213_c0_g3_i6	13	2	95	0	23.8056	7.96745	39.6437	4.97571	2.3149	0.00555643	0.49136	A0A0J8BIA2	870769843	Uncharacterized protein	BVRB_036070	Beta vulgaris subsp. vulgaris	-	-	-	-	-	-	-
TRINITY_DN90213_c0_g3_i8	0	0	159	4	34.1848	0	68.3695	Inf	Inf	6.31856e-11	4.33318e-08	A0A0K9Q7A6	902074713	Uncharacterized protein (Fragment)	SOVF_212770	Spinacia oleracea (Spinach)	-	-	-	-	-	-	-
TRINITY_DN90213_c0_g3_i10	6	14	113	15	32.7884	10.8522	54.7245	5.04269	2.33419	0.00152917	0.182742	A0A0J7YQF3	870768005	Uncharacterized protein	BVRB_036700	Beta vulgaris subsp. vulgaris	-	-	-	-	-	-	-
TRINITY_DN90247_c2_g2_i2	34	12	2	3	13.4503	24.552	2.34847	0.0956529	-3.38605	0.00384999	0.375593	-	-	-	-	-	-	-	-	-	-	-	-
TRINITY_DN90247_c8_g1_i1	42	28	6	10	22.5543	37.5586	7.55004	0.201021	-2.31459	0.00752953	0.611584	A0A0L9TPK7	920688419	Uncharacterized protein	LR48_Vigan01g195800	Phaseolus angularis (Azuki bean) (Vigna angularis)	GO:0006351; GO:0006355	-	regulation of transcription, DNA-templated [GO:0006355]; transcription, DNA-templated [GO:0006351]	-	-	-	-
TRINITY_DN90245_c3_g2_i1	18	20	223	0	56.7722	20.4859	93.0584	4.54255	2.1835	0.000233039	0.0389045	-	-	-	-	-	-	-	-	-	-	-	-
TRINITY_DN90288_c0_g1_i1	2521	9047	2396	854	3863.46	6296.12	1430.8	0.227252	-2.13764	3.46522e-05	0.00739541	A0A072TIF7	922327147	Senescence-associated protein	25480049 MTR_0055s0090	Medicago truncatula (Barrel medic) (Medicago tribuloides)	-	-	-	-	mtr:MTR_0055s0090;	-	-
TRINITY_DN90239_c2_g1_i2	4	0	40	40	19.4954	2.11388	36.877	17.4452	4.12476	0.000173942	0.0301976	A0A151RY87;	1012336208	Limonoid UDP-glucosyltransferase	-	Cajanus cajan (Pigeon pea) (Cajanus indicus).	GO:0016758,GO:0008152,	GO:0016758,transferase activity, transferring hexosyl groups;	GO:0008152,metabolic process;	-	-	-	-
TRINITY_DN83111_c0_g1_i4	62	57	301	306	172.031	64.0395	280.023	4.37265	2.12851	6.63899e-06	0.00174444	A0A1S2Z1J5	502164938	methylecgonone reductase-like	LOC101492833	Cicer arietinum (Chickpea) (Garbanzo)	GO:0016491	oxidoreductase activity [GO:0016491]	-	-	cam:101492833;	-	-
TRINITY_DN83185_c0_g1_i2	192	58	20	6	72.3315	133.289	11.3738	0.0853316	-3.55078	1.84794e-08	8.4956e-06	A4GG99;	139387446	30S ribosomal protein S14, chloroplastic	rps14	Phaseolus vulgaris (Kidney bean) (French bean).	GO:0009507,GO:0005840,GO:0019843,GO:0003735,GO:0006412,	GO:0019843,rRNA binding; GO:0003735,structural constituent of ribosome;	GO:0006412,translation;	GO:0009507,chloroplast; GO:0005840,ribosome;	pvu:PhvuCp16;	K02954;	Ribosome ;
TRINITY_DN83117_c0_g1_i2	20	4	0	0	6.38204	12.7641	0	0	#NAME?	0.00360812	0.358001	UPI0003DE81D6	571552008	uncharacterized protein LOC102662973;uncharacterized protein LOC102660711	LOC102662973;LOC102660711	Glycine max (Soybean) (Glycine hispida)	-	-	-	-	-	-	-
TRINITY_DN88227_c3_g2_i14	12	80	17	0	28.6648	50.2355	7.09414	0.141218	-2.82401	0.00106764	0.137388	A0A0J7YPB0	870760094	Uncharacterized protein (Fragment)	BVRB_040740	Beta vulgaris subsp. vulgaris	-	-	-	-	-	-	-
TRINITY_DN88286_c0_g2_i4	0	0	14	12	5.94885	0	11.8977	Inf	Inf	0.00753219	0.611584	-	-	-	-	-	-	-	-	-	-	-	-
TRINITY_DN88208_c2_g1_i1	22	26	224	177	104.343	25.8918	182.794	7.05991	2.81965	2.05103e-07	7.61759e-05	-	-	-	-	-	-	-	-	-	-	-	-
TRINITY_DN88208_c2_g1_i3	30	44	182	171	101.118	39.9957	162.24	4.05642	2.02021	0.000123323	0.0225342	UPI00078746A8	1011992356	salicylic acid-binding protein 2	LOC107491867	Arachis duranensis (Wild peanut)	-	-	-	-	-	-	-
TRINITY_DN88208_c2_g1_i4	10	13	138	106	61.7476	12.4175	111.078	8.94529	3.16113	8.94061e-07	0.000287761	UPI000549EE5D	734312419	Polyneuridine-aldehyde esterase;Polyneuridine-aldehyde esterase	glysoja_000265;glysoja_000265	Glycine soja (Wild soybean)	-	-	-	-	-	-	-
TRINITY_DN88208_c2_g1_i8	34	30	234	202	117.005	34.4282	199.583	5.79707	2.53532	1.13617e-06	0.00035836	A0A1S2YSG4	502153000	methylesterase 1-like	LOC101488360	Cicer arietinum (Chickpea) (Garbanzo)	-	-	-	-	cam:101488360;	K08233;	Biosynthesis of secondary metabolites ; Indole alkaloid biosynthesis ;
TRINITY_DN88208_c2_g1_i16	49	47	308	229	147.885	51.6827	244.088	4.72282	2.23965	3.91796e-06	0.00109939	A0A1S2YSG4	502153000	methylesterase 1-like	LOC101488360	Cicer arietinum (Chickpea) (Garbanzo)	-	-	-	-	cam:101488360;	K08233;	Biosynthesis of secondary metabolites ; Indole alkaloid biosynthesis ;
TRINITY_DN88240_c4_g2_i1	70	64	4	10	39.4117	72.108	6.71544	0.0931303	-3.42461	4.82271e-06	0.00132404	V7B7J2	593481474	Uncharacterized protein	PHAVU_008G145000g	Phaseolus vulgaris (Kidney bean) (French bean)	-	-	-	-	pvu:PHAVU_008G145000g;	-	-
TRINITY_DN88240_c5_g1_i3	76	99	30	17	57.79	94.4824	21.0977	0.223297	-2.16296	0.000528377	0.0770081	A0A151TV67;	1012359724	Xyloglucan endotransglucosylase/hydrolase	-	Cajanus cajan (Pigeon pea) (Cajanus indicus).	GO:0048046,GO:0005618,GO:0004553,GO:0016762,GO:0042546,GO:0071555,GO:0010411,	GO:0004553,hydrolase activity, hydrolyzing O-glycosyl compounds; GO:0016762,xyloglucan:xyloglucosyl transferase activity;	GO:0042546,cell wall biogenesis; GO:0071555,cell wall organization; GO:0010411,xyloglucan metabolic process;	GO:0048046,apoplast; GO:0005618,cell wall;	-	-	-
TRINITY_DN88240_c5_g1_i5	56	80	22	11	44.1098	73.4882	14.7315	0.200461	-2.31861	0.000784195	0.106366	UPI000233948E	734340727	Xyloglucan endotransglucosylase/hydrolase;;;Xyloglucan endotransglucosylase/hydrolase;Putative xyloglucan endotransglucosylase/hydrolase protein 32;hypothetical protein	glysoja_016631;;;LOC100796698;glysoja_016631;GLYMA_03G184500	Glycine soja (Wild soybean); Glycine max (Soybean) (Glycine hispida)	-	-	-	-	-	-	-
TRINITY_DN88248_c1_g4_i1	17	4	76	68	38.604	11.1787	66.0293	5.90672	2.56236	0.000488735	0.0721531	-	-	-	-	-	-	-	-	-	-	-	-
TRINITY_DN88248_c1_g4_i2	7	6	64	48	28.9603	6.99133	50.9292	7.28463	2.86486	0.000563913	0.0809735	-	-	-	-	-	-	-	-	-	-	-	-
TRINITY_DN88248_c1_g4_i3	0	4	22	48	17.7986	2.1947	33.4026	15.2197	3.92787	0.000492928	0.0726029	-	-	-	-	-	-	-	-	-	-	-	-
TRINITY_DN88248_c1_g4_i4	6	4	115	112	54.9365	5.36551	104.508	19.4776	4.28375	5.35602e-09	2.68653e-06	-	-	-	-	-	-	-	-	-	-	-	-
TRINITY_DN88248_c1_g4_i5	2	8	80	70	37.0771	5.44633	68.7078	12.6154	3.65712	4.83223e-06	0.00132555	-	-	-	-	-	-	-	-	-	-	-	-
TRINITY_DN88248_c1_g4_i6	10	8	90	91	46.576	9.67408	83.4779	8.62902	3.1092	1.17893e-05	0.00288877	-	-	-	-	-	-	-	-	-	-	-	-
TRINITY_DN88298_c3_g2_i2	78	77	16	22	50.6235	83.4685	17.7785	0.212997	-2.23109	0.000468387	0.0696782	V7CEK3	593785517	Uncharacterized protein	PHAVU_003G232600g	Phaseolus vulgaris (Kidney bean) (French bean)	GO:0003677; GO:0003700; GO:0005634; GO:0006351; GO:0007275	DNA binding [GO:0003677]; transcription factor activity, sequence-specific DNA binding [GO:0003700]	multicellular organism development [GO:0007275]; transcription, DNA-templated [GO:0006351]	nucleus [GO:0005634]	pvu:PHAVU_003G232600g;	K09285;	-
TRINITY_DN88266_c1_g1_i1	34	2	0	0	9.53265	19.0653	0	0	#NAME?	0.00028527	0.0460211	A0A1S3DXQ6	828292548	uncharacterized protein LOC101515713	LOC101515713	Cicer arietinum (Chickpea) (Garbanzo)	GO:0003676; GO:0004190; GO:0008270	aspartic-type endopeptidase activity [GO:0004190]; nucleic acid binding [GO:0003676]; zinc ion binding [GO:0008270]	-	-	cam:101515713;	-	-
TRINITY_DN88266_c1_g3_i3	33	0	0	0	8.71974	17.4395	0	0	#NAME?	0.000526829	0.0768503	A0A1S3DXQ6	828292548	uncharacterized protein LOC101515713	LOC101515713	Cicer arietinum (Chickpea) (Garbanzo)	GO:0003676; GO:0004190; GO:0008270	aspartic-type endopeptidase activity [GO:0004190]; nucleic acid binding [GO:0003676]; zinc ion binding [GO:0008270]	-	-	cam:101515713;	-	-
TRINITY_DN88266_c1_g3_i4	36	0	1	0	9.7211	19.0249	0.417302	0.0219345	-5.51065	0.00119128	0.150297	UPI0004E5A9AA	672184346	LOW QUALITY PROTEIN: uncharacterized protein LOC103723366	LOC103723366	Phoenix dactylifera (Date palm)	-	-	-	-	-	-	-
TRINITY_DN88215_c1_g1_i2	6	6	97	6	24.9845	6.46286	43.506	6.7317	2.75097	0.00115346	0.146363	A0A0J8BHP9	870765728	Uncharacterized protein (Fragment)	BVRB_037930	Beta vulgaris subsp. vulgaris	-	-	-	-	-	-	-
TRINITY_DN88215_c2_g4_i1	33	467	72	39	161.698	273.67	49.7261	0.181701	-2.46036	5.52581e-07	0.000186573	A0A0K9Q7S3	902039000	Uncharacterized protein (Fragment)	SOVF_215730	Spinacia oleracea (Spinach)	-	-	-	-	-	-	-
TRINITY_DN88216_c3_g2_i2	163	16	12	6	51.4773	94.9193	8.03536	0.0846547	-3.56227	3.30825e-07	0.00011764	A0A1U8MQK5;	1028968596	uncharacterized protein LOC107939043	LOC107939043	Gossypium hirsutum (Upland cotton) (Gossypium mexicanum).	GO:0003676,GO:0008270,GO:0015074,	GO:0003676,nucleic acid binding; GO:0008270,zinc ion binding;	GO:0015074,DNA integration;	-	ghi:107939043;	-	-
TRINITY_DN74437_c0_g1_i1	6	2	49	25	18.6658	4.26816	33.0634	7.74651	2.95355	0.00316946	0.324555	A0A0L9T5S1	920678340	Uncharacterized protein	LR48_Vigan102s009700	Phaseolus angularis (Azuki bean) (Vigna angularis)	-	-	-	-	-	-	-
TRINITY_DN88624_c1_g2_i3	5	43	1757	1	379.97	26.2353	733.705	27.9663	4.80562	8.93262e-24	4.68677e-20	A0A0J8AWR0	870807846	Uncharacterized protein (Fragment)	BVRB_033130	Beta vulgaris subsp. vulgaris	-	-	-	-	-	-	-
TRINITY_DN88624_c1_g2_i6	0	0	67	1	14.2319	0	28.4639	Inf	Inf	1.42485e-05	0.00343531	-	-	-	-	-	-	-	-	-	-	-	-
TRINITY_DN88624_c1_g2_i10	3	8	123	0	28.6515	5.9748	51.3282	8.59078	3.10279	0.000148576	0.0264184	-	-	-	-	-	-	-	-	-	-	-	-
TRINITY_DN88624_c1_g2_i11	0	2	61	0	13.2764	1.09735	25.4554	23.1972	4.53588	0.000552187	0.0796704	-	-	-	-	-	-	-	-	-	-	-	-
TRINITY_DN88644_c2_g4_i11	42	0	2	0	11.5152	22.1957	0.834604	0.0376021	-4.73304	0.00110434	0.141105	-	-	-	-	-	-	-	-	-	-	-	-
TRINITY_DN88644_c2_g3_i3	50	6	6	0	16.1097	29.7155	2.50381	0.0842595	-3.56902	0.00161045	0.190664	A0A0L9U5B4	920694389	Uncharacterized protein	LR48_Vigan03g099600	Phaseolus angularis (Azuki bean) (Vigna angularis)	-	-	-	-	-	-	-
TRINITY_DN88644_c2_g8_i1	28	0	0	0	7.39857	14.7971	0	0	#NAME?	0.00151784	0.181783	-	-	-	-	-	-	-	-	-	-	-	-
TRINITY_DN88644_c2_g9_i1	24	6	0	0	7.98765	15.9753	0	0	#NAME?	0.000966159	0.126731	-	-	-	-	-	-	-	-	-	-	-	-
TRINITY_DN88683_c0_g5_i1	905	1080	200	189	624.833	1070.83	178.834	0.167005	-2.58204	6.92717e-10	4.04553e-07	-	-	-	-	-	-	-	-	-	-	-	-
TRINITY_DN88683_c0_g5_i2	1007	1063	228	212	658.767	1115.41	202.125	0.181212	-2.46425	3.1936e-09	1.67562e-06	-	-	-	-	-	-	-	-	-	-	-	-
TRINITY_DN88683_c0_g5_i3	22	28	168	133	82.1054	26.9892	137.222	5.08432	2.34605	3.05262e-05	0.00664716	-	-	-	-	-	-	-	-	-	-	-	-
TRINITY_DN88668_c4_g1_i1	2285	1879	682	507	1389.48	2238.51	540.444	0.24143	-2.05032	1.41564e-06	0.000437735	A0A1S2XRY8	502109361	Histone H2A	LOC101492287	Cicer arietinum (Chickpea) (Garbanzo)	GO:0000786; GO:0003677; GO:0005634; GO:0046982	DNA binding [GO:0003677]; protein heterodimerization activity [GO:0046982]	-	nucleosome [GO:0000786]; nucleus [GO:0005634]	cam:101492287;	K11251;	Necroptosis ;
TRINITY_DN88668_c4_g1_i2	1196	1213	368	323	807.075	1297.59	316.56	0.24396	-2.03528	7.04791e-07	0.000232664	A0A1S2XRY8	502109361	Histone H2A	LOC101492287	Cicer arietinum (Chickpea) (Garbanzo)	GO:0000786; GO:0003677; GO:0005634; GO:0046982	DNA binding [GO:0003677]; protein heterodimerization activity [GO:0046982]	-	nucleosome [GO:0000786]; nucleus [GO:0005634]	cam:101492287;	K11251;	Necroptosis ;
TRINITY_DN88606_c3_g1_i2	35	1	2	0	9.93985	19.0451	0.834604	0.0438225	-4.51218	0.00300974	0.312262	UPI00051221A4	695052755	uncharacterized protein LOC103995568 isoform X3;uncharacterized protein LOC103995568 isoform X3	LOC103995568;LOC103995568	Musa acuminata subsp. malaccensis (Wild banana) (Musa malaccensis)	-	-	-	-	-	-	-
TRINITY_DN88606_c3_g2_i1	31	0	0	0	8.19127	16.3825	0	0	#NAME?	0.000798527	0.108089	UPI0007F00815	1040897249	uncharacterized protein LOC108225968	LOC108225968	Daucus carota subsp. sativus	-	-	-	-	-	-	-
TRINITY_DN88606_c3_g1_i11	19	2	0	0	5.56913	11.1383	0	0	#NAME?	0.00710968	0.587378	-	-	-	-	-	-	-	-	-	-	-	-
TRINITY_DN88606_c4_g5_i3	50	2	2	0	14.1777	27.5208	0.834604	0.0303263	-5.04329	0.000207885	0.0353296	-	-	-	-	-	-	-	-	-	-	-	-
TRINITY_DN88606_c4_g5_i5	54	2	2	2	15.7393	29.6347	1.84385	0.0622193	-4.00649	0.000522808	0.0763311	-	-	-	-	-	-	-	-	-	-	-	-
TRINITY_DN88606_c4_g1_i6	19	9	1	0	7.69814	14.979	0.417302	0.0278592	-5.1657	0.0052366	0.472293	-	-	-	-	-	-	-	-	-	-	-	-
TRINITY_DN88606_c4_g5_i11	22	1	0	0	6.0875	12.175	0	0	#NAME?	0.00455839	0.426767	-	-	-	-	-	-	-	-	-	-	-	-
TRINITY_DN88602_c3_g4_i1	0	0	29	0	6.05088	0	12.1018	Inf	Inf	0.00570621	0.499254	-	-	-	-	-	-	-	-	-	-	-	-
TRINITY_DN88602_c3_g6_i1	3	2	263	6	57.7305	2.68276	112.778	42.0382	5.39363	5.37821e-12	4.37101e-09	A0A0J8BHP9	870765728	Uncharacterized protein (Fragment)	BVRB_037930	Beta vulgaris subsp. vulgaris	-	-	-	-	-	-	-
TRINITY_DN88616_c0_g1_i1	1424	1794	255	195	970.837	1736.86	204.814	0.117922	-3.0841	1.07279e-12	9.82295e-10	A0A151SPC0;	1012345409	Pectinesterase inhibitor 1	-	Cajanus cajan (Pigeon pea) (Cajanus indicus).	GO:0016021,GO:0046910,	GO:0046910,pectinesterase inhibitor activity;	-	GO:0016021,integral component of membrane;	-	-	-
TRINITY_DN88692_c1_g1_i3	91	7	0	4	26.975	51.9314	2.01849	0.0388684	-4.68526	1.09333e-06	0.000346169	-	-	-	-	-	-	-	-	-	-	-	-
TRINITY_DN88692_c1_g1_i4	15821	4270	196	202	5443.74	10703.7	183.725	0.0171646	-5.86442	7.38687e-20	2.03477e-16	UPI0005402C44	731439589	uncharacterized protein LOC104878589	LOC104878589	Vitis vinifera (Grape)	-	-	-	-	-	-	-
TRINITY_DN88692_c1_g1_i6	43	2	1	0	12.1194	23.8215	0.417302	0.0175179	-5.83503	0.000235415	0.0391468	A0A0B2P045	734312968	Uncharacterized protein (Fragment)	glysoja_048681	Glycine soja (Wild soybean)	-	-	-	-	-	-	-
TRINITY_DN88692_c1_g1_i7	224	40	8	2	72.3359	140.324	4.34766	0.030983	-5.01238	1.20777e-12	1.09234e-09	-	-	-	-	-	-	-	-	-	-	-	-
TRINITY_DN88692_c1_g1_i8	58	6	4	2	18.3109	33.9433	2.67845	0.0789098	-3.66365	0.000533185	0.077538	UPI0005402C44	731439589	uncharacterized protein LOC104878589	LOC104878589	Vitis vinifera (Grape)	-	-	-	-	-	-	-
TRINITY_DN88692_c1_g1_i9	116	4	9	2	34.131	63.4971	4.76497	0.0750422	-3.73615	6.35112e-06	0.00167546	UPI0005402C44	731439589	uncharacterized protein LOC104878589	LOC104878589	Vitis vinifera (Grape)	-	-	-	-	-	-	-
TRINITY_DN88692_c1_g1_i10	156	23	11	4	50.8347	95.0607	6.60882	0.0695221	-3.84639	8.69388e-08	3.50885e-05	A0A0B2P045	734312968	Uncharacterized protein (Fragment)	glysoja_048681	Glycine soja (Wild soybean)	-	-	-	-	-	-	-
TRINITY_DN88692_c1_g1_i12	141	9	0	0	39.7261	79.4522	0	0	#NAME?	1.2431e-12	1.11659e-09	UPI0005402C44	731439589	uncharacterized protein LOC104878589	LOC104878589	Vitis vinifera (Grape)	-	-	-	-	-	-	-
TRINITY_DN88611_c0_g2_i2	309	96	26	10	115.933	215.97	15.8961	0.0736033	-3.76409	2.1749e-11	1.60471e-08	-	-	-	-	-	-	-	-	-	-	-	-
TRINITY_DN88609_c1_g2_i4	1	0	27	6	7.41168	0.528469	14.2949	27.0496	4.75754	0.00875375	0.680994	-	-	-	-	-	-	-	-	-	-	-	-
TRINITY_DN83595_c0_g1_i3	6	11	46	54	27.8259	9.20623	46.4455	5.04501	2.33486	0.00452953	0.425229	I1N671	356572884	Glycosyltransferase (EC 2.4.1.-)	LOC100792149 GLYMA_19G025100	Glycine max (Soybean) (Glycine hispida)	GO:0008152; GO:0043231; GO:0080043; GO:0080044	quercetin 3-O-glucosyltransferase activity [GO:0080043]; quercetin 7-O-glucosyltransferase activity [GO:0080044]	metabolic process [GO:0008152]	intracellular membrane-bounded organelle [GO:0043231]	gmx:100792149;	K13691;	-
TRINITY_DN83504_c0_g1_i2	15	4	78	66	37.9882	10.1217	65.8547	6.50627	2.70183	0.000283317	0.0458158	-	-	-	-	-	-	-	-	-	-	-	-
TRINITY_DN83509_c0_g1_i1	13	8	0	0	5.62974	11.2595	0	0	#NAME?	0.00695395	0.579436	A0A151T1T1;	1012349832	Retrovirus-related Pol polyprotein from transposon TNT 1-94	-	Cajanus cajan (Pigeon pea) (Cajanus indicus).	GO:0003676,GO:0008270,GO:0015074,	GO:0003676,nucleic acid binding; GO:0008270,zinc ion binding;	GO:0015074,DNA integration;	-	-	-	-
TRINITY_DN12528_c0_g1_i2	22	2	0	0	6.36183	12.7237	0	0	#NAME?	0.00363497	0.35981	-	-	-	-	-	-	-	-	-	-	-	-
TRINITY_DN80060_c0_g3_i1	236	184	34	25	126.239	225.675	26.8038	0.118772	-3.07373	4.77326e-09	2.42365e-06	-	-	-	-	-	-	-	-	-	-	-	-
TRINITY_DN89708_c6_g1_i1	5	4	2731	8	574.263	4.83704	1143.69	236.444	7.88535	1.53154e-41	1.0125e-36	-	-	-	-	-	-	-	-	-	-	-	-
TRINITY_DN89790_c3_g1_i1	16	6	50	58	30.9404	11.7475	50.1332	4.26755	2.09341	0.00767288	0.620873	A0A194YPI8	992169313	Uncharacterized protein	SORBI_3004G084600	Sorghum bicolor (Sorghum) (Sorghum vulgare)	GO:0003677; GO:0003700; GO:0005634; GO:0006351	DNA binding [GO:0003677]; transcription factor activity, sequence-specific DNA binding [GO:0003700]	transcription, DNA-templated [GO:0006351]	nucleus [GO:0005634]	-	-	-
TRINITY_DN89778_c2_g1_i3	28	22	0	6	14.9478	26.868	3.02774	0.11269	-3.14957	0.00340941	0.34401	M5WVC1	595848481	Uncharacterized protein	PRUPE_ppa010718mg	Prunus persica (Peach) (Amygdalus persica)	-	-	-	-	pper:18776819;	-	-
TRINITY_DN89778_c3_g3_i3	20	18	2	0	10.6401	20.4455	0.834604	0.0408209	-4.61455	0.00207101	0.232688	I1MQD4	356559983	Uncharacterized protein	LOC100803731 GLYMA_16G209400	Glycine max (Soybean) (Glycine hispida)	GO:0005524; GO:0005886; GO:0015245; GO:0016021; GO:0042626	ATPase activity, coupled to transmembrane movement of substances [GO:0042626]; ATP binding [GO:0005524]; fatty acid transporter activity [GO:0015245]	-	integral component of membrane [GO:0016021]; plasma membrane [GO:0005886]	gmx:100803731;	-	-
TRINITY_DN89778_c3_g3_i4	16	8	0	0	6.42245	12.8449	0	0	#NAME?	0.00355518	0.354178	UPI0007886A16	1012172036	ABC transporter G family member 11	LOC107489726	Arachis duranensis (Wild peanut)	-	-	-	-	-	-	-
TRINITY_DN89745_c0_g1_i1	55829	17070	5172	1200	20816.8	38869.8	2763.83	0.071105	-3.81391	7.75372e-05	0.014997	-	-	-	-	-	-	-	-	-	-	-	-
TRINITY_DN89745_c0_g1_i2	63	943	112	49	311.079	550.693	71.4644	0.129772	-2.94595	9.26254e-11	6.13572e-08	A0A0J8BHH4	870764284	Uncharacterized protein (Fragment)	BVRB_038700	Beta vulgaris subsp. vulgaris	-	-	-	-	-	-	-
TRINITY_DN89745_c0_g2_i3	2124	9452	1709	888	3734.9	6308.53	1161.27	0.18408	-2.4416	1.86506e-06	0.000559938	A0A0R0GH37	947068883	Uncharacterized protein	GLYMA_13G014700	Glycine max (Soybean) (Glycine hispida)	-	-	-	-	-	-	-
TRINITY_DN89745_c0_g1_i4	107349	17872	4584	1543	34614	66536.5	2691.55	0.0404522	-4.62764	0.000349536	0.0544994	A0A0R0GHF8	947068966	Uncharacterized protein	GLYMA_13G022200	Glycine max (Soybean) (Glycine hispida)	-	-	-	-	-	-	-
TRINITY_DN89745_c0_g2_i9	98	0	0	2	26.3996	51.79	1.00925	0.0194873	-5.68132	1.31318e-07	5.11272e-05	-	-	-	-	-	-	-	-	-	-	-	-
TRINITY_DN89745_c0_g1_i9	2254	965	141	37	899.075	1720.64	77.5107	0.0450476	-4.47241	9.52408e-22	3.88664e-18	A0A0S3TEJ7	965674236	Uncharacterized protein (Fragment)	Vigan.UMG125500 Vigan.UMG154600 VIGAN_UM125500 VIGAN_UM154600	Vigna angularis var. angularis	-	-	-	-	-	-	-
TRINITY_DN89776_c0_g3_i7	16	579	99	48	195.836	326.138	65.5348	0.200942	-2.31515	1.01854e-06	0.000323418	-	-	-	-	-	-	-	-	-	-	-	-
TRINITY_DN89724_c0_g2_i6	7	3	44	34	20.4319	5.34531	35.5185	6.6448	2.73223	0.00422345	0.403412	A0A0J8BHP9	870765728	Uncharacterized protein (Fragment)	BVRB_037930	Beta vulgaris subsp. vulgaris	-	-	-	-	-	-	-
TRINITY_DN89724_c0_g3_i5	42	71	6	2	32.3323	61.1515	3.51306	0.0574484	-4.12159	2.56924e-06	0.000745619	-	-	-	-	-	-	-	-	-	-	-	-
TRINITY_DN89724_c0_g3_i6	10	1	724	1	154.232	5.83337	302.631	51.8794	5.69709	4.21779e-21	1.4373e-17	A0A0S3R710	965660005	Uncharacterized protein (Fragment)	Vigan.01G442200 VIGAN_01442200	Vigna angularis var. angularis	-	-	-	-	-	-	-
TRINITY_DN89785_c0_g1_i1	126	13	15	7	41.7559	73.7199	9.79189	0.132826	-2.91239	5.18006e-05	0.0105241	A0A0S3RYA5	965670975	Uncharacterized protein	Vigan.04G314400 VIGAN_04314400	Vigna angularis var. angularis	-	-	-	-	-	-	-
TRINITY_DN89751_c2_g1_i1	49	71	346	297	179.555	64.8508	294.26	4.53748	2.18189	2.90685e-06	0.000838443	G7KX74	357508383	Kinase interacting (KIP1-like) family protein	11440994 MTR_7g083810	Medicago truncatula (Barrel medic) (Medicago tribuloides)	GO:0003779; GO:0016301	actin binding [GO:0003779]; kinase activity [GO:0016301]	-	-	mtr:MTR_7g083810;	-	-
TRINITY_DN89751_c2_g1_i2	56	57	339	308	178.879	60.8687	296.889	4.87754	2.28615	1.18709e-06	0.000372641	K7MXM1	571555927	Uncharacterized protein	GLYMA_19G101300	Glycine max (Soybean) (Glycine hispida)	GO:0003779	actin binding [GO:0003779]	-	-	gmx:102661501;	-	-
TRINITY_DN89751_c2_g3_i1	22	29	158	129	79.284	27.5379	131.03	4.75818	2.25041	6.92853e-05	0.0135824	V7CTZ8	593797210	Uncharacterized protein	PHAVU_001G086400g	Phaseolus vulgaris (Kidney bean) (French bean)	GO:0003779	actin binding [GO:0003779]	-	-	pvu:PHAVU_001G086400g;	-	-
TRINITY_DN89751_c2_g2_i2	8	5	49	62	29.3528	6.97112	51.7344	7.42125	2.89166	0.000557531	0.0801267	A0A151T939;	1012352374	Uncharacterized protein	-	Cajanus cajan (Pigeon pea) (Cajanus indicus).	GO:0008270,	GO:0008270,zinc ion binding;	-	-	-	-	-
TRINITY_DN89706_c3_g1_i1	128	3	1	0	34.8537	69.2901	0.417302	0.00602254	-7.37541	1.98228e-10	1.27479e-07	Q0PUW9;	313183865	Protein Ycf2	ycf2	Prunus persica (Peach) (Amygdalus persica).	GO:0009570,GO:0005524,	GO:0005524,ATP binding;	-	GO:0009570,chloroplast stroma;	pper:9978771;	-	-
TRINITY_DN89721_c5_g1_i12	12	18	0	2	8.6135	16.2178	1.00925	0.0622309	-4.00622	0.00793673	0.635995	A0A1S3EDM8	828325333	large proline-rich protein bag6-A	LOC101508078	Cicer arietinum (Chickpea) (Garbanzo)	-	-	-	-	cam:101508078;	-	-
TRINITY_DN89736_c5_g1_i8	20	0	0	0	5.28469	10.5694	0	0	#NAME?	0.00897717	0.690252	A0A151U9S6	1012364888	Retrovirus-related Pol polyprotein from transposon 17.6	KK1_020292	Cajanus cajan (Pigeon pea) (Cajanus indicus)	GO:0003676; GO:0004523; GO:0015074; GO:0016491	nucleic acid binding [GO:0003676]; oxidoreductase activity [GO:0016491]; RNA-DNA hybrid ribonuclease activity [GO:0004523]	DNA integration [GO:0015074]	-	-	-	-
TRINITY_DN89736_c5_g1_i9	93	6	11	0	28.515	52.4397	4.59032	0.0875353	-3.51399	7.08698e-05	0.0138451	UPI0007877307	1012237766	uncharacterized protein LOC107465638	LOC107465638	Arachis duranensis (Wild peanut)	-	-	-	-	-	-	-
TRINITY_DN89736_c5_g1_i19	66	8	8	2	21.808	39.2684	4.34766	0.110717	-3.17505	0.000874004	0.116681	UPI0007877307	1012237766	uncharacterized protein LOC107465638	LOC107465638	Arachis duranensis (Wild peanut)	-	-	-	-	-	-	-
TRINITY_DN89796_c1_g3_i1	11	0	227	10	52.7935	5.81316	99.7738	17.1634	4.10127	1.04753e-08	5.04017e-06	-	-	-	-	-	-	-	-	-	-	-	-
TRINITY_DN89796_c1_g3_i2	2	7	79	3	19.6892	4.89765	34.4807	7.04025	2.81563	0.00260624	0.279523	-	-	-	-	-	-	-	-	-	-	-	-
TRINITY_DN89796_c1_g3_i3	2	0	64	2	14.3868	1.05694	27.7166	26.2235	4.71279	0.000287689	0.0462977	-	-	-	-	-	-	-	-	-	-	-	-
TRINITY_DN89796_c1_g5_i2	2	4	226	2	49.2856	3.25163	95.3195	29.3144	4.87354	5.19707e-10	3.11211e-07	-	-	-	-	-	-	-	-	-	-	-	-
TRINITY_DN89796_c1_g3_i6	0	0	90	0	18.7786	0	37.5572	Inf	Inf	6.70467e-07	0.000222289	-	-	-	-	-	-	-	-	-	-	-	-
TRINITY_DN89796_c1_g5_i5	1	2	57	8	14.7245	1.62582	27.8232	17.1134	4.09705	0.000691856	0.0960893	W9SL82	703069111	Ribulose bisphosphate carboxylase large chain	L484_000836	Morus notabilis	GO:0000287; GO:0015977; GO:0016984	magnesium ion binding [GO:0000287]; ribulose-bisphosphate carboxylase activity [GO:0016984]	carbon fixation [GO:0015977]	-	-	-	-
TRINITY_DN89796_c1_g5_i6	0	0	35	0	7.30279	0	14.6056	Inf	Inf	0.00207903	0.233273	-	-	-	-	-	-	-	-	-	-	-	-
TRINITY_DN89735_c1_g2_i1	16	25	0	0	11.0862	22.1724	0	0	#NAME?	9.98011e-05	0.0187332	-	-	-	-	-	-	-	-	-	-	-	-
TRINITY_DN89735_c1_g2_i2	13	44	2	0	15.9232	31.0117	0.834604	0.0269125	-5.21558	8.20673e-05	0.0157808	-	-	-	-	-	-	-	-	-	-	-	-
TRINITY_DN89735_c1_g1_i3	176	202	23	19	111.514	203.843	19.1858	0.0941206	-3.40935	6.46758e-10	3.81079e-07	-	-	-	-	-	-	-	-	-	-	-	-
TRINITY_DN89735_c1_g1_i4	44	33	5	9	23.9935	41.3589	6.62812	0.160259	-2.64153	0.00217993	0.242047	-	-	-	-	-	-	-	-	-	-	-	-
TRINITY_DN89733_c0_g2_i2	2	0	0	36	9.61168	1.05694	18.1664	17.1878	4.10331	0.00876068	0.681118	-	-	-	-	-	-	-	-	-	-	-	-
TRINITY_DN89733_c0_g2_i3	194	1413	46	15	452.282	877.799	26.7652	0.0304913	-5.03546	1.35362e-24	7.84979e-21	A0A0S3TEJ7	965674236	Uncharacterized protein (Fragment)	Vigan.UMG125500 Vigan.UMG154600 VIGAN_UM125500 VIGAN_UM154600	Vigna angularis var. angularis	-	-	-	-	-	-	-
TRINITY_DN89733_c0_g2_i9	6	234	3	6	67.9201	131.56	4.27964	0.0325299	-4.94209	3.85968e-12	3.22175e-09	A0A0J8DV25	870839442	Uncharacterized protein	BVRB_016320	Beta vulgaris subsp. vulgaris	-	-	-	-	-	-	-
TRINITY_DN89733_c0_g3_i1	2	0	52	1	11.6306	1.05694	22.2043	21.0082	4.39288	0.00151115	0.181441	A0A0R0GH60	947068892	Uncharacterized protein (Fragment)	GLYMA_13G015500 GLYMA_13G0157001 GLYMA_13G015800 GLYMA_13G016000 GLYMA_13G018700	Glycine max (Soybean) (Glycine hispida)	-	-	-	-	-	-	-
TRINITY_DN89733_c0_g2_i11	297	2155	612	132	830.673	1339.35	321.999	0.240415	-2.0564	1.81326e-06	0.000545876	A0A0J8DV25	870839442	Uncharacterized protein	BVRB_016320	Beta vulgaris subsp. vulgaris	-	-	-	-	-	-	-
TRINITY_DN89755_c1_g2_i1	29	2	2	0	8.62878	16.423	0.834604	0.0508194	-4.29848	0.00705553	0.584769	-	-	-	-	-	-	-	-	-	-	-	-
TRINITY_DN89755_c1_g2_i6	19	2	0	0	5.56913	11.1383	0	0	#NAME?	0.00710968	0.587378	-	-	-	-	-	-	-	-	-	-	-	-
TRINITY_DN89755_c2_g1_i7	41	0	0	2	11.3382	21.6672	1.00925	0.0465794	-4.42417	0.00127949	0.158878	V7C8W5	593781517	Uncharacterized protein	PHAVU_003G065500g	Phaseolus vulgaris (Kidney bean) (French bean)	-	-	-	-	pvu:PHAVU_003G065500g;	-	-
TRINITY_DN59026_c0_g1_i2	8	15	0	0	6.22893	12.4579	0	0	#NAME?	0.00432938	0.410991	UPI0007192DBE	955325146	putative pre-mRNA-splicing factor ATP-dependent RNA helicase DHX16 isoform X2	LOC100809559	Glycine max (Soybean) (Glycine hispida)	-	-	-	-	-	-	-
TRINITY_DN6073_c0_g1_i1	0	0	8	18	6.21082	0	12.4216	Inf	Inf	0.00673399	0.567317	-	-	-	-	-	-	-	-	-	-	-	-
TRINITY_DN67240_c0_g1_i1	30	2	0	0	8.47571	16.9514	0	0	#NAME?	0.000643357	0.0903787	-	-	-	-	-	-	-	-	-	-	-	-
TRINITY_DN84887_c0_g1_i1	54	36	14	4	28.0752	48.2896	7.86072	0.162783	-2.61898	0.0017278	0.201598	-	-	-	-	-	-	-	-	-	-	-	-
TRINITY_DN33999_c0_g1_i1	28	16	2	2	12.7099	23.5759	1.84385	0.0782091	-3.67652	0.00304355	0.315071	A0A151SS72;	1012346451	Pectinesterase	-	Cajanus cajan (Pigeon pea) (Cajanus indicus).	GO:0005618,GO:0045330,GO:0004857,GO:0030599,GO:0042545,GO:0045490,	GO:0045330,aspartyl esterase activity; GO:0004857,enzyme inhibitor activity; GO:0030599,pectinesterase activity;	GO:0042545,cell wall modification; GO:0045490,pectin catabolic process;	GO:0005618,cell wall;	-	-	-
TRINITY_DN71496_c0_g1_i1	4	18	0	0	5.995	11.99	0	0	#NAME?	0.00535554	0.479487	-	-	-	-	-	-	-	-	-	-	-	-
TRINITY_DN88759_c0_g1_i2	477	489	82	104	303.54	520.381	86.6996	0.166608	-2.58547	2.79384e-09	1.49193e-06	-	-	-	-	-	-	-	-	-	-	-	-
TRINITY_DN88759_c0_g1_i16	360	386	50	70	229.113	402.037	56.1887	0.13976	-2.83898	5.29805e-10	3.16113e-07	A0A1S2Y4S8	502126614	Non-lysosomal glucosylceramidase (NLGase) (EC 3.2.1.45)	LOC101499378	Cicer arietinum (Chickpea) (Garbanzo)	GO:0004348; GO:0006680; GO:0016020	glucosylceramidase activity [GO:0004348]	glucosylceramide catabolic process [GO:0006680]	membrane [GO:0016020]	cam:101499378;	K17108;	Metabolic pathways ; Sphingolipid metabolism ; Other glycan degradation ;
TRINITY_DN88759_c0_g1_i18	27	30	0	0	15.3644	30.7289	0	0	#NAME?	4.72615e-06	0.00129861	V7C9F4	593781741	Non-lysosomal glucosylceramidase (NLGase) (EC 3.2.1.45)	PHAVU_003G075400g	Phaseolus vulgaris (Kidney bean) (French bean)	GO:0004348; GO:0006680; GO:0016020	glucosylceramidase activity [GO:0004348]	glucosylceramide catabolic process [GO:0006680]	membrane [GO:0016020]	pvu:PHAVU_003G075400g;	K17108;	Metabolic pathways ; Sphingolipid metabolism ; Other glycan degradation ;
TRINITY_DN88759_c0_g1_i23	400	450	62	66	258.734	458.291	59.1779	0.129127	-2.95313	8.04831e-11	5.40724e-08	A0A1S2Y6M4	502126624	Non-lysosomal glucosylceramidase (NLGase) (EC 3.2.1.45)	LOC101499378	Cicer arietinum (Chickpea) (Garbanzo)	GO:0004348; GO:0006680; GO:0016020	glucosylceramidase activity [GO:0004348]	glucosylceramide catabolic process [GO:0006680]	membrane [GO:0016020]	-	-	-
TRINITY_DN88759_c0_g1_i24	384	444	79	46	251.361	446.543	56.1795	0.12581	-2.99068	9.88284e-11	6.52049e-08	A0A022R4V8	848879697	Non-lysosomal glucosylceramidase (NLGase) (EC 3.2.1.45)	MIMGU_mgv1a000876mg	Erythranthe guttata (Yellow monkey flower) (Mimulus guttatus)	GO:0004348; GO:0006680; GO:0016020	glucosylceramidase activity [GO:0004348]	glucosylceramide catabolic process [GO:0006680]	membrane [GO:0016020]	-	-	-
TRINITY_DN88759_c0_g1_i29	20	28	0	0	12.9661	25.9322	0	0	#NAME?	2.57719e-05	0.00575212	A0A0B2S4J8	734419626	Non-lysosomal glucosylceramidase (Fragment)	glysoja_038390	Glycine soja (Wild soybean)	GO:0004348; GO:0006680; GO:0016020	glucosylceramidase activity [GO:0004348]	glucosylceramide catabolic process [GO:0006680]	membrane [GO:0016020]	-	-	-
TRINITY_DN88759_c0_g1_i36	401	437	72	40	250.959	451.687	50.2307	0.111207	-3.16868	1.14489e-11	8.78368e-09	A0A0S3R9M5	965660991	Non-lysosomal glucosylceramidase (NLGase) (EC 3.2.1.45)	Vigan.01G552300 VIGAN_01552300	Vigna angularis var. angularis	GO:0004348; GO:0006680; GO:0016020	glucosylceramidase activity [GO:0004348]	glucosylceramide catabolic process [GO:0006680]	membrane [GO:0016020]	-	-	-
TRINITY_DN88752_c3_g4_i1	4233	1746	13617	14376	8065.93	3194.99	12936.9	4.0491	2.0176	0.0010593	0.136564	A0A072U3K0	922345977	Legumin A2	25499267 MTR_7g097000	Medicago truncatula (Barrel medic) (Medicago tribuloides)	GO:0045735	nutrient reservoir activity [GO:0045735]	-	-	mtr:MTR_7g097000;	-	-
TRINITY_DN88752_c3_g6_i1	7818	3683	27149	30537	16445.7	6152.34	26739	4.34615	2.11974	0.00868845	0.677988	A0A072UDP2	922345975	Legumin A2	25499266 MTR_7g096990	Medicago truncatula (Barrel medic) (Medicago tribuloides)	GO:0045735	nutrient reservoir activity [GO:0045735]	-	-	mtr:MTR_7g096990;	-	-
TRINITY_DN88752_c4_g1_i1	574	321	2006	2147	1200	479.466	1920.53	4.00557	2.00201	2.12858e-06	0.000631598	-	-	-	-	-	-	-	-	-	-	-	-
TRINITY_DN88702_c0_g1_i1	124	508	119	20	202.004	344.256	59.7514	0.173567	-2.52644	1.54853e-07	5.97276e-05	-	-	-	-	-	-	-	-	-	-	-	-
TRINITY_DN88702_c0_g1_i8	148	143	57	1	90.4823	156.674	24.2908	0.155041	-2.68928	3.4245e-06	0.000973314	A0A0R0GHD5	947068987	Uncharacterized protein (Fragment)	GLYMA_13G024200	Glycine max (Soybean) (Glycine hispida)	-	-	-	-	-	-	-
TRINITY_DN88702_c0_g1_i10	78	702	147	29	251.184	426.39	75.9775	0.178188	-2.48853	8.83015e-08	3.55951e-05	UPI000194AFE8	293334855	unknown;Uncharacterized protein;uncharacterized protein LOC100382981	;;IDP87	Zea mays (Maize)	-	-	-	-	-	-	-
TRINITY_DN88779_c0_g2_i3	23	6	0	0	7.72342	15.4468	0	0	#NAME?	0.0011965	0.150725	-	-	-	-	-	-	-	-	-	-	-	-
TRINITY_DN88733_c1_g2_i2	2	0	32	19	11.9992	1.05694	22.9415	21.7056	4.44	0.00153773	0.183632	-	-	-	-	-	-	-	-	-	-	-	-
TRINITY_DN88733_c2_g2_i1	30	7	4	0	10.682	19.6948	1.66921	0.0847538	-3.56058	0.00887275	0.686053	-	-	-	-	-	-	-	-	-	-	-	-
TRINITY_DN88786_c2_g1_i10	422	249	2266	1800	1106.78	359.634	1853.93	5.15504	2.36598	2.04316e-08	9.31539e-06	-	-	-	-	-	-	-	-	-	-	-	-
TRINITY_DN88708_c2_g2_i1	400	40	34	8	125.78	233.335	18.2253	0.0781078	-3.67839	2.25308e-11	1.65869e-08	-	-	-	-	-	-	-	-	-	-	-	-
TRINITY_DN88708_c2_g3_i1	8815	6142	1070	383	4334.1	8028.41	639.784	0.07969	-3.64946	4.40778e-11	3.11322e-08	R4ITV4	442803155	Uncharacterized protein	-	Vicia faba (Broad bean) (Faba vulgaris)	GO:0005739	-	-	mitochondrion [GO:0005739]	-	-	-
TRINITY_DN88708_c2_g9_i1	720	28	6	0	199.182	395.861	2.50381	0.00632499	-7.30472	1.49057e-28	1.40773e-24	A0A151QZC2;	1012323592	Copia protein	-	Cajanus cajan (Pigeon pea) (Cajanus indicus).	-	-	-	-	-	-	-
TRINITY_DN88708_c2_g10_i1	19	14	2	0	9.27848	17.7223	0.834604	0.0470933	-4.40833	0.00486406	0.445994	-	-	-	-	-	-	-	-	-	-	-	-
TRINITY_DN88799_c2_g2_i2	71	62	8	14	40.9711	71.5391	10.4031	0.145419	-2.78171	8.34621e-05	0.0160025	-	-	-	-	-	-	-	-	-	-	-	-
TRINITY_DN88792_c0_g5_i1	48	24	8	6	22.4504	38.5347	6.36616	0.165206	-2.59766	0.00378274	0.370682	UPI00054A56C4	734405703	BRASSINOSTEROID INSENSITIVE 1-associated receptor kinase 1;BRASSINOSTEROID INSENSITIVE 1-associated receptor kinase 1	glysoja_005547;glysoja_005547	Glycine soja (Wild soybean)	-	-	-	-	-	-	-
TRINITY_DN88717_c0_g1_i13	3	0	39	9	11.2009	1.58541	20.8164	13.13	3.71479	0.00524199	0.472521	-	-	-	-	-	-	-	-	-	-	-	-
TRINITY_DN88754_c5_g2_i1	2	16	53	63	31.872	9.83572	53.9083	5.48087	2.4544	0.00167822	0.197204	-	-	-	-	-	-	-	-	-	-	-	-
TRINITY_DN88754_c5_g2_i4	14	17	149	130	72.2525	16.726	127.779	7.63953	2.93348	1.267e-06	0.000395472	-	-	-	-	-	-	-	-	-	-	-	-
TRINITY_DN88767_c0_g2_i2	11	2	84	37	30.3175	6.91051	53.7244	7.77431	2.95871	0.000290269	0.0466221	A0A067J9P2	643702030	Uncharacterized protein	JCGZ_06007	Jatropha curcas (Barbados nut)	-	-	-	-	-	-	-
TRINITY_DN88767_c0_g2_i4	153	239	96	12	129.053	211.989	46.1165	0.217542	-2.20063	2.33121e-05	0.00529971	-	-	-	-	-	-	-	-	-	-	-	-
TRINITY_DN88767_c0_g1_i6	5	351	0	0	97.6134	195.227	0	0	#NAME?	7.42969e-23	3.36421e-19	A0A087G0P7	674229664	Uncharacterized protein (Fragment)	AALP_AAs69095U000100	Arabis alpina (Alpine rock-cress)	-	-	-	-	-	-	-
TRINITY_DN88767_c0_g1_i7	72	17	16	2	27.5317	47.3772	7.68608	0.162232	-2.62387	0.00194838	0.221242	-	-	-	-	-	-	-	-	-	-	-	-
TRINITY_DN88767_c0_g2_i15	1	0	96	0	20.2947	0.528469	40.061	75.8058	6.24424	1.93416e-06	0.000579107	A0A151QL08;	1012316387	Uncharacterized protein	-	Cajanus cajan (Pigeon pea) (Cajanus indicus).	-	-	-	-	-	-	-
TRINITY_DN82042_c0_g1_i1	2	0	37	18	12.7902	1.05694	24.5234	23.2023	4.5362	0.000933981	0.123195	-	-	-	-	-	-	-	-	-	-	-	-
TRINITY_DN84474_c0_g1_i1	33	46	11	8	25.6529	42.6785	8.62731	0.202147	-2.30653	0.00610743	0.525783	A0A151THI2;	1012355328	Aldose reductase	-	Cajanus cajan (Pigeon pea) (Cajanus indicus).	GO:0016491,	GO:0016491,oxidoreductase activity;	-	-	-	-	-
TRINITY_DN20807_c0_g1_i1	0	0	24	8	7.02612	0	14.0522	Inf	Inf	0.00293274	0.306081	I3SLG5	388506082	Uncharacterized protein	-	Lotus japonicus (Lotus corniculatus var. japonicus)	-	-	-	-	-	-	-
TRINITY_DN85313_c0_g1_i9	32	52	10	10	27.3307	45.4421	9.21925	0.202879	-2.30131	0.00470004	0.435546	A0A0R0JTR3	947109882	Uncharacterized protein	GLYMA_05G112200	Glycine max (Soybean) (Glycine hispida)	-	-	-	-	-	-	-
TRINITY_DN85387_c0_g2_i1	4	10	80	54	34.1172	7.60061	60.6338	7.97749	2.99593	0.000126306	0.0229523	V7C371	593701875	Uncharacterized protein	PHAVU_004G038700g	Phaseolus vulgaris (Kidney bean) (French bean)	-	-	-	-	pvu:PHAVU_004G038700g;	-	-
TRINITY_DN84755_c0_g2_i1	98	81	28	24	60.014	96.2326	23.7954	0.24727	-2.01584	0.000842731	0.113099	I1J7S3;	356495149	Uncharacterized protein {ECO:0000313|EMBL:KRH76175.1, ECO:0000313|EnsemblPlants:GLYMA01G33340.1};	LOC100805505	Glycine max (Soybean) (Glycine hispida).	GO:0008017,GO:0051301,GO:0007059,	GO:0008017,microtubule binding;	GO:0051301,cell division; GO:0007059,chromosome segregation;	-	gmx:100805505;	-	-
TRINITY_DN84773_c0_g1_i3	19	8	0	0	7.21515	14.4303	0	0	#NAME?	0.0018332	0.211358	A0A0L9TQE4	920688825	Uncharacterized protein	LR48_Vigan01g236400	Phaseolus angularis (Azuki bean) (Vigna angularis)	-	-	-	-	-	-	-
TRINITY_DN84701_c0_g1_i5	16	24	0	2	11.3165	21.6237	1.00925	0.0466732	-4.42126	0.00143218	0.17411	-	-	-	-	-	-	-	-	-	-	-	-
TRINITY_DN82986_c0_g1_i1	26	0	0	0	6.8701	13.7402	0	0	#NAME?	0.0023519	0.257338	A0A151R8H2;	1012327082	Retrovirus-related Pol polyprotein from transposon 17.6	-	Cajanus cajan (Pigeon pea) (Cajanus indicus).	GO:0003676,GO:0004523,GO:0015074,	GO:0003676,nucleic acid binding; GO:0004523,RNA-DNA hybrid ribonuclease activity;	GO:0015074,DNA integration;	-	-	-	-
TRINITY_DN91140_c1_g1_i2	22	26	203	154	94.1581	25.8918	162.424	6.27318	2.6492	1.54437e-06	0.000473554	-	-	-	-	-	-	-	-	-	-	-	-
TRINITY_DN91130_c3_g1_i2	14	11	178	22	49.4077	13.434	85.3815	6.35564	2.66804	4.31635e-05	0.00900736	-	-	-	-	-	-	-	-	-	-	-	-
TRINITY_DN91130_c3_g1_i3	0	0	63	22	18.6959	0	37.3917	Inf	Inf	9.24426e-07	0.000296956	A0A0J8BHP9	870765728	Uncharacterized protein (Fragment)	BVRB_037930	Beta vulgaris subsp. vulgaris	-	-	-	-	-	-	-
TRINITY_DN91138_c4_g1_i2	642	135	69	35	229.902	413.348	46.4557	0.112389	-3.15343	2.03391e-11	1.5108e-08	I3SDN2	388500616	Uncharacterized protein	-	Medicago truncatula (Barrel medic) (Medicago tribuloides)	-	-	-	-	-	-	-
TRINITY_DN91152_c0_g1_i3	116	88	33	18	66.22	109.586	22.8542	0.208551	-2.26153	0.000161253	0.028292	R4IUD2	442803107	Uncharacterized protein	-	Vicia faba (Broad bean) (Faba vulgaris)	GO:0005739; GO:0016021	-	-	integral component of membrane [GO:0016021]; mitochondrion [GO:0005739]	-	-	-
TRINITY_DN91152_c0_g1_i4	230	247	55	23	145.814	257.07	34.5579	0.13443	-2.89507	1.32998e-08	6.25353e-06	R4IUD2	442803107	Uncharacterized protein	-	Vicia faba (Broad bean) (Faba vulgaris)	GO:0005739; GO:0016021	-	-	integral component of membrane [GO:0016021]; mitochondrion [GO:0005739]	-	-	-
TRINITY_DN91189_c1_g2_i2	190	515	170	19	231.753	382.976	80.5292	0.210272	-2.24967	1.64169e-06	0.000499685	-	-	-	-	-	-	-	-	-	-	-	-
TRINITY_DN91189_c1_g3_i1	2	5	72	7	18.6892	3.80031	33.5781	8.83563	3.14333	0.00148753	0.179519	A0A0J8B041	870806987	Uncharacterized protein (Fragment)	BVRB_033340	Beta vulgaris subsp. vulgaris	-	-	-	-	-	-	-
TRINITY_DN91189_c1_g6_i1	9	0	221	6	50.0039	4.75622	95.2515	20.0267	4.32385	6.34158e-09	3.14273e-06	R4ITY7	442803210	Uncharacterized protein	-	Vicia faba (Broad bean) (Faba vulgaris)	GO:0005739	-	-	mitochondrion [GO:0005739]	-	-	-
TRINITY_DN91171_c1_g1_i2	0	206	2	0	56.9307	113.027	0.834604	0.00738413	-7.08136	4.35955e-14	4.90152e-11	-	-	-	-	-	-	-	-	-	-	-	-
TRINITY_DN91181_c1_g1_i2	2	0	24	33	13.8624	1.05694	26.6678	25.2312	4.65714	0.000595538	0.0844923	-	-	-	-	-	-	-	-	-	-	-	-
TRINITY_DN91181_c6_g1_i5	12	32	0	2	12.4542	23.8992	1.00925	0.0422293	-4.56561	0.000718518	0.0990019	A0A151UBV0;	1012365499	Uncharacterized protein	-	Cajanus cajan (Pigeon pea) (Cajanus indicus).	GO:0003723,	GO:0003723,RNA binding;	-	-	-	-	-
TRINITY_DN91154_c3_g11_i2	0	0	12	21	7.80235	0	15.6047	Inf	Inf	0.0019473	0.221195	A0A151RJL7;	1012331288	Copia protein	-	Cajanus cajan (Pigeon pea) (Cajanus indicus).	-	-	-	-	-	-	-
TRINITY_DN91154_c3_g2_i8	18	10	71	83	43.2557	14.9992	71.5122	4.76774	2.2533	0.00120141	0.151184	A0A151RJ01;	1012331070	Retrovirus-related Pol polyprotein from transposon TNT 1-94	-	Cajanus cajan (Pigeon pea) (Cajanus indicus).	GO:0003676,GO:0015074,	GO:0003676,nucleic acid binding;	GO:0015074,DNA integration;	-	-	-	-
TRINITY_DN91154_c3_g7_i4	2	10	95	49	35.457	6.54368	64.3702	9.83701	3.29822	2.54316e-05	0.00569152	-	-	-	-	-	-	-	-	-	-	-	-
TRINITY_DN91137_c2_g5_i1	14	18	107	102	56.6988	17.2747	96.1229	5.56437	2.47622	9.81942e-05	0.0184841	A0A151S418;	1012338224	Uncharacterized protein	-	Cajanus cajan (Pigeon pea) (Cajanus indicus).	GO:0016021,	-	-	GO:0016021,integral component of membrane;	-	-	-
TRINITY_DN91164_c1_g1_i1	0	0	21	14	7.91403	0	15.8281	Inf	Inf	0.00159073	0.188599	I3NMN6;	313586525	60S ribosomal protein L10B	RPL10B	Hevea brasiliensis (Para rubber tree) (Siphonia brasiliensis).	GO:0005840,GO:0003735,GO:0006412,	GO:0003735,structural constituent of ribosome;	GO:0006412,translation;	GO:0005840,ribosome;	-	-	-
TRINITY_DN91146_c2_g5_i1	2	6	42	37	20.2734	4.34898	36.1977	8.32327	3.05715	0.00175765	0.204502	UPI0007AFA2DF	1021521058	alkane hydroxylase MAH1-like	LOC107644546	Arachis ipaensis (Wild peanut)	-	-	-	-	-	-	-
TRINITY_DN91124_c0_g1_i4	8	13	78	60	37.0937	11.3605	62.8269	5.53029	2.46736	0.000766368	0.104376	A0A151U4R6;	1012363045	Putative polygalacturonase	-	Cajanus cajan (Pigeon pea) (Cajanus indicus).	GO:0005576,GO:0004650,GO:0005975,GO:0071555,	GO:0004650,polygalacturonase activity;	GO:0005975,carbohydrate metabolic process; GO:0071555,cell wall organization;	GO:0005576,extracellular region;	-	-	-
TRINITY_DN75529_c0_g1_i1	0	42	0	0	11.5222	23.0443	0	0	#NAME?	7.80197e-05	0.0150551	-	-	-	-	-	-	-	-	-	-	-	-
TRINITY_DN91498_c1_g5_i1	24	2775	33	2	775.017	1535.25	14.7802	0.00962722	-6.69867	6.75417e-36	1.71737e-31	UPI000510E7E9	694428220	uncharacterized protein LOC103933723	LOC103933723	Pyrus x bretschneideri (Chinese white pear)	-	-	-	-	-	-	-
TRINITY_DN91498_c1_g6_i1	3212	3825	1012	267	2176.58	3796.12	557.044	0.14674	-2.76866	4.27944e-09	2.19995e-06	A0A0R0GHF8	947068966	Uncharacterized protein	GLYMA_13G022200	Glycine max (Soybean) (Glycine hispida)	-	-	-	-	-	-	-
TRINITY_DN91400_c0_g1_i3	0	2	21	26	11.4904	1.09735	21.8835	19.9422	4.31775	0.00233995	0.256452	-	-	-	-	-	-	-	-	-	-	-	-
TRINITY_DN91484_c0_g1_i1	6727	7751	1982	638	4478.41	7807.78	1149.04	0.147166	-2.76448	3.31451e-07	0.000117681	A0A1U8NPX8;	1029123475	uncharacterized protein LOC107949870	LOC107949870	Gossypium hirsutum (Upland cotton) (Gossypium mexicanum).	GO:0003676,	GO:0003676,nucleic acid binding;	-	-	ghi:107949870;	-	-
TRINITY_DN91484_c0_g3_i1	7095	822	376	104	2204.94	4200.5	209.386	0.049848	-4.32632	5.12947e-18	1.04021e-14	A0A0J7YMC9	870754486	Uncharacterized protein (Fragment)	BVRB_042720	Beta vulgaris subsp. vulgaris	-	-	-	-	-	-	-
TRINITY_DN91484_c0_g2_i3	5	97	11	6	31.7409	55.8637	7.61806	0.136369	-2.87442	0.000377566	0.0579406	S8D511	527209896	Uncharacterized protein (Fragment)	M569_00222	Genlisea aurea	-	-	-	-	-	-	-
TRINITY_DN91484_c0_g3_i2	39	24	12	0	19.393	33.7785	5.00763	0.148249	-2.75391	0.0058977	0.512481	A0A0J7YMC9	870754486	Uncharacterized protein (Fragment)	BVRB_042720	Beta vulgaris subsp. vulgaris	-	-	-	-	-	-	-
TRINITY_DN91484_c0_g5_i2	709	72	30	10	215.877	414.189	17.5653	0.0424089	-4.55949	1.76395e-18	3.80309e-15	A0A151RLU7;	1012332041	Uncharacterized protein	-	Cajanus cajan (Pigeon pea) (Cajanus indicus).	-	-	-	-	-	-	-
TRINITY_DN91472_c0_g1_i1	6	10	144	4	35.3838	8.65755	62.11	7.17408	2.84279	0.000119891	0.0219678	-	-	-	-	-	-	-	-	-	-	-	-
TRINITY_DN91472_c0_g1_i2	2	8	64	8	18.0953	5.44633	30.7443	5.64496	2.49696	0.00864139	0.675432	-	-	-	-	-	-	-	-	-	-	-	-
TRINITY_DN91410_c1_g1_i1	896	61	44	8	264.688	506.977	22.3983	0.04418	-4.50046	3.56609e-19	8.73161e-16	-	-	-	-	-	-	-	-	-	-	-	-
TRINITY_DN91476_c1_g4_i1	621	42	22	4	181.211	351.224	11.1991	0.0318861	-4.97093	3.40877e-19	8.42458e-16	K7K8X6	947123568	Uncharacterized protein	GLYMA_02G168200	Glycine max (Soybean) (Glycine hispida)	GO:0016021	-	-	integral component of membrane [GO:0016021]	-	-	-
TRINITY_DN91476_c1_g5_i1	221	15	7	0	63.9715	125.022	2.92112	0.0233648	-5.41952	1.28228e-12	1.14866e-09	-	-	-	-	-	-	-	-	-	-	-	-
TRINITY_DN91485_c1_g3_i10	2	2	52	32	20.001	2.15429	37.8476	17.5685	4.13492	0.000120499	0.0220638	A0A0B2Q6J3	734361593	Theobromine synthase 2 (EC 2.1.1.141) (Fragment)	glysoja_036957	Glycine soja (Wild soybean)	GO:0030795; GO:0102078	jasmonate O-methyltransferase activity [GO:0030795]; methyl jasmonate methylesterase activity [GO:0102078]	-	-	-	-	-
TRINITY_DN91485_c1_g3_i17	5	22	97	100	52.8269	14.7132	90.9406	6.1809	2.62782	6.00388e-05	0.0119409	A0A151TPE6	1012357712	Benzoate carboxyl methyltransferase	KK1_022546	Cajanus cajan (Pigeon pea) (Cajanus indicus)	GO:0008168	methyltransferase activity [GO:0008168]	-	-	-	-	-
TRINITY_DN91459_c4_g2_i2	41	42	228	194	118.877	44.7115	193.042	4.31749	2.11019	3.23198e-05	0.00696886	A0A151UCF9;	1012365787	Uncharacterized protein	-	Cajanus cajan (Pigeon pea) (Cajanus indicus).	-	-	-	-	-	-	-
TRINITY_DN91468_c0_g1_i2	74	0	4	2	20.8926	39.1067	2.67845	0.0684909	-3.86794	0.000137761	0.0247214	-	-	-	-	-	-	-	-	-	-	-	-
TRINITY_DN91468_c0_g3_i1	70	30	545	13	143.721	53.4531	233.99	4.37748	2.1301	4.98837e-06	0.00136385	A0A072THY2	922327209	Senescence-associated protein, putative	25480009 MTR_0052s0080	Medicago truncatula (Barrel medic) (Medicago tribuloides)	-	-	-	-	mtr:MTR_0052s0080;	-	-
TRINITY_DN91468_c0_g2_i2	5	4	8	85	25.5342	4.83704	46.2314	9.55778	3.25668	0.000483791	0.0715511	-	-	-	-	-	-	-	-	-	-	-	-
TRINITY_DN91468_c1_g2_i1	280	23	12	1	83.0516	160.591	5.51225	0.0343248	-4.8646	4.13859e-13	3.97676e-10	T2DPZ8	543177544	Uncharacterized protein	-	Phaseolus vulgaris (Kidney bean) (French bean)	-	-	-	-	-	-	-
TRINITY_DN91468_c1_g2_i3	300	23	56	18	101.806	171.16	32.4521	0.189601	-2.39896	8.14035e-06	0.00209074	UPI0007635BCD	985468538	uncharacterized protein LOC107178872	LOC107178872	Citrus sinensis (Sweet orange) (Citrus aurantium var. sinensis)	-	-	-	-	-	-	-
TRINITY_DN91468_c1_g2_i4	0	7	183	5	41.3651	3.84072	78.8894	20.5403	4.36038	4.17486e-08	1.78064e-05	A0A0R0GR12	947068925	Uncharacterized protein	GLYMA_13G018200	Glycine max (Soybean) (Glycine hispida)	-	-	-	-	-	-	-
TRINITY_DN91497_c3_g5_i1	0	6	124	0	27.5188	3.29204	51.7455	15.7183	3.97438	9.82257e-06	0.00246346	-	-	-	-	-	-	-	-	-	-	-	-
TRINITY_DN91497_c3_g8_i3	67	13	10	8	25.3751	42.5402	8.21001	0.192994	-2.37337	0.0045637	0.426849	-	-	-	-	-	-	-	-	-	-	-	-
TRINITY_DN91497_c3_g12_i2	1	3	246	18	56.957	2.17449	111.74	51.3865	5.68332	2.22285e-12	1.90847e-09	A0A0K9Q7S3	902039000	Uncharacterized protein (Fragment)	SOVF_215730	Spinacia oleracea (Spinach)	-	-	-	-	-	-	-
TRINITY_DN91432_c0_g3_i1	52	47	8	12	31.331	53.2681	9.39389	0.176351	-2.50348	0.0011581	0.146726	-	-	-	-	-	-	-	-	-	-	-	-
TRINITY_DN91499_c6_g1_i1	20	60	224	175	112.637	43.4898	181.785	4.17994	2.06348	5.01816e-05	0.0102518	K7N3V1	356574526	Uncharacterized protein	LOC100794281 GLYMA_20G164200	Glycine max (Soybean) (Glycine hispida)	GO:0004674; GO:0005524; GO:0005886; GO:0006468; GO:0016021; GO:0048544	ATP binding [GO:0005524]; protein serine/threonine kinase activity [GO:0004674]	protein phosphorylation [GO:0006468]; recognition of pollen [GO:0048544]	integral component of membrane [GO:0016021]; plasma membrane [GO:0005886]	gmx:100794281;	-	-
TRINITY_DN91499_c6_g1_i2	8	34	161	98	69.7607	22.8827	116.639	5.09725	2.34972	5.53828e-05	0.0111642	UPI000786FA8F	1012242624	G-type lectin S-receptor-like serine/threonine-protein kinase At5g24080	LOC107466812	Arachis duranensis (Wild peanut)	-	-	-	-	-	-	-
TRINITY_DN91434_c0_g1_i12	50	42	317	266	157.991	49.4678	266.515	5.38764	2.42965	5.42536e-07	0.000183556	I1LI83	955348453	Uncharacterized protein	LOC100775610 GLYMA_11G083100	Glycine max (Soybean) (Glycine hispida)	-	-	-	-	gmx:100775610;	-	-
TRINITY_DN91438_c0_g5_i3	202	0	1	3	54.341	106.751	1.93117	0.0180905	-5.78863	1.82375e-12	1.5906e-09	-	-	-	-	-	-	-	-	-	-	-	-
TRINITY_DN91438_c0_g8_i2	1	1	159	0	33.7141	1.07714	66.351	61.5991	5.94484	4.89982e-09	2.48029e-06	-	-	-	-	-	-	-	-	-	-	-	-
TRINITY_DN91443_c5_g1_i5	4	8	46	34	21.4282	6.50327	36.3531	5.58997	2.48284	0.00658936	0.558059	D7TVP0;	225426643	Uncharacterized protein	-	Vitis vinifera (Grape).	GO:0046872,	GO:0046872,metal ion binding;	-	-	vvi:100258139;	-	-
TRINITY_DN91411_c0_g1_i1	2	0	35	18	12.3729	1.05694	23.6888	22.4127	4.48624	0.00120589	0.151677	-	-	-	-	-	-	-	-	-	-	-	-
TRINITY_DN91452_c0_g2_i1	7	27	185	3	48.6141	18.5135	78.7148	4.25176	2.08806	0.000722661	0.0994483	W9SE34	703130995	Uncharacterized protein	L484_018823	Morus notabilis	-	-	-	-	-	-	-
TRINITY_DN91452_c0_g7_i1	0	1	71	0	15.0886	0.548674	29.6285	54.0001	5.75489	5.03309e-05	0.010276	-	-	-	-	-	-	-	-	-	-	-	-
TRINITY_DN91412_c1_g1_i7	3	3	56	7	15.0664	3.23143	26.9013	8.32489	3.05743	0.00480748	0.442895	A0A151QL79;	1012316636	Retrovirus-related Pol polyprotein from transposon TNT 1-94	-	Cajanus cajan (Pigeon pea) (Cajanus indicus).	GO:0003676,GO:0008270,GO:0015074,	GO:0003676,nucleic acid binding; GO:0008270,zinc ion binding;	GO:0015074,DNA integration;	-	-	-	-
TRINITY_DN91428_c1_g1_i4	0	2	22	22	10.6899	1.09735	20.2824	18.4831	4.20813	0.00362046	0.358628	A0A151RJ01;	1012331070	Retrovirus-related Pol polyprotein from transposon TNT 1-94	-	Cajanus cajan (Pigeon pea) (Cajanus indicus).	GO:0003676,GO:0015074,	GO:0003676,nucleic acid binding;	GO:0015074,DNA integration;	-	-	-	-
TRINITY_DN91428_c2_g6_i2	6	4	38	48	22.7224	5.36551	40.0794	7.46982	2.90107	0.00184593	0.212308	A0A151RJ01;	1012331070	Retrovirus-related Pol polyprotein from transposon TNT 1-94	-	Cajanus cajan (Pigeon pea) (Cajanus indicus).	GO:0003676,GO:0015074,	GO:0003676,nucleic acid binding;	GO:0015074,DNA integration;	-	-	-	-
TRINITY_DN91462_c4_g4_i1	2	2	46	9	12.9459	2.15429	23.7375	11.0187	3.46189	0.00417174	0.399932	-	-	-	-	-	-	-	-	-	-	-	-
TRINITY_DN91462_c4_g9_i3	339	345	1602	1811	975.417	368.444	1582.39	4.2948	2.10259	4.73492e-07	0.000162864	A0A1S2XWR3	828304081	glucose and ribitol dehydrogenase homolog 1-like	LOC101505210	Cicer arietinum (Chickpea) (Garbanzo)	GO:0016491	oxidoreductase activity [GO:0016491]	-	-	cam:101505210;	-	-
TRINITY_DN91467_c5_g3_i1	33	0	0	0	8.71974	17.4395	0	0	#NAME?	0.000526829	0.0768503	-	-	-	-	-	-	-	-	-	-	-	-
TRINITY_DN91483_c3_g1_i5	2	173	2	0	48.4061	95.9775	0.834604	0.00869583	-6.84546	2.00928e-12	1.73865e-09	A0A175Y9U6;	1021019129	Uncharacterized protein	-	Daucus carota subsp. sativus.	-	-	-	-	-	-	-
TRINITY_DN91483_c3_g2_i1	4	245	6	1	69.7737	136.539	3.00844	0.0220335	-5.50416	2.63584e-13	2.60082e-10	A0A175Y9U6;	1021019129	Uncharacterized protein	-	Daucus carota subsp. sativus.	-	-	-	-	-	-	-
TRINITY_DN91483_c3_g1_i12	1356	49	158	45	416.065	743.489	88.6418	0.119224	-3.06825	3.24958e-12	2.75422e-09	A0A175Y9U6;	1021019129	Uncharacterized protein	-	Daucus carota subsp. sativus.	-	-	-	-	-	-	-
TRINITY_DN91483_c3_g1_i16	125	113	1250	61	340.234	128.059	552.41	4.31372	2.10893	2.20775e-07	8.14474e-05	A0A175Y9U6;	1021019129	Uncharacterized protein	-	Daucus carota subsp. sativus.	-	-	-	-	-	-	-
TRINITY_DN91483_c3_g1_i17	114	2	6	0	31.9233	61.3428	2.50381	0.0408167	-4.6147	5.16547e-07	0.000175482	W1PVN2	548854219	Uncharacterized protein	AMTR_s00191p00039450	Amborella trichopoda	-	-	-	-	-	-	-
TRINITY_DN91483_c4_g1_i1	2800	7859	1498	601	3360.07	5791.74	928.397	0.160297	-2.64118	1.75976e-07	6.71695e-05	A0A072TE21	922324097	Uncharacterized protein (Fragment)	25481528 MTR_0986s0010	Medicago truncatula (Barrel medic) (Medicago tribuloides)	-	-	-	-	mtr:MTR_0986s0010;	-	-
TRINITY_DN91483_c4_g3_i1	66	5	0	4	19.8204	37.6223	2.01849	0.0536514	-4.22024	5.50661e-05	0.0111191	-	-	-	-	-	-	-	-	-	-	-	-
TRINITY_DN91413_c2_g1_i1	50	16	741	17	176.501	35.2022	317.799	9.02782	3.17438	4.05542e-11	2.87048e-08	S8D511	527209896	Uncharacterized protein (Fragment)	M569_00222	Genlisea aurea	-	-	-	-	-	-	-
TRINITY_DN91413_c2_g2_i3	1	2	138	4	30.616	1.62582	59.6062	36.6623	5.19623	1.05489e-07	4.17098e-05	A0A0R0JYW4	947109474	Uncharacterized protein (Fragment)	GLYMA_05G084600	Glycine max (Soybean) (Glycine hispida)	-	-	-	-	-	-	-
TRINITY_DN91413_c2_g3_i4	385	36	83	17	133.214	223.213	43.2147	0.193603	-2.36883	3.19036e-06	0.000910681	-	-	-	-	-	-	-	-	-	-	-	-
TRINITY_DN91413_c2_g2_i12	0	0	46	0	9.59795	0	19.1959	Inf	Inf	0.000362895	0.0560798	A0A0R0JYW4	947109474	Uncharacterized protein (Fragment)	GLYMA_05G084600	Glycine max (Soybean) (Glycine hispida)	-	-	-	-	-	-	-
TRINITY_DN91413_c2_g2_i17	0	0	27	23	11.4367	0	22.8735	Inf	Inf	0.000135247	0.0243098	A0A0R0JYW4	947109474	Uncharacterized protein (Fragment)	GLYMA_05G084600	Glycine max (Soybean) (Glycine hispida)	-	-	-	-	-	-	-
TRINITY_DN91441_c1_g4_i1	295	1274	259	72	499.661	854.909	144.414	0.168923	-2.56556	3.5332e-09	1.84502e-06	A0A0J8BG93	870755475	Uncharacterized protein (Fragment)	BVRB_042430	Beta vulgaris subsp. vulgaris	-	-	-	-	-	-	-
TRINITY_DN91441_c1_g7_i4	24	9	380	4	89.1073	17.6213	160.593	9.11358	3.18802	1.54049e-08	7.18205e-06	A0A0J8BG93	870755475	Uncharacterized protein (Fragment)	BVRB_042430	Beta vulgaris subsp. vulgaris	-	-	-	-	-	-	-
TRINITY_DN91441_c1_g4_i3	21580	6726	2130	554	8131.58	15094.7	1168.41	0.0774054	-3.69142	2.60125e-08	1.16842e-05	S8DAJ4	527209922	Uncharacterized protein (Fragment)	M569_00248	Genlisea aurea	-	-	-	-	-	-	-
TRINITY_DN91441_c1_g7_i7	8	8	206	4	48.2999	8.61714	87.9827	10.2102	3.35194	1.12597e-06	0.000355821	R4ITV4	442803155	Uncharacterized protein	-	Vicia faba (Broad bean) (Faba vulgaris)	GO:0005739	-	-	mitochondrion [GO:0005739]	-	-	-
TRINITY_DN91422_c1_g2_i2	0	2	22	25	11.4468	1.09735	21.7962	19.8626	4.31199	0.00236925	0.258637	-	-	-	-	-	-	-	-	-	-	-	-
TRINITY_DN91422_c1_g2_i4	22	16	185	101	74.2865	20.4051	128.168	6.28117	2.65103	6.01116e-06	0.00160629	-	-	-	-	-	-	-	-	-	-	-	-
TRINITY_DN91455_c1_g1_i1	27	8	1	0	9.53768	18.6581	0.417302	0.0223658	-5.48256	0.00140001	0.170891	-	-	-	-	-	-	-	-	-	-	-	-
TRINITY_DN67197_c0_g1_i1	24	10	192	109	76.648	18.17	135.126	7.43676	2.89467	9.74952e-07	0.000311309	C6SYL9;	351723377	Uncharacterized protein {ECO:0000313|EMBL:ACU14342.1, ECO:0000313|EnsemblPlants:GLYMA03G24880.1};	LOC100306248	Glycine max (Soybean) (Glycine hispida).	GO:0071944,GO:0030599,GO:0046910,	GO:0030599,pectinesterase activity; GO:0046910,pectinesterase inhibitor activity;	-	GO:0071944,cell periphery;	gmx:100306248;	-	-
TRINITY_DN67197_c0_g1_i3	20	24	301	256	139.264	23.7376	254.791	10.7337	3.42407	8.11222e-11	5.43912e-08	C6SYL9;	351723377	Uncharacterized protein {ECO:0000313|EMBL:ACU14342.1, ECO:0000313|EnsemblPlants:GLYMA03G24880.1};	LOC100306248	Glycine max (Soybean) (Glycine hispida).	GO:0071944,GO:0030599,GO:0046910,	GO:0030599,pectinesterase activity; GO:0046910,pectinesterase inhibitor activity;	-	GO:0071944,cell periphery;	gmx:100306248;	-	-
TRINITY_DN87749_c1_g7_i2	23	4	0	0	7.17474	14.3495	0	0	#NAME?	0.00186029	0.213586	-	-	-	-	-	-	-	-	-	-	-	-
TRINITY_DN87778_c2_g2_i3	2	129	6	6	38.6837	71.8359	5.53155	0.0770026	-3.69895	2.50992e-06	0.000729685	-	-	-	-	-	-	-	-	-	-	-	-
TRINITY_DN87778_c2_g2_i6	0	52	8	0	15.9347	28.531	3.33842	0.11701	-3.0953	0.00584391	0.508744	-	-	-	-	-	-	-	-	-	-	-	-
TRINITY_DN87778_c2_g2_i7	0	70	0	0	19.2036	38.4072	0	0	#NAME?	3.91041e-07	0.000137217	-	-	-	-	-	-	-	-	-	-	-	-
TRINITY_DN87701_c7_g1_i1	4	0	75	47	28.5644	2.11388	55.0149	26.0256	4.70186	1.52367e-06	0.000468075	-	-	-	-	-	-	-	-	-	-	-	-
TRINITY_DN87743_c4_g4_i2	46	43	16	8	29.3082	47.9026	10.7138	0.223659	-2.16063	0.00672345	0.566946	I3SXL9	388513899	Uncharacterized protein	-	Lotus japonicus (Lotus corniculatus var. japonicus)	GO:0008171	O-methyltransferase activity [GO:0008171]	-	-	-	-	-
TRINITY_DN82546_c0_g1_i3	258	18	26	10	81.0586	146.221	15.8961	0.108713	-3.20141	7.04746e-08	2.89743e-05	S5FXJ8	523582301	ATP synthase subunit beta, chloroplastic (EC 3.6.3.14) (ATP synthase F1 sector subunit beta) (F-ATPase subunit beta)	atpB	Rumex acetosa (Garden sorrel) (Sour dock)	GO:0005524; GO:0009535; GO:0015986; GO:0045261; GO:0046933	ATP binding [GO:0005524]; proton-transporting ATP synthase activity, rotational mechanism [GO:0046933]	ATP synthesis coupled proton transport [GO:0015986]	chloroplast thylakoid membrane [GO:0009535]; proton-transporting ATP synthase complex, catalytic core F(1) [GO:0045261]	-	-	-
TRINITY_DN82592_c0_g1_i1	34	6	2	0	11.0473	21.26	0.834604	0.039257	-4.6709	0.00152192	0.182205	A0A151T6P3;	1012351530	Polyprotein	-	Cajanus cajan (Pigeon pea) (Cajanus indicus).	-	-	-	-	-	-	-
TRINITY_DN82502_c0_g1_i1	0	4	27	33	15.0572	2.1947	27.9197	12.7215	3.66919	0.00181911	0.210173	-	-	-	-	-	-	-	-	-	-	-	-
TRINITY_DN78219_c0_g1_i3	0	0	12	16	6.5408	0	13.0816	Inf	Inf	0.00495969	0.452331	C6T241;	351726391	Uncharacterized protein {ECO:0000313|EMBL:ACU15674.1, ECO:0000313|EnsemblPlants:GLYMA04G39970.1};	LOC100500559	Glycine max (Soybean) (Glycine hispida).	GO:0005634,GO:0003677,GO:0008270,GO:0045893,	GO:0003677,DNA binding; GO:0008270,zinc ion binding;	GO:0045893,positive regulation of transcription, DNA-templated;	GO:0005634,nucleus;	gmx:100500559;	-	-
TRINITY_DN30180_c0_g1_i1	0	2	30	29	14.1252	1.09735	27.1531	24.7443	4.62903	0.000482736	0.071459	A0A1Y1HWI9	971516033	BAX inhibitor 1	KFL_001020030	Klebsormidium flaccidum (Filamentous green alga) (Ulothrix flaccida)	GO:0016021	-	-	integral component of membrane [GO:0016021]	-	-	-
TRINITY_DN69309_c0_g1_i1	0	0	36	22	13.0623	0	26.1246	Inf	Inf	4.22977e-05	0.00885463	A0A150FY74;	1004134450	Uncharacterized protein	-	Gonium pectorale (Green alga).	GO:0005840,GO:0003735,GO:0006414,	GO:0003735,structural constituent of ribosome;	GO:0006414,translational elongation;	GO:0005840,ribosome;	-	-	-
TRINITY_DN76887_c0_g2_i1	0	0	8	16	5.70619	0	11.4124	Inf	Inf	0.00987082	0.739142	-	-	-	-	-	-	-	-	-	-	-	-
TRINITY_DN76812_c0_g1_i1	0	96	0	0	26.3363	52.6727	0	0	#NAME?	4.10753e-09	2.11816e-06	-	-	-	-	-	-	-	-	-	-	-	-
TRINITY_DN92302_c0_g1_i2	33	39	10	6	23.0193	38.8378	7.20076	0.185406	-2.43124	0.00619704	0.532058	-	-	-	-	-	-	-	-	-	-	-	-
TRINITY_DN92313_c5_g6_i1	23	26	4	2	14.5494	26.4203	2.67845	0.101379	-3.30217	0.00398484	0.385706	A0A1S2YYJ0	502160936	mitogen-activated protein kinase kinase kinase YODA isoform X1	LOC101502514	Cicer arietinum (Chickpea) (Garbanzo)	GO:0004672; GO:0005524	ATP binding [GO:0005524]; protein kinase activity [GO:0004672]	-	-	cam:101502514;	-	-
TRINITY_DN92371_c1_g1_i1	2040	497	409	68	777.879	1350.77	204.991	0.151759	-2.72015	2.90063e-10	1.80226e-07	R9ZVB5	520850589	ATP synthase subunit alpha, chloroplastic (EC 3.6.3.14) (ATP synthase F1 sector subunit alpha) (F-ATPase subunit alpha)	atpA	Glycine tomentella (Woolly glycine) (Glycine tomentosa)	GO:0005524; GO:0009535; GO:0015986; GO:0045261; GO:0046933	ATP binding [GO:0005524]; proton-transporting ATP synthase activity, rotational mechanism [GO:0046933]	ATP synthesis coupled proton transport [GO:0015986]	chloroplast thylakoid membrane [GO:0009535]; proton-transporting ATP synthase complex, catalytic core F(1) [GO:0045261]	-	-	-
TRINITY_DN92371_c1_g6_i1	92	31	26	4	39.2482	65.628	12.8683	0.19608	-2.35049	0.00127937	0.158878	R9ZRA6	526176337	ATP synthase subunit alpha, chloroplastic (EC 3.6.3.14) (ATP synthase F1 sector subunit alpha) (F-ATPase subunit alpha)	atpA	Glycine syndetika	GO:0005524; GO:0009535; GO:0015986; GO:0045261; GO:0046933	ATP binding [GO:0005524]; proton-transporting ATP synthase activity, rotational mechanism [GO:0046933]	ATP synthesis coupled proton transport [GO:0015986]	chloroplast thylakoid membrane [GO:0009535]; proton-transporting ATP synthase complex, catalytic core F(1) [GO:0045261]	-	-	-
TRINITY_DN92371_c1_g6_i2	532	105	32	18	180.597	338.756	22.4369	0.0662331	-3.9163	2.16351e-14	2.52701e-11	R9ZVB5	520850589	ATP synthase subunit alpha, chloroplastic (EC 3.6.3.14) (ATP synthase F1 sector subunit alpha) (F-ATPase subunit alpha)	atpA	Glycine tomentella (Woolly glycine) (Glycine tomentosa)	GO:0005524; GO:0009535; GO:0015986; GO:0045261; GO:0046933	ATP binding [GO:0005524]; proton-transporting ATP synthase activity, rotational mechanism [GO:0046933]	ATP synthesis coupled proton transport [GO:0015986]	chloroplast thylakoid membrane [GO:0009535]; proton-transporting ATP synthase complex, catalytic core F(1) [GO:0045261]	-	-	-
TRINITY_DN92371_c1_g6_i4	20	27	5	0	13.735	25.3836	2.08651	0.0821992	-3.60473	0.00333	0.337647	A0A151S9E8;	1012340210	ATP synthase subunit alpha, chloroplastic {ECO:0000256|HAMAP-Rule:MF_01346, ECO:0000256|RuleBase:RU004286};	atpA	Cajanus cajan (Pigeon pea) (Cajanus indicus).	GO:0009535,GO:0045261,GO:0005524,GO:0046933,GO:0015986,	GO:0005524,ATP binding; GO:0046933,proton-transporting ATP synthase activity, rotational mechanism;	GO:0015986,ATP synthesis coupled proton transport;	GO:0009535,chloroplast thylakoid membrane; GO:0045261,proton-transporting ATP synthase complex, catalytic core F(1);	ccaj:29293618;	K02111;	Metabolic pathways ; Oxidative phosphorylation ; Photosynthesis ;
TRINITY_DN92343_c3_g2_i2	344	62	68	16	126.131	215.811	36.4505	0.1689	-2.56576	7.50906e-07	0.000246486	Q332X7	81176251	Photosystem I assembly protein ycf3	ycf3	Lactuca sativa (Garden lettuce)	GO:0009507	-	-	chloroplast [GO:0009507]	-	-	-
TRINITY_DN92343_c3_g2_i3	151	18	4	0	45.6721	89.675	1.66921	0.018614	-5.74747	9.03359e-11	5.99607e-08	B6T0K1;	195617608	Uncharacterized protein	-	Zea mays (Maize).	-	-	-	-	-	-	-
TRINITY_DN92343_c3_g2_i4	1708	227	140	33	551.125	1027.17	75.0749	0.0730887	-3.77421	5.50523e-17	9.19064e-14	Q332X7	81176251	Photosystem I assembly protein ycf3	ycf3	Lactuca sativa (Garden lettuce)	GO:0009507	-	-	chloroplast [GO:0009507]	-	-	-
TRINITY_DN92343_c3_g2_i12	465	76	14	12	149.668	287.437	11.8977	0.0413923	-4.59449	1.49875e-16	2.27253e-13	-	-	-	-	-	-	-	-	-	-	-	-
TRINITY_DN92306_c1_g1_i3	674	2327	748	98	997.274	1632.95	361.595	0.221436	-2.17504	6.3283e-07	0.000211081	A0A072TYZ4	922342272	Uncharacterized protein	25497882 MTR_7g031847	Medicago truncatula (Barrel medic) (Medicago tribuloides)	-	-	-	-	mtr:MTR_7g031847;	-	-
TRINITY_DN92306_c1_g2_i1	3	5197	35	0	1433.82	2853.04	14.6056	0.0051193	-7.60984	4.00775e-40	1.87275e-35	-	-	-	-	-	-	-	-	-	-	-	-
TRINITY_DN92306_c2_g1_i1	52	806	110	33	266.134	469.711	62.5558	0.133179	-2.90856	4.23767e-10	2.58145e-07	-	-	-	-	-	-	-	-	-	-	-	-
TRINITY_DN92306_c2_g1_i4	654	3104	197	50	1078.07	2048.7	107.44	0.0524428	-4.25311	1.03448e-19	2.82602e-16	A0A0J8DV79	870839965	Uncharacterized protein	BVRB_015740	Beta vulgaris subsp. vulgaris	-	-	-	-	-	-	-
TRINITY_DN92306_c2_g1_i5	143	1199	331	63	451.675	733.431	169.918	0.231676	-2.10982	1.29833e-06	0.000404869	A0A0R0GU63	947068948	Uncharacterized protein	GLYMA_13G020400	Glycine max (Soybean) (Glycine hispida)	-	-	-	-	-	-	-
TRINITY_DN92306_c2_g1_i14	8	58	15	0	21.1552	36.0508	6.25953	0.173631	-2.52591	0.00901033	0.69248	C1NAN1;	303291416	Predicted protein	-	Micromonas pusilla (strain CCMP1545) (Picoplanktonic green alga).	-	-	-	-	mpp:MICPUCDRAFT_23892;	-	-
TRINITY_DN92306_c2_g1_i17	465	52	31	7	145.369	274.269	16.4687	0.0600459	-4.05779	1.01985e-13	1.0702e-10	A0A0K9RCS4	902213626	Uncharacterized protein	SOVF_081120	Spinacia oleracea (Spinach)	-	-	-	-	-	-	-
TRINITY_DN92306_c2_g1_i23	1974	932	726	14	932.294	1554.56	310.026	0.19943	-2.32605	9.70768e-08	3.8661e-05	A0A0A0KWL1	700198832	Uncharacterized protein	Csa_4G243140	Cucumis sativus (Cucumber)	-	-	-	-	-	-	-
TRINITY_DN92306_c3_g1_i1	92	12	3	1	28.4799	55.2032	1.75653	0.0318193	-4.97395	4.76429e-07	0.000163413	UPI0007AFBB5A	1021535291	protein transport protein sec31-like	LOC107607216	Arachis ipaensis (Wild peanut)	-	-	-	-	-	-	-
TRINITY_DN92355_c0_g1_i18	37	35	14	4	23.3088	38.7569	7.86072	0.202821	-2.30172	0.00976016	0.734198	A0A151T3Q9;	1012350495	Putative ribonuclease H protein At1g65750 family	-	Cajanus cajan (Pigeon pea) (Cajanus indicus).	-	-	-	-	-	-	-
TRINITY_DN92391_c0_g3_i1	284	341	119	28	200.486	337.183	63.7884	0.18918	-2.40217	4.24269e-07	0.000147779	M1FPH7	476507711	Uncharacterized protein	orf152 GlmaxMp11	Glycine max (Soybean) (Glycine hispida)	GO:0005739	-	-	mitochondrion [GO:0005739]	gmx:15308583;	-	-
TRINITY_DN92391_c0_g5_i2	609	193	71	18	233.222	427.732	38.7117	0.0905045	-3.46587	6.65989e-13	6.25403e-10	-	-	-	-	-	-	-	-	-	-	-	-
TRINITY_DN92357_c0_g1_i10	2	2	34	13	11.4513	2.15429	20.7484	9.63121	3.26772	0.0098724	0.739142	K3Z2X2	944221268	Uncharacterized protein	SETIT_020890mg	Setaria italica (Foxtail millet) (Panicum italicum)	-	-	-	-	-	-	-
TRINITY_DN92357_c0_g1_i12	1	2	71	6	17.141	1.62582	32.6562	20.086	4.32812	0.000170516	0.0296495	A0A0J8B2C0	870825783	Uncharacterized protein (Fragment)	BVRB_025780	Beta vulgaris subsp. vulgaris	-	-	-	-	-	-	-
TRINITY_DN92357_c0_g1_i15	10	6	181	29	49.3712	8.57673	90.1658	10.5128	3.39408	9.50588e-07	0.000304473	A0A0J8B2C0	870825783	Uncharacterized protein (Fragment)	BVRB_025780	Beta vulgaris subsp. vulgaris	-	-	-	-	-	-	-
TRINITY_DN92357_c0_g1_i20	7	7	146	2	34.7377	7.54	61.9354	8.21424	3.03813	5.97661e-05	0.0118938	A0A0J8B2C0	870825783	Uncharacterized protein (Fragment)	BVRB_025780	Beta vulgaris subsp. vulgaris	-	-	-	-	-	-	-
TRINITY_DN92357_c0_g1_i27	8	0	69	0	16.5108	4.22775	28.7938	6.81067	2.7678	0.00631456	0.540184	A0A0J8BFL5	870749993	Uncharacterized protein	BVRB_018500	Beta vulgaris subsp. vulgaris	-	-	-	-	-	-	-
TRINITY_DN92357_c0_g1_i29	2	1	76	2	17.1649	1.60561	32.7242	20.3811	4.34916	0.000159954	0.0280788	A0A0J8B2C0	870825783	Uncharacterized protein (Fragment)	BVRB_025780	Beta vulgaris subsp. vulgaris	-	-	-	-	-	-	-
TRINITY_DN92357_c0_g1_i30	5	0	56	0	13.0056	2.64235	23.3689	8.84401	3.1447	0.00685456	0.574593	A0A0J8B2C0	870825783	Uncharacterized protein (Fragment)	BVRB_025780	Beta vulgaris subsp. vulgaris	-	-	-	-	-	-	-
TRINITY_DN92321_c1_g1_i1	0	6	62	1	14.8347	3.29204	26.3774	8.01246	3.00224	0.00505521	0.458686	-	-	-	-	-	-	-	-	-	-	-	-
TRINITY_DN92321_c1_g1_i10	0	0	89	0	18.5699	0	37.1399	Inf	Inf	7.6869e-07	0.000251325	-	-	-	-	-	-	-	-	-	-	-	-
TRINITY_DN92321_c2_g1_i1	177	67	17	3	69.4541	130.3	8.60801	0.0660629	-3.92002	2.63182e-09	1.40996e-06	S8D511	527209896	Uncharacterized protein (Fragment)	M569_00222	Genlisea aurea	-	-	-	-	-	-	-
TRINITY_DN92321_c2_g1_i7	225	26	42	8	77.3674	133.171	21.5637	0.161925	-2.62661	8.28161e-06	0.00211786	-	-	-	-	-	-	-	-	-	-	-	-
TRINITY_DN92321_c2_g1_i8	110	7	9	0	32.864	61.9723	3.75572	0.0606032	-4.04446	3.18851e-06	0.000910681	-	-	-	-	-	-	-	-	-	-	-	-
TRINITY_DN92321_c2_g1_i10	187	34	7	4	61.2091	117.479	4.93961	0.0420469	-4.57186	1.41389e-10	9.2e-08	A0A162A9Q8	1021050838	Uncharacterized protein	DCAR_001146	Daucus carota subsp. sativus	-	-	-	-	-	-	-
TRINITY_DN92361_c11_g1_i1	66	52	334	231	159.678	63.41	255.947	4.03638	2.01306	2.03017e-05	0.00468625	-	-	-	-	-	-	-	-	-	-	-	-
TRINITY_DN92311_c0_g1_i1	146	124	30	2	79.3602	145.192	13.5283	0.0931753	-3.42391	3.13749e-08	1.37364e-05	UPI0001BE3753	297740931	;;;;;;;	;;;;;;;	-	-	-	-	-	-	-	-
TRINITY_DN92341_c2_g2_i1	0	0	22	10	7.11344	0	14.2269	Inf	Inf	0.00282185	0.296679	-	-	-	-	-	-	-	-	-	-	-	-
TRINITY_DN92301_c2_g1_i1	28	68	16	0	29.3919	52.107	6.67683	0.128137	-2.96424	0.000542152	0.0784622	-	-	-	-	-	-	-	-	-	-	-	-
TRINITY_DN92379_c0_g2_i2	133	10	22	4	43.4861	75.7731	11.1991	0.147798	-2.7583	0.000106933	0.0199473	-	-	-	-	-	-	-	-	-	-	-	-
TRINITY_DN92379_c0_g5_i1	358	30	53	6	115.398	205.652	25.1448	0.122268	-3.03188	2.53845e-08	1.14629e-05	A0A072TTI0	922326855	Ribosomal protein S12C	25480171 MTR_0082s0040	Medicago truncatula (Barrel medic) (Medicago tribuloides)	GO:0003735; GO:0006412; GO:0008137; GO:0015935; GO:0016021	NADH dehydrogenase (ubiquinone) activity [GO:0008137]; structural constituent of ribosome [GO:0003735]	translation [GO:0006412]	integral component of membrane [GO:0016021]; small ribosomal subunit [GO:0015935]	mtr:MTR_0082s0040;	-	-
TRINITY_DN92379_c0_g8_i1	41	312	77	17	116.782	192.853	40.7109	0.211097	-2.24402	2.48142e-05	0.00558054	A0A151QNC2;	1012318373	Photosystem Q(B) protein 1	-	Cajanus cajan (Pigeon pea) (Cajanus indicus).	GO:0016021,GO:0045156,GO:0009772,	GO:0045156,electron transporter, transferring electrons within the cyclic electron transport pathway of photosynthesis activity;	GO:0009772,photosynthetic electron transport in photosystem II;	GO:0016021,integral component of membrane;	-	-	-
TRINITY_DN92379_c0_g8_i2	39	296	61	26	110.797	183.018	38.5756	0.210775	-2.24622	2.38821e-05	0.00541812	A0A151QNC2;	1012318373	Photosystem Q(B) protein 1	-	Cajanus cajan (Pigeon pea) (Cajanus indicus).	GO:0016021,GO:0045156,GO:0009772,	GO:0045156,electron transporter, transferring electrons within the cyclic electron transport pathway of photosynthesis activity;	GO:0009772,photosynthetic electron transport in photosystem II;	GO:0016021,integral component of membrane;	-	-	-
TRINITY_DN92379_c0_g4_i2	563	20	17	3	158.555	308.502	8.60801	0.0279026	-5.16346	4.97358e-19	1.17429e-15	-	-	-	-	-	-	-	-	-	-	-	-
TRINITY_DN92379_c0_g3_i3	97	0	0	0	25.6308	51.2615	0	0	#NAME?	4.57457e-09	2.34074e-06	-	-	-	-	-	-	-	-	-	-	-	-
TRINITY_DN92379_c0_g2_i4	193	6	14	2	56.069	105.287	6.85148	0.0650745	-3.94176	2.16743e-08	9.84123e-06	-	-	-	-	-	-	-	-	-	-	-	-
TRINITY_DN92379_c0_g12_i1	437	24	11	4	125.359	244.109	6.60882	0.0270732	-5.20699	1.87238e-17	3.34547e-14	-	-	-	-	-	-	-	-	-	-	-	-
TRINITY_DN92379_c0_g4_i4	138	8	13	2	41.8762	77.3181	6.43417	0.0832169	-3.58698	2.38082e-06	0.000697057	-	-	-	-	-	-	-	-	-	-	-	-
TRINITY_DN92379_c0_g13_i1	210	6	10	0	59.2218	114.271	4.17302	0.0365188	-4.77522	1.1961e-10	7.81361e-08	R4IUB0	442803191	Uncharacterized protein	-	Vicia faba (Broad bean) (Faba vulgaris)	GO:0005739	-	-	mitochondrion [GO:0005739]	-	-	-
TRINITY_DN92379_c0_g7_i4	547	18	10	2	152.066	298.949	5.18227	0.017335	-5.85017	2.69197e-21	9.88697e-18	UPI00064DD1CC	848888682	uncharacterized protein LOC105964566	LOC105964566	Erythranthe guttata (Yellow monkey flower) (Mimulus guttatus)	-	-	-	-	-	-	-
TRINITY_DN92365_c1_g1_i6	651	22	136	54	220.053	356.104	84.0027	0.235894	-2.08379	3.95958e-06	0.00111012	S8D511	527209896	Uncharacterized protein (Fragment)	M569_00222	Genlisea aurea	-	-	-	-	-	-	-
TRINITY_DN92365_c1_g2_i2	3	0	92	3	20.7455	1.58541	39.9057	25.1706	4.65367	2.15256e-05	0.00494116	A0A0J8DU53	870832949	Uncharacterized protein	BVRB_022340	Beta vulgaris subsp. vulgaris	-	-	-	-	-	-	-
TRINITY_DN92365_c1_g2_i3	3	2	118	8	27.9807	2.68276	53.2786	19.8597	4.31177	3.58393e-06	0.00101208	-	-	-	-	-	-	-	-	-	-	-	-
TRINITY_DN92330_c0_g4_i1	10	10	50	54	29.4431	10.7714	48.1148	4.46689	2.15927	0.0067697	0.568815	A0A151THQ8	1012355408	Uncharacterized protein	KK1_012892	Cajanus cajan (Pigeon pea) (Cajanus indicus)	-	-	-	-	-	-	-
TRINITY_DN92330_c0_g4_i6	26	12	170	181	91.3012	20.3243	162.278	7.98445	2.99719	1.71636e-07	6.5817e-05	A0A151THQ8	1012355408	Uncharacterized protein	KK1_012892	Cajanus cajan (Pigeon pea) (Cajanus indicus)	-	-	-	-	-	-	-
TRINITY_DN92376_c1_g1_i3	0	0	11	15	6.07983	0	12.1597	Inf	Inf	0.0071189	0.587846	-	-	-	-	-	-	-	-	-	-	-	-
TRINITY_DN92336_c0_g1_i1	35	1	2	0	9.93985	19.0451	0.834604	0.0438225	-4.51218	0.00300974	0.312262	-	-	-	-	-	-	-	-	-	-	-	-
TRINITY_DN92309_c2_g1_i4	1	142	8	0	40.8893	78.4402	3.33842	0.0425601	-4.55436	6.26288e-08	2.59748e-05	A0A0R0GUN2	947068921	Uncharacterized protein (Fragment)	GLYMA_13G0180002	Glycine max (Soybean) (Glycine hispida)	-	-	-	-	-	-	-
TRINITY_DN92309_c2_g1_i5	586	211	138	35	250.351	425.453	75.2495	0.176869	-2.49925	4.4773e-08	1.89496e-05	A0A0R0GUN2	947068921	Uncharacterized protein (Fragment)	GLYMA_13G0180002	Glycine max (Soybean) (Glycine hispida)	-	-	-	-	-	-	-
TRINITY_DN92309_c2_g2_i1	65	49	27	7	38.0175	61.2355	14.7995	0.241682	-2.04882	0.00491592	0.449876	A5BKB8;	147791048	Uncharacterized protein	-	Vitis vinifera (Grape).	-	-	-	-	-	-	-
TRINITY_DN92309_c2_g1_i9	46	26	694	12	167.119	38.5751	295.663	7.66461	2.93821	7.35161e-10	4.27578e-07	A0A067L8U6	643739062	Uncharacterized protein	JCGZ_01376	Jatropha curcas (Barbados nut)	-	-	-	-	-	-	-
TRINITY_DN92309_c2_g1_i12	36	1	0	2	10.2914	19.5736	1.00925	0.0515617	-4.27756	0.00249575	0.269773	A0A0L9UDJ6	920697603	Uncharacterized protein	LR48_Vigan04g102600	Phaseolus angularis (Azuki bean) (Vigna angularis)	-	-	-	-	-	-	-
TRINITY_DN92309_c2_g1_i14	215	95	69	12	100.297	165.745	34.8493	0.210259	-2.24976	3.73319e-05	0.00791027	UPI000511990A	694380941	uncharacterized protein LOC103956333	LOC103956333	Pyrus x bretschneideri (Chinese white pear)	-	-	-	-	-	-	-
TRINITY_DN92309_c2_g1_i16	24	531	15	2	155.649	304.029	7.26878	0.0239082	-5.38635	2.17038e-19	5.60483e-16	A0A072TTW7	922327155	Uncharacterized protein	25480053 MTR_0055s0130	Medicago truncatula (Barrel medic) (Medicago tribuloides)	-	-	-	-	mtr:MTR_0055s0130;	-	-
TRINITY_DN92363_c5_g1_i1	20	0	0	0	5.28469	10.5694	0	0	#NAME?	0.00897717	0.690252	UPI0007AFDA31	1021498112	uncharacterized protein LOC107633085	LOC107633085	Arachis ipaensis (Wild peanut)	-	-	-	-	-	-	-
TRINITY_DN92363_c5_g1_i2	49	6	2	0	15.0108	29.187	0.834604	0.028595	-5.12809	0.000125341	0.0228021	UPI0007AFDA31	1021498112	uncharacterized protein LOC107633085	LOC107633085	Arachis ipaensis (Wild peanut)	-	-	-	-	-	-	-
TRINITY_DN90459_c6_g8_i1	0	6	66	31	23.2386	3.29204	43.1853	13.1181	3.71348	0.00011169	0.0206598	-	-	-	-	-	-	-	-	-	-	-	-
TRINITY_DN90459_c6_g9_i1	12	4	99	107	51.922	8.53632	95.3076	11.1649	3.4809	7.64522e-07	0.000250458	A0A0R0GI69	356552366	Uncharacterized protein	GLYMA_14G096600	Glycine max (Soybean) (Glycine hispida)	GO:0004553; GO:0005975	hydrolase activity, hydrolyzing O-glycosyl compounds [GO:0004553]	carbohydrate metabolic process [GO:0005975]	-	gmx:100777487;	-	-
TRINITY_DN90459_c6_g9_i2	17	8	147	143	73.4389	13.3734	133.505	9.98287	3.31945	9.18436e-08	3.6888e-05	-	-	-	-	-	-	-	-	-	-	-	-
TRINITY_DN90459_c6_g9_i3	4	8	67	72	35.3977	6.50327	64.2921	9.88612	3.3054	3.27281e-05	0.00704313	-	-	-	-	-	-	-	-	-	-	-	-
TRINITY_DN90459_c6_g9_i4	3	20	147	108	64.2008	12.5589	115.843	9.22397	3.20539	4.37679e-07	0.00015165	-	-	-	-	-	-	-	-	-	-	-	-
TRINITY_DN90440_c1_g1_i1	8585	8166	1842	670	5062.07	9017.38	1106.77	0.122737	-3.02636	7.27973e-08	2.97811e-05	UPI00064DE5DD	848920513	LOW QUALITY PROTEIN: uncharacterized protein LOC105976410	LOC105976410	Erythranthe guttata (Yellow monkey flower) (Mimulus guttatus)	-	-	-	-	-	-	-
TRINITY_DN90440_c1_g1_i2	96	1130	253	36	397.239	670.734	123.744	0.18449	-2.43838	4.08339e-08	1.75294e-05	UPI00064DE5DD	848920513	LOW QUALITY PROTEIN: uncharacterized protein LOC105976410	LOC105976410	Erythranthe guttata (Yellow monkey flower) (Mimulus guttatus)	-	-	-	-	-	-	-
TRINITY_DN90440_c1_g1_i6	6071	5427	1261	487	3478.98	6185.99	771.969	0.124793	-3.00239	4.98586e-09	2.51999e-06	UPI00064DE5DD	848920513	LOW QUALITY PROTEIN: uncharacterized protein LOC105976410	LOC105976410	Erythranthe guttata (Yellow monkey flower) (Mimulus guttatus)	-	-	-	-	-	-	-
TRINITY_DN90440_c1_g1_i10	109	6503	240	75	1881.81	3625.63	137.999	0.0380622	-4.7155	6.7536e-21	2.25494e-17	A0A0R0GU81	947068964	Uncharacterized protein	GLYMA_13G022000	Glycine max (Soybean) (Glycine hispida)	-	-	-	-	-	-	-
TRINITY_DN90458_c2_g3_i1	11	11	129	4	33.8495	11.8486	55.8505	4.71369	2.23686	0.001843	0.212227	-	-	-	-	-	-	-	-	-	-	-	-
TRINITY_DN90477_c3_g3_i20	15	9	53	62	33.1344	12.8651	53.4036	4.15105	2.05348	0.00700091	0.581723	A0A151RJ01;	1012331070	Retrovirus-related Pol polyprotein from transposon TNT 1-94	-	Cajanus cajan (Pigeon pea) (Cajanus indicus).	GO:0003676,GO:0015074,	GO:0003676,nucleic acid binding;	GO:0015074,DNA integration;	-	-	-	-
TRINITY_DN90434_c2_g3_i2	12	12	92	41	36.0035	12.9257	59.0813	4.57084	2.19246	0.00237184	0.258835	-	-	-	-	-	-	-	-	-	-	-	-
TRINITY_DN90427_c1_g2_i1	81	0	1	0	21.6117	42.806	0.417302	0.00974868	-6.68058	4.8138e-07	0.00016472	R4ITY7	442803210	Uncharacterized protein	-	Vicia faba (Broad bean) (Faba vulgaris)	GO:0005739	-	-	mitochondrion [GO:0005739]	-	-	-
TRINITY_DN90411_c2_g1_i5	291	7	0	0	78.8126	157.625	0	0	#NAME?	2.74588e-20	8.32704e-17	A0A0R0GH31	947068863	Uncharacterized protein	GLYMA_13G012900 GLYMA_13G020000 GLYMA_13G020900	Glycine max (Soybean) (Glycine hispida)	-	-	-	-	-	-	-
TRINITY_DN90411_c2_g2_i1	121	24	19	7	44.287	77.1129	11.4611	0.148627	-2.75023	8.86541e-05	0.0168902	UPI000511990A	694380941	uncharacterized protein LOC103956333	LOC103956333	Pyrus x bretschneideri (Chinese white pear)	-	-	-	-	-	-	-
TRINITY_DN90411_c2_g1_i8	3975	1755	433	142	1657.97	3063.59	252.348	0.0823702	-3.60173	1.15082e-14	1.38328e-11	A0A0R0CRP7	947015816	Uncharacterized protein	GLYMA_U007300	Glycine max (Soybean) (Glycine hispida)	-	-	-	-	-	-	-
TRINITY_DN90414_c4_g1_i6	10	4	41	44	23.3961	7.47939	39.3128	5.25615	2.39401	0.00718371	0.591277	G7I4S9	922395937	Aconitate hydratase (Aconitase) (EC 4.2.1.3)	11423137 MTR_1g075520	Medicago truncatula (Barrel medic) (Medicago tribuloides)	GO:0003994; GO:0008152; GO:0051539	4 iron, 4 sulfur cluster binding [GO:0051539]; aconitate hydratase activity [GO:0003994]	metabolic process [GO:0008152]	-	mtr:MTR_1g075520;	K01681;	Metabolic pathways ; Biosynthesis of secondary metabolites ; Biosynthesis of antibiotics ; Carbon metabolism ; 2-Oxocarboxylic acid metabolism ; Biosynthesis of amino acids ; Citrate cycle (TCA cycle) ; Glyoxylate and dicarboxylate metabolism ;
TRINITY_DN90414_c4_g1_i15	10	0	30	48	21.0128	5.28469	36.741	6.95234	2.7975	0.00383509	0.374612	G7I4S9	922395937	Aconitate hydratase (Aconitase) (EC 4.2.1.3)	11423137 MTR_1g075520	Medicago truncatula (Barrel medic) (Medicago tribuloides)	GO:0003994; GO:0008152; GO:0051539	4 iron, 4 sulfur cluster binding [GO:0051539]; aconitate hydratase activity [GO:0003994]	metabolic process [GO:0008152]	-	mtr:MTR_1g075520;	K01681;	Metabolic pathways ; Biosynthesis of secondary metabolites ; Biosynthesis of antibiotics ; Carbon metabolism ; 2-Oxocarboxylic acid metabolism ; Biosynthesis of amino acids ; Citrate cycle (TCA cycle) ; Glyoxylate and dicarboxylate metabolism ;
TRINITY_DN90439_c2_g2_i7	66	0	4	6	19.788	34.879	4.69695	0.134664	-2.89256	0.00223117	0.246675	-	-	-	-	-	-	-	-	-	-	-	-
TRINITY_DN90425_c0_g3_i18	122	4	19	8	39.3168	66.6679	11.9657	0.179482	-2.47809	0.000553793	0.0797628	-	-	-	-	-	-	-	-	-	-	-	-
TRINITY_DN90425_c1_g1_i1	20	0	0	0	5.28469	10.5694	0	0	#NAME?	0.00897717	0.690252	-	-	-	-	-	-	-	-	-	-	-	-
TRINITY_DN90435_c1_g10_i1	12	1	5	714	184.639	6.8903	362.387	52.5938	5.71682	2.28746e-21	8.49569e-18	A0A0L9UM02	920700357	Uncharacterized protein	LR48_Vigan05g118700	Phaseolus angularis (Azuki bean) (Vigna angularis)	-	-	-	-	-	-	-
TRINITY_DN90418_c4_g1_i13	0	0	70	0	14.6056	0	29.2112	Inf	Inf	1.08999e-05	0.0027029	A0A0J8ASV6	870805415	Uncharacterized protein (Fragment)	BVRB_033440	Beta vulgaris subsp. vulgaris	-	-	-	-	-	-	-
TRINITY_DN90423_c1_g2_i10	0	0	29	0	6.05088	0	12.1018	Inf	Inf	0.00570621	0.499254	-	-	-	-	-	-	-	-	-	-	-	-
TRINITY_DN90495_c0_g3_i3	5	0	54	2	13.093	2.64235	23.5436	8.9101	3.15544	0.00671868	0.566688	-	-	-	-	-	-	-	-	-	-	-	-
TRINITY_DN90471_c4_g1_i1	6	10	50	67	31.6662	8.65755	54.6749	6.31528	2.65885	0.000873505	0.11667	I1J5J6	955301976	Uncharacterized protein	LOC100776472 GLYMA_01G041400	Glycine max (Soybean) (Glycine hispida)	GO:0005215; GO:0016021	transporter activity [GO:0005215]	-	integral component of membrane [GO:0016021]	gmx:100776472;	-	-
TRINITY_DN90471_c4_g1_i3	152	180	1532	1421	767.732	179.089	1356.38	7.57377	2.92101	7.08863e-12	5.64612e-09	I1JBS2;	356501934	Uncharacterized protein {ECO:0000313|EMBL:KRH69380.1, ECO:0000313|EnsemblPlants:GLYMA02G02680.1};	LOC100815154	Glycine max (Soybean) (Glycine hispida).	GO:0016021,GO:0005215,	GO:0005215,transporter activity;	-	GO:0016021,integral component of membrane;	gmx:100815154;	-	-
TRINITY_DN90420_c2_g4_i3	60	107	460	443	252.962	90.4162	415.507	4.59549	2.20022	6.58093e-07	0.000218406	I3S3Z3	388493838	Uncharacterized protein	-	Lotus japonicus (Lotus corniculatus var. japonicus)	GO:0005506; GO:0005737; GO:0019310; GO:0050113	inositol oxygenase activity [GO:0050113]; iron ion binding [GO:0005506]	inositol catabolic process [GO:0019310]	cytoplasm [GO:0005737]	-	-	-
TRINITY_DN90420_c2_g4_i7	28	28	186	224	110.407	30.16	190.654	6.32141	2.66025	6.7399e-07	0.00022301	I3S3Z3	388493838	Uncharacterized protein	-	Lotus japonicus (Lotus corniculatus var. japonicus)	GO:0005506; GO:0005737; GO:0019310; GO:0050113	inositol oxygenase activity [GO:0050113]; iron ion binding [GO:0005506]	inositol catabolic process [GO:0019310]	cytoplasm [GO:0005737]	-	-	-
TRINITY_DN90420_c2_g4_i8	25	15	173	179	91.9813	21.4418	162.521	7.57961	2.92212	2.78728e-07	0.000100802	I3RZW5	388490982	Uncharacterized protein	-	Lotus japonicus (Lotus corniculatus var. japonicus)	GO:0005506; GO:0005737; GO:0019310; GO:0050113	inositol oxygenase activity [GO:0050113]; iron ion binding [GO:0005506]	inositol catabolic process [GO:0019310]	cytoplasm [GO:0005737]	-	-	-
TRINITY_DN90420_c2_g4_i10	4	8	38	49	23.5436	6.50327	40.584	6.24056	2.64167	0.00329873	0.334784	A0A067EIN3	641834732	Uncharacterized protein	CISIN_1g021944mg	Citrus sinensis (Sweet orange) (Citrus aurantium var. sinensis)	GO:0005506; GO:0005737; GO:0019310; GO:0050113	inositol oxygenase activity [GO:0050113]; iron ion binding [GO:0005506]	inositol catabolic process [GO:0019310]	cytoplasm [GO:0005737]	-	-	-
TRINITY_DN90420_c2_g4_i11	60	61	345	274	173.707	65.1773	282.236	4.33028	2.11446	6.22044e-06	0.00164493	I1KV01	955336442	Uncharacterized protein	LOC100791726 GLYMA_08G199300	Glycine max (Soybean) (Glycine hispida)	GO:0005506; GO:0005737; GO:0019310; GO:0050113	inositol oxygenase activity [GO:0050113]; iron ion binding [GO:0005506]	inositol catabolic process [GO:0019310]	cytoplasm [GO:0005737]	gmx:100791726;	K00469;	Ascorbate and aldarate metabolism ; Inositol phosphate metabolism ;
TRINITY_DN90420_c2_g4_i13	53	65	344	323	185.109	63.6727	306.545	4.81439	2.26735	1.21505e-06	0.000379974	V7ATS1	593266868	Uncharacterized protein	PHAVU_010G143500g	Phaseolus vulgaris (Kidney bean) (French bean)	GO:0005506; GO:0005737; GO:0019310; GO:0050113	inositol oxygenase activity [GO:0050113]; iron ion binding [GO:0005506]	inositol catabolic process [GO:0019310]	cytoplasm [GO:0005737]	pvu:PHAVU_010G143500g;	K00469;	Ascorbate and aldarate metabolism ; Inositol phosphate metabolism ;
TRINITY_DN88554_c2_g4_i1	19	39	4	0	16.5542	31.4392	1.66921	0.0530932	-4.23533	0.000366734	0.0565672	A0A072TPR3	922334956	Plant gibberellin 2-oxidase	25502480 MTR_8g461330	Medicago truncatula (Barrel medic) (Medicago tribuloides)	GO:0016491; GO:0046872	metal ion binding [GO:0046872]; oxidoreductase activity [GO:0016491]	-	-	mtr:MTR_8g461330;	K04125;	Biosynthesis of secondary metabolites ; Diterpenoid biosynthesis ;
TRINITY_DN88504_c1_g1_i13	6	0	35	27	15.7006	3.17081	28.2304	8.9032	3.15432	0.00445828	0.420451	-	-	-	-	-	-	-	-	-	-	-	-
TRINITY_DN88560_c0_g4_i2	2	7	49	34	21.2513	4.89765	37.605	7.67816	2.94076	0.00184395	0.212227	UPI0007AF1C9F	1021585538	B3 domain-containing transcription factor VRN1-like	LOC107624157	Arachis ipaensis (Wild peanut)	-	-	-	-	-	-	-
TRINITY_DN88560_c0_g4_i3	2	0	30	10	9.31112	1.05694	17.5653	16.619	4.05476	0.00709242	0.586685	A0A072VGT1	922399211	Plant-specific B3-DNA-binding domain protein	25482710 MTR_1g035460	Medicago truncatula (Barrel medic) (Medicago tribuloides)	GO:0003677; GO:0005634; GO:0006351; GO:0006355	DNA binding [GO:0003677]	regulation of transcription, DNA-templated [GO:0006355]; transcription, DNA-templated [GO:0006351]	nucleus [GO:0005634]	mtr:MTR_1g035460;	-	-
TRINITY_DN88560_c0_g4_i7	2	2	36	26	15.1487	2.15429	28.1431	13.0638	3.7075	0.00156826	0.186827	UPI0007AF1C9F	1021585538	B3 domain-containing transcription factor VRN1-like	LOC107624157	Arachis ipaensis (Wild peanut)	-	-	-	-	-	-	-
TRINITY_DN88560_c0_g4_i10	4	6	38	38	20.2195	5.40592	35.0332	6.48052	2.69611	0.00488563	0.447475	UPI0007AF1C9F	1021585538	B3 domain-containing transcription factor VRN1-like	LOC107624157	Arachis ipaensis (Wild peanut)	-	-	-	-	-	-	-
TRINITY_DN88560_c0_g4_i21	2	2	39	20	14.2608	2.15429	26.3672	12.2394	3.61347	0.00235434	0.25752	UPI0007AF1C9F	1021585538	B3 domain-containing transcription factor VRN1-like	LOC107624157	Arachis ipaensis (Wild peanut)	-	-	-	-	-	-	-
TRINITY_DN88525_c0_g1_i1	15017	34	34	39	3994.27	7954.68	33.8686	0.00425769	-7.87571	4.81084e-33	8.75415e-29	-	-	-	-	-	-	-	-	-	-	-	-
TRINITY_DN88579_c3_g4_i1	828	473	3446	4217	2131.56	697.095	3566.02	5.11554	2.35489	2.44523e-07	8.95091e-05	-	-	-	-	-	-	-	-	-	-	-	-
TRINITY_DN88579_c3_g4_i2	234	92	828	1001	512.397	174.14	850.654	4.88489	2.28833	5.90328e-08	2.46068e-05	-	-	-	-	-	-	-	-	-	-	-	-
TRINITY_DN88576_c0_g7_i2	4	10	68	58	32.6226	7.60061	57.6447	7.58421	2.923	0.000235186	0.0391468	A0A1S3DVQ7	828338606	putative F-box protein At3g16210	LOC101491861	Cicer arietinum (Chickpea) (Garbanzo)	-	-	-	-	cam:101491861;	-	-
TRINITY_DN88576_c0_g11_i2	7	6	65	25	23.3658	6.99133	39.7402	5.68422	2.50696	0.0040793	0.393467	UPI00078782F4	1012171733	F-box/kelch-repeat protein At3g06240-like	LOC107489635	Arachis duranensis (Wild peanut)	-	-	-	-	-	-	-
TRINITY_DN88581_c0_g1_i2	6	3	43	29	18.6974	4.81684	32.5781	6.76337	2.75774	0.00536575	0.480272	A0A1S3EFN2	828291064	uncharacterized protein LOC101490530	LOC101490530	Cicer arietinum (Chickpea) (Garbanzo)	GO:0008270	zinc ion binding [GO:0008270]	-	-	cam:101490530;	-	-
TRINITY_DN88577_c0_g1_i1	2	0	62	0	13.4648	1.05694	25.8727	24.4789	4.61347	0.000489785	0.072245	-	-	-	-	-	-	-	-	-	-	-	-
TRINITY_DN88577_c0_g1_i5	10	0	77	4	19.7177	5.28469	34.1508	6.4622	2.69203	0.00407335	0.393121	-	-	-	-	-	-	-	-	-	-	-	-
TRINITY_DN88577_c0_g1_i6	11	2	166	4	39.1006	6.91051	71.2907	10.3163	3.36685	6.68409e-06	0.0017549	-	-	-	-	-	-	-	-	-	-	-	-
TRINITY_DN88577_c0_g1_i7	6	4	89	5	22.5143	5.36551	39.663	7.39222	2.88601	0.00125688	0.156777	-	-	-	-	-	-	-	-	-	-	-	-
TRINITY_DN88577_c0_g1_i9	0	0	78	0	16.2748	0	32.5496	Inf	Inf	3.52494e-06	0.000998429	-	-	-	-	-	-	-	-	-	-	-	-
TRINITY_DN88577_c0_g1_i10	17	2	116	0	29.2442	10.0813	48.4071	4.80166	2.26353	0.00310483	0.319819	-	-	-	-	-	-	-	-	-	-	-	-
TRINITY_DN88544_c3_g1_i7	81	4	0	2	23.005	45.0007	1.00925	0.0224273	-5.4786	9.7305e-07	0.000311064	-	-	-	-	-	-	-	-	-	-	-	-
TRINITY_DN88544_c3_g2_i3	88	0	2	6	25.1838	46.5053	3.86234	0.0830517	-3.58985	6.35941e-05	0.0126101	-	-	-	-	-	-	-	-	-	-	-	-
TRINITY_DN88544_c3_g1_i13	26	4	0	0	7.96745	15.9349	0	0	#NAME?	0.000973003	0.127427	-	-	-	-	-	-	-	-	-	-	-	-
TRINITY_DN88570_c1_g1_i4	498	617	9237	8458	4362.22	601.709	8122.72	13.4994	3.75482	8.79919e-12	6.94168e-09	A0A0S3R2P4	965658372	Uncharacterized protein	Vigan.01G255000 VIGAN_01255000	Vigna angularis var. angularis	-	-	-	-	-	-	-
TRINITY_DN88570_c1_g1_i5	36	19	522	482	245.255	29.4497	461.06	15.6559	3.96863	6.46427e-16	8.86621e-13	-	-	-	-	-	-	-	-	-	-	-	-
TRINITY_DN88570_c1_g1_i7	67	87	895	707	406.698	83.1421	730.254	8.78321	3.13475	8.47601e-13	7.89222e-10	-	-	-	-	-	-	-	-	-	-	-	-
TRINITY_DN88570_c1_g1_i8	114	85	1849	1634	851.514	106.883	1596.15	14.9336	3.90049	3.31136e-18	6.92763e-15	A0A0S3R2P4	965658372	Uncharacterized protein	Vigan.01G255000 VIGAN_01255000	Vigna angularis var. angularis	-	-	-	-	-	-	-
TRINITY_DN88570_c1_g1_i9	113	88	1798	1645	844.207	108	1580.41	14.6334	3.8712	5.2914e-18	1.06004e-14	A0A0S3R2P4	965658372	Uncharacterized protein	Vigan.01G255000 VIGAN_01255000	Vigna angularis var. angularis	-	-	-	-	-	-	-
TRINITY_DN50204_c0_g1_i1	8	0	76	52	31.0916	4.22775	57.9554	13.7083	3.77698	1.40157e-05	0.00338909	-	-	-	-	-	-	-	-	-	-	-	-
TRINITY_DN91650_c1_g2_i2	4	3	125	0	27.9613	3.7599	52.1628	13.8735	3.79426	1.69806e-05	0.00398928	S8D511	527209896	Uncharacterized protein (Fragment)	M569_00222	Genlisea aurea	-	-	-	-	-	-	-
TRINITY_DN91650_c1_g3_i2	0	0	49	4	11.2331	0	22.4663	Inf	Inf	0.000119419	0.0218933	A0A0J8DU53	870832949	Uncharacterized protein	BVRB_022340	Beta vulgaris subsp. vulgaris	-	-	-	-	-	-	-
TRINITY_DN91639_c2_g4_i1	10	6	122	96	53.9657	8.57673	99.3547	11.5842	3.53409	3.39864e-07	0.000120409	A0A151TIQ1;	1012355725	Retrovirus-related Pol polyprotein from transposon TNT 1-94	-	Cajanus cajan (Pigeon pea) (Cajanus indicus).	GO:0003676,GO:0015074,	GO:0003676,nucleic acid binding;	GO:0015074,DNA integration;	-	-	-	-
TRINITY_DN91617_c4_g1_i1	50	58	13	15	35.6204	58.2465	12.9943	0.223091	-2.1643	0.00281503	0.296245	-	-	-	-	-	-	-	-	-	-	-	-
TRINITY_DN91685_c2_g8_i1	0	4	18	28	11.9178	2.1947	21.6409	9.86054	3.30167	0.00948533	0.719451	-	-	-	-	-	-	-	-	-	-	-	-
TRINITY_DN91671_c0_g1_i14	165	24	36	4	58.7035	100.366	17.0414	0.169793	-2.55815	6.66451e-05	0.0131362	C6TNB9;	255647905	Uncharacterized protein	-	Glycine max (Soybean) (Glycine hispida).	-	-	-	-	-	-	-
TRINITY_DN91671_c0_g1_i15	309	1	11	0	84.218	163.846	4.59032	0.0280161	-5.1576	5.28684e-14	5.83039e-11	C6TNB9;	255647905	Uncharacterized protein	-	Glycine max (Soybean) (Glycine hispida).	-	-	-	-	-	-	-
TRINITY_DN91653_c1_g2_i2	14	6	52	57	30.5769	10.6906	50.4632	4.72033	2.23889	0.00471975	0.436667	V7BYS9	593698604	Uncharacterized protein	PHAVU_005G097200g	Phaseolus vulgaris (Kidney bean) (French bean)	GO:0003677; GO:0005634; GO:0006351; GO:0006355	DNA binding [GO:0003677]	regulation of transcription, DNA-templated [GO:0006355]; transcription, DNA-templated [GO:0006351]	nucleus [GO:0005634]	pvu:PHAVU_005G097200g;	-	-
TRINITY_DN91616_c1_g1_i3	52	3	0	2	15.0678	29.1264	1.00925	0.0346505	-4.85098	0.000123606	0.0225485	-	-	-	-	-	-	-	-	-	-	-	-
TRINITY_DN91616_c1_g1_i4	26	2	0	0	7.41877	14.8375	0	0	#NAME?	0.00150679	0.181115	V7BJD1	593691047	Uncharacterized protein	PHAVU_006G011900g	Phaseolus vulgaris (Kidney bean) (French bean)	-	-	-	-	pvu:PHAVU_006G011900g;	-	-
TRINITY_DN91616_c1_g1_i6	195	7	2	2	54.368	106.892	1.84385	0.0172496	-5.85729	1.81554e-12	1.58763e-09	UPI0005402C44	731439589	uncharacterized protein LOC104878589	LOC104878589	Vitis vinifera (Grape)	-	-	-	-	-	-	-
TRINITY_DN91616_c1_g1_i8	562	63	19	14	173.28	331.566	14.9935	0.0452201	-4.46689	6.60907e-17	1.08688e-13	-	-	-	-	-	-	-	-	-	-	-	-
TRINITY_DN91616_c1_g1_i10	33	1	2	0	9.41138	17.9882	0.834604	0.0463974	-4.42981	0.0042227	0.403412	-	-	-	-	-	-	-	-	-	-	-	-
TRINITY_DN91616_c1_g1_i12	137	4	3	0	37.9234	74.595	1.25191	0.0167827	-5.89688	1.01154e-09	5.79485e-07	-	-	-	-	-	-	-	-	-	-	-	-
TRINITY_DN91616_c1_g1_i13	62	0	2	0	16.7998	32.7651	0.834604	0.0254724	-5.29492	4.02706e-05	0.0084732	UPI0005402C44	731439589	uncharacterized protein LOC104878589	LOC104878589	Vitis vinifera (Grape)	-	-	-	-	-	-	-
TRINITY_DN91695_c0_g1_i13	15	13	112	101	56.3823	15.0598	97.7048	6.48779	2.69773	2.93001e-05	0.0064151	-	-	-	-	-	-	-	-	-	-	-	-
TRINITY_DN91608_c6_g1_i8	2	0	24	16	9.57308	1.05694	18.0892	17.1147	4.09717	0.00657529	0.557074	I1MHK1	571513985	Uncharacterized protein	LOC100527906 GLYMA_15G182800	Glycine max (Soybean) (Glycine hispida)	GO:0007033; GO:0016021; GO:0036092; GO:0042578	phosphoric ester hydrolase activity [GO:0042578]	phosphatidylinositol-3-phosphate biosynthetic process [GO:0036092]; vacuole organization [GO:0007033]	integral component of membrane [GO:0016021]	-	-	-
TRINITY_DN91654_c2_g1_i3	19	4	0	0	6.1178	12.2356	0	0	#NAME?	0.00450801	0.423931	-	-	-	-	-	-	-	-	-	-	-	-
TRINITY_DN91661_c1_g1_i1	0	0	65	2	14.0669	0	28.1339	Inf	Inf	1.61582e-05	0.00381778	-	-	-	-	-	-	-	-	-	-	-	-
TRINITY_DN91661_c1_g1_i2	5	19	143	4	37.3799	13.0671	61.6927	4.72121	2.23916	0.00112932	0.143797	-	-	-	-	-	-	-	-	-	-	-	-
TRINITY_DN91661_c1_g3_i1	2	4	177	2	39.0617	3.25163	74.8717	23.0259	4.52518	4.47605e-08	1.89496e-05	-	-	-	-	-	-	-	-	-	-	-	-
TRINITY_DN91661_c1_g1_i4	0	0	29	1	6.30319	0	12.6064	Inf	Inf	0.00471986	0.436667	-	-	-	-	-	-	-	-	-	-	-	-
TRINITY_DN91661_c1_g3_i3	0	3	10	34	11.4881	1.64602	21.3302	12.9586	3.69584	0.00639187	0.545527	-	-	-	-	-	-	-	-	-	-	-	-
TRINITY_DN91661_c1_g3_i5	0	1	78	1	16.8014	0.548674	33.0542	60.2438	5.91274	1.72093e-05	0.00404014	-	-	-	-	-	-	-	-	-	-	-	-
TRINITY_DN91661_c1_g3_i10	0	0	49	0	10.2239	0	20.4478	Inf	Inf	0.000231391	0.0387074	-	-	-	-	-	-	-	-	-	-	-	-
TRINITY_DN91655_c0_g2_i5	39	32	4	6	21.4324	38.1679	4.69695	0.12306	-3.02256	0.0011842	0.149575	A0A151RBD4;	1012328314	Uncharacterized protein	-	Cajanus cajan (Pigeon pea) (Cajanus indicus).	-	-	-	-	-	-	-
TRINITY_DN91603_c2_g3_i1	72	6	13	2	23.888	41.3418	6.43417	0.155634	-2.68378	0.00273562	0.289454	-	-	-	-	-	-	-	-	-	-	-	-
TRINITY_DN91607_c2_g2_i2	1131	2926	12429	10717	6398.91	2203.12	10594.7	4.80895	2.26572	6.93194e-05	0.0135824	UPI00078695B1	1012208892	uncharacterized protein LOC107458891;uncharacterized protein LOC107458891	LOC107458891;LOC107458891	Arachis duranensis (Wild peanut)	-	-	-	-	-	-	-
TRINITY_DN91681_c1_g2_i1	4	10	48	68	30.9727	7.60061	54.3449	7.15006	2.83796	0.000496726	0.0729744	A0A151RJ01;	1012331070	Retrovirus-related Pol polyprotein from transposon TNT 1-94	-	Cajanus cajan (Pigeon pea) (Cajanus indicus).	GO:0003676,GO:0015074,	GO:0003676,nucleic acid binding;	GO:0015074,DNA integration;	-	-	-	-
TRINITY_DN91630_c1_g2_i15	2	8	40	32	19.1432	5.44633	32.84	6.02975	2.5921	0.00727266	0.594831	A0A151SB70;	1012340790	Uncharacterized protein	-	Cajanus cajan (Pigeon pea) (Cajanus indicus).	GO:0004089,GO:0008270,GO:0006730,	GO:0004089,carbonate dehydratase activity; GO:0008270,zinc ion binding;	GO:0006730,one-carbon metabolic process;	-	-	-	-
TRINITY_DN77010_c0_g1_i1	29	2	0	0	8.21148	16.423	0	0	#NAME?	0.000792978	0.107425	-	-	-	-	-	-	-	-	-	-	-	-
TRINITY_DN77010_c0_g2_i1	21	2	0	0	6.0976	12.1952	0	0	#NAME?	0.00454152	0.425889	-	-	-	-	-	-	-	-	-	-	-	-
TRINITY_DN77098_c0_g1_i1	4	0	38	32	17.0596	2.11388	32.0054	15.1406	3.92035	0.000593118	0.0842521	-	-	-	-	-	-	-	-	-	-	-	-
TRINITY_DN77044_c0_g1_i2	14	22	108	100	57.5002	19.4694	95.5309	4.90672	2.29476	0.000243835	0.0402796	-	-	-	-	-	-	-	-	-	-	-	-
TRINITY_DN19829_c0_g1_i1	4	0	36	26	15.1285	2.11388	28.1431	13.3135	3.73482	0.00157615	0.187522	A0A151TIB8;	1012355591	Laccase	-	Cajanus cajan (Pigeon pea) (Cajanus indicus).	GO:0048046,GO:0005507,GO:0052716,GO:0046274,	GO:0005507,copper ion binding; GO:0052716,hydroquinone:oxygen oxidoreductase activity;	GO:0046274,lignin catabolic process;	GO:0048046,apoplast;	-	-	-
TRINITY_DN19852_c0_g1_i1	16	25	0	1	11.3385	22.1724	0.504623	0.0227591	-5.45741	0.000447502	0.0671149	-	-	-	-	-	-	-	-	-	-	-	-
TRINITY_DN20673_c0_g1_i2	0	0	22	22	10.1412	0	20.2824	Inf	Inf	0.000337766	0.0529641	-	-	-	-	-	-	-	-	-	-	-	-
TRINITY_DN92816_c0_g3_i1	21	71	418	401	213.42	50.0537	376.786	7.52764	2.9122	5.41959e-10	3.22202e-07	A0A151RZS0;	1012336767	Retrovirus-related Pol polyprotein from transposon TNT 1-94	-	Cajanus cajan (Pigeon pea) (Cajanus indicus).	GO:0003676,	GO:0003676,nucleic acid binding;	-	-	-	-	-
TRINITY_DN92816_c0_g1_i6	15	13	87	76	44.8582	15.0598	74.6566	4.95735	2.30957	0.000707767	0.0978468	UPI00054A639A	734378355	Retrovirus-related Pol polyprotein from transposon TNT 1-94 (Fragment);Retrovirus-related Pol polyprotein from transposon TNT 1-94	glysoja_008952;glysoja_008952	Glycine soja (Wild soybean)	-	-	-	-	-	-	-
TRINITY_DN92869_c0_g2_i2	289	58	14	0	95.1964	184.551	5.84223	0.0316565	-4.98135	2.55286e-14	2.96086e-11	G9JLT4	372450303	NADH-ubiquinone oxidoreductase chain 4 (EC 1.6.5.3)	nad4 LojaMp016	Lotus japonicus (Lotus corniculatus var. japonicus)	GO:0005739; GO:0008137; GO:0016021; GO:0042773	NADH dehydrogenase (ubiquinone) activity [GO:0008137]	ATP synthesis coupled electron transport [GO:0042773]	integral component of membrane [GO:0016021]; mitochondrion [GO:0005739]	-	-	-
TRINITY_DN92869_c0_g2_i3	238	47	75	6	92.9444	151.563	34.3254	0.226476	-2.14257	0.000120548	0.0220638	G9JLT4	372450303	NADH-ubiquinone oxidoreductase chain 4 (EC 1.6.5.3)	nad4 LojaMp016	Lotus japonicus (Lotus corniculatus var. japonicus)	GO:0005739; GO:0008137; GO:0016021; GO:0042773	NADH dehydrogenase (ubiquinone) activity [GO:0008137]	ATP synthesis coupled electron transport [GO:0042773]	integral component of membrane [GO:0016021]; mitochondrion [GO:0005739]	-	-	-
TRINITY_DN92869_c0_g2_i4	442	62	42	8	144.582	267.601	21.5637	0.0805814	-3.63341	9.09064e-12	7.12062e-09	C6T4U6;	255632731	Uncharacterized protein	-	Glycine max (Soybean) (Glycine hispida).	GO:0016021,GO:0008137,GO:0042773,	GO:0008137,NADH dehydrogenase (ubiquinone) activity;	GO:0042773,ATP synthesis coupled electron transport;	GO:0016021,integral component of membrane;	-	-	-
TRINITY_DN92869_c0_g2_i6	173	7	49	3	58.6138	95.2659	21.9617	0.23053	-2.11697	0.000830804	0.111726	-	-	-	-	-	-	-	-	-	-	-	-
TRINITY_DN92802_c0_g1_i1	2	4	32	29	15.6197	3.25163	27.9877	8.60729	3.10556	0.00481636	0.442973	-	-	-	-	-	-	-	-	-	-	-	-
TRINITY_DN92802_c0_g2_i2	6	0	36	24	15.1523	3.17081	27.1338	8.55737	3.09717	0.00563299	0.494813	UPI000719428F	955395726	uncharacterized protein LOC106797989	LOC106797989	Glycine max (Soybean) (Glycine hispida)	-	-	-	-	-	-	-
TRINITY_DN92802_c0_g2_i21	0	0	17	12	6.57481	0	13.1496	Inf	Inf	0.00451038	0.424034	-	-	-	-	-	-	-	-	-	-	-	-
TRINITY_DN92802_c0_g2_i22	0	2	15	22	9.22929	1.09735	17.3612	15.8211	3.98378	0.00899782	0.691679	-	-	-	-	-	-	-	-	-	-	-	-
TRINITY_DN92809_c0_g5_i2	44	64	0	8	31.2024	58.3678	4.03698	0.0691646	-3.85382	4.62417e-06	0.00127589	-	-	-	-	-	-	-	-	-	-	-	-
TRINITY_DN92899_c1_g1_i20	114	136	24	42	83.0373	134.865	31.2094	0.231412	-2.11146	0.000101506	0.0190101	A0A151S285;	1012337676	Carboxypeptidase	-	Cajanus cajan (Pigeon pea) (Cajanus indicus).	GO:0004185,	GO:0004185,serine-type carboxypeptidase activity;	-	-	-	-	-
TRINITY_DN92856_c1_g1_i12	4	19	122	76	50.9004	12.5387	89.2622	7.11895	2.83166	2.05945e-05	0.0047472	-	-	-	-	-	-	-	-	-	-	-	-
TRINITY_DN92856_c1_g1_i20	6	10	42	63	28.9877	8.65755	49.3179	5.69652	2.51008	0.00226884	0.249904	A0A151S5U7;	1012338894	Uncharacterized protein	-	Cajanus cajan (Pigeon pea) (Cajanus indicus).	GO:0008270,	GO:0008270,zinc ion binding;	-	-	-	-	-
TRINITY_DN92847_c2_g2_i6	16	24	105	117	62.2406	21.6237	102.858	4.75671	2.24996	0.000234824	0.0391431	A0A151RJ01;	1012331070	Retrovirus-related Pol polyprotein from transposon TNT 1-94	-	Cajanus cajan (Pigeon pea) (Cajanus indicus).	GO:0003676,GO:0015074,	GO:0003676,nucleic acid binding;	GO:0015074,DNA integration;	-	-	-	-
TRINITY_DN92847_c2_g6_i1	8	10	62	39	27.6338	9.71449	45.553	4.68918	2.22934	0.00579282	0.505093	A0A151RJL7;	1012331288	Copia protein	-	Cajanus cajan (Pigeon pea) (Cajanus indicus).	-	-	-	-	-	-	-
TRINITY_DN92847_c2_g2_i11	8	18	61	78	39.46	14.1039	64.816	4.59562	2.20026	0.00206272	0.231915	A0A151TF78	1012354517	Retrovirus-related Pol polyprotein from transposon TNT 1-94	KK1_011966	Cajanus cajan (Pigeon pea) (Cajanus indicus)	GO:0003676; GO:0015074	nucleic acid binding [GO:0003676]	DNA integration [GO:0015074]	-	-	-	-
TRINITY_DN92882_c0_g1_i1	243	13	42	6	78.0526	135.551	20.5544	0.151636	-2.72131	4.22015e-06	0.00117224	-	-	-	-	-	-	-	-	-	-	-	-
TRINITY_DN92882_c2_g1_i1	3007	305	346	69	967.829	1756.45	179.206	0.102027	-3.29298	9.68465e-14	1.02604e-10	A0A151TZC8;	1012361250	Uncharacterized protein	-	Cajanus cajan (Pigeon pea) (Cajanus indicus).	GO:0015935,GO:0003723,GO:0003735,GO:0006412,	GO:0003723,RNA binding; GO:0003735,structural constituent of ribosome;	GO:0006412,translation;	GO:0015935,small ribosomal subunit;	-	-	-
TRINITY_DN92882_c2_g1_i4	3222	347	399	103	1055.8	1893.12	218.48	0.115407	-3.11519	1.37744e-12	1.22725e-09	A0A151TZC8;	1012361250	Uncharacterized protein	-	Cajanus cajan (Pigeon pea) (Cajanus indicus).	GO:0015935,GO:0003723,GO:0003735,GO:0006412,	GO:0003723,RNA binding; GO:0003735,structural constituent of ribosome;	GO:0006412,translation;	GO:0015935,small ribosomal subunit;	-	-	-
TRINITY_DN92882_c2_g1_i5	1536	178	460	31	558.497	909.393	207.602	0.228287	-2.13108	6.39923e-07	0.000213232	G7JDH3	357471247	Ribosomal protein L23.1	11441921 MTR_4g047920	Medicago truncatula (Barrel medic) (Medicago tribuloides)	GO:0003735; GO:0005840; GO:0006412	structural constituent of ribosome [GO:0003735]	translation [GO:0006412]	ribosome [GO:0005840]	mtr:MTR_4g047920;	K02886;	Ribosome ;
TRINITY_DN92882_c2_g6_i1	281	26	6	0	82.6346	162.765	2.50381	0.015383	-6.02252	5.3927e-16	7.61774e-13	A0A0U2LM14	944541873	Protein Ycf2	ycf2	Eutrema salsugineum (Saltwater cress) (Sisymbrium salsugineum)	GO:0005524; GO:0009570	ATP binding [GO:0005524]	-	chloroplast stroma [GO:0009570]	eus:ASK66_gp003;eus:ASK66_gp023;	-	-
TRINITY_DN92864_c1_g4_i3	205	150	76	26	117.736	190.637	44.8352	0.235186	-2.08813	5.45587e-05	0.0110437	A0A126TEX6;	1003726011	NADH dehydrogenase subunit 2	nad2	Medicago truncatula (Barrel medic) (Medicago tribuloides).	GO:0016021,GO:0005739,GO:0008137,GO:0042773,	GO:0008137,NADH dehydrogenase (ubiquinone) activity;	GO:0042773,ATP synthesis coupled electron transport;	GO:0016021,integral component of membrane; GO:0005739,mitochondrion;	mtr:A0S16_gp17;	K03879;	Metabolic pathways ; Oxidative phosphorylation ; Retrograde endocannabinoid signaling ;
TRINITY_DN92864_c1_g8_i1	317	150	83	13	145.511	249.826	41.1962	0.1649	-2.60034	3.10359e-07	0.000111268	A0A151UHH9;	1012367593	NADH-ubiquinone oxidoreductase chain 1	-	Cajanus cajan (Pigeon pea) (Cajanus indicus).	GO:0016021,GO:0005886,GO:0016491,	GO:0016491,oxidoreductase activity;	-	GO:0016021,integral component of membrane; GO:0005886,plasma membrane;	-	-	-
TRINITY_DN92864_c1_g3_i3	185	139	26	12	95.4689	174.032	16.9053	0.097139	-3.36381	5.31111e-09	2.67212e-06	Q9MF79; Q0QG25;	162279927	NADH dehydrogenase subunit 2	nad2	Beta vulgaris subsp. vulgaris.	GO:0016021,GO:0005739,GO:0008137,GO:0042773,	GO:0008137,NADH dehydrogenase (ubiquinone) activity;	GO:0042773,ATP synthesis coupled electron transport;	GO:0016021,integral component of membrane; GO:0005739,mitochondrion;	bvg:809520;	K03879;	Metabolic pathways ; Oxidative phosphorylation ; Retrograde endocannabinoid signaling ;
TRINITY_DN92864_c1_g4_i7	6	68	14	4	24.1707	40.4806	7.86072	0.194185	-2.3645	0.00788305	0.632921	-	-	-	-	-	-	-	-	-	-	-	-
TRINITY_DN92864_c1_g11_i1	204	10	4	0	57.4818	113.294	1.66921	0.0147334	-6.08477	4.74219e-13	4.54355e-10	-	-	-	-	-	-	-	-	-	-	-	-
TRINITY_DN92887_c2_g9_i1	4	3	154	0	34.0122	3.7599	64.2645	17.0921	4.09526	1.04077e-06	0.000329843	G7K1Z2	357492397	Signal anchor, putative	11416886 MTR_5g080940	Medicago truncatula (Barrel medic) (Medicago tribuloides)	-	-	-	-	mtr:MTR_5g080940;	-	-
TRINITY_DN92821_c4_g1_i1	3	0	25	23	11.8121	1.58541	22.0389	13.9011	3.79713	0.00447089	0.421159	-	-	-	-	-	-	-	-	-	-	-	-
TRINITY_DN92896_c4_g1_i6	10	3	94	87	45.0297	6.93071	83.1286	11.9942	3.58427	1.47685e-06	0.000454961	A0A151RLN8;	1012332004	Anthocyanin 5-aromatic acyltransferase	-	Cajanus cajan (Pigeon pea) (Cajanus indicus).	GO:0016747,	GO:0016747,transferase activity, transferring acyl groups other than amino-acyl groups;	-	-	-	-	-
TRINITY_DN92896_c4_g2_i2	0	0	60	19	17.313	0	34.626	Inf	Inf	2.22853e-06	0.000658301	-	-	-	-	-	-	-	-	-	-	-	-
TRINITY_DN92851_c3_g1_i4	56	51	2	0	29.2056	57.5766	0.834604	0.0144955	-6.10825	3.04469e-08	1.33845e-05	I3SL59	388505870	Uncharacterized protein	-	Lotus japonicus (Lotus corniculatus var. japonicus)	-	-	-	-	-	-	-
TRINITY_DN92851_c3_g1_i7	36	51	0	0	23.5036	47.0073	0	0	#NAME?	2.12339e-08	9.65455e-06	I3SL59	388505870	Uncharacterized protein	-	Lotus japonicus (Lotus corniculatus var. japonicus)	-	-	-	-	-	-	-
TRINITY_DN92851_c3_g1_i8	24	38	2	2	17.6884	33.5329	1.84385	0.0549864	-4.18478	0.000198953	0.034004	UPI00078797B7	1012255422	uncharacterized protein LOC107469861	LOC107469861	Arachis duranensis (Wild peanut)	-	-	-	-	-	-	-
TRINITY_DN92851_c3_g1_i9	27	47	0	2	20.5328	40.0563	1.00925	0.0251957	-5.31068	5.0073e-06	0.00136564	I3SL59	388505870	Uncharacterized protein	-	Lotus japonicus (Lotus corniculatus var. japonicus)	-	-	-	-	-	-	-
TRINITY_DN92851_c3_g1_i10	51	28	0	0	21.1574	42.3148	0	0	#NAME?	9.04361e-08	3.63668e-05	UPI0007AF4CB7	1021554512	uncharacterized protein LOC107611202	LOC107611202	Arachis ipaensis (Wild peanut)	-	-	-	-	-	-	-
TRINITY_DN92851_c3_g1_i12	40	50	0	0	24.2862	48.5725	0	0	#NAME?	1.27947e-08	6.05049e-06	V7C1B5	593703074	Uncharacterized protein	PHAVU_004G088700g	Phaseolus vulgaris (Kidney bean) (French bean)	-	-	-	-	pvu:PHAVU_004G088700g;	-	-
TRINITY_DN92851_c3_g1_i13	46	40	0	0	23.1283	46.2565	0	0	#NAME?	2.60161e-08	1.16842e-05	UPI00078797B7	1012255422	uncharacterized protein LOC107469861	LOC107469861	Arachis duranensis (Wild peanut)	-	-	-	-	-	-	-
TRINITY_DN92851_c3_g1_i15	38	57	2	0	26.0954	51.3562	0.834604	0.0162513	-5.9433	1.84694e-07	7.00121e-05	I3SL59	388505870	Uncharacterized protein	-	Lotus japonicus (Lotus corniculatus var. japonicus)	-	-	-	-	-	-	-
TRINITY_DN92851_c3_g1_i16	40	42	6	0	23.3434	44.1831	2.50381	0.0566691	-4.14129	4.37678e-05	0.0091162	UPI0007AF4CB7	1021554512	uncharacterized protein LOC107611202	LOC107611202	Arachis ipaensis (Wild peanut)	-	-	-	-	-	-	-
TRINITY_DN92851_c3_g1_i17	46	43	0	2	24.4559	47.9026	1.00925	0.0210687	-5.56875	4.72858e-07	0.000162815	V7C1B5	593703074	Uncharacterized protein	PHAVU_004G088700g	Phaseolus vulgaris (Kidney bean) (French bean)	-	-	-	-	pvu:PHAVU_004G088700g;	-	-
TRINITY_DN92851_c4_g1_i3	32	4	0	0	9.55285	19.1057	0	0	#NAME?	0.000283448	0.0458158	-	-	-	-	-	-	-	-	-	-	-	-
TRINITY_DN92851_c4_g2_i2	46	42	0	0	23.6769	47.3539	0	0	#NAME?	1.8386e-08	8.46443e-06	-	-	-	-	-	-	-	-	-	-	-	-
TRINITY_DN92851_c4_g2_i3	162	110	2	4	74.4096	145.966	2.8531	0.0195463	-5.67696	1.18022e-14	1.41347e-11	-	-	-	-	-	-	-	-	-	-	-	-
TRINITY_DN92851_c4_g3_i1	14	16	0	0	8.08867	16.1773	0	0	#NAME?	0.00093296	0.123109	-	-	-	-	-	-	-	-	-	-	-	-
TRINITY_DN92881_c1_g3_i2	0	0	42	29	16.0804	0	32.1608	Inf	Inf	5.8201e-06	0.00156028	-	-	-	-	-	-	-	-	-	-	-	-
TRINITY_DN92898_c2_g2_i1	27	0	0	0	7.13433	14.2687	0	0	#NAME?	0.00188791	0.216083	-	-	-	-	-	-	-	-	-	-	-	-
TRINITY_DN92898_c2_g2_i2	4789	571	321	157	1528.66	2844.13	213.18	0.0749543	-3.73785	5.58261e-16	7.81918e-13	Q5U695	54606792	Orf174 protein	orf174	Beta vulgaris subsp. vulgaris	GO:0005739	-	-	mitochondrion [GO:0005739]	-	-	-
TRINITY_DN92898_c2_g2_i3	227	215	59	22	136.825	237.927	35.7225	0.150141	-2.73561	9.8051e-08	3.89551e-05	G7J100	357458593	Uncharacterized protein	11405296 MTR_3g035650	Medicago truncatula (Barrel medic) (Medicago tribuloides)	-	-	-	-	mtr:MTR_3g035650;	-	-
TRINITY_DN92898_c2_g2_i7	917	267	113	27	345.941	631.102	60.78	0.0963077	-3.37621	1.41999e-13	1.46223e-10	G2XLT2;	346683179	Uncharacterized protein	orf146	Beta macrocarpa (Beet) (Beta vulgaris subsp. macrocarpa).	GO:0005739,	-	-	GO:0005739,mitochondrion;	-	-	-
TRINITY_DN92898_c2_g2_i9	3752	3438	1345	328	2297.97	3869.16	726.788	0.187841	-2.41241	2.91037e-07	0.000105024	G2XLT2;	346683179	Uncharacterized protein	orf146	Beta macrocarpa (Beet) (Beta vulgaris subsp. macrocarpa).	GO:0005739,	-	-	GO:0005739,mitochondrion;	-	-	-
TRINITY_DN92898_c2_g2_i15	3695	3746	1286	319	2352.83	4008.03	697.625	0.174057	-2.52237	1.00815e-07	3.99092e-05	A5C517;	147836457	Uncharacterized protein	-	Vitis vinifera (Grape).	GO:0016021,	-	-	GO:0016021,integral component of membrane;	-	-	-
TRINITY_DN92804_c3_g2_i1	152	142	837	752	443.499	158.239	728.758	4.60543	2.20334	1.43225e-07	5.5307e-05	-	-	-	-	-	-	-	-	-	-	-	-
TRINITY_DN92804_c3_g4_i1	4	10	39	57	26.3195	7.60061	45.0383	5.92561	2.56696	0.00271544	0.288084	-	-	-	-	-	-	-	-	-	-	-	-
TRINITY_DN92804_c3_g2_i2	253	314	1493	1415	821.53	305.986	1337.07	4.36972	2.12754	2.57127e-07	9.36048e-05	-	-	-	-	-	-	-	-	-	-	-	-
TRINITY_DN92804_c3_g7_i2	41	62	455	348	210.583	55.685	365.481	6.56337	2.71444	5.09614e-09	2.57179e-06	-	-	-	-	-	-	-	-	-	-	-	-
TRINITY_DN92804_c3_g9_i1	41	14	2	2	15.5963	29.3487	1.84385	0.0628257	-3.9925	0.000592532	0.0842413	A0A1S3DXQ6	828292548	uncharacterized protein LOC101515713	LOC101515713	Cicer arietinum (Chickpea) (Garbanzo)	GO:0003676; GO:0004190; GO:0008270	aspartic-type endopeptidase activity [GO:0004190]; nucleic acid binding [GO:0003676]; zinc ion binding [GO:0008270]	-	-	cam:101515713;	-	-
TRINITY_DN92875_c0_g2_i3	8	7	39	48	24.2826	8.06847	40.4967	5.01913	2.32744	0.0077235	0.624357	A0A151RIL1;	1012330817	Copia protein	-	Cajanus cajan (Pigeon pea) (Cajanus indicus).	GO:0003676,GO:0015074,	GO:0003676,nucleic acid binding;	GO:0015074,DNA integration;	-	-	-	-
TRINITY_DN92854_c2_g2_i2	307	69	38	15	111.763	200.099	23.4268	0.117076	-3.09448	1.27007e-08	6.01462e-06	A0A0J8BH63	870762074	Uncharacterized protein	BVRB_039800	Beta vulgaris subsp. vulgaris	-	-	-	-	-	-	-
TRINITY_DN92854_c2_g2_i3	17	15	158	16	45.6109	17.2141	74.0077	4.29925	2.10409	0.00105372	0.136004	A0A0J8AWR0	870807846	Uncharacterized protein (Fragment)	BVRB_033130	Beta vulgaris subsp. vulgaris	-	-	-	-	-	-	-
TRINITY_DN92854_c2_g4_i1	6	8	43	39	22.5922	7.56021	37.6243	4.97662	2.31517	0.00934453	0.710892	A0A0J8AWR0	870807846	Uncharacterized protein (Fragment)	BVRB_033130	Beta vulgaris subsp. vulgaris	-	-	-	-	-	-	-
TRINITY_DN92854_c2_g4_i2	10	11	231	2	54.3631	11.3201	97.406	8.6047	3.10512	1.6035e-06	0.000489865	A0A0J8AWR0	870807846	Uncharacterized protein (Fragment)	BVRB_033130	Beta vulgaris subsp. vulgaris	-	-	-	-	-	-	-
TRINITY_DN92854_c2_g3_i3	5	43	2	0	13.535	26.2353	0.834604	0.0318122	-4.97427	0.00036608	0.0564928	W9S092	703131002	Uncharacterized protein	L484_018826	Morus notabilis	-	-	-	-	-	-	-
TRINITY_DN92854_c2_g3_i6	0	60	6	1	17.9644	32.9204	3.00844	0.0913851	-3.4519	0.0013698	0.167699	G7JVL6	357467743	Uncharacterized protein	11421757 MTR_4g006070	Medicago truncatula (Barrel medic) (Medicago tribuloides)	-	-	-	-	mtr:MTR_4g006070;	-	-
TRINITY_DN92854_c2_g4_i6	2	6	180	4	40.7409	4.34898	77.1329	17.7359	4.1486	1.25623e-07	4.90834e-05	A0A0R0I7Y0	947089735	Uncharacterized protein	GLYMA_09G133900	Glycine max (Soybean) (Glycine hispida)	-	-	-	-	-	-	-
TRINITY_DN92833_c0_g3_i1	32	1	2	0	9.14715	17.4597	0.834604	0.0478018	-4.38679	0.00500925	0.455517	A0A1U8H5T0;	1026068605	uncharacterized protein LOC107876259	LOC107876259	Capsicum annuum (Bell pepper).	GO:0003676,GO:0008270,	GO:0003676,nucleic acid binding; GO:0008270,zinc ion binding;	-	-	cann:107876259;	-	-
TRINITY_DN92819_c1_g1_i14	0	0	67	0	13.9796	0	27.9592	Inf	Inf	1.67252e-05	0.00393768	A0A0J7YPV2	870773339	Uncharacterized protein (Fragment)	BVRB_034950	Beta vulgaris subsp. vulgaris	-	-	-	-	-	-	-
TRINITY_DN92819_c1_g1_i16	10	6	119	13	32.3979	8.57673	56.2191	6.55483	2.71256	0.00038766	0.0591873	-	-	-	-	-	-	-	-	-	-	-	-
TRINITY_DN92819_c1_g1_i17	31	76	852	24	212.867	58.0818	367.652	6.32991	2.66219	2.39804e-09	1.29733e-06	UPI0007AF873E	1021518775	uncharacterized protein LOC107643668;uncharacterized protein LOC107643668;uncharacterized protein LOC107643668;uncharacterized protein LOC107643668;uncharacterized protein LOC107643668;uncharacterized protein LOC107643668;uncharacterized protein LOC107643668	LOC107643668;LOC107643668;LOC107643668;LOC107643668;LOC107643668;LOC107643668;LOC107643668	Arachis ipaensis (Wild peanut)	-	-	-	-	-	-	-
TRINITY_DN92868_c4_g2_i6	443	94	38	22	156.323	285.687	26.9592	0.0943661	-3.40559	2.58926e-11	1.89353e-08	R4IUJ2	442803212	Uncharacterized protein	-	Vicia faba (Broad bean) (Faba vulgaris)	GO:0005739	-	-	mitochondrion [GO:0005739]	-	-	-
TRINITY_DN92868_c4_g2_i7	236	42	52	12	87.7591	147.763	27.7552	0.187836	-2.41246	1.8422e-05	0.00429655	R4IUJ2	442803212	Uncharacterized protein	-	Vicia faba (Broad bean) (Faba vulgaris)	GO:0005739	-	-	mitochondrion [GO:0005739]	-	-	-
TRINITY_DN92868_c4_g2_i8	53	10	5	0	17.7911	33.4956	2.08651	0.0622921	-4.00481	0.000352887	0.0548666	A0A0D2QR91	763742246	Uncharacterized protein	B456_001G162100	Gossypium raimondii (New World cotton)	-	-	-	-	-	-	-
TRINITY_DN74010_c0_g1_i1	23	0	0	0	6.0774	12.1548	0	0	#NAME?	0.00457535	0.426849	-	-	-	-	-	-	-	-	-	-	-	-
TRINITY_DN54033_c0_g1_i1	6	2	50	42	23.1637	4.26816	42.0593	9.85419	3.30074	0.000482624	0.071459	-	-	-	-	-	-	-	-	-	-	-	-
TRINITY_DN82409_c0_g2_i1	0	2	55	0	12.0245	1.09735	22.9516	20.9155	4.3865	0.00118072	0.149259	A0A151QNM0;	1012318533	Retrovirus-related Pol polyprotein from transposon TNT 1-94	-	Cajanus cajan (Pigeon pea) (Cajanus indicus).	GO:0003676,GO:0015074,	GO:0003676,nucleic acid binding;	GO:0015074,DNA integration;	-	-	-	-
TRINITY_DN82472_c0_g1_i1	87	97	0	0	49.5991	99.1982	0	0	#NAME?	9.7149e-15	1.18061e-11	-	-	-	-	-	-	-	-	-	-	-	-
TRINITY_DN82472_c0_g2_i1	26	33	0	0	15.9232	31.8464	0	0	#NAME?	3.2344e-06	0.000921662	-	-	-	-	-	-	-	-	-	-	-	-
TRINITY_DN82472_c0_g1_i2	167	143	3	2	84.4879	166.715	2.26115	0.013563	-6.20418	1.0349e-16	1.64463e-13	-	-	-	-	-	-	-	-	-	-	-	-
TRINITY_DN82472_c0_g1_i3	47	17	1	0	17.2914	34.1655	0.417302	0.0122141	-6.3553	8.10336e-06	0.00208448	-	-	-	-	-	-	-	-	-	-	-	-
TRINITY_DN82439_c0_g1_i3	56	50	18	9	34.5405	57.028	12.053	0.211353	-2.24227	0.002806	0.295483	A0A0L9VEV8	920711975	Uncharacterized protein	LR48_Vigan09g188300	Phaseolus angularis (Azuki bean) (Vigna angularis)	-	-	-	-	-	-	-
TRINITY_DN98764_c0_g1_i1	0	0	33	24	12.941	0	25.8819	Inf	Inf	4.73612e-05	0.00975401	A9RL16;	168004133	Predicted protein	-	Physcomitrella patens subsp. patens (Moss).	GO:0022625,GO:0070180,GO:0003735,GO:0006412,	GO:0070180,large ribosomal subunit rRNA binding; GO:0003735,structural constituent of ribosome;	GO:0006412,translation;	GO:0022625,cytosolic large ribosomal subunit;	ppp:PHYPADRAFT_197002;	K02894;	Ribosome ;
TRINITY_DN92431_c7_g4_i1	304	6	0	2	82.478	163.947	1.00925	0.00615594	-7.3438	1.1201e-18	2.51869e-15	-	-	-	-	-	-	-	-	-	-	-	-
TRINITY_DN92431_c7_g2_i6	13	6	66	37	28.1876	10.1621	46.213	4.54756	2.18509	0.006382	0.544966	A0A072UKR4	922366971	Hexosyltransferase (EC 2.4.1.-)	25492133 MTR_4g048320	Medicago truncatula (Barrel medic) (Medicago tribuloides)	GO:0000139; GO:0006486; GO:0008378; GO:0016021	galactosyltransferase activity [GO:0008378]	protein glycosylation [GO:0006486]	Golgi membrane [GO:0000139]; integral component of membrane [GO:0016021]	-	-	-
TRINITY_DN92428_c1_g2_i2	2	3	122	0	26.8069	2.70296	50.9109	18.8352	4.23536	5.93906e-06	0.00158831	-	-	-	-	-	-	-	-	-	-	-	-
TRINITY_DN92428_c1_g2_i4	0	0	27	0	5.63358	0	11.2672	Inf	Inf	0.0080254	0.639689	-	-	-	-	-	-	-	-	-	-	-	-
TRINITY_DN92428_c1_g5_i2	36	94	22	7	41.6566	70.6002	12.713	0.18007	-2.47337	0.00057664	0.0824429	-	-	-	-	-	-	-	-	-	-	-	-
TRINITY_DN92428_c1_g3_i3	74	13	12	1	25.8759	46.2395	5.51225	0.119211	-3.06841	0.000574981	0.0822911	A0A175YAF1;	1021021974	Uncharacterized protein	-	Daucus carota subsp. sativus.	GO:0016021,	-	-	GO:0016021,integral component of membrane;	-	-	-
TRINITY_DN92428_c1_g3_i4	43	0	2	2	12.284	22.7242	1.84385	0.0811405	-3.62343	0.00363566	0.35981	-	-	-	-	-	-	-	-	-	-	-	-
TRINITY_DN92428_c1_g5_i4	128	135	17	7	76.1708	141.715	10.6265	0.074985	-3.73725	3.0335e-09	1.60435e-06	-	-	-	-	-	-	-	-	-	-	-	-
TRINITY_DN92428_c1_g3_i6	391	53	26	15	127.065	235.711	18.4192	0.0781431	-3.67774	1.30147e-11	9.91243e-09	UPI00046DB80A	645280839	uncharacterized protein LOC103343483	LOC103343483	Prunus mume (Japanese apricot) (Armeniaca mume)	-	-	-	-	-	-	-
TRINITY_DN92465_c1_g5_i3	13	17	72	88	45.3251	16.1976	74.4526	4.59653	2.20055	0.00121691	0.152713	A0A151RE46;	1012329222	Retrovirus-related Pol polyprotein from transposon TNT 1-94	-	Cajanus cajan (Pigeon pea) (Cajanus indicus).	GO:0003676,GO:0015074,	GO:0003676,nucleic acid binding;	GO:0015074,DNA integration;	-	-	-	-
TRINITY_DN92476_c1_g2_i1	30	20	135	159	81.6992	26.8276	136.571	5.09069	2.34786	3.91548e-05	0.00826473	A0A151RJ01;	1012331070	Retrovirus-related Pol polyprotein from transposon TNT 1-94	-	Cajanus cajan (Pigeon pea) (Cajanus indicus).	GO:0003676,GO:0015074,	GO:0003676,nucleic acid binding;	GO:0015074,DNA integration;	-	-	-	-
TRINITY_DN92476_c1_g6_i2	0	0	12	22	8.05467	0	16.1093	Inf	Inf	0.00162243	0.19167	A0A151QVW6;	1012321998	Copia protein	-	Cajanus cajan (Pigeon pea) (Cajanus indicus).	-	-	-	-	-	-	-
TRINITY_DN92476_c1_g11_i1	0	0	30	10	8.78265	0	17.5653	Inf	Inf	0.000766682	0.104376	A0A151U8R9;	1012364532	Retrovirus-related Pol polyprotein from transposon TNT 1-94	-	Cajanus cajan (Pigeon pea) (Cajanus indicus).	GO:0003676,GO:0015074,	GO:0003676,nucleic acid binding;	GO:0015074,DNA integration;	-	-	-	-
TRINITY_DN92409_c2_g4_i1	4	2	30	25	14.1729	3.21122	25.1346	7.82712	2.96848	0.00931133	0.708692	K7LFP2;	356529911	MYB transcription factor	LOC100780023	Glycine max (Soybean) (Glycine hispida).	GO:0005634,GO:0000981,GO:0043565,GO:0001135,GO:0044212,GO:0030154,GO:0006357,	GO:0000981,RNA polymerase II transcription factor activity, sequence-specific DNA binding; GO:0043565,sequence-specific DNA binding; GO:0001135,transcription factor activity, RNA polymerase II transcription factor recruiting; GO:0044212,transcription regulatory region DNA binding;	GO:0030154,cell differentiation; GO:0006357,regulation of transcription from RNA polymerase II promoter;	GO:0005634,nucleus;	gmx:100780023;	K09422;	-
TRINITY_DN92409_c2_g4_i3	0	6	69	36	25.1262	3.29204	46.9603	14.2648	3.83439	4.6547e-05	0.00960428	K7LFP3	955339460	Uncharacterized protein	LOC100781091 GLYMA_09G235300	Glycine max (Soybean) (Glycine hispida)	GO:0000981; GO:0001135; GO:0005634; GO:0006357; GO:0030154; GO:0043565; GO:0044212	RNA polymerase II transcription factor activity, sequence-specific DNA binding [GO:0000981]; sequence-specific DNA binding [GO:0043565]; transcription factor activity, RNA polymerase II transcription factor recruiting [GO:0001135]; transcription regulatory region DNA binding [GO:0044212]	cell differentiation [GO:0030154]; regulation of transcription from RNA polymerase II promoter [GO:0006357]	nucleus [GO:0005634]	gmx:100781091;	K09422;	-
TRINITY_DN92487_c0_g1_i2	225	22	14	3	69.1662	130.976	7.3561	0.0561636	-4.15422	4.97264e-10	2.98855e-07	UPI0001A8662E	242068415	Putative uncharacterized protein Sb05g016450;;;hypothetical protein;;;hypothetical protein;;	Sb05g016450;;;Sb05g016450;;;SORBIDRAFT_05g016450;;	Sorghum bicolor (Sorghum) (Sorghum vulgare)	-	-	-	-	-	-	-
TRINITY_DN92487_c0_g2_i2	56	6178	111	17	1737.1	3419.3	54.8991	0.0160557	-5.96077	3.56719e-29	3.68479e-25	I0YN43	545357410	Uncharacterized protein (Fragment)	COCSUDRAFT_9852 COCSUDRAFT_9853	Coccomyxa subellipsoidea (strain C-169) (Green microalga)	-	-	-	-	csl:COCSUDRAFT_9852;csl:COCSUDRAFT_9853;	-	-
TRINITY_DN92487_c0_g1_i7	56	174	67	0	76.5114	125.064	27.9592	0.22356	-2.16126	0.000338836	0.0530563	A0A072TTZ2	922327215	rRNA intron-encoded homing endonuclease, putative	25480012 MTR_0052s0110	Medicago truncatula (Barrel medic) (Medicago tribuloides)	GO:0004519	endonuclease activity [GO:0004519]	-	-	mtr:MTR_0052s0110;	-	-
TRINITY_DN92487_c1_g1_i1	40	2257	38	14	641.209	1259.5	22.9222	0.0181995	-5.77996	2.61664e-30	3.08903e-26	-	-	-	-	-	-	-	-	-	-	-	-
TRINITY_DN92487_c1_g1_i3	124	0	24	2	38.2773	65.5302	11.0245	0.168235	-2.57145	0.000537435	0.0779845	UPI0001A8662E	242068415	Putative uncharacterized protein Sb05g016450;;;hypothetical protein;;;hypothetical protein;;	Sb05g016450;;;Sb05g016450;;;SORBIDRAFT_05g016450;;	Sorghum bicolor (Sorghum) (Sorghum vulgare)	-	-	-	-	-	-	-
TRINITY_DN92487_c1_g4_i1	716	325	58	23	296.256	556.703	35.8099	0.0643249	-3.95848	1.12903e-16	1.77919e-13	K7LYH0	947068857	Uncharacterized protein	GLYMA_13G012300	Glycine max (Soybean) (Glycine hispida)	-	-	-	-	-	-	-
TRINITY_DN92487_c1_g1_i10	7	2	137	0	30.9835	4.79663	57.1704	11.9189	3.57517	1.69433e-05	0.00398334	UPI0001A8662E	242068415	Putative uncharacterized protein Sb05g016450;;;hypothetical protein;;;hypothetical protein;;	Sb05g016450;;;Sb05g016450;;;SORBIDRAFT_05g016450;;	Sorghum bicolor (Sorghum) (Sorghum vulgare)	-	-	-	-	-	-	-
TRINITY_DN92466_c0_g3_i1	2	0	134	0	28.4877	1.05694	55.9185	52.9061	5.72536	8.06244e-08	3.27802e-05	-	-	-	-	-	-	-	-	-	-	-	-
TRINITY_DN92466_c0_g2_i5	20	13795	83	11	3809.86	7579.52	40.1869	0.00530204	-7.55924	3.58983e-31	5.15919e-27	UPI00078793B5	1012266427	protein TAR1-like	LOC107472481	Arachis duranensis (Wild peanut)	-	-	-	-	-	-	-
TRINITY_DN92466_c0_g1_i2	195	456	135	39	214.631	353.247	76.0161	0.215193	-2.2163	2.10116e-06	0.000625146	-	-	-	-	-	-	-	-	-	-	-	-
TRINITY_DN92466_c1_g3_i1	29	193	43	2	70.0864	121.22	18.9532	0.156355	-2.67711	1.83744e-05	0.00428929	A0A067JCJ2	643702031	Uncharacterized protein	JCGZ_06008	Jatropha curcas (Barbados nut)	-	-	-	-	-	-	-
TRINITY_DN92466_c1_g7_i1	1	98	16	0	30.4877	54.2985	6.67683	0.122965	-3.02368	0.000387399	0.0591748	A0A067JCJ2	643702031	Uncharacterized protein	JCGZ_06008	Jatropha curcas (Barbados nut)	-	-	-	-	-	-	-
TRINITY_DN92451_c1_g3_i1	33	0	2	0	9.13704	17.4395	0.834604	0.0478572	-4.38512	0.0050207	0.455944	A0A151U6N3;	1012363767	Copia protein	-	Cajanus cajan (Pigeon pea) (Cajanus indicus).	-	-	-	-	-	-	-
TRINITY_DN92471_c0_g7_i2	4	1	34	44	19.5271	2.66255	36.3917	13.668	3.77273	0.000404307	0.0613043	-	-	-	-	-	-	-	-	-	-	-	-
TRINITY_DN92411_c3_g4_i1	8	0	42	79	30.8098	4.22775	57.3919	13.575	3.76288	2.14072e-05	0.00491739	-	-	-	-	-	-	-	-	-	-	-	-
TRINITY_DN92488_c1_g1_i10	0	0	28	6	7.3561	0	14.7122	Inf	Inf	0.00218212	0.242127	-	-	-	-	-	-	-	-	-	-	-	-
TRINITY_DN92488_c1_g1_i11	7	32	168	146	82.5193	21.2568	143.782	6.76402	2.75788	1.55191e-06	0.000475423	-	-	-	-	-	-	-	-	-	-	-	-
TRINITY_DN92488_c1_g1_i13	19	14	104	82	51.2504	17.7223	84.7785	4.78371	2.25813	0.000495132	0.0728698	-	-	-	-	-	-	-	-	-	-	-	-
TRINITY_DN92480_c2_g2_i3	0	10	247	1	54.5325	5.48674	103.578	18.8779	4.23863	2.42027e-09	1.30722e-06	-	-	-	-	-	-	-	-	-	-	-	-
TRINITY_DN92480_c2_g1_i3	324	0	15	0	88.7418	171.224	6.25953	0.0365576	-4.77369	3.09787e-13	3.04761e-10	-	-	-	-	-	-	-	-	-	-	-	-
TRINITY_DN92480_c2_g2_i8	3	1	122	4	27.5317	2.13408	52.9294	24.8019	4.63238	1.63345e-06	0.000497638	-	-	-	-	-	-	-	-	-	-	-	-
TRINITY_DN92446_c0_g1_i6	2	0	82	24	23.6933	1.05694	46.3297	43.8339	5.45398	1.54183e-06	0.000473213	A0A151RJL7;	1012331288	Copia protein	-	Cajanus cajan (Pigeon pea) (Cajanus indicus).	-	-	-	-	-	-	-
TRINITY_DN92432_c0_g1_i1	0	3	58	7	14.691	1.64602	27.7359	16.8503	4.0747	0.000698501	0.0968493	A0A0K9QS49	902180307	Uncharacterized protein	SOVF_152770	Spinacia oleracea (Spinach)	-	-	-	-	-	-	-
TRINITY_DN92432_c0_g1_i2	6	0	120	8	28.642	3.17081	54.1132	17.066	4.09306	6.11782e-06	0.00162821	A0A0K9QS49	902180307	Uncharacterized protein	SOVF_152770	Spinacia oleracea (Spinach)	-	-	-	-	-	-	-
TRINITY_DN92432_c1_g2_i1	6	2	98	0	22.5819	4.26816	40.8956	9.58155	3.26026	0.000396522	0.0604009	-	-	-	-	-	-	-	-	-	-	-	-
TRINITY_DN92432_c1_g2_i8	52	2	8	0	15.9581	28.5777	3.33842	0.116819	-3.09766	0.0048532	0.44537	R4ITY7	442803210	Uncharacterized protein	-	Vicia faba (Broad bean) (Faba vulgaris)	GO:0005739	-	-	mitochondrion [GO:0005739]	-	-	-
TRINITY_DN92432_c1_g2_i22	11	0	80	2	20.1033	5.81316	34.3934	5.91647	2.56474	0.00521483	0.470552	S8D511	527209896	Uncharacterized protein (Fragment)	M569_00222	Genlisea aurea	-	-	-	-	-	-	-
TRINITY_DN92432_c2_g1_i1	28	0	0	0	7.39857	14.7971	0	0	#NAME?	0.00151784	0.181783	-	-	-	-	-	-	-	-	-	-	-	-
TRINITY_DN92449_c2_g2_i1	0	0	108	0	22.5343	0	45.0686	Inf	Inf	6.01898e-08	2.5026e-05	A0A0K9Q7A6	902074713	Uncharacterized protein (Fragment)	SOVF_212770	Spinacia oleracea (Spinach)	-	-	-	-	-	-	-
TRINITY_DN92489_c1_g1_i4	8	3	113	6	28.0283	5.87377	50.1829	8.54355	3.09484	0.000202224	0.0344918	R4ITY7	442803210	Uncharacterized protein	-	Vicia faba (Broad bean) (Faba vulgaris)	GO:0005739	-	-	mitochondrion [GO:0005739]	-	-	-
TRINITY_DN92489_c1_g1_i5	6	2	137	14	34.2516	4.26816	64.2351	15.0498	3.91168	2.31222e-06	0.00067938	-	-	-	-	-	-	-	-	-	-	-	-
TRINITY_DN92489_c1_g3_i2	7	5	130	20	35.3922	6.44265	64.3417	9.98684	3.32003	1.94379e-05	0.00449942	-	-	-	-	-	-	-	-	-	-	-	-
TRINITY_DN92489_c1_g3_i3	6	13	98	6	27.1135	10.3036	43.9233	4.26292	2.09184	0.00692114	0.577721	-	-	-	-	-	-	-	-	-	-	-	-
TRINITY_DN92493_c0_g2_i16	8	4	62	50	28.7632	6.42245	51.1039	7.95707	2.99224	0.000388355	0.0592662	A0A151RAN5;	1012327887	Transcriptional corepressor LEUNIG	-	Cajanus cajan (Pigeon pea) (Cajanus indicus).	-	-	-	-	-	-	-
TRINITY_DN92493_c0_g2_i21	8	6	66	61	32.9219	7.5198	58.3239	7.75605	2.95532	0.000213797	0.0361671	A0A151RAN5;	1012327887	Transcriptional corepressor LEUNIG	-	Cajanus cajan (Pigeon pea) (Cajanus indicus).	-	-	-	-	-	-	-
TRINITY_DN89265_c0_g1_i6	31	466	46	29	152.947	272.065	33.83	0.124345	-3.00758	3.1718e-09	1.66683e-06	A0A0J8BHP9	870765728	Uncharacterized protein (Fragment)	BVRB_037930	Beta vulgaris subsp. vulgaris	-	-	-	-	-	-	-
TRINITY_DN89265_c0_g1_i8	60	338	55	25	126.364	217.16	35.5672	0.163783	-2.61014	5.62904e-07	0.000189671	A0A0J8BHP9	870765728	Uncharacterized protein (Fragment)	BVRB_037930	Beta vulgaris subsp. vulgaris	-	-	-	-	-	-	-
TRINITY_DN89265_c0_g5_i1	2	0	58	0	12.6302	1.05694	24.2035	22.8997	4.51725	0.000812257	0.109722	-	-	-	-	-	-	-	-	-	-	-	-
TRINITY_DN89265_c0_g1_i16	0	0	32	0	6.67683	0	13.3537	Inf	Inf	0.00343493	0.345531	A0A0J8BHP9	870765728	Uncharacterized protein (Fragment)	BVRB_037930	Beta vulgaris subsp. vulgaris	-	-	-	-	-	-	-
TRINITY_DN89265_c0_g1_i20	7	79	18	4	28.2872	47.0445	9.52993	0.202573	-2.30349	0.00590553	0.513027	A0A0J8BHP9	870765728	Uncharacterized protein (Fragment)	BVRB_037930	Beta vulgaris subsp. vulgaris	-	-	-	-	-	-	-
TRINITY_DN89203_c0_g1_i1	87	17	10	2	30.2433	55.3043	5.18227	0.0937047	-3.41574	5.94639e-05	0.0118485	A0A072THY2	922327209	Senescence-associated protein, putative	25480009 MTR_0052s0080	Medicago truncatula (Barrel medic) (Medicago tribuloides)	-	-	-	-	mtr:MTR_0052s0080;	-	-
TRINITY_DN89203_c1_g1_i1	779	23	36	11	222.435	424.297	20.5737	0.048489	-4.3662	1.19198e-17	2.22604e-14	A0A1S3EI71	828334019	uncharacterized protein LOC105852854	LOC105852854	Cicer arietinum (Chickpea) (Garbanzo)	-	-	-	-	cam:105852854;	-	-
TRINITY_DN89203_c1_g2_i1	197	957	184	41	363.331	629.189	97.4731	0.154919	-2.69042	1.78215e-09	9.81813e-07	UPI0005247ED8	702283699	uncharacterized protein LOC104434852	LOC104434852	Eucalyptus grandis (Flooded gum)	-	-	-	-	-	-	-
TRINITY_DN89203_c2_g2_i2	5	3594	18	2	991.548	1974.58	8.52068	0.0043152	-7.85636	1.80763e-42	1.49378e-37	UPI0001A86840	242070913	Putative uncharacterized protein Sb05g016477 (Fragment);;;hypothetical protein;;;hypothetical protein;;	Sb05g016477;;;Sb05g016477;;;SORBIDRAFT_05g016477;;	Sorghum bicolor (Sorghum) (Sorghum vulgare)	-	-	-	-	-	-	-
TRINITY_DN89203_c2_g3_i2	7	4909	16	4	1352.92	2697.14	8.69533	0.00322391	-8.27697	3.58399e-44	3.94895e-39	A0A0R0GH91	947068886	Uncharacterized protein (Fragment)	GLYMA_13G015000	Glycine max (Soybean) (Glycine hispida)	-	-	-	-	-	-	-
TRINITY_DN89203_c2_g3_i3	5	4026	11	6	1109.61	2211.6	7.61806	0.00344459	-8.18145	2.39061e-44	3.94895e-39	UPI0001A86840	242070913	Putative uncharacterized protein Sb05g016477 (Fragment);;;hypothetical protein;;;hypothetical protein;;	Sb05g016477;;;Sb05g016477;;;SORBIDRAFT_05g016477;;	Sorghum bicolor (Sorghum) (Sorghum vulgare)	-	-	-	-	-	-	-
TRINITY_DN89203_c2_g1_i2	17	4	7	165	48.6813	11.1787	86.1839	7.70967	2.94667	4.15772e-05	0.0087259	-	-	-	-	-	-	-	-	-	-	-	-
TRINITY_DN89203_c2_g3_i5	3	1786	19	6	496.237	981.517	10.9565	0.0111628	-6.48516	1.68907e-33	3.28423e-29	-	-	-	-	-	-	-	-	-	-	-	-
TRINITY_DN89203_c2_g3_i6	64	2954	159	32	868.552	1654.6	82.499	0.0498602	-4.32597	2.23902e-20	6.91689e-17	UPI0007635BCD	985468538	uncharacterized protein LOC107178872	LOC107178872	Citrus sinensis (Sweet orange) (Citrus aurantium var. sinensis)	-	-	-	-	-	-	-
TRINITY_DN89297_c1_g1_i6	518	159	193	18	225.304	360.986	89.6225	0.248271	-2.01001	1.45078e-05	0.0034902	A0A0J8AZ36	870826216	Uncharacterized protein	BVRB_025610	Beta vulgaris subsp. vulgaris	-	-	-	-	-	-	-
TRINITY_DN89297_c1_g3_i1	0	8	110	0	25.1463	4.38939	45.9032	10.4578	3.3865	0.000124226	0.022649	A0A0J8AZ36	870826216	Uncharacterized protein	BVRB_025610	Beta vulgaris subsp. vulgaris	-	-	-	-	-	-	-
TRINITY_DN89297_c1_g1_i10	1	0	192	0	40.3252	0.528469	80.122	151.612	7.24424	2.62064e-11	1.91225e-08	G7K1Z2	357492397	Signal anchor, putative	11416886 MTR_5g080940	Medicago truncatula (Barrel medic) (Medicago tribuloides)	-	-	-	-	mtr:MTR_5g080940;	-	-
TRINITY_DN89297_c1_g1_i16	0	2	42	4	10.3213	1.09735	19.5452	17.8113	4.15472	0.00351794	0.351634	A0A0J8AZ36	870826216	Uncharacterized protein	BVRB_025610	Beta vulgaris subsp. vulgaris	-	-	-	-	-	-	-
TRINITY_DN89297_c1_g4_i2	67	4	7	4	21.2709	37.6021	4.93961	0.131365	-2.92835	0.00176287	0.204954	A0A1U8F8E0;	1026001169	Uncharacterized protein	LOC107851973	Capsicum annuum (Bell pepper).	-	-	-	-	cann:107851973;	-	-
TRINITY_DN89214_c0_g2_i2	6	6	156	4	36.7902	6.46286	67.1176	10.3851	3.37645	9.56899e-06	0.002409	S8D511	527209896	Uncharacterized protein (Fragment)	M569_00222	Genlisea aurea	-	-	-	-	-	-	-
TRINITY_DN89264_c0_g1_i2	20	12	93	131	61.0341	17.1535	104.915	6.11624	2.61264	3.70619e-05	0.00786314	UPI0003D6E5FA	568854621	class I heat shock protein-like	LOC102624989	Citrus sinensis (Sweet orange) (Citrus aurantium var. sinensis)	-	-	-	-	-	-	-
TRINITY_DN89277_c4_g3_i1	0	4	51	0	11.7386	2.1947	21.2824	9.69721	3.27757	0.00717547	0.590893	A0A0J8BHP9	870765728	Uncharacterized protein (Fragment)	BVRB_037930	Beta vulgaris subsp. vulgaris	-	-	-	-	-	-	-
TRINITY_DN89277_c4_g1_i3	4	1	104	4	24.0402	2.66255	45.4179	17.058	4.09238	2.48961e-05	0.00559442	A0A0J8BHP9	870765728	Uncharacterized protein (Fragment)	BVRB_037930	Beta vulgaris subsp. vulgaris	-	-	-	-	-	-	-
TRINITY_DN89277_c4_g1_i8	4	15	321	0	72.149	10.344	133.954	12.9499	3.69487	2.44599e-09	1.31895e-06	A0A0J8BHP9	870765728	Uncharacterized protein (Fragment)	BVRB_037930	Beta vulgaris subsp. vulgaris	-	-	-	-	-	-	-
TRINITY_DN89277_c5_g1_i1	0	0	86	0	17.944	0	35.888	Inf	Inf	1.16051e-06	0.000364643	-	-	-	-	-	-	-	-	-	-	-	-
TRINITY_DN89277_c5_g1_i2	0	0	64	1	13.606	0	27.212	Inf	Inf	2.1902e-05	0.00502407	-	-	-	-	-	-	-	-	-	-	-	-
TRINITY_DN89277_c5_g4_i1	73	116	1158	22	298.281	102.224	494.338	4.83581	2.27376	4.22321e-08	1.79894e-05	-	-	-	-	-	-	-	-	-	-	-	-
TRINITY_DN89277_c5_g3_i2	0	10	321	0	69.7204	5.48674	133.954	24.4141	4.60965	1.07224e-11	8.3199e-09	A0A175YBE4;	1021023146	Uncharacterized protein	-	Daucus carota subsp. sativus.	-	-	-	-	-	-	-
TRINITY_DN89277_c5_g1_i9	0	2	110	0	23.5003	1.09735	45.9032	41.8311	5.3865	1.32086e-06	0.000410347	-	-	-	-	-	-	-	-	-	-	-	-
TRINITY_DN89557_c1_g2_i1	0	0	20	13	7.45307	0	14.9061	Inf	Inf	0.00225513	0.248643	-	-	-	-	-	-	-	-	-	-	-	-
TRINITY_DN89557_c1_g9_i2	5	4	71	4	18.242	4.83704	31.6469	6.54263	2.70987	0.00494447	0.451863	-	-	-	-	-	-	-	-	-	-	-	-
TRINITY_DN89557_c2_g1_i1	28	310	39	18	105.122	184.886	25.358	0.137155	-2.86612	2.07399e-07	7.68561e-05	-	-	-	-	-	-	-	-	-	-	-	-
TRINITY_DN89557_c2_g1_i7	0	22	0	0	6.03541	12.0708	0	0	#NAME?	0.00527844	0.474642	A0A0R0I7Y0	947089735	Uncharacterized protein	GLYMA_09G133900	Glycine max (Soybean) (Glycine hispida)	-	-	-	-	-	-	-
TRINITY_DN89570_c1_g2_i1	2	6	64	68	32.6853	4.34898	61.0217	14.0313	3.81057	8.20309e-06	0.00210359	I1LMU0	356537999	Uncharacterized protein	LOC100807163 GLYMA_11G232200	Glycine max (Soybean) (Glycine hispida)	GO:0004675; GO:0005524; GO:0005886; GO:0006468; GO:0007166; GO:0016021	ATP binding [GO:0005524]; transmembrane receptor protein serine/threonine kinase activity [GO:0004675]	cell surface receptor signaling pathway [GO:0007166]; protein phosphorylation [GO:0006468]	integral component of membrane [GO:0016021]; plasma membrane [GO:0005886]	gmx:100807163;	-	-
TRINITY_DN89570_c1_g3_i1	6	7	79	54	33.614	7.01153	60.2165	8.58821	3.10236	9.40121e-05	0.0177575	-	-	-	-	-	-	-	-	-	-	-	-
TRINITY_DN89570_c1_g2_i2	42	39	279	204	131.482	43.594	219.37	5.03213	2.33117	3.09859e-06	0.000887552	A0A0S3SDP6	965603784	Nascent polypeptide-associated complex subunit beta	Vigan.06G226000 VIGAN_06226000	Vigna angularis var. angularis	GO:0006351; GO:0006355	-	regulation of transcription, DNA-templated [GO:0006355]; transcription, DNA-templated [GO:0006351]	-	-	-	-
TRINITY_DN89570_c1_g2_i4	24	41	259	194	120.579	35.1789	205.978	5.85516	2.54971	7.22189e-07	0.000237533	A0A0L9V773	920708928	Nascent polypeptide-associated complex subunit beta	LR48_Vigan08g175200	Phaseolus angularis (Azuki bean) (Vigna angularis)	GO:0006351; GO:0006355	-	regulation of transcription, DNA-templated [GO:0006355]; transcription, DNA-templated [GO:0006351]	-	-	-	-
TRINITY_DN89570_c1_g2_i7	36	34	261	223	129.563	37.6798	221.447	5.87707	2.5551	5.1904e-07	0.000176148	A0A0L9V773	920708928	Nascent polypeptide-associated complex subunit beta	LR48_Vigan08g175200	Phaseolus angularis (Azuki bean) (Vigna angularis)	GO:0006351; GO:0006355	-	regulation of transcription, DNA-templated [GO:0006355]; transcription, DNA-templated [GO:0006351]	-	-	-	-
TRINITY_DN89559_c3_g1_i2	13	137	16	0	44.3576	82.0384	6.67683	0.0813867	-3.61906	2.12005e-06	0.000629633	-	-	-	-	-	-	-	-	-	-	-	-
TRINITY_DN89534_c2_g1_i2	22	5	0	0	7.18485	14.3697	0	0	#NAME?	0.00185346	0.212951	UPI0005402C44	731439589	uncharacterized protein LOC104878589	LOC104878589	Vitis vinifera (Grape)	-	-	-	-	-	-	-
TRINITY_DN89534_c3_g1_i3	112	7	0	1	31.7669	63.0293	0.504623	0.00800617	-6.96467	1.15166e-09	6.54091e-07	UPI0005402C44	731439589	uncharacterized protein LOC104878589	LOC104878589	Vitis vinifera (Grape)	-	-	-	-	-	-	-
TRINITY_DN89534_c3_g1_i4	213	30	26	11	72.7124	129.024	16.4007	0.127113	-2.97581	8.38137e-07	0.000272147	UPI0005402C44	731439589	uncharacterized protein LOC104878589	LOC104878589	Vitis vinifera (Grape)	-	-	-	-	-	-	-
TRINITY_DN89534_c3_g1_i6	147	6	0	2	40.9931	80.977	1.00925	0.0124634	-6.32616	4.87293e-11	3.41259e-08	-	-	-	-	-	-	-	-	-	-	-	-
TRINITY_DN89534_c3_g1_i8	34	0	0	0	8.98398	17.968	0	0	#NAME?	0.000429433	0.0646397	A0A0B2P045	734312968	Uncharacterized protein (Fragment)	glysoja_048681	Glycine soja (Wild soybean)	-	-	-	-	-	-	-
TRINITY_DN89534_c3_g1_i9	213	82	4	1	79.8645	157.555	2.17383	0.0137973	-6.17947	4.37912e-16	6.23928e-13	UPI0005402C44	731439589	uncharacterized protein LOC104878589	LOC104878589	Vitis vinifera (Grape)	-	-	-	-	-	-	-
TRINITY_DN89534_c3_g1_i10	43	0	0	4	12.3713	22.7242	2.01849	0.0888258	-3.49288	0.00357946	0.35606	UPI0005402C44	731439589	uncharacterized protein LOC104878589	LOC104878589	Vitis vinifera (Grape)	-	-	-	-	-	-	-
TRINITY_DN89534_c3_g1_i12	1039	283	20	11	359.126	704.354	13.8969	0.01973	-5.66347	1.0672e-27	9.04521e-24	V7BJD1	593691047	Uncharacterized protein	PHAVU_006G011900g	Phaseolus vulgaris (Kidney bean) (French bean)	-	-	-	-	pvu:PHAVU_006G011900g;	-	-
TRINITY_DN89534_c3_g1_i13	56	1	3	0	15.6974	30.1429	1.25191	0.0415323	-4.58962	0.000222829	0.0374839	UPI0005402C44	731439589	uncharacterized protein LOC104878589	LOC104878589	Vitis vinifera (Grape)	-	-	-	-	-	-	-
TRINITY_DN89534_c3_g1_i14	65	8	0	0	19.3699	38.7399	0	0	#NAME?	2.76672e-07	0.000100278	-	-	-	-	-	-	-	-	-	-	-	-
TRINITY_DN89534_c3_g1_i15	40	0	3	0	11.1953	21.1388	1.25191	0.0592233	-4.07769	0.00321383	0.32798	UPI0005402C44	731439589	uncharacterized protein LOC104878589	LOC104878589	Vitis vinifera (Grape)	-	-	-	-	-	-	-
TRINITY_DN89594_c2_g1_i1	11	18	0	1	8.09696	15.6893	0.504623	0.0321635	-4.95843	0.00415366	0.398545	-	-	-	-	-	-	-	-	-	-	-	-
TRINITY_DN89525_c2_g1_i2	14	24	108	118	62.5904	20.5667	104.614	5.08657	2.34669	0.000128915	0.0233622	A0A151TBG4;	1012353203	RING-H2 finger protein ATL1O	-	Cajanus cajan (Pigeon pea) (Cajanus indicus).	GO:0016021,	-	-	GO:0016021,integral component of membrane;	-	-	-
TRINITY_DN89525_c4_g1_i3	9	11	65	57	33.3399	10.7916	55.8882	5.17884	2.37263	0.00187333	0.21501	A0A0B2QW35	734383181	Cellulose synthase-like protein E1 (EC 2.4.1.12)	glysoja_028130	Glycine soja (Wild soybean)	GO:0016021; GO:0016760; GO:0030244; GO:0071555	cellulose synthase (UDP-forming) activity [GO:0016760]	cellulose biosynthetic process [GO:0030244]; cell wall organization [GO:0071555]	integral component of membrane [GO:0016021]	-	-	-
TRINITY_DN89517_c0_g1_i1	10	6	350	4	78.3255	8.57673	148.074	17.2646	4.10975	6.48372e-11	4.43724e-08	W9SL82	703069111	Ribulose bisphosphate carboxylase large chain	L484_000836	Morus notabilis	GO:0000287; GO:0015977; GO:0016984	magnesium ion binding [GO:0000287]; ribulose-bisphosphate carboxylase activity [GO:0016984]	carbon fixation [GO:0015977]	-	-	-	-
TRINITY_DN89517_c1_g1_i8	78	86	1158	38	295.409	88.4065	502.412	5.68297	2.50664	3.08393e-09	1.62842e-06	A0A0J8BHP9	870765728	Uncharacterized protein (Fragment)	BVRB_037930	Beta vulgaris subsp. vulgaris	-	-	-	-	-	-	-
TRINITY_DN89597_c2_g5_i8	85	74	2	6	44.692	85.5217	3.86234	0.0451621	-4.46874	1.04384e-08	5.02974e-06	UPI0007AF310D	1021565610	bifunctional 3-dehydroquinate dehydratase/shikimate dehydrogenase, chloroplastic-like isoform X2	LOC107616730	Arachis ipaensis (Wild peanut)	-	-	-	-	-	-	-
TRINITY_DN89597_c2_g3_i12	4	24	58	85	41.1893	15.282	67.0965	4.39054	2.1344	0.0023187	0.254548	UPI0007AF310D	1021565610	bifunctional 3-dehydroquinate dehydratase/shikimate dehydrogenase, chloroplastic-like isoform X2	LOC107616730	Arachis ipaensis (Wild peanut)	-	-	-	-	-	-	-
TRINITY_DN89569_c2_g1_i13	0	2	22	23	10.9422	1.09735	20.787	18.9429	4.24359	0.00314334	0.322545	K7MBG3	356558189	Sucrose synthase (EC 2.4.1.13)	LOC100788717 GLYMA_15G151000	Glycine max (Soybean) (Glycine hispida)	GO:0001666; GO:0005829; GO:0005982; GO:0005985; GO:0009505; GO:0010431; GO:0016020; GO:0016157	sucrose synthase activity [GO:0016157]	response to hypoxia [GO:0001666]; seed maturation [GO:0010431]; starch metabolic process [GO:0005982]; sucrose metabolic process [GO:0005985]	cytosol [GO:0005829]; membrane [GO:0016020]; plant-type cell wall [GO:0009505]	gmx:100788717;	K00695;	Metabolic pathways ; Starch and sucrose metabolism ;
TRINITY_DN89569_c2_g1_i20	0	4	20	26	11.8305	2.1947	21.4662	9.78097	3.28998	0.00967194	0.729587	A0A0R0G1M8	947062826	Sucrose synthase (EC 2.4.1.13)	GLYMA_15G151000	Glycine max (Soybean) (Glycine hispida)	GO:0001666; GO:0005829; GO:0005982; GO:0005985; GO:0009505; GO:0010431; GO:0016020; GO:0016157	sucrose synthase activity [GO:0016157]	response to hypoxia [GO:0001666]; seed maturation [GO:0010431]; starch metabolic process [GO:0005982]; sucrose metabolic process [GO:0005985]	cytosol [GO:0005829]; membrane [GO:0016020]; plant-type cell wall [GO:0009505]	-	-	-
TRINITY_DN89569_c2_g1_i24	4	2	38	18	14.076	3.21122	24.9407	7.76673	2.95731	0.00893123	0.689768	A0A151SKF0;	1012344040	Sucrose synthase	-	Cajanus cajan (Pigeon pea) (Cajanus indicus).	GO:0016157,GO:0005985,	GO:0016157,sucrose synthase activity;	GO:0005985,sucrose metabolic process;	-	-	-	-
TRINITY_DN89569_c2_g1_i27	2	1	27	19	11.2303	1.60561	20.855	12.9888	3.6992	0.00593387	0.514637	A0A151SKF0;	1012344040	Sucrose synthase	-	Cajanus cajan (Pigeon pea) (Cajanus indicus).	GO:0016157,GO:0005985,	GO:0016157,sucrose synthase activity;	GO:0005985,sucrose metabolic process;	-	-	-	-
TRINITY_DN89565_c3_g2_i2	23	29	143	166	85.754	28.0663	143.442	5.11081	2.35355	2.77389e-05	0.00613726	I1M5B4	356550430	Uncharacterized protein	LOC100783003 GLYMA_13G349300	Glycine max (Soybean) (Glycine hispida)	GO:0004553; GO:0005975	hydrolase activity, hydrolyzing O-glycosyl compounds [GO:0004553]	carbohydrate metabolic process [GO:0005975]	-	gmx:100783003;	K01193;	Metabolic pathways ; Galactose metabolism ; Starch and sucrose metabolism ;
TRINITY_DN89565_c3_g1_i2	34	34	233	170	109.82	36.6229	183.017	4.99735	2.32116	8.2844e-06	0.00211786	A0A1S2XET2	502081348	beta-fructofuranosidase, cell wall isozyme-like	LOC101513089	Cicer arietinum (Chickpea) (Garbanzo)	GO:0004553; GO:0005975	hydrolase activity, hydrolyzing O-glycosyl compounds [GO:0004553]	carbohydrate metabolic process [GO:0005975]	-	cam:101513089;	K01193;	Metabolic pathways ; Galactose metabolism ; Starch and sucrose metabolism ;
TRINITY_DN89537_c2_g3_i1	3381	82465	11312	4442	26997.6	47033.1	6962.06	0.148025	-2.75609	0.0092909	0.707463	A0A0R0GR39	947068875	Uncharacterized protein	GLYMA_13G013900 GLYMA_13G014200 GLYMA_13G019900	Glycine max (Soybean) (Glycine hispida)	-	-	-	-	-	-	-
TRINITY_DN89537_c2_g2_i2	4637	66120	8413	2974	21870.2	38728.8	5011.51	0.1294	-2.95009	0.00216816	0.240991	A0A0R0GR39	947068875	Uncharacterized protein	GLYMA_13G013900 GLYMA_13G014200 GLYMA_13G019900	Glycine max (Soybean) (Glycine hispida)	-	-	-	-	-	-	-
TRINITY_DN89537_c2_g2_i3	12637	2377	677	161	4173.11	7982.46	363.758	0.0455696	-4.45578	5.03421e-15	6.32719e-12	-	-	-	-	-	-	-	-	-	-	-	-
TRINITY_DN89537_c2_g2_i4	104	1	0	0	27.7547	55.5095	0	0	#NAME?	1.22518e-09	6.91094e-07	-	-	-	-	-	-	-	-	-	-	-	-
TRINITY_DN89537_c2_g2_i6	2506	5756	1571	523	2701	4482.51	919.5	0.20513	-2.28539	2.06789e-06	0.000616357	A0A0R0GR39	947068875	Uncharacterized protein	GLYMA_13G013900 GLYMA_13G014200 GLYMA_13G019900	Glycine max (Soybean) (Glycine hispida)	-	-	-	-	-	-	-
TRINITY_DN89537_c2_g2_i9	8	288	3	0	81.7489	162.246	1.25191	0.00771611	-7.01791	1.72392e-17	3.131e-14	UPI000511990A	694380941	uncharacterized protein LOC103956333	LOC103956333	Pyrus x bretschneideri (Chinese white pear)	-	-	-	-	-	-	-
TRINITY_DN89537_c2_g2_i11	2315	22084	2345	866	7377.95	13340.3	1415.58	0.106113	-3.23633	3.51009e-07	0.000123827	A0A072TTW7	922327155	Uncharacterized protein	25480053 MTR_0055s0130	Medicago truncatula (Barrel medic) (Medicago tribuloides)	-	-	-	-	mtr:MTR_0055s0130;	-	-
TRINITY_DN89537_c2_g2_i12	93	8	25	1	32.2371	53.537	10.9372	0.204292	-2.2913	0.00367728	0.363276	A0A0S3TEJ7	965674236	Uncharacterized protein (Fragment)	Vigan.UMG125500 Vigan.UMG154600 VIGAN_UM125500 VIGAN_UM154600	Vigna angularis var. angularis	-	-	-	-	-	-	-
TRINITY_DN34108_c0_g1_i1	20	44	3	0	17.9815	34.711	1.25191	0.0360665	-4.7932	6.79123e-05	0.0133542	-	-	-	-	-	-	-	-	-	-	-	-
TRINITY_DN71573_c0_g1_i1	51	2	0	0	14.0246	28.0493	0	0	#NAME?	1.08805e-05	0.0027001	-	-	-	-	-	-	-	-	-	-	-	-
TRINITY_DN80877_c0_g1_i1	12	10	68	70	37.7643	11.8284	63.7002	5.38537	2.42905	0.000938328	0.123627	UPI000549EBC8	734329855	Cytochrome P450 716B2;Cytochrome P450 716B2	glysoja_010854;glysoja_010854	Glycine soja (Wild soybean)	-	-	-	-	-	-	-
TRINITY_DN80877_c0_g1_i3	8	8	76	72	38.3325	8.61714	68.0478	7.8968	2.98127	7.6653e-05	0.0148782	I1K4B9	571455932	Uncharacterized protein	LOC100782971 GLYMA_05G170400	Glycine max (Soybean) (Glycine hispida)	GO:0004497; GO:0005506; GO:0007275; GO:0010268; GO:0016125; GO:0016132; GO:0016705; GO:0020037	heme binding [GO:0020037]; iron ion binding [GO:0005506]; monooxygenase activity [GO:0004497]; oxidoreductase activity, acting on paired donors, with incorporation or reduction of molecular oxygen [GO:0016705]	brassinosteroid biosynthetic process [GO:0016132]; brassinosteroid homeostasis [GO:0010268]; multicellular organism development [GO:0007275]; sterol metabolic process [GO:0016125]	-	gmx:100782971;	K20667;	-
TRINITY_DN80881_c0_g2_i1	0	0	14	24	8.97659	0	17.9532	Inf	Inf	0.000824273	0.111076	A0A151QVC0;	1012321818	LRR receptor-like serine/threonine-protein kinase GSO2	-	Cajanus cajan (Pigeon pea) (Cajanus indicus).	GO:0016021,GO:0005524,GO:0004672,	GO:0005524,ATP binding; GO:0004672,protein kinase activity;	-	GO:0016021,integral component of membrane;	-	-	-
TRINITY_DN80872_c0_g1_i1	9	10	42	64	30.0328	10.243	49.8226	4.86408	2.28217	0.00447506	0.421312	I1MF21	356555520	Uncharacterized protein	LOC100803352 GLYMA_15G092900	Glycine max (Soybean) (Glycine hispida)	GO:0016021	-	-	integral component of membrane [GO:0016021]	gmx:100803352;	-	-
TRINITY_DN92977_c1_g1_i1	16	17	225	5	57.0995	17.783	96.4161	5.42182	2.43878	5.59999e-05	0.0112664	-	-	-	-	-	-	-	-	-	-	-	-
TRINITY_DN92977_c1_g1_i5	39	183	61	2	73.7411	121.018	26.4647	0.218685	-2.19308	0.000312218	0.0496233	A0A166GEI3;	1021051087	Uncharacterized protein	-	Daucus carota subsp. sativus.	-	-	-	-	-	-	-
TRINITY_DN92977_c1_g1_i8	2	2	55	0	12.553	2.15429	22.9516	10.6539	3.41331	0.00460161	0.428467	A0A166GEI3;	1021051087	Uncharacterized protein	-	Daucus carota subsp. sativus.	-	-	-	-	-	-	-
TRINITY_DN92977_c1_g1_i14	1	4	259	2	55.9068	2.72316	109.091	40.0602	5.3241	1.08939e-11	8.41351e-09	-	-	-	-	-	-	-	-	-	-	-	-
TRINITY_DN92977_c2_g1_i8	2	70	9	1	21.8622	39.4641	4.26034	0.107955	-3.2115	0.0010296	0.133308	A0A0J8BG93	870755475	Uncharacterized protein (Fragment)	BVRB_042430	Beta vulgaris subsp. vulgaris	-	-	-	-	-	-	-
TRINITY_DN92977_c3_g2_i2	2	0	43	0	9.50047	1.05694	17.944	16.9773	4.08554	0.00547706	0.487594	A0A0J8B0I3	870812097	Uncharacterized protein	BVRB_031790	Beta vulgaris subsp. vulgaris	-	-	-	-	-	-	-
TRINITY_DN92989_c3_g2_i1	4123	4111	935	279	2482.72	4434.48	530.967	0.119736	-3.06207	2.72598e-10	1.70981e-07	Q6R9A5	94502665	Uncharacterized protein orf111-b	orf111-b	Zea mays (Maize)	GO:0005739	-	-	mitochondrion [GO:0005739]	-	-	-
TRINITY_DN92989_c3_g4_i1	230	84	24	6	90.3397	167.637	13.043	0.0778052	-3.68399	7.95955e-10	4.60774e-07	G9JLS0	372450289	NADH-ubiquinone oxidoreductase chain 1 (EC 1.6.5.3)	nad1 LojaMp036	Lotus japonicus (Lotus corniculatus var. japonicus)	GO:0005739; GO:0005886; GO:0008137; GO:0016021	NADH dehydrogenase (ubiquinone) activity [GO:0008137]	-	integral component of membrane [GO:0016021]; mitochondrion [GO:0005739]; plasma membrane [GO:0005886]	-	-	-
TRINITY_DN92989_c3_g3_i2	291	99	72	39	128.915	208.103	49.7261	0.238949	-2.06523	3.40226e-05	0.00729795	A0A0R0JKI5	947106626	Uncharacterized protein	GLYMA_06G224900	Glycine max (Soybean) (Glycine hispida)	-	-	-	-	-	-	-
TRINITY_DN92989_c3_g8_i5	553	1873	506	161	806.154	1319.91	292.399	0.22153	-2.17443	3.44069e-07	0.000121508	G9JLR9	372450288	Cytochrome c oxidase subunit 1 (EC 1.9.3.1)	cox1 LojaMp001	Lotus japonicus (Lotus corniculatus var. japonicus)	GO:0004129; GO:0005506; GO:0005507; GO:0005743; GO:0005886; GO:0006119; GO:0009060; GO:0016021; GO:0020037; GO:0022900; GO:0045277	copper ion binding [GO:0005507]; cytochrome-c oxidase activity [GO:0004129]; heme binding [GO:0020037]; iron ion binding [GO:0005506]	aerobic respiration [GO:0009060]; electron transport chain [GO:0022900]; oxidative phosphorylation [GO:0006119]	integral component of membrane [GO:0016021]; mitochondrial inner membrane [GO:0005743]; plasma membrane [GO:0005886]; respiratory chain complex IV [GO:0045277]	-	-	-
TRINITY_DN92982_c3_g2_i3	30	10	2	0	11.0877	21.3408	0.834604	0.0391084	-4.67638	0.00150803	0.181198	-	-	-	-	-	-	-	-	-	-	-	-
TRINITY_DN92982_c3_g2_i5	218	20	40	0	71.4359	126.18	16.6921	0.132288	-2.91824	2.46525e-06	0.000718265	R4ITT6	442803115	Uncharacterized protein	-	Vicia faba (Broad bean) (Faba vulgaris)	GO:0005739	-	-	mitochondrion [GO:0005739]	-	-	-
TRINITY_DN92982_c3_g2_i7	200	18	22	6	63.8892	115.57	12.2084	0.105636	-3.24282	4.26685e-07	0.000148464	R4ITT6	442803115	Uncharacterized protein	-	Vicia faba (Broad bean) (Faba vulgaris)	GO:0005739	-	-	mitochondrion [GO:0005739]	-	-	-
TRINITY_DN92982_c3_g4_i1	478	38	24	12	144.764	273.458	16.0707	0.0587686	-4.08881	5.03369e-14	5.62122e-11	A0A0L9TTL4	920689863	Uncharacterized protein	LR48_Vigan01g340200	Phaseolus angularis (Azuki bean) (Vigna angularis)	-	-	-	-	-	-	-
TRINITY_DN92982_c3_g2_i9	288	27	28	7	91.1151	167.013	15.2168	0.0911114	-3.45622	4.07478e-09	2.10455e-06	R4ITT6	442803115	Uncharacterized protein	-	Vicia faba (Broad bean) (Faba vulgaris)	GO:0005739	-	-	mitochondrion [GO:0005739]	-	-	-
TRINITY_DN92982_c3_g1_i2	3760	3333	1530	489	2350.5	3815.77	885.233	0.231993	-2.10785	6.06584e-06	0.00161829	Q0ZJ13	91983999	ATP synthase subunit beta, chloroplastic (EC 3.6.3.14) (ATP synthase F1 sector subunit beta) (F-ATPase subunit beta)	atpB	Vitis vinifera (Grape)	GO:0005524; GO:0009535; GO:0015986; GO:0045261; GO:0046933	ATP binding [GO:0005524]; proton-transporting ATP synthase activity, rotational mechanism [GO:0046933]	ATP synthesis coupled proton transport [GO:0015986]	chloroplast thylakoid membrane [GO:0009535]; proton-transporting ATP synthase complex, catalytic core F(1) [GO:0045261]	vvi:4025008;	K02112;	Metabolic pathways ; Oxidative phosphorylation ; Photosynthesis ;
TRINITY_DN92982_c3_g5_i1	279	346	76	19	189.293	337.284	41.3028	0.122457	-3.02965	7.05469e-10	4.11274e-07	A0A0D4BP99	766947555	Ribulose-1,5-bisphosphate carboxylase/oxygenase large subunit (Fragment)	rbcL	Vitis sp. BOP010263	GO:0000287; GO:0009507; GO:0015977; GO:0016984	magnesium ion binding [GO:0000287]; ribulose-bisphosphate carboxylase activity [GO:0016984]	carbon fixation [GO:0015977]	chloroplast [GO:0009507]	-	-	-
TRINITY_DN92900_c3_g1_i1	0	13	52	32	22.4902	7.13276	37.8476	5.30617	2.40767	0.00631224	0.540125	A0A151RJL7;	1012331288	Copia protein	-	Cajanus cajan (Pigeon pea) (Cajanus indicus).	-	-	-	-	-	-	-
TRINITY_DN92900_c4_g8_i1	79	100	438	466	257.275	96.6164	417.933	4.32569	2.11293	1.7288e-06	0.000522352	A0A151RJL7;	1012331288	Copia protein	-	Cajanus cajan (Pigeon pea) (Cajanus indicus).	-	-	-	-	-	-	-
TRINITY_DN92944_c3_g2_i6	1353	1119	325	88	754.507	1328.98	180.03	0.135464	-2.88402	2.83513e-11	2.05967e-08	A0A0Q3MTN8	944221267	Uncharacterized protein (Fragment)	SETIT_020843mg	Setaria italica (Foxtail millet) (Panicum italicum)	-	-	-	-	-	-	-
TRINITY_DN92944_c3_g2_i7	12136	4092	1640	349	4759.58	8658.67	860.489	0.0993788	-3.33092	2.97899e-09	1.58058e-06	-	-	-	-	-	-	-	-	-	-	-	-
TRINITY_DN92944_c3_g3_i1	34216	15777	3891	1298	14508.6	26738.5	2278.72	0.0852225	-3.55262	1.25391e-05	0.00306568	W9SE34	703130995	Uncharacterized protein	L484_018823	Morus notabilis	-	-	-	-	-	-	-
TRINITY_DN92944_c3_g3_i2	84	15	4	2	27.65	52.6215	2.67845	0.0509004	-4.29618	4.62059e-06	0.00127589	V7CP58	593792004	Uncharacterized protein	PHAVU_002G203700g	Phaseolus vulgaris (Kidney bean) (French bean)	-	-	-	-	pvu:PHAVU_002G203700g;	-	-
TRINITY_DN92944_c3_g1_i3	22285	5550	1224	415	7771.14	14822.1	720.196	0.0485894	-4.36321	7.87098e-11	5.30968e-08	A0A151R6X4;	1012326506	Uncharacterized protein	-	Cajanus cajan (Pigeon pea) (Cajanus indicus).	GO:0016021,	-	-	GO:0016021,integral component of membrane;	-	-	-
TRINITY_DN92944_c3_g1_i4	78484	26441	6987	2364	30046.2	55983.9	4108.62	0.0733894	-3.76829	0.00107276	0.137922	A0A151R6X4;	1012326506	Uncharacterized protein	-	Cajanus cajan (Pigeon pea) (Cajanus indicus).	GO:0016021,	-	-	GO:0016021,integral component of membrane;	-	-	-
TRINITY_DN92956_c4_g1_i5	7	2	65	60	31.0993	4.79663	57.402	11.9672	3.58101	2.98376e-05	0.0065058	-	-	-	-	-	-	-	-	-	-	-	-
TRINITY_DN92956_c5_g1_i2	66	8	11	1	22.1817	39.2684	5.09495	0.129747	-2.94623	0.00175835	0.204511	-	-	-	-	-	-	-	-	-	-	-	-
TRINITY_DN92956_c5_g1_i4	86	3	20	0	27.7202	47.0944	8.34604	0.17722	-2.49639	0.00316299	0.323992	-	-	-	-	-	-	-	-	-	-	-	-
TRINITY_DN92956_c5_g1_i8	116	8	16	4	37.1936	65.6918	8.69533	0.132365	-2.9174	0.000117591	0.0216303	-	-	-	-	-	-	-	-	-	-	-	-
TRINITY_DN92956_c5_g1_i9	121	7	10	2	36.4839	67.7855	5.18227	0.076451	-3.70932	4.17966e-06	0.00116393	-	-	-	-	-	-	-	-	-	-	-	-
TRINITY_DN92956_c5_g1_i11	48	0	2	2	13.6052	25.3665	1.84385	0.0726883	-3.78213	0.00172781	0.201598	-	-	-	-	-	-	-	-	-	-	-	-
TRINITY_DN92956_c5_g1_i13	124	2	9	3	35.9486	66.6275	5.26959	0.0790903	-3.66036	5.21395e-06	0.001415	-	-	-	-	-	-	-	-	-	-	-	-
TRINITY_DN92956_c5_g1_i17	159	7	21	0	48.3153	87.8673	8.76335	0.0997339	-3.32577	3.43941e-06	0.000976178	-	-	-	-	-	-	-	-	-	-	-	-
TRINITY_DN92956_c5_g1_i18	81	1	8	2	23.8512	43.3547	4.34766	0.100281	-3.31788	0.000340552	0.0532998	-	-	-	-	-	-	-	-	-	-	-	-
TRINITY_DN92956_c5_g1_i23	40	2	3	1	11.9963	22.2361	1.75653	0.0789944	-3.6621	0.0042357	0.404304	-	-	-	-	-	-	-	-	-	-	-	-
TRINITY_DN92937_c1_g2_i1	1809	1056	9882	8299	4923.52	1535.4	8311.65	5.41334	2.43652	5.71457e-06	0.00153823	B8Y3I5;	218157747	Coat protein	-	Carica papaya (Papaya).	GO:0019028,	-	-	GO:0019028,viral capsid;	-	-	-
TRINITY_DN92937_c1_g3_i1	360	275	2505	1883	1168.34	341.134	1995.55	5.84974	2.54837	2.09477e-09	1.14262e-06	-	-	-	-	-	-	-	-	-	-	-	-
TRINITY_DN92937_c1_g2_i2	7513	5856	57432	47797	27634.7	7183.42	48086	6.69402	2.74287	0.00857399	0.671593	B8Y3I5;	218157747	Coat protein	-	Carica papaya (Papaya).	GO:0019028,	-	-	GO:0019028,viral capsid;	-	-	-
TRINITY_DN92937_c1_g2_i3	1083	553	5420	4567	2721.07	875.749	4566.39	5.21427	2.38247	4.33298e-07	0.000150606	B8Y3I5;	218157747	Coat protein	-	Carica papaya (Papaya).	GO:0019028,	-	-	GO:0019028,viral capsid;	-	-	-
TRINITY_DN92937_c1_g4_i1	3538	1823	17160	15588	8948.46	2869.96	15027	5.23596	2.38845	0.000198477	0.0339578	B8Y3I5;	218157747	Coat protein	-	Carica papaya (Papaya).	GO:0019028,	-	-	GO:0019028,viral capsid;	-	-	-
TRINITY_DN92937_c1_g3_i2	6346	6402	63487	50391	29394	6866.27	51921.7	7.56185	2.91874	0.00706041	0.584769	-	-	-	-	-	-	-	-	-	-	-	-
TRINITY_DN92932_c1_g1_i1	6	2	50	60	27.7053	4.26816	51.1425	11.9823	3.58284	7.24113e-05	0.0140963	I1L3F5	955339082	Uncharacterized protein	LOC100793321 GLYMA_09G148200	Glycine max (Soybean) (Glycine hispida)	-	-	-	-	gmx:106794425;	-	-
TRINITY_DN92967_c3_g6_i1	142	67	25	1	61.3705	111.804	10.9372	0.0978248	-3.35366	4.50207e-07	0.000155665	A0A151RNA8;	1012332556	Uncharacterized protein ORF91	-	Cajanus cajan (Pigeon pea) (Cajanus indicus).	-	-	-	-	-	-	-
TRINITY_DN92959_c1_g1_i1	18	16	90	78	47.6045	18.2912	76.9178	4.20517	2.07217	0.00168047	0.197266	-	-	-	-	-	-	-	-	-	-	-	-
TRINITY_DN92959_c1_g1_i3	6	2	26	37	16.8945	4.26816	29.5209	6.91654	2.79005	0.00826488	0.652639	A0A151QVW6;	1012321998	Copia protein	-	Cajanus cajan (Pigeon pea) (Cajanus indicus).	-	-	-	-	-	-	-
TRINITY_DN92959_c1_g1_i5	0	0	18	10	6.27883	0	12.5577	Inf	Inf	0.00555652	0.49136	A0A151QVW6;	1012321998	Copia protein	-	Cajanus cajan (Pigeon pea) (Cajanus indicus).	-	-	-	-	-	-	-
TRINITY_DN92959_c1_g1_i10	6	1	65	89	37.8778	3.71949	72.0361	19.3672	4.27554	4.42064e-07	0.000153009	A0A151QVW6;	1012321998	Copia protein	-	Cajanus cajan (Pigeon pea) (Cajanus indicus).	-	-	-	-	-	-	-
TRINITY_DN92959_c2_g3_i1	8	0	65	45	27.0302	4.22775	49.8327	11.787	3.55913	8.31723e-05	0.015974	A0A151RJ01;	1012331070	Retrovirus-related Pol polyprotein from transposon TNT 1-94	-	Cajanus cajan (Pigeon pea) (Cajanus indicus).	GO:0003676,GO:0015074,	GO:0003676,nucleic acid binding;	GO:0015074,DNA integration;	-	-	-	-
TRINITY_DN92968_c2_g2_i3	20	7	0	1	7.45736	14.4101	0.504623	0.0350187	-4.83573	0.00632318	0.540641	A0A0K9Q7A6	902074713	Uncharacterized protein (Fragment)	SOVF_212770	Spinacia oleracea (Spinach)	-	-	-	-	-	-	-
TRINITY_DN92968_c5_g1_i6	11	14	102	31	35.8514	13.4946	58.2081	4.31344	2.10884	0.00304444	0.315071	A0A0J8AZ36	870826216	Uncharacterized protein	BVRB_025610	Beta vulgaris subsp. vulgaris	-	-	-	-	-	-	-
TRINITY_DN92968_c5_g1_i12	6968	5119	1603	461	3696.3	6491.03	901.567	0.138894	-2.84794	4.14068e-08	1.77063e-05	R4ITV4	442803155	Uncharacterized protein	-	Vicia faba (Broad bean) (Faba vulgaris)	GO:0005739	-	-	mitochondrion [GO:0005739]	-	-	-
TRINITY_DN92968_c5_g1_i14	80	78	1492	4	354.854	85.0741	624.633	7.34223	2.87622	1.1453e-11	8.78368e-09	A0A166GEI3;	1021051087	Uncharacterized protein	-	Daucus carota subsp. sativus.	-	-	-	-	-	-	-
TRINITY_DN92923_c4_g3_i3	5	10	78	9	22.6101	8.12908	37.0912	4.56277	2.18991	0.00961835	0.727204	A0A151SN17;	1012344983	Uncharacterized protein	-	Cajanus cajan (Pigeon pea) (Cajanus indicus).	GO:0003676,GO:0008270,	GO:0003676,nucleic acid binding; GO:0008270,zinc ion binding;	-	-	-	-	-
TRINITY_DN92915_c3_g3_i1	140	4	0	1	38.3425	76.1804	0.504623	0.00662406	-7.23807	3.02108e-11	2.18515e-08	-	-	-	-	-	-	-	-	-	-	-	-
TRINITY_DN92915_c3_g1_i7	1022	2858	454	174	1192.73	2108.21	277.26	0.131515	-2.92671	3.70343e-11	2.63261e-08	Q01366; A4GG87; A8W830;	112030956	Photosystem II protein D1	psbA	Phaseolus vulgaris (Kidney bean) (French bean).	GO:0009535,GO:0016021,GO:0009523,GO:0016168,GO:0045156,GO:0046872,GO:0016491,GO:0009772,GO:0018298,GO:0009635,	GO:0016168,chlorophyll binding; GO:0045156,electron transporter, transferring electrons within the cyclic electron transport pathway of photosynthesis activity; GO:0046872,metal ion binding; GO:0016491,oxidoreductase activity;	GO:0009772,photosynthetic electron transport in photosystem II; GO:0018298,protein-chromophore linkage; GO:0009635,response to herbicide;	GO:0009535,chloroplast thylakoid membrane; GO:0016021,integral component of membrane; GO:0009523,photosystem II;	pvu:PhvuCp04;	K02703;	-
TRINITY_DN92915_c3_g2_i3	165	496	108	29	209.521	359.34	59.7027	0.166146	-2.58948	5.24663e-08	2.19806e-05	-	-	-	-	-	-	-	-	-	-	-	-
TRINITY_DN92915_c3_g1_i19	1535	902	262	105	734.211	1306.1	162.319	0.124277	-3.00837	3.33893e-12	2.81235e-09	D9IP89;	300390518	Maturase K {ECO:0000256|HAMAP-Rule:MF_01390, ECO:0000256|SAAS:SAAS00390960};	matK	Medicago littoralis.	GO:0009507,GO:0003723,GO:0006397,GO:0008380,GO:0008033,	GO:0003723,RNA binding;	GO:0006397,mRNA processing; GO:0008380,RNA splicing; GO:0008033,tRNA processing;	GO:0009507,chloroplast;	-	-	-
TRINITY_DN92915_c3_g1_i23	1375	635	221	109	611.14	1075.05	147.228	0.136949	-2.86829	2.02583e-11	1.50819e-08	Q8MCP6;	27805540	Maturase K	matK	Medicago truncatula (Barrel medic) (Medicago tribuloides).	GO:0009507,GO:0003723,GO:0006397,GO:0008033,	GO:0003723,RNA binding;	GO:0006397,mRNA processing; GO:0008033,tRNA processing;	GO:0009507,chloroplast;	-	-	-
TRINITY_DN92915_c3_g2_i4	265	602	159	58	282.983	470.346	95.6192	0.203295	-2.29835	2.92198e-07	0.000105213	A0A068L8H0	663060354	Photosystem II protein D1 (PSII D1 protein) (EC 1.10.3.9) (Photosystem II Q(B) protein)	psbA RadishC_p001	Raphanus sativus (Radish)	GO:0005506; GO:0009523; GO:0009535; GO:0009635; GO:0009772; GO:0016021; GO:0016168; GO:0016682; GO:0018298; GO:0045156	chlorophyll binding [GO:0016168]; electron transporter, transferring electrons within the cyclic electron transport pathway of photosynthesis activity [GO:0045156]; iron ion binding [GO:0005506]; oxidoreductase activity, acting on diphenols and related substances as donors, oxygen as acceptor [GO:0016682]	photosynthetic electron transport in photosystem II [GO:0009772]; protein-chromophore linkage [GO:0018298]; response to herbicide [GO:0009635]	chloroplast thylakoid membrane [GO:0009535]; integral component of membrane [GO:0016021]; photosystem II [GO:0009523]	-	-	-
TRINITY_DN92915_c3_g2_i5	400	529	104	54	286.143	501.636	70.6491	0.140837	-2.8279	4.0001e-10	2.45311e-07	A0A068L8H0	663060354	Photosystem II protein D1 (PSII D1 protein) (EC 1.10.3.9) (Photosystem II Q(B) protein)	psbA RadishC_p001	Raphanus sativus (Radish)	GO:0005506; GO:0009523; GO:0009535; GO:0009635; GO:0009772; GO:0016021; GO:0016168; GO:0016682; GO:0018298; GO:0045156	chlorophyll binding [GO:0016168]; electron transporter, transferring electrons within the cyclic electron transport pathway of photosynthesis activity [GO:0045156]; iron ion binding [GO:0005506]; oxidoreductase activity, acting on diphenols and related substances as donors, oxygen as acceptor [GO:0016682]	photosynthetic electron transport in photosystem II [GO:0009772]; protein-chromophore linkage [GO:0018298]; response to herbicide [GO:0009635]	chloroplast thylakoid membrane [GO:0009535]; integral component of membrane [GO:0016021]; photosystem II [GO:0009523]	-	-	-
TRINITY_DN92999_c6_g1_i1	996	1099	6874	8295	4091.87	1129.35	7054.38	6.24642	2.64303	3.63071e-07	0.000127945	A0A1S2XQR4	502106726	vicilin-like	LOC101515515	Cicer arietinum (Chickpea) (Garbanzo)	GO:0045735	nutrient reservoir activity [GO:0045735]	-	-	cam:101515515;	-	-
TRINITY_DN92999_c6_g2_i3	1631	1738	12448	14411	7141.11	1815.53	12466.7	6.86671	2.77962	4.54847e-06	0.0012571	Q0MUU5;	111278867	Beta-conglycinin alpha'-subunit	-	Glycine max (Soybean) (Glycine hispida).	GO:0045735,	GO:0045735,nutrient reservoir activity;	-	-	-	-	-
TRINITY_DN92960_c6_g2_i14	691	463	125	45	347.039	619.208	74.8708	0.120914	-3.04795	1.06436e-11	8.27817e-09	G9JLU7	372450316	ATPase subunit 8	atp8 LojaMp032	Lotus japonicus (Lotus corniculatus var. japonicus)	GO:0005739; GO:0016021; GO:0016820	hydrolase activity, acting on acid anhydrides, catalyzing transmembrane movement of substances [GO:0016820]	-	integral component of membrane [GO:0016021]; mitochondrion [GO:0005739]	-	-	-
TRINITY_DN92960_c6_g2_i24	330	325	128	37	212.4	352.714	72.0857	0.204375	-2.29071	9.08032e-07	0.000291974	G9JLU7	372450316	ATPase subunit 8	atp8 LojaMp032	Lotus japonicus (Lotus corniculatus var. japonicus)	GO:0005739; GO:0016021; GO:0016820	hydrolase activity, acting on acid anhydrides, catalyzing transmembrane movement of substances [GO:0016820]	-	integral component of membrane [GO:0016021]; mitochondrion [GO:0005739]	-	-	-
TRINITY_DN92919_c2_g5_i1	25	33	321	24	88.6915	31.318	146.065	4.66393	2.22155	2.41886e-05	0.00548014	-	-	-	-	-	-	-	-	-	-	-	-
TRINITY_DN92919_c3_g1_i7	39	54	482	18	130.231	50.2387	210.223	4.18448	2.06505	1.22072e-05	0.00298894	A0A0J7YQQ7	870771264	Uncharacterized protein	BVRB_035640	Beta vulgaris subsp. vulgaris	-	-	-	-	-	-	-
TRINITY_DN92919_c4_g1_i3	6	5	94	4	23.5795	5.91418	41.2449	6.97389	2.80196	0.00127622	0.158651	-	-	-	-	-	-	-	-	-	-	-	-
TRINITY_DN92914_c0_g6_i1	149	16	0	5	45.0219	87.5207	2.52312	0.0288288	-5.11635	4.22889e-10	2.58145e-07	-	-	-	-	-	-	-	-	-	-	-	-
TRINITY_DN92914_c0_g7_i1	75	442	94	36	169.771	282.149	57.3928	0.203413	-2.29751	2.37007e-06	0.000695142	-	-	-	-	-	-	-	-	-	-	-	-
TRINITY_DN92914_c0_g2_i4	566	337	111	46	276.775	484.017	69.5332	0.143659	-2.79928	6.74882e-10	3.96e-07	UPI0007C165AB	1027106667	LOW QUALITY PROTEIN: uncharacterized protein LOC107881344	LOC107881344	Prunus mume (Japanese apricot) (Armeniaca mume)	-	-	-	-	-	-	-
TRINITY_DN92914_c0_g2_i5	134	191	54	27	105.885	175.612	36.1591	0.205904	-2.27996	1.81767e-05	0.00424662	UPI0002210A10	413954178	;hypothetical protein;NADH dehydrogenase 1A;;NADH dehydrogenase 1A;;;	;ZEAMMB73_415054;ZEAMMB73_Zm00001d046083;;ZEAMMB73_Zm00001d046083;;;	Zea mays (Maize); Zea mays subsp. mays (maize)	-	-	-	-	-	-	-
TRINITY_DN92914_c0_g2_i6	48	63	14	14	36.42	59.933	12.907	0.215356	-2.2152	0.00220636	0.244489	R4IUT9	442803194	Uncharacterized protein	-	Vicia faba (Broad bean) (Faba vulgaris)	GO:0005739	-	-	mitochondrion [GO:0005739]	-	-	-
TRINITY_DN92914_c0_g3_i4	422	411	105	29	253.485	448.519	58.4508	0.13032	-2.93987	2.79699e-10	1.74113e-07	-	-	-	-	-	-	-	-	-	-	-	-
TRINITY_DN92943_c1_g3_i1	477	81	59	35	169.402	296.522	42.2826	0.142595	-2.81	7.08795e-09	3.49168e-06	G7L7R5	357515783	Cytochrome b6-F complex subunit 5	11409637 MTR_8g045220	Medicago truncatula (Barrel medic) (Medicago tribuloides)	GO:0003676; GO:0009512; GO:0016021	nucleic acid binding [GO:0003676]	-	cytochrome b6f complex [GO:0009512]; integral component of membrane [GO:0016021]	mtr:MTR_8g045220;	-	-
TRINITY_DN92943_c1_g4_i1	6180	911	447	113	2004.67	3765.78	243.556	0.0646762	-3.95062	3.97226e-16	5.68409e-13	B5LMN7	197294125	Cytochrome f	petA CiarC_p032	Cicer arietinum (Chickpea) (Garbanzo)	GO:0005506; GO:0009055; GO:0009535; GO:0015979; GO:0020037; GO:0031361; GO:0055114	electron carrier activity [GO:0009055]; heme binding [GO:0020037]; iron ion binding [GO:0005506]	oxidation-reduction process [GO:0055114]; photosynthesis [GO:0015979]	chloroplast thylakoid membrane [GO:0009535]; integral component of thylakoid membrane [GO:0031361]	cam:6797477;	K02634;	Metabolic pathways ; Photosynthesis ;
TRINITY_DN92943_c1_g1_i7	348	33	47	2	111.318	202.013	20.6224	0.102085	-3.29216	3.89956e-09	2.02037e-06	-	-	-	-	-	-	-	-	-	-	-	-
TRINITY_DN92985_c0_g1_i1	174	0	7	2	47.942	91.9536	3.93036	0.0427429	-4.54817	4.61305e-09	2.35678e-06	R9ZT85	526176376	Protein TIC 214 (Translocon at the inner envelope membrane of chloroplasts 214)	ycf1 TIC214	Glycine syndetika	GO:0009706; GO:0015031; GO:0016021	-	protein transport [GO:0015031]	chloroplast inner membrane [GO:0009706]; integral component of membrane [GO:0016021]	-	-	-
TRINITY_DN92985_c0_g1_i2	50	3	2	2	14.9567	28.0695	1.84385	0.0656888	-3.92821	0.000815727	0.110056	R9ZUW0	526176282	Protein TIC 214 (Translocon at the inner envelope membrane of chloroplasts 214)	ycf1 TIC214	Glycine falcata	GO:0009706; GO:0015031; GO:0016021	-	protein transport [GO:0015031]	chloroplast inner membrane [GO:0009706]; integral component of membrane [GO:0016021]	-	-	-
TRINITY_DN92985_c3_g1_i1	223	8	6	1	62.6232	122.238	3.00844	0.0246113	-5.34454	2.12971e-12	1.83805e-09	-	-	-	-	-	-	-	-	-	-	-	-
TRINITY_DN92985_c5_g1_i2	10244	1276	1003	149	3303.74	6113.75	493.743	0.0807595	-3.63022	4.05539e-12	3.3681e-09	-	-	-	-	-	-	-	-	-	-	-	-
TRINITY_DN92985_c5_g1_i3	1221	15	8	2	328.919	653.491	4.34766	0.00665298	-7.23178	3.81243e-34	7.87621e-30	A0A075VT18	667751901	Uncharacterized protein	orf115d	Capsicum annuum (Bell pepper)	GO:0005739	-	-	mitochondrion [GO:0005739]	-	-	-
TRINITY_DN92985_c5_g2_i1	968	139	31	7	302.146	587.824	16.4687	0.0280164	-5.15758	1.30432e-23	6.63296e-20	A0A0K9Q7A6	902074713	Uncharacterized protein (Fragment)	SOVF_212770	Spinacia oleracea (Spinach)	-	-	-	-	-	-	-
TRINITY_DN92985_c5_g3_i1	871	629	166	49	449.706	805.412	93.9987	0.116709	-3.09902	2.28212e-12	1.95428e-09	-	-	-	-	-	-	-	-	-	-	-	-
TRINITY_DN92985_c5_g4_i2	659	25	34	4	189.092	361.978	16.2068	0.0447728	-4.48123	4.13445e-17	6.97264e-14	G7KTU5	357502805	Proton-translocating NADH-quinone oxidoreductase, protein	11440801 MTR_7g021740	Medicago truncatula (Barrel medic) (Medicago tribuloides)	GO:0008137; GO:0016021; GO:0042773	NADH dehydrogenase (ubiquinone) activity [GO:0008137]	ATP synthesis coupled electron transport [GO:0042773]	integral component of membrane [GO:0016021]	mtr:MTR_7g021740;	K05577;	Metabolic pathways ; Oxidative phosphorylation ;
TRINITY_DN92985_c5_g1_i12	9498	1464	1056	196	3181.12	5822.66	539.577	0.0926685	-3.43178	2.55334e-11	1.87557e-08	-	-	-	-	-	-	-	-	-	-	-	-
TRINITY_DN92985_c5_g5_i1	115088	12245	2871	895	34594.3	67539	1649.71	0.0244261	-5.35543	6.16536e-05	0.0122326	A0A075VX86	675895250	Uncharacterized protein	orf132a KY47_p108	Capsicum annuum (Bell pepper)	GO:0005739	-	-	mitochondrion [GO:0005739]	cann:19989051;	-	-
TRINITY_DN92971_c3_g4_i2	12	4	68	33	26.7827	8.53632	45.0291	5.275	2.39917	0.00370133	0.364779	-	-	-	-	-	-	-	-	-	-	-	-
TRINITY_DN92971_c3_g2_i5	15	30	159	119	75.3942	24.3873	126.401	5.18308	2.37381	3.6688e-05	0.00779382	UPI0003DED294	571447687	uncharacterized protein LOC102669077	LOC102669077	Glycine max (Soybean) (Glycine hispida)	-	-	-	-	-	-	-
TRINITY_DN92904_c0_g1_i1	18	4	0	0	5.85357	11.7071	0	0	#NAME?	0.00563748	0.495075	-	-	-	-	-	-	-	-	-	-	-	-
TRINITY_DN92904_c6_g5_i1	15	6	0	0	5.60954	11.2191	0	0	#NAME?	0.00700534	0.581723	-	-	-	-	-	-	-	-	-	-	-	-
TRINITY_DN92950_c2_g1_i1	0	3	73	0	16.0545	1.64602	30.4631	18.5071	4.21001	0.000294902	0.0472743	-	-	-	-	-	-	-	-	-	-	-	-
TRINITY_DN92950_c2_g2_i1	0	3	85	2	19.063	1.64602	36.4799	22.1625	4.47005	5.50526e-05	0.0111191	-	-	-	-	-	-	-	-	-	-	-	-
TRINITY_DN92950_c3_g1_i5	9	250	18	20	79.7643	141.925	17.6039	0.124037	-3.01116	3.25417e-07	0.000116288	A0A0J8AWR0	870807846	Uncharacterized protein (Fragment)	BVRB_033130	Beta vulgaris subsp. vulgaris	-	-	-	-	-	-	-
TRINITY_DN92950_c4_g1_i1	3	0	83	2	18.6154	1.58541	35.6453	22.4834	4.49079	7.02647e-05	0.0137513	-	-	-	-	-	-	-	-	-	-	-	-
TRINITY_DN92950_c4_g4_i1	39	35	418	13	110.403	39.8139	180.992	4.54596	2.18459	1.03722e-05	0.0025856	-	-	-	-	-	-	-	-	-	-	-	-
TRINITY_DN92950_c4_g1_i2	4	42	1	0	12.7877	25.1582	0.417302	0.0165871	-5.91379	0.000176741	0.0306354	-	-	-	-	-	-	-	-	-	-	-	-
TRINITY_DN92950_c5_g1_i1	0	0	208	8	45.4179	0	90.8358	Inf	Inf	1.7609e-13	1.78001e-10	-	-	-	-	-	-	-	-	-	-	-	-
TRINITY_DN92950_c6_g1_i1	28	169	1803	13	433.239	107.523	758.956	7.05854	2.81937	8.90932e-12	7.01183e-09	W1PRB5	548852485	Uncharacterized protein	AMTR_s00028p00129850	Amborella trichopoda	-	-	-	-	-	-	-
TRINITY_DN92950_c6_g1_i2	0	0	26	0	5.42493	0	10.8499	Inf	Inf	0.00952687	0.721774	W1PRB5	548852485	Uncharacterized protein	AMTR_s00028p00129850	Amborella trichopoda	-	-	-	-	-	-	-
TRINITY_DN92950_c6_g2_i1	0	0	97	2	20.7438	0	41.4876	Inf	Inf	1.92076e-07	7.20413e-05	-	-	-	-	-	-	-	-	-	-	-	-
TRINITY_DN92950_c6_g1_i4	4	58	1167	0	260.464	33.937	486.992	14.3499	3.84297	2.00541e-16	3.02688e-13	C6TNB9;	255647905	Uncharacterized protein	-	Glycine max (Soybean) (Glycine hispida).	-	-	-	-	-	-	-
TRINITY_DN92950_c6_g3_i1	18	77	747	4	182.752	51.7603	313.743	6.06146	2.59967	1.06058e-08	5.09554e-06	A0A0J8BHP9	870765728	Uncharacterized protein (Fragment)	BVRB_037930	Beta vulgaris subsp. vulgaris	-	-	-	-	-	-	-
TRINITY_DN92930_c3_g5_i1	47	6	3	2	15.1956	28.1301	2.26115	0.080382	-3.63698	0.00145103	0.175885	-	-	-	-	-	-	-	-	-	-	-	-
TRINITY_DN92947_c3_g1_i2	3	9	155	90	58.3107	6.52347	110.098	16.8772	4.077	5.69503e-09	2.84794e-06	-	-	-	-	-	-	-	-	-	-	-	-
TRINITY_DN92994_c4_g1_i6	4019	842	734	230	1504.13	2585.9	422.363	0.163333	-2.61411	3.55424e-09	1.85016e-06	R9ZSC7	520850615	DNA-directed RNA polymerase subunit alpha (PEP) (EC 2.7.7.6) (Plastid-encoded RNA polymerase subunit alpha) (RNA polymerase subunit alpha)	rpoA	Glycine tomentella (Woolly glycine) (Glycine tomentosa)	GO:0003677; GO:0003899; GO:0006351; GO:0009507; GO:0046983	DNA binding [GO:0003677]; DNA-directed 5'-3' RNA polymerase activity [GO:0003899]; protein dimerization activity [GO:0046983]	transcription, DNA-templated [GO:0006351]	chloroplast [GO:0009507]	-	-	-
TRINITY_DN92994_c4_g2_i3	367	262	69	32	191.321	337.701	44.9418	0.133082	-2.90962	1.55798e-09	8.64073e-07	UPI000787D64B	1012240492	uncharacterized protein LOC107466285	LOC107466285	Arachis duranensis (Wild peanut)	-	-	-	-	-	-	-
TRINITY_DN92994_c4_g4_i1	927	65	38	26	277.266	525.555	28.9777	0.0551373	-4.18083	5.46538e-18	1.0883e-14	-	-	-	-	-	-	-	-	-	-	-	-
TRINITY_DN92994_c4_g2_i4	2573	948	495	95	1067.2	1879.89	254.504	0.135382	-2.88489	4.98082e-11	3.47343e-08	Q09ME7;	114329685	Cytochrome b6	petB	Citrus sinensis (Sweet orange) (Citrus aurantium var. sinensis).	GO:0009535,GO:0016021,GO:0045158,GO:0020037,GO:0005506,GO:0016491,GO:0015979,GO:0022904,	GO:0045158,electron transporter, transferring electrons within cytochrome b6/f complex of photosystem II activity; GO:0020037,heme binding; GO:0005506,iron ion binding; GO:0016491,oxidoreductase activity;	GO:0015979,photosynthesis; GO:0022904,respiratory electron transport chain;	GO:0009535,chloroplast thylakoid membrane; GO:0016021,integral component of membrane;	cit:4271129;	K02635;	Metabolic pathways ; Photosynthesis ;
TRINITY_DN92994_c4_g1_i9	716	432	136	87	358.033	615.411	100.655	0.163558	-2.61213	1.68742e-09	9.31179e-07	-	-	-	-	-	-	-	-	-	-	-	-
TRINITY_DN92994_c4_g3_i6	2625	318	212	70	842.751	1561.71	123.792	0.0792668	-3.65714	2.13891e-16	3.19916e-13	Q0ZIY1	91984029	50S ribosomal protein L16, chloroplastic	rpl16	Vitis vinifera (Grape)	GO:0003735; GO:0006412; GO:0009507; GO:0019843; GO:0022625	rRNA binding [GO:0019843]; structural constituent of ribosome [GO:0003735]	translation [GO:0006412]	chloroplast [GO:0009507]; cytosolic large ribosomal subunit [GO:0022625]	vvi:4025020;vvi:7498629;	K02878;	Ribosome ;
TRINITY_DN92976_c0_g7_i1	222	68	47	13	90.4016	154.63	26.1733	0.169264	-2.56265	5.11753e-06	0.00139226	-	-	-	-	-	-	-	-	-	-	-	-
TRINITY_DN92976_c1_g1_i2	434	31	28	6	130.538	246.364	14.7122	0.0597172	-4.06571	3.59919e-13	3.49915e-10	A0A0L9VM19	920716002	Uncharacterized protein	LR48_Vigan10g198200	Phaseolus angularis (Azuki bean) (Vigna angularis)	-	-	-	-	-	-	-
TRINITY_DN92976_c1_g4_i1	805	193	127	74	310.826	531.312	90.3395	0.170031	-2.55613	5.2514e-09	2.6461e-06	A0A0R0G5A8	947064176	Uncharacterized protein	GLYMA_15G238800	Glycine max (Soybean) (Glycine hispida)	GO:0009512; GO:0009522; GO:0009535; GO:0015979; GO:0016021	-	photosynthesis [GO:0015979]	chloroplast thylakoid membrane [GO:0009535]; cytochrome b6f complex [GO:0009512]; integral component of membrane [GO:0016021]; photosystem I [GO:0009522]	-	-	-
TRINITY_DN92933_c2_g1_i2	213	0	11	4	59.5864	112.564	6.60882	0.0587117	-4.09021	3.55244e-09	1.85016e-06	A0A0J8AWR0	870807846	Uncharacterized protein (Fragment)	BVRB_033130	Beta vulgaris subsp. vulgaris	-	-	-	-	-	-	-
TRINITY_DN92933_c3_g1_i1	22531	9181	2349	697	9138.14	16944.3	1331.97	0.0786084	-3.66917	9.77478e-08	3.88814e-05	A0A0J8CFQ3	870859394	Uncharacterized protein	BVRB_5g113470	Beta vulgaris subsp. vulgaris	-	-	-	-	-	-	-
TRINITY_DN92933_c3_g1_i3	3256	651	159	42	1082.71	2077.88	87.5452	0.0421319	-4.56894	3.49868e-22	1.52169e-18	A0A072UJ16	922367103	Signal anchor, putative	25494413 MTR_4g451295	Medicago truncatula (Barrel medic) (Medicago tribuloides)	-	-	-	-	mtr:MTR_4g451295;	-	-
TRINITY_DN92933_c5_g2_i1	4	64	2	2	19.5364	37.229	1.84385	0.0495273	-4.33563	7.73422e-05	0.014968	-	-	-	-	-	-	-	-	-	-	-	-
TRINITY_DN92933_c5_g3_i1	26	4	0	0	7.96745	15.9349	0	0	#NAME?	0.000973003	0.127427	-	-	-	-	-	-	-	-	-	-	-	-
TRINITY_DN92933_c5_g2_i2	3	81	6	0	24.2659	46.028	2.50381	0.0543976	-4.20031	3.11272e-05	0.00676466	-	-	-	-	-	-	-	-	-	-	-	-
TRINITY_DN92933_c5_g1_i2	44	66	17	2	33.7842	59.4651	8.10338	0.136271	-2.87545	0.000320089	0.0506393	-	-	-	-	-	-	-	-	-	-	-	-
TRINITY_DN92933_c5_g1_i4	8	78	21	2	28.3985	47.0243	9.77259	0.20782	-2.26659	0.00719435	0.591852	-	-	-	-	-	-	-	-	-	-	-	-
TRINITY_DN92939_c0_g2_i1	4	3	62	4	15.8256	3.7599	27.8912	7.41808	2.89105	0.00554815	0.49136	A0A0J8BG93	870755475	Uncharacterized protein (Fragment)	BVRB_042430	Beta vulgaris subsp. vulgaris	-	-	-	-	-	-	-
TRINITY_DN92939_c1_g1_i25	0	2	2	40	11.0584	1.09735	21.0195	19.1548	4.25964	0.00378477	0.370682	W9SL82	703069111	Ribulose bisphosphate carboxylase large chain	L484_000836	Morus notabilis	GO:0000287; GO:0015977; GO:0016984	magnesium ion binding [GO:0000287]; ribulose-bisphosphate carboxylase activity [GO:0016984]	carbon fixation [GO:0015977]	-	-	-	-
TRINITY_DN92939_c1_g1_i26	1	4	246	35	61.5207	2.72316	120.318	44.1832	5.46543	1.53308e-12	1.35496e-09	W9SL82	703069111	Ribulose bisphosphate carboxylase large chain	L484_000836	Morus notabilis	GO:0000287; GO:0015977; GO:0016984	magnesium ion binding [GO:0000287]; ribulose-bisphosphate carboxylase activity [GO:0016984]	carbon fixation [GO:0015977]	-	-	-	-
TRINITY_DN92939_c1_g1_i29	0	0	61	34	21.3063	0	42.6126	Inf	Inf	1.96135e-07	7.33398e-05	W9SL82	703069111	Ribulose bisphosphate carboxylase large chain	L484_000836	Morus notabilis	GO:0000287; GO:0015977; GO:0016984	magnesium ion binding [GO:0000287]; ribulose-bisphosphate carboxylase activity [GO:0016984]	carbon fixation [GO:0015977]	-	-	-	-
TRINITY_DN92939_c1_g1_i32	0	2	20	97	29.1959	1.09735	57.2945	52.2118	5.7063	1.64474e-07	6.32173e-05	W9SL82	703069111	Ribulose bisphosphate carboxylase large chain	L484_000836	Morus notabilis	GO:0000287; GO:0015977; GO:0016984	magnesium ion binding [GO:0000287]; ribulose-bisphosphate carboxylase activity [GO:0016984]	carbon fixation [GO:0015977]	-	-	-	-
TRINITY_DN92939_c1_g1_i33	0	0	17	8	5.56556	0	11.1311	Inf	Inf	0.00965931	0.728967	W9SL82	703069111	Ribulose bisphosphate carboxylase large chain	L484_000836	Morus notabilis	GO:0000287; GO:0015977; GO:0016984	magnesium ion binding [GO:0000287]; ribulose-bisphosphate carboxylase activity [GO:0016984]	carbon fixation [GO:0015977]	-	-	-	-
TRINITY_DN92939_c1_g1_i50	4	2	42	22	15.9198	3.21122	28.6284	8.9151	3.15625	0.00377852	0.37051	W9SL82	703069111	Ribulose bisphosphate carboxylase large chain	L484_000836	Morus notabilis	GO:0000287; GO:0015977; GO:0016984	magnesium ion binding [GO:0000287]; ribulose-bisphosphate carboxylase activity [GO:0016984]	carbon fixation [GO:0015977]	-	-	-	-
TRINITY_DN92939_c2_g1_i1	63	4	14	0	20.6652	35.4883	5.84223	0.164624	-2.60275	0.00667221	0.563632	S8DAJ4	527209922	Uncharacterized protein (Fragment)	M569_00248	Genlisea aurea	-	-	-	-	-	-	-
TRINITY_DN92940_c2_g1_i2	27	0	0	0	7.13433	14.2687	0	0	#NAME?	0.00188791	0.216083	-	-	-	-	-	-	-	-	-	-	-	-
TRINITY_DN92940_c5_g1_i3	70	0	5	8	21.5582	36.9928	6.12349	0.165532	-2.59482	0.00360335	0.35779	-	-	-	-	-	-	-	-	-	-	-	-
TRINITY_DN92921_c0_g1_i9	61	4	14	0	20.1368	34.4313	5.84223	0.169678	-2.55913	0.00821671	0.650078	A0A0R0G3N8	955371647	DNA polymerase (EC 2.7.7.7)	GLYMA_15G187700	Glycine max (Soybean) (Glycine hispida)	GO:0000166; GO:0003677; GO:0003887; GO:0006260; GO:0008408	3'-5' exonuclease activity [GO:0008408]; DNA binding [GO:0003677]; DNA-directed DNA polymerase activity [GO:0003887]; nucleotide binding [GO:0000166]	DNA replication [GO:0006260]	-	gmx:100781614;	-	-
TRINITY_DN92921_c0_g1_i11	1525	3507	764	312	1603.19	2730.11	476.261	0.174447	-2.51914	1.79156e-08	8.29496e-06	A0A0R0EEG8	955395705	Uncharacterized protein	GLYMA_U040800	Glycine max (Soybean) (Glycine hispida)	GO:0003677; GO:0003899; GO:0006351	DNA binding [GO:0003677]; DNA-directed 5'-3' RNA polymerase activity [GO:0003899]	transcription, DNA-templated [GO:0006351]	-	gmx:106797980;	K10908;	-
TRINITY_DN92992_c6_g1_i1	18	5	149	3	37.9739	12.2558	63.6919	5.19687	2.37764	0.000659624	0.0921937	A0A0J8ASV6	870805415	Uncharacterized protein (Fragment)	BVRB_033440	Beta vulgaris subsp. vulgaris	-	-	-	-	-	-	-
TRINITY_DN92992_c7_g2_i7	118	63	1271	66	330.311	96.9258	563.696	5.81575	2.53996	1.54618e-09	8.60419e-07	-	-	-	-	-	-	-	-	-	-	-	-
TRINITY_DN92992_c9_g1_i11	23	24	225	18	64.1496	25.323	102.976	4.06651	2.02379	0.000379686	0.0581579	A0A0J8ASV6	870805415	Uncharacterized protein (Fragment)	BVRB_033440	Beta vulgaris subsp. vulgaris	-	-	-	-	-	-	-
TRINITY_DN92987_c2_g4_i1	2147	1307	526	271	1104	1851.74	356.254	0.192389	-2.3779	2.32175e-08	1.05275e-05	-	-	-	-	-	-	-	-	-	-	-	-
TRINITY_DN92987_c2_g5_i1	113	7	10	2	34.37	63.5577	5.18227	0.0815364	-3.61641	1.01117e-05	0.00252639	-	-	-	-	-	-	-	-	-	-	-	-
TRINITY_DN92987_c2_g5_i4	81	5	2	1	23.4443	45.5494	1.33923	0.0294017	-5.08796	2.53128e-06	0.000735247	-	-	-	-	-	-	-	-	-	-	-	-
TRINITY_DN92987_c2_g5_i7	603	59	46	10	187.64	351.039	24.2421	0.0690583	-3.85604	4.68392e-14	5.24836e-11	G9IB64	359422263	30S ribosomal protein S4, chloroplastic	rps4 SIC0476 ylt_23	Sesamum indicum (Oriental sesame) (Sesamum orientale)	GO:0003735; GO:0006412; GO:0009507; GO:0015935; GO:0019843	rRNA binding [GO:0019843]; structural constituent of ribosome [GO:0003735]	translation [GO:0006412]	chloroplast [GO:0009507]; small ribosomal subunit [GO:0015935]	sind:11452408;	K02986;	Ribosome ;
TRINITY_DN92987_c2_g5_i8	434	36	103	14	149.577	249.108	50.0468	0.200904	-2.31542	3.32709e-06	0.000946443	G9IB64	359422263	30S ribosomal protein S4, chloroplastic	rps4 SIC0476 ylt_23	Sesamum indicum (Oriental sesame) (Sesamum orientale)	GO:0003735; GO:0006412; GO:0009507; GO:0015935; GO:0019843	rRNA binding [GO:0019843]; structural constituent of ribosome [GO:0003735]	translation [GO:0006412]	chloroplast [GO:0009507]; small ribosomal subunit [GO:0015935]	sind:11452408;	K02986;	Ribosome ;
TRINITY_DN92987_c2_g1_i5	2608	402	427	75	907.425	1598.81	216.035	0.135122	-2.88767	3.17463e-11	2.2912e-08	UPI0001596BDB	153012225	NADH dehydrogenase subunit K	ndhK	Medicago truncatula (Barrel medic) (Medicago tribuloides)	-	-	-	-	-	-	-
TRINITY_DN92987_c2_g5_i10	289	24	64	4	97.3108	165.896	28.7258	0.173156	-2.52986	5.62136e-06	0.00151437	N0DKX9	501594922	30S ribosomal protein S4, chloroplastic	rps4	Phaseolus angularis (Azuki bean) (Vigna angularis)	GO:0003735; GO:0006412; GO:0009507; GO:0015935; GO:0019843	rRNA binding [GO:0019843]; structural constituent of ribosome [GO:0003735]	translation [GO:0006412]	chloroplast [GO:0009507]; small ribosomal subunit [GO:0015935]	var:15382738;	K02986;	Ribosome ;
TRINITY_DN92954_c1_g1_i1	150	22	28	3	52.2698	91.3412	13.1983	0.144495	-2.79091	3.41378e-05	0.00731316	-	-	-	-	-	-	-	-	-	-	-	-
TRINITY_DN92954_c2_g2_i1	335	88	64	48	138.125	225.32	50.9292	0.22603	-2.14541	1.08233e-05	0.00269197	M1FIV7	476507708	Uncharacterized protein	orf150 GlmaxMp03	Glycine max (Soybean) (Glycine hispida)	GO:0005739	-	-	mitochondrion [GO:0005739]	gmx:15308560;	-	-
TRINITY_DN92954_c2_g2_i2	334	86	70	31	134.275	223.695	44.8545	0.200516	-2.31821	3.67908e-06	0.00103588	M1FIV7	476507708	Uncharacterized protein	orf150 GlmaxMp03	Glycine max (Soybean) (Glycine hispida)	GO:0005739	-	-	mitochondrion [GO:0005739]	gmx:15308560;	-	-
TRINITY_DN92954_c2_g1_i9	165	271	82	32	143.127	235.888	50.3667	0.21352	-2.22756	8.12335e-06	0.002088	-	-	-	-	-	-	-	-	-	-	-	-
TRINITY_DN92993_c5_g1_i3	1849	1287	472	125	971.664	1683.28	260.044	0.154487	-2.69445	5.03278e-10	3.0192e-07	G9JLU4	372450299	Cytochrome c biogenesis FN	ccmFn LojaMp012 LojaMp028	Lotus japonicus (Lotus corniculatus var. japonicus)	GO:0005739; GO:0015232; GO:0016021; GO:0017004; GO:0020037	heme binding [GO:0020037]; heme transporter activity [GO:0015232]	cytochrome complex assembly [GO:0017004]	integral component of membrane [GO:0016021]; mitochondrion [GO:0005739]	-	-	-
TRINITY_DN86546_c19_g1_i4	749	967	4690	3511	2327.63	926.391	3728.88	4.02517	2.00905	7.76364e-06	0.00200646	A0A0L9UBD5	920696647	Uncharacterized protein	LR48_Vigan04g007000	Phaseolus angularis (Azuki bean) (Vigna angularis)	-	-	-	-	-	-	-
TRINITY_DN86546_c19_g1_i5	127	108	660	584	348.246	126.372	570.119	4.51142	2.17358	3.4355e-07	0.000121455	UPI00078814FA	1012088380	uncharacterized protein LOC107478784	LOC107478784	Arachis duranensis (Wild peanut)	-	-	-	-	-	-	-
TRINITY_DN86541_c0_g2_i1	108	71	488	440	260.854	96.0305	425.678	4.43273	2.1482	1.12888e-06	0.0003564	A0A059BX49	629105228	Uncharacterized protein	EUGRSUZ_F03866	Eucalyptus grandis (Flooded gum)	-	-	-	-	-	-	-
TRINITY_DN86541_c0_g2_i2	127	113	714	671	382.836	129.116	636.556	4.93012	2.30162	6.33035e-08	2.62217e-05	A0A059BX49	629105228	Uncharacterized protein	EUGRSUZ_F03866	Eucalyptus grandis (Flooded gum)	-	-	-	-	-	-	-
TRINITY_DN86518_c0_g4_i1	8	10	55	49	28.6963	9.71449	47.6781	4.90794	2.29512	0.00441499	0.417799	-	-	-	-	-	-	-	-	-	-	-	-
TRINITY_DN87208_c1_g2_i4	31	32	353	14	94.1562	33.9401	154.372	4.54838	2.18535	2.249e-05	0.00514111	-	-	-	-	-	-	-	-	-	-	-	-
TRINITY_DN87208_c1_g2_i5	14	10	123	14	35.6391	12.8853	58.3929	4.53174	2.18007	0.00208246	0.233562	-	-	-	-	-	-	-	-	-	-	-	-
TRINITY_DN87209_c0_g2_i7	67	64	14	22	43.7332	70.5226	16.9439	0.240263	-2.05732	0.00188274	0.215865	UPI00054A06EE	734348121	Uncharacterized protein;hypothetical protein	glysoja_006152;glysoja_006152	Glycine soja (Wild soybean)	-	-	-	-	-	-	-
TRINITY_DN87294_c2_g1_i1	275	110	1183	1183	648.16	205.683	1090.64	5.30251	2.40668	9.64749e-09	4.66906e-06	-	-	-	-	-	-	-	-	-	-	-	-
TRINITY_DN20134_c0_g1_i1	0	0	32	12	9.70457	0	19.4091	Inf	Inf	0.000399023	0.0606979	UPI00054020F1	731346634	zinc finger MYM-type protein 1-like	LOC104899120	Beta vulgaris subsp. vulgaris	-	-	-	-	-	-	-
TRINITY_DN84165_c0_g2_i1	1018	101	97	30	324.507	593.398	55.617	0.0937264	-3.4154	9.0243e-14	9.65364e-11	-	-	-	-	-	-	-	-	-	-	-	-
TRINITY_DN84199_c1_g1_i1	17	12	2	0	8.20133	15.5681	0.834604	0.05361	-4.22135	0.0097768	0.734814	-	-	-	-	-	-	-	-	-	-	-	-
TRINITY_DN84138_c1_g1_i1	57	8	4	1	18.343	34.5121	2.17383	0.0629875	-3.98879	0.00026437	0.0431969	A0A1S3EKW9	828336133	uncharacterized protein LOC101511211	LOC101511211	Cicer arietinum (Chickpea) (Garbanzo)	GO:0003676; GO:0008270	nucleic acid binding [GO:0003676]; zinc ion binding [GO:0008270]	-	-	cam:101511211;	-	-
TRINITY_DN84106_c0_g2_i2	48	100	6	6	42.8827	80.2339	5.53155	0.0689428	-3.85846	4.11787e-07	0.000143734	UPI00058171F0	747067771	uncharacterized protein LOC105163831	LOC105163831	Sesamum indicum (Oriental sesame) (Sesamum orientale)	-	-	-	-	-	-	-
TRINITY_DN84106_c0_g1_i3	20	31	2	0	14.2064	27.5783	0.834604	0.0302631	-5.0463	0.000228661	0.0382896	G7K8P6	922357530	Lipid transfer protein	11428864 MTR_5g093820	Medicago truncatula (Barrel medic) (Medicago tribuloides)	-	-	-	-	mtr:MTR_5g093820;	-	-
TRINITY_DN84142_c0_g1_i1	140	2	0	0	37.5415	75.083	0	0	#NAME?	4.03759e-12	3.36177e-09	-	-	-	-	-	-	-	-	-	-	-	-
TRINITY_DN84142_c0_g1_i2	1211	22	10	14	331.642	652.047	11.2377	0.0172346	-5.85855	1.29926e-28	1.26314e-24	-	-	-	-	-	-	-	-	-	-	-	-
TRINITY_DN84176_c0_g1_i1	137	10	27	2	45.0817	77.887	12.2764	0.157618	-2.66549	0.000156435	0.0275783	A0A151QUK6;	1012321515	DNA-directed RNA polymerase subunit beta	-	Cajanus cajan (Pigeon pea) (Cajanus indicus).	GO:0003677,GO:0003899,GO:0032549,GO:0006351,	GO:0003677,DNA binding; GO:0003899,DNA-directed 5'-3' RNA polymerase activity; GO:0032549,ribonucleoside binding;	GO:0006351,transcription, DNA-templated;	-	-	-	-
TRINITY_DN92004_c1_g1_i2	52	3	0	2	15.0678	29.1264	1.00925	0.0346505	-4.85098	0.000123606	0.0225485	UPI0007191B2C	955318155	uncharacterized protein LOC106798466	LOC106798466	Glycine max (Soybean) (Glycine hispida)	-	-	-	-	-	-	-
TRINITY_DN92043_c2_g2_i1	34	8	4	0	12.0133	22.3573	1.66921	0.0746604	-3.74351	0.00422301	0.403412	A0A151TJY3	1012356160	Retrotransposable element Tf2 (Fragment)	KK1_013675	Cajanus cajan (Pigeon pea) (Cajanus indicus)	GO:0003676; GO:0015074	nucleic acid binding [GO:0003676]	DNA integration [GO:0015074]	-	-	-	-
TRINITY_DN92045_c4_g3_i2	40	74	327	276	168.737	61.7406	275.734	4.466	2.15898	4.49084e-06	0.00124325	A0A151RJ01;	1012331070	Retrovirus-related Pol polyprotein from transposon TNT 1-94	-	Cajanus cajan (Pigeon pea) (Cajanus indicus).	GO:0003676,GO:0015074,	GO:0003676,nucleic acid binding;	GO:0015074,DNA integration;	-	-	-	-
TRINITY_DN92034_c0_g1_i10	0	0	8	16	5.70619	0	11.4124	Inf	Inf	0.00987082	0.739142	I1L9D9	571482059	Uncharacterized protein	LOC100792642 GLYMA_10G073300	Glycine max (Soybean) (Glycine hispida)	GO:0000245; GO:0008270; GO:0016579; GO:0036459	thiol-dependent ubiquitinyl hydrolase activity [GO:0036459]; zinc ion binding [GO:0008270]	protein deubiquitination [GO:0016579]; spliceosomal complex assembly [GO:0000245]	-	gmx:100792642;	K12847;	Spliceosome ;
TRINITY_DN92039_c0_g1_i5	31	14	276	12	72.6474	24.064	121.231	5.03786	2.33281	3.26415e-05	0.00702906	C6TNB9;	255647905	Uncharacterized protein	-	Glycine max (Soybean) (Glycine hispida).	-	-	-	-	-	-	-
TRINITY_DN92022_c1_g1_i4	5	0	36	43	19.682	2.64235	36.7217	13.8974	3.79674	0.000367233	0.0566178	-	-	-	-	-	-	-	-	-	-	-	-
TRINITY_DN92086_c1_g2_i1	79	31	756	74	205.79	58.758	352.823	6.00468	2.58609	1.06234e-08	5.09658e-06	A0A0J8AXV8	870816743	Uncharacterized protein	BVRB_030180	Beta vulgaris subsp. vulgaris	-	-	-	-	-	-	-
TRINITY_DN92086_c1_g4_i2	11	2	102	2	25.2423	6.91051	43.5741	6.30548	2.65661	0.00152352	0.182264	A0A166GEI3;	1021051087	Uncharacterized protein	-	Daucus carota subsp. sativus.	-	-	-	-	-	-	-
TRINITY_DN92086_c1_g7_i1	1	0	37	0	7.98432	0.528469	15.4402	29.2168	4.86873	0.00533797	0.478174	-	-	-	-	-	-	-	-	-	-	-	-
TRINITY_DN92073_c5_g5_i3	22	12	142	103	64.7217	18.2104	111.233	6.10821	2.61075	2.05442e-05	0.00473892	K7MTI4	947050700	Uncharacterized protein	LOC100816231 GLYMA_18G200500	Glycine max (Soybean) (Glycine hispida)	GO:0015369; GO:0016021	calcium:proton antiporter activity [GO:0015369]	-	integral component of membrane [GO:0016021]	-	-	-
TRINITY_DN92073_c5_g7_i1	14	15	70	66	39.0725	15.6287	62.5163	4.0001	2.00004	0.00464407	0.431327	-	-	-	-	-	-	-	-	-	-	-	-
TRINITY_DN92073_c5_g7_i2	29	24	152	159	86.0794	28.4938	143.665	5.04198	2.33399	3.09427e-05	0.006729	-	-	-	-	-	-	-	-	-	-	-	-
TRINITY_DN92041_c0_g1_i6	32	291	74	5	104.989	176.575	33.4035	0.189174	-2.40221	1.53919e-05	0.00367614	A0A087FYK2	674228919	Uncharacterized protein (Fragment)	AALP_AAs66511U000100	Arabis alpina (Alpine rock-cress)	-	-	-	-	-	-	-
TRINITY_DN92041_c0_g1_i8	29	1214	50	59	366.027	681.416	50.6379	0.0743127	-3.75025	2.85762e-16	4.21689e-13	UPI000199C554	255081504	;;hypothetical protein	;;MICPUN_84182	Micromonas commoda (strain RCC299 / NOUM17 / CCMP2709) (Picoplanktonic green alga)	-	-	-	-	-	-	-
TRINITY_DN92085_c1_g1_i8	0	0	55	0	11.4758	0	22.9516	Inf	Inf	9.53523e-05	0.0179798	C6TNB9;	255647905	Uncharacterized protein	-	Glycine max (Soybean) (Glycine hispida).	-	-	-	-	-	-	-
TRINITY_DN92085_c2_g2_i1	0	0	38	0	7.92874	0	15.8575	Inf	Inf	0.00127019	0.15802	A0A0J7YLB8	870746635	Uncharacterized protein (Fragment)	BVRB_019710	Beta vulgaris subsp. vulgaris	-	-	-	-	-	-	-
TRINITY_DN92080_c2_g3_i1	0	42	0	0	11.5222	23.0443	0	0	#NAME?	7.80197e-05	0.0150551	-	-	-	-	-	-	-	-	-	-	-	-
TRINITY_DN92080_c2_g5_i3	16	290	19	0	87.7498	167.571	7.92874	0.0473157	-4.40154	1.02721e-11	8.00806e-09	-	-	-	-	-	-	-	-	-	-	-	-
TRINITY_DN92080_c3_g1_i1	9941	1635	409	95	3184.6	6150.59	218.616	0.0355439	-4.81426	1.21745e-18	2.70086e-15	A0A0R0GRT5	947068858	Uncharacterized protein	GLYMA_13G012400	Glycine max (Soybean) (Glycine hispida)	-	-	-	-	-	-	-
TRINITY_DN92099_c1_g1_i3	22	4	0	0	6.91051	13.821	0	0	#NAME?	0.00231727	0.254475	UPI0007639F53	985438490	uncharacterized protein LOC107176071	LOC107176071	Citrus sinensis (Sweet orange) (Citrus aurantium var. sinensis)	-	-	-	-	-	-	-
TRINITY_DN92099_c1_g4_i1	28	0	0	0	7.39857	14.7971	0	0	#NAME?	0.00151784	0.181783	UPI0007639F53	985438490	uncharacterized protein LOC107176071	LOC107176071	Citrus sinensis (Sweet orange) (Citrus aurantium var. sinensis)	-	-	-	-	-	-	-
TRINITY_DN92099_c1_g1_i15	64	2	0	4	18.4689	34.9194	2.01849	0.0578044	-4.11268	0.000116122	0.0213838	UPI0007AF841C	1021486441	uncharacterized protein LOC107627943	LOC107627943	Arachis ipaensis (Wild peanut)	-	-	-	-	-	-	-
TRINITY_DN92053_c2_g1_i2	16	142	30	13	52.7232	86.3672	19.0792	0.220908	-2.17849	0.000859993	0.115136	-	-	-	-	-	-	-	-	-	-	-	-
TRINITY_DN92053_c2_g2_i3	2	2	70	9	17.9535	2.15429	33.7528	15.6677	3.96972	0.000276728	0.0447953	A0A0J8BG93	870755475	Uncharacterized protein (Fragment)	BVRB_042430	Beta vulgaris subsp. vulgaris	-	-	-	-	-	-	-
TRINITY_DN92071_c4_g1_i9	172	125	19	20	88.7511	159.481	18.0212	0.112999	-3.14562	3.81377e-08	1.64789e-05	-	-	-	-	-	-	-	-	-	-	-	-
TRINITY_DN3064_c0_g1_i2	10	20	0	0	8.12908	16.2582	0	0	#NAME?	0.000920143	0.121654	V7AQW0	593264868	Uncharacterized protein	PHAVU_010G061500g	Phaseolus vulgaris (Kidney bean) (French bean)	-	-	-	-	pvu:PHAVU_010G061500g;	-	-
TRINITY_DN60857_c0_g1_i1	0	0	55	26	18.0359	0	36.0718	Inf	Inf	1.50479e-06	0.000463136	-	-	-	-	-	-	-	-	-	-	-	-
TRINITY_DN77868_c0_g1_i1	1	0	20	12	7.46499	0.528469	14.4015	27.2514	4.76826	0.00924667	0.70507	K7M2C8	571501247	Uncharacterized protein	GLYMA_13G278200	Glycine max (Soybean) (Glycine hispida)	-	-	-	-	gmx:102661462;	-	-
TRINITY_DN77819_c0_g2_i2	8	3	41	35	20.3225	5.87377	34.7712	5.91974	2.56553	0.00689768	0.576928	-	-	-	-	-	-	-	-	-	-	-	-
TRINITY_DN60569_c0_g1_i2	146	173	46	40	105.729	172.077	39.3808	0.228856	-2.12749	4.36447e-05	0.00909628	I1JF09;	356500112	Uncharacterized protein {ECO:0000313|EMBL:KRH71275.1, ECO:0000313|EnsemblPlants:GLYMA02G15670.1};	LOC100816211	Glycine max (Soybean) (Glycine hispida).	-	-	-	-	gmx:100816211;	-	-
TRINITY_DN72796_c0_g1_i1	0	0	169	0	35.262	0	70.5241	Inf	Inf	3.34149e-11	2.39075e-08	-	-	-	-	-	-	-	-	-	-	-	-
TRINITY_DN30695_c0_g1_i1	12	20	0	2	9.16218	17.3151	1.00925	0.058287	-4.10068	0.00558894	0.493165	A0A1S3DWV5	828337405	uncharacterized protein LOC101488619	LOC101488619	Cicer arietinum (Chickpea) (Garbanzo)	-	-	-	-	cam:101488619;	-	-
TRINITY_DN78803_c0_g1_i1	0	0	24	10	7.53074	0	15.0615	Inf	Inf	0.0020211	0.228228	-	-	-	-	-	-	-	-	-	-	-	-
TRINITY_DN78803_c0_g2_i1	24	8	0	0	8.53632	17.0726	0	0	#NAME?	0.00063039	0.0887835	-	-	-	-	-	-	-	-	-	-	-	-
TRINITY_DN85945_c0_g1_i1	17	4	50	56	30.1513	11.1787	49.124	4.39444	2.13568	0.00725366	0.593781	A0A151RJ01;	1012331070	Retrovirus-related Pol polyprotein from transposon TNT 1-94	-	Cajanus cajan (Pigeon pea) (Cajanus indicus).	GO:0003676,GO:0015074,	GO:0003676,nucleic acid binding;	GO:0015074,DNA integration;	-	-	-	-
TRINITY_DN85990_c0_g3_i1	8	22	132	98	60.4178	16.2986	104.537	6.41387	2.68119	1.80239e-05	0.0042164	-	-	-	-	-	-	-	-	-	-	-	-
TRINITY_DN16238_c0_g1_i1	0	36	0	2	10.3808	19.7523	1.00925	0.0510952	-4.29067	0.00273405	0.289454	-	-	-	-	-	-	-	-	-	-	-	-
TRINITY_DN70746_c0_g1_i1	97	133	36	30	77.1983	124.235	30.1616	0.242778	-2.04229	0.000294082	0.0471657	-	-	-	-	-	-	-	-	-	-	-	-
TRINITY_DN68061_c0_g1_i1	2	20	0	0	6.01521	12.0304	0	0	#NAME?	0.0053168	0.476794	A0A1S2Z1Y9	502165361	histone-lysine N-methyltransferase ATXR3-like	LOC101496730	Cicer arietinum (Chickpea) (Garbanzo)	GO:0008168	methyltransferase activity [GO:0008168]	-	-	cam:101496730;	-	-
TRINITY_DN68057_c0_g1_i1	0	4	165	105	62.0175	2.1947	121.84	55.5158	5.79483	6.0151e-13	5.68082e-10	C1KRF8;	229315900	Cytochrome c oxidase subunit 3	cox3	Micromonas commoda (strain RCC299 / NOUM17 / CCMP2709) (Picoplanktonic	GO:0016021,GO:0005739,GO:0004129,GO:0019646,	GO:0004129,cytochrome-c oxidase activity;	GO:0019646,aerobic electron transport chain;	GO:0016021,integral component of membrane; GO:0005739,mitochondrion;	mis:MicpuN_mit22;	K02262;	Metabolic pathways ; Oxidative phosphorylation ;
TRINITY_DN91938_c8_g1_i1	15	11	27	211	65.8525	13.9624	117.743	8.43281	3.07601	2.16381e-06	0.000641477	-	-	-	-	-	-	-	-	-	-	-	-
TRINITY_DN91905_c1_g1_i3	40	1	2	1	11.5133	21.6874	1.33923	0.0617513	-4.01739	0.00271744	0.288084	A0A0K9QFV8	902157633	Uncharacterized protein	SOVF_183600	Spinacia oleracea (Spinach)	-	-	-	-	-	-	-
TRINITY_DN91905_c1_g1_i4	347	8394	1090	196	2671.36	4788.95	553.765	0.115634	-3.11236	4.54996e-10	2.74952e-07	A0A0K9QFV8	902157633	Uncharacterized protein	SOVF_183600	Spinacia oleracea (Spinach)	-	-	-	-	-	-	-
TRINITY_DN91905_c1_g1_i7	90	23	615	12	161.439	60.1817	262.696	4.36505	2.126	3.1892e-06	0.000910681	K7LYH0	947068857	Uncharacterized protein	GLYMA_13G012300	Glycine max (Soybean) (Glycine hispida)	-	-	-	-	-	-	-
TRINITY_DN91905_c1_g1_i12	20	0	0	0	5.28469	10.5694	0	0	#NAME?	0.00897717	0.690252	A0A0K9QFV8	902157633	Uncharacterized protein	SOVF_183600	Spinacia oleracea (Spinach)	-	-	-	-	-	-	-
TRINITY_DN91905_c1_g2_i1	103	655	122	61	247.753	413.814	81.6929	0.197415	-2.3407	2.74412e-07	9.95683e-05	UPI0001A8662E	242068415	Putative uncharacterized protein Sb05g016450;;;hypothetical protein;;;hypothetical protein;;	Sb05g016450;;;Sb05g016450;;;SORBIDRAFT_05g016450;;	Sorghum bicolor (Sorghum) (Sorghum vulgare)	-	-	-	-	-	-	-
TRINITY_DN91905_c1_g1_i17	9	143	17	2	45.66	83.2166	8.10338	0.097377	-3.36027	5.44122e-06	0.00146944	A0A0K9QFV8	902157633	Uncharacterized protein	SOVF_183600	Spinacia oleracea (Spinach)	-	-	-	-	-	-	-
TRINITY_DN91905_c1_g1_i23	122	2	11	1	35.3328	65.5706	5.09495	0.0777017	-3.68591	6.57568e-06	0.00172919	A0A0K9QFV8	902157633	Uncharacterized protein	SOVF_183600	Spinacia oleracea (Spinach)	-	-	-	-	-	-	-
TRINITY_DN91905_c1_g1_i25	4351	3340	645	192	2248.99	4131.94	366.048	0.0885898	-3.49672	5.68283e-13	5.38239e-10	A0A0R0GPA8	947068983	Uncharacterized protein (Fragment)	GLYMA_13G023800	Glycine max (Soybean) (Glycine hispida)	-	-	-	-	-	-	-
TRINITY_DN91916_c0_g2_i17	2	11	38	40	21.5674	7.09235	36.0424	5.08187	2.34536	0.00984678	0.738394	-	-	-	-	-	-	-	-	-	-	-	-
TRINITY_DN91970_c2_g4_i1	1212	2022	669	217	1069.3	1749.92	388.678	0.222112	-2.17064	4.34263e-07	0.000150625	-	-	-	-	-	-	-	-	-	-	-	-
TRINITY_DN91970_c2_g5_i1	0	74	8	0	21.9701	40.6019	3.33842	0.0822233	-3.60431	0.000348644	0.054386	-	-	-	-	-	-	-	-	-	-	-	-
TRINITY_DN91970_c3_g2_i1	68612	6243	1789	510	20344.3	39684.7	1003.91	0.0252972	-5.30488	1.78739e-07	6.79104e-05	A0A151R7F4;	1012326505	Uncharacterized protein	-	Cajanus cajan (Pigeon pea) (Cajanus indicus).	-	-	-	-	-	-	-
TRINITY_DN91970_c3_g2_i4	99745	19080	4886	1401	32963.4	63180.9	2745.92	0.0434612	-4.52413	0.000308678	0.0491532	A0A151R7F4;	1012326505	Uncharacterized protein	-	Cajanus cajan (Pigeon pea) (Cajanus indicus).	-	-	-	-	-	-	-
TRINITY_DN91970_c3_g3_i1	93	791	178	63	294.61	483.149	106.071	0.219541	-2.18744	1.00757e-06	0.000320858	W9SE34	703130995	Uncharacterized protein	L484_018823	Morus notabilis	-	-	-	-	-	-	-
TRINITY_DN91970_c3_g4_i1	221	15	16	8	67.8678	125.022	10.7138	0.0856956	-3.54463	2.66764e-08	1.19483e-05	A0A0J8BHP9	870765728	Uncharacterized protein (Fragment)	BVRB_037930	Beta vulgaris subsp. vulgaris	-	-	-	-	-	-	-
TRINITY_DN91963_c5_g2_i1	0	2	45	4	10.9472	1.09735	20.7971	18.9521	4.24429	0.0024	0.261734	A0A0K9Q7S3	902039000	Uncharacterized protein (Fragment)	SOVF_215730	Spinacia oleracea (Spinach)	-	-	-	-	-	-	-
TRINITY_DN91963_c5_g3_i1	0	0	86	0	17.944	0	35.888	Inf	Inf	1.16051e-06	0.000364643	A0A0J8BHP9	870765728	Uncharacterized protein (Fragment)	BVRB_037930	Beta vulgaris subsp. vulgaris	-	-	-	-	-	-	-
TRINITY_DN91963_c5_g1_i8	156	333	85	35	159.141	265.15	53.1325	0.200387	-2.31914	2.24747e-06	0.000662711	-	-	-	-	-	-	-	-	-	-	-	-
TRINITY_DN91963_c5_g1_i14	0	2	44	2	10.2339	1.09735	19.3705	17.6521	4.14177	0.00361089	0.358001	A0A0J8BHP9	870765728	Uncharacterized protein (Fragment)	BVRB_037930	Beta vulgaris subsp. vulgaris	-	-	-	-	-	-	-
TRINITY_DN91963_c5_g3_i2	3	1	202	0	43.2146	2.13408	84.295	39.4995	5.30376	7.45149e-10	4.3212e-07	A0A0J8BHP9	870765728	Uncharacterized protein (Fragment)	BVRB_037930	Beta vulgaris subsp. vulgaris	-	-	-	-	-	-	-
TRINITY_DN91989_c4_g2_i5	35	137	26	17	56.5466	93.6647	19.4284	0.207425	-2.26934	0.000336218	0.0527463	A0A1S2Y3D9	502124923	cyclin-SDS	LOC101509079	Cicer arietinum (Chickpea) (Garbanzo)	GO:0005634	-	-	nucleus [GO:0005634]	cam:101509079;	K21777;	-
TRINITY_DN91932_c0_g1_i10	61	41	479	45	138.664	54.7322	222.596	4.067	2.02396	1.59779e-05	0.00378601	A0A0J8BG93	870755475	Uncharacterized protein (Fragment)	BVRB_042430	Beta vulgaris subsp. vulgaris	-	-	-	-	-	-	-
TRINITY_DN91932_c1_g2_i5	171	0	3	2	46.3147	90.3682	2.26115	0.0250215	-5.32069	2.16153e-10	1.382e-07	A0A0J7YLB8	870746635	Uncharacterized protein (Fragment)	BVRB_019710	Beta vulgaris subsp. vulgaris	-	-	-	-	-	-	-
TRINITY_DN91932_c1_g2_i9	82	0	0	2	22.1719	43.3345	1.00925	0.0232897	-5.42417	1.57628e-06	0.000482442	A0A0J7YLB8	870746635	Uncharacterized protein (Fragment)	BVRB_019710	Beta vulgaris subsp. vulgaris	-	-	-	-	-	-	-
TRINITY_DN91932_c1_g4_i2	504	0	16	21	141.811	266.348	17.2739	0.0648546	-3.94665	1.37055e-13	1.41574e-10	A0A166GEI3;	1021051087	Uncharacterized protein	-	Daucus carota subsp. sativus.	-	-	-	-	-	-	-
TRINITY_DN91965_c2_g1_i1	132	6	8	4	39.2034	73.05	5.35691	0.0733321	-3.76941	1.38581e-06	0.000429716	-	-	-	-	-	-	-	-	-	-	-	-
TRINITY_DN91941_c2_g1_i8	5	13	98	6	26.8492	9.77511	43.9233	4.49339	2.1678	0.00554731	0.49136	-	-	-	-	-	-	-	-	-	-	-	-
TRINITY_DN91922_c0_g1_i1	129	112	19	12	71.8041	129.624	13.9842	0.107883	-3.21246	1.77505e-07	6.7617e-05	A0A0L9V0C3	920705181	Uncharacterized protein	LR48_Vigan07g211000	Phaseolus angularis (Azuki bean) (Vigna angularis)	-	-	-	-	-	-	-
TRINITY_DN91922_c2_g1_i1	2100	753	163	56	809.608	1522.94	96.2791	0.0632194	-3.98349	1.42324e-18	3.09507e-15	A0A0L9UDJ6	920697603	Uncharacterized protein	LR48_Vigan04g102600	Phaseolus angularis (Azuki bean) (Vigna angularis)	-	-	-	-	-	-	-
TRINITY_DN91922_c4_g1_i4	2517	757	477	117	1001.8	1745.5	258.094	0.147862	-2.75767	2.05207e-10	1.31711e-07	I0YN43	545357410	Uncharacterized protein (Fragment)	COCSUDRAFT_9852 COCSUDRAFT_9853	Coccomyxa subellipsoidea (strain C-169) (Green microalga)	-	-	-	-	csl:COCSUDRAFT_9852;csl:COCSUDRAFT_9853;	-	-
TRINITY_DN91922_c4_g1_i5	634	167	53	13	227.678	426.678	28.6771	0.0672102	-3.89518	3.99947e-15	5.12412e-12	I0YN43	545357410	Uncharacterized protein (Fragment)	COCSUDRAFT_9852 COCSUDRAFT_9853	Coccomyxa subellipsoidea (strain C-169) (Green microalga)	-	-	-	-	csl:COCSUDRAFT_9852;csl:COCSUDRAFT_9853;	-	-
TRINITY_DN91922_c4_g2_i1	177	364	92	40	175.917	293.256	58.5767	0.199746	-2.32376	1.32011e-06	0.000410347	A0A0R0GH50	947068859	Uncharacterized protein	GLYMA_13G012500	Glycine max (Soybean) (Glycine hispida)	-	-	-	-	-	-	-
TRINITY_DN91922_c4_g1_i9	556	419	59	19	278.966	523.723	34.2087	0.0653182	-3.93637	3.40329e-16	4.97767e-13	A0A0R0GHW4	947068924	Uncharacterized protein (Fragment)	GLYMA_13G0180001	Glycine max (Soybean) (Glycine hispida)	-	-	-	-	-	-	-
TRINITY_DN91922_c4_g1_i11	44	33	396	16	107.342	41.3589	173.326	4.19077	2.06722	3.04371e-05	0.00663213	A0A0R0GPA8	947068983	Uncharacterized protein (Fragment)	GLYMA_13G023800	Glycine max (Soybean) (Glycine hispida)	-	-	-	-	-	-	-
TRINITY_DN91922_c7_g1_i1	34	21	3	0	15.371	29.4901	1.25191	0.0424518	-4.55803	0.000291472	0.0467754	A0A0R0GUK0	947068889	Uncharacterized protein	GLYMA_13G015300	Glycine max (Soybean) (Glycine hispida)	-	-	-	-	-	-	-
TRINITY_DN91978_c0_g1_i1	81	0	0	4	22.4122	42.806	2.01849	0.0471544	-4.40646	1.28272e-05	0.00312877	-	-	-	-	-	-	-	-	-	-	-	-
TRINITY_DN91978_c0_g1_i2	60	2	2	0	16.8201	32.8055	0.834604	0.025441	-5.2967	4.00684e-05	0.00844141	-	-	-	-	-	-	-	-	-	-	-	-
TRINITY_DN91978_c0_g1_i4	242	5	6	2	67.073	130.633	3.51306	0.0268926	-5.21665	1.11323e-12	1.01651e-09	-	-	-	-	-	-	-	-	-	-	-	-
TRINITY_DN91978_c0_g1_i9	155	1	30	5	48.7518	82.4614	15.0422	0.182415	-2.45471	0.000269637	0.043884	UPI0005402C44	731439589	uncharacterized protein LOC104878589	LOC104878589	Vitis vinifera (Grape)	-	-	-	-	-	-	-
TRINITY_DN91978_c0_g1_i10	50	1	0	0	13.4861	26.9721	0	0	#NAME?	1.58983e-05	0.00377255	UPI00042B5DA4	590634936	Uncharacterized protein;Uncharacterized protein;;hypothetical protein	TCM_024341;TCM_024341;;TCM_024341	Theobroma cacao (Cacao) (Cocoa)	-	-	-	-	-	-	-
TRINITY_DN91978_c0_g1_i13	63	8	0	0	18.8415	37.6829	0	0	#NAME?	3.952e-07	0.000138382	UPI0005402C44	731439589	uncharacterized protein LOC104878589	LOC104878589	Vitis vinifera (Grape)	-	-	-	-	-	-	-
TRINITY_DN91978_c0_g1_i14	67	6	4	4	21.1936	38.6995	3.6877	0.0952907	-3.39152	0.000427273	0.0644025	A0A072V8U0	922391194	Uncharacterized protein	25486829 MTR_2g059810	Medicago truncatula (Barrel medic) (Medicago tribuloides)	-	-	-	-	mtr:MTR_2g059810;	-	-
TRINITY_DN91978_c0_g1_i18	83	5	2	0	23.7205	46.6063	0.834604	0.0179075	-5.80329	6.20223e-07	0.000207085	UPI00042B5DA4	590634936	Uncharacterized protein;Uncharacterized protein;;hypothetical protein	TCM_024341;TCM_024341;;TCM_024341	Theobroma cacao (Cacao) (Cocoa)	-	-	-	-	-	-	-
TRINITY_DN91978_c0_g1_i20	95	6	4	4	28.5922	53.4966	3.6877	0.0689334	-3.85865	1.24704e-05	0.00305114	UPI0005402C44	731439589	uncharacterized protein LOC104878589	LOC104878589	Vitis vinifera (Grape)	-	-	-	-	-	-	-
TRINITY_DN91978_c0_g1_i21	27	0	0	0	7.13433	14.2687	0	0	#NAME?	0.00188791	0.216083	-	-	-	-	-	-	-	-	-	-	-	-
TRINITY_DN91978_c0_g1_i22	26	6	2	0	8.93342	17.0322	0.834604	0.0490014	-4.35103	0.00588092	0.511426	-	-	-	-	-	-	-	-	-	-	-	-
TRINITY_DN91978_c0_g1_i25	23	0	0	0	6.0774	12.1548	0	0	#NAME?	0.00457535	0.426849	-	-	-	-	-	-	-	-	-	-	-	-
TRINITY_DN91978_c0_g1_i26	75	7	0	0	21.738	43.4759	0	0	#NAME?	5.71633e-08	2.38577e-05	UPI0005402C44	731439589	uncharacterized protein LOC104878589	LOC104878589	Vitis vinifera (Grape)	-	-	-	-	-	-	-
TRINITY_DN91978_c0_g1_i27	34	2	1	0	9.7413	19.0653	0.417302	0.021888	-5.51371	0.00118495	0.149611	UPI0005402C44	731439589	uncharacterized protein LOC104878589	LOC104878589	Vitis vinifera (Grape)	-	-	-	-	-	-	-
TRINITY_DN91978_c0_g1_i28	361	106	16	13	131.087	248.937	13.2369	0.0531739	-4.23314	3.78867e-14	4.31842e-11	UPI0005402C44	731439589	uncharacterized protein LOC104878589	LOC104878589	Vitis vinifera (Grape)	-	-	-	-	-	-	-
TRINITY_DN91978_c0_g1_i29	141	14	13	13	47.0903	82.1956	11.985	0.145811	-2.77783	3.782e-05	0.00800855	V7BJD1	593691047	Uncharacterized protein	PHAVU_006G011900g	Phaseolus vulgaris (Kidney bean) (French bean)	-	-	-	-	pvu:PHAVU_006G011900g;	-	-
TRINITY_DN91978_c0_g1_i30	59	0	2	2	16.5118	31.1797	1.84385	0.0591363	-4.07981	0.000335858	0.0527149	UPI00042B5DA4	590634936	Uncharacterized protein;Uncharacterized protein;;hypothetical protein	TCM_024341;TCM_024341;;TCM_024341	Theobroma cacao (Cacao) (Cocoa)	-	-	-	-	-	-	-
TRINITY_DN91978_c0_g1_i34	42	0	4	0	11.9325	22.1957	1.66921	0.0752041	-3.73304	0.00428392	0.40773	UPI0005402C44	731439589	uncharacterized protein LOC104878589	LOC104878589	Vitis vinifera (Grape)	-	-	-	-	-	-	-
TRINITY_DN91978_c0_g1_i35	35	0	0	0	9.24821	18.4964	0	0	#NAME?	0.000350783	0.054668	UPI0005402C44	731439589	uncharacterized protein LOC104878589	LOC104878589	Vitis vinifera (Grape)	-	-	-	-	-	-	-
TRINITY_DN91978_c0_g1_i36	59	0	2	2	16.5118	31.1797	1.84385	0.0591363	-4.07981	0.000335858	0.0527149	V7BJD1	593691047	Uncharacterized protein	PHAVU_006G011900g	Phaseolus vulgaris (Kidney bean) (French bean)	-	-	-	-	pvu:PHAVU_006G011900g;	-	-
TRINITY_DN91919_c0_g1_i12	48	10	9	0	17.3045	30.8533	3.75572	0.121728	-3.03826	0.00419036	0.401466	A0A0S3SCT7	965603496	Uncharacterized protein	Vigan.06G195000 VIGAN_06195000	Vigna angularis var. angularis	-	-	-	-	-	-	-
TRINITY_DN91955_c2_g2_i1	4	2	26	32	15.1045	3.21122	26.9978	8.40732	3.07165	0.00642735	0.547848	A0A0R0HV67	955348631	Uncharacterized protein	GLYMA_11G238500	Glycine max (Soybean) (Glycine hispida)	GO:0008271; GO:0016021	secondary active sulfate transmembrane transporter activity [GO:0008271]	-	integral component of membrane [GO:0016021]	gmx:100817841;	K17469;	-
TRINITY_DN91973_c1_g1_i1	7	4	44	33	20.4539	5.89398	35.0139	5.94061	2.57061	0.00640132	0.546052	I1KH51	571464677	Uncharacterized protein	LOC100793820 GLYMA_07G033200	Glycine max (Soybean) (Glycine hispida)	-	-	-	-	gmx:100793820;	-	-
TRINITY_DN91987_c1_g1_i5	20	22	4	0	12.1547	22.6402	1.66921	0.0737276	-3.76165	0.00411898	0.395975	UPI00078836DA	1012237905	uncharacterized protein LOC107465676 isoform X1	LOC107465676	Arachis duranensis (Wild peanut)	-	-	-	-	-	-	-
TRINITY_DN91987_c1_g1_i14	20	16	2	2	10.596	19.3482	1.84385	0.0952985	-3.3914	0.00999191	0.74522	UPI00078836DA	1012237905	uncharacterized protein LOC107465676 isoform X1	LOC107465676	Arachis duranensis (Wild peanut)	-	-	-	-	-	-	-
TRINITY_DN91961_c2_g1_i17	35	34	6	6	21.3414	37.1513	5.53155	0.148892	-2.74766	0.00291776	0.304921	-	-	-	-	-	-	-	-	-	-	-	-
TRINITY_DN91923_c0_g2_i3	870	56	19	17	253.501	490.494	16.5073	0.0336545	-4.89306	1.51638e-21	5.8969e-18	-	-	-	-	-	-	-	-	-	-	-	-
TRINITY_DN91994_c0_g1_i4	23	48	8	6	22.4286	38.4911	6.36616	0.165393	-2.59603	0.00411067	0.395357	V7B4J3	593423515	Auxin response factor	PHAVU_008G118400g	Phaseolus vulgaris (Kidney bean) (French bean)	GO:0003677; GO:0005634; GO:0006351; GO:0006355; GO:0009734	DNA binding [GO:0003677]	auxin-activated signaling pathway [GO:0009734]; regulation of transcription, DNA-templated [GO:0006355]; transcription, DNA-templated [GO:0006351]	nucleus [GO:0005634]	pvu:PHAVU_008G118400g;	K14486;	Plant hormone signal transduction ;
TRINITY_DN91994_c0_g6_i2	12	36	507	404	220.767	26.0939	415.44	15.921	3.99286	1.03045e-15	1.39026e-12	A0A151RAZ0;	1012327969	Aldose 1-epimerase	-	Cajanus cajan (Pigeon pea) (Cajanus indicus).	GO:0004034,GO:0030246,GO:0019318,	GO:0004034,aldose 1-epimerase activity; GO:0030246,carbohydrate binding;	GO:0019318,hexose metabolic process;	-	-	-	-
TRINITY_DN59969_c0_g1_i1	14	14	0	0	7.54	15.08	0	0	#NAME?	0.00144276	0.175203	-	-	-	-	-	-	-	-	-	-	-	-
TRINITY_DN86637_c0_g2_i4	2	0	24	14	9.06846	1.05694	17.08	16.1599	4.01434	0.0087578	0.681118	-	-	-	-	-	-	-	-	-	-	-	-
TRINITY_DN86602_c0_g3_i9	0	0	7	18	6.00216	0	12.0043	Inf	Inf	0.00800157	0.638867	K7L6M1	947094688	Uncharacterized protein	LOC100780003 GLYMA_08G140100	Glycine max (Soybean) (Glycine hispida)	GO:0003700; GO:0006351; GO:0043565	sequence-specific DNA binding [GO:0043565]; transcription factor activity, sequence-specific DNA binding [GO:0003700]	transcription, DNA-templated [GO:0006351]	-	-	-	-
TRINITY_DN86641_c2_g7_i1	50	62	277	260	153.618	60.4412	246.795	4.08322	2.02971	2.27736e-05	0.00519875	A0A151THP5;	1012355361	2-succinylbenzoate--CoA ligase	-	Cajanus cajan (Pigeon pea) (Cajanus indicus).	GO:0016874,GO:0008152,	GO:0016874,ligase activity;	GO:0008152,metabolic process;	-	-	-	-
TRINITY_DN86641_c2_g7_i3	106	85	988	1014	513.319	102.655	923.982	9.00085	3.17006	3.3182e-13	3.25468e-10	I1LI90	356540860	Uncharacterized protein	LOC100819291 GLYMA_11G083800	Glycine max (Soybean) (Glycine hispida)	GO:0003824; GO:0008152	catalytic activity [GO:0003824]	metabolic process [GO:0008152]	-	gmx:100819291;	-	-
TRINITY_DN86641_c2_g7_i7	32	57	286	252	147.349	48.1854	246.513	5.11593	2.355	1.45278e-06	0.000448799	A0A0R0HR26	947084220	Uncharacterized protein	GLYMA_10G088100	Glycine max (Soybean) (Glycine hispida)	-	-	-	-	-	-	-
TRINITY_DN88106_c2_g2_i3	2	4	137	12	33.2388	3.25163	63.2259	19.4443	4.28128	7.22195e-07	0.000237533	W9SL82	703069111	Ribulose bisphosphate carboxylase large chain	L484_000836	Morus notabilis	GO:0000287; GO:0015977; GO:0016984	magnesium ion binding [GO:0000287]; ribulose-bisphosphate carboxylase activity [GO:0016984]	carbon fixation [GO:0015977]	-	-	-	-
TRINITY_DN88106_c2_g2_i6	4	0	2	46	13.0806	2.11388	24.0473	11.3759	3.50791	0.00639589	0.545729	-	-	-	-	-	-	-	-	-	-	-	-
TRINITY_DN88106_c2_g1_i6	0	0	26	0	5.42493	0	10.8499	Inf	Inf	0.00952687	0.721774	W9SL82	703069111	Ribulose bisphosphate carboxylase large chain	L484_000836	Morus notabilis	GO:0000287; GO:0015977; GO:0016984	magnesium ion binding [GO:0000287]; ribulose-bisphosphate carboxylase activity [GO:0016984]	carbon fixation [GO:0015977]	-	-	-	-
TRINITY_DN88106_c2_g6_i1	0	1	102	4	22.566	0.548674	44.5833	81.2565	6.34441	5.11507e-07	0.000174128	-	-	-	-	-	-	-	-	-	-	-	-
TRINITY_DN88123_c0_g1_i1	45	0	6	0	13.1425	23.7811	2.50381	0.105286	-3.24762	0.00719964	0.591852	-	-	-	-	-	-	-	-	-	-	-	-
TRINITY_DN88123_c0_g1_i2	107	6	0	0	29.9191	59.8382	0	0	#NAME?	3.34258e-10	2.06908e-07	-	-	-	-	-	-	-	-	-	-	-	-
TRINITY_DN88189_c5_g3_i2	0	6	29	27	14.5093	3.29204	25.7266	7.81478	2.9662	0.00818957	0.648396	-	-	-	-	-	-	-	-	-	-	-	-
TRINITY_DN88172_c3_g1_i2	1	14	66	58	32.51	8.2099	56.8101	6.9197	2.79071	0.000386842	0.059117	A0A1S2YH35	502141960	reticuline oxidase-like protein	LOC101502374	Cicer arietinum (Chickpea) (Garbanzo)	GO:0016614; GO:0050660	flavin adenine dinucleotide binding [GO:0050660]; oxidoreductase activity, acting on CH-OH group of donors [GO:0016614]	-	-	cam:101502374;	-	-
TRINITY_DN88142_c1_g2_i14	104	71	20	16	55.1683	93.9166	16.42	0.174836	-2.51593	7.7218e-05	0.0149527	I3SYT7	388514735	Uncharacterized protein	-	Medicago truncatula (Barrel medic) (Medicago tribuloides)	-	-	-	-	-	-	-
TRINITY_DN88112_c7_g1_i3	40	16	152	163	87.8005	29.9175	145.683	4.8695	2.28377	4.29207e-05	0.00896235	V7BCP2	593685878	Uncharacterized protein	PHAVU_007G086200g	Phaseolus vulgaris (Kidney bean) (French bean)	GO:0004497; GO:0005506; GO:0016705; GO:0020037	heme binding [GO:0020037]; iron ion binding [GO:0005506]; monooxygenase activity [GO:0004497]; oxidoreductase activity, acting on paired donors, with incorporation or reduction of molecular oxygen [GO:0016705]	-	-	pvu:PHAVU_007G086200g;	-	-
TRINITY_DN88128_c1_g1_i6	0	0	48	0	10.0153	0	20.0305	Inf	Inf	0.000268576	0.0437632	A0A0J7YMY6	870759086	Uncharacterized protein (Fragment)	BVRB_041110	Beta vulgaris subsp. vulgaris	-	-	-	-	-	-	-
TRINITY_DN88163_c3_g2_i5	153	122	20	20	83.1162	147.794	18.4385	0.124758	-3.00279	2.02269e-07	7.53605e-05	A0A0S3T6U1	965615174	Uncharacterized protein	Vigan.10G243800 VIGAN_10243800	Vigna angularis var. angularis	GO:0003677; GO:0005634; GO:0008289	DNA binding [GO:0003677]; lipid binding [GO:0008289]	-	nucleus [GO:0005634]	-	-	-
TRINITY_DN88153_c1_g2_i2	0	4	30	20	12.4031	2.1947	22.6115	10.3028	3.36497	0.00651506	0.553611	UPI0007193C72	955301685	probable starch synthase 4, chloroplastic/amyloplastic isoform X4	LOC100776823	Glycine max (Soybean) (Glycine hispida)	-	-	-	-	-	-	-
TRINITY_DN88155_c2_g2_i1	48	60	14	11	34.84	58.2869	11.3931	0.195465	-2.35501	0.00158361	0.188227	-	-	-	-	-	-	-	-	-	-	-	-
TRINITY_DN88148_c0_g3_i1	752	51	34	5	221.051	425.391	16.7114	0.0392848	-4.66989	5.04642e-19	1.18304e-15	C6TAM4;	255637089	Uncharacterized protein	-	Glycine max (Soybean) (Glycine hispida).	GO:0016021,	-	-	GO:0016021,integral component of membrane;	-	-	-
TRINITY_DN88132_c2_g1_i5	85	0	12	1	25.2161	44.9199	5.51225	0.122713	-3.02664	0.000726326	0.0997865	A0A0J8AZ36	870826216	Uncharacterized protein	BVRB_025610	Beta vulgaris subsp. vulgaris	-	-	-	-	-	-	-
TRINITY_DN88132_c2_g1_i9	7	8	139	0	33.0468	8.08867	58.005	7.17114	2.8422	0.000177119	0.0306848	A0A0J8AZ36	870826216	Uncharacterized protein	BVRB_025610	Beta vulgaris subsp. vulgaris	-	-	-	-	-	-	-
TRINITY_DN88114_c4_g5_i1	31	230	17	14	78.3682	142.578	14.1589	0.0993064	-3.33197	3.93622e-08	1.69858e-05	I1MQ30	356559880	Uncharacterized protein	LOC100820630 GLYMA_16G199200	Glycine max (Soybean) (Glycine hispida)	GO:0008270; GO:0016491	oxidoreductase activity [GO:0016491]; zinc ion binding [GO:0008270]	-	-	gmx:100820630;	K00008;	Metabolic pathways ; Pentose and glucuronate interconversions ; Fructose and mannose metabolism ;
TRINITY_DN88114_c4_g1_i8	16	5	61	74	36.9982	11.1989	62.7975	5.60749	2.48735	0.000887575	0.118158	A0A151REF9;	1012329189	Uncharacterized protein	-	Cajanus cajan (Pigeon pea) (Cajanus indicus).	GO:0005524,GO:0004674,	GO:0005524,ATP binding; GO:0004674,protein serine/threonine kinase activity;	-	-	-	-	-
TRINITY_DN88114_c4_g1_i9	14	6	106	86	49.1611	10.6906	87.6316	8.19706	3.03511	1.12969e-05	0.00279087	I1MGY1	356556186	Uncharacterized protein	LOC100801765 GLYMA_15G161200	Glycine max (Soybean) (Glycine hispida)	GO:0004675; GO:0005524; GO:0005886; GO:0006468; GO:0007166	ATP binding [GO:0005524]; transmembrane receptor protein serine/threonine kinase activity [GO:0004675]	cell surface receptor signaling pathway [GO:0007166]; protein phosphorylation [GO:0006468]	plasma membrane [GO:0005886]	gmx:100801765;	-	-
TRINITY_DN88114_c4_g1_i11	28	10	124	142	71.8429	20.2839	123.402	6.08375	2.60496	1.46353e-05	0.00351322	A0A151REF9;	1012329189	Uncharacterized protein	-	Cajanus cajan (Pigeon pea) (Cajanus indicus).	GO:0005524,GO:0004674,	GO:0005524,ATP binding; GO:0004674,protein serine/threonine kinase activity;	-	-	-	-	-
TRINITY_DN88114_c4_g1_i17	5	2	40	28	17.2806	3.73969	30.8215	8.24173	3.04295	0.0036963	0.36461	V7AZT8	593330789	Uncharacterized protein	PHAVU_009G240100g	Phaseolus vulgaris (Kidney bean) (French bean)	GO:0004674; GO:0005524	ATP binding [GO:0005524]; protein serine/threonine kinase activity [GO:0004674]	-	-	pvu:PHAVU_009G240100g;	-	-
TRINITY_DN88114_c4_g1_i20	16	14	82	104	51.4183	16.1369	86.6996	5.37274	2.42566	0.000240729	0.039886	A0A151REF9;	1012329189	Uncharacterized protein	-	Cajanus cajan (Pigeon pea) (Cajanus indicus).	GO:0005524,GO:0004674,	GO:0005524,ATP binding; GO:0004674,protein serine/threonine kinase activity;	-	-	-	-	-
TRINITY_DN88122_c1_g1_i1	487	461	155	87	309.444	510.303	108.584	0.212783	-2.23254	2.985e-07	0.000107249	A0A151SG66;	1012342590	Secologanin synthase	-	Cajanus cajan (Pigeon pea) (Cajanus indicus).	GO:0016021,GO:0020037,GO:0005506,GO:0004497,GO:0016705,	GO:0020037,heme binding; GO:0005506,iron ion binding; GO:0004497,monooxygenase activity; GO:0016705,oxidoreductase activity, acting on paired donors, with incorporation or reduction of molecular oxygen;	-	GO:0016021,integral component of membrane;	-	-	-
TRINITY_DN90134_c8_g2_i3	7120	5065	38994	34006	19987.1	6541.73	33432.5	5.11065	2.35351	0.00747186	0.608179	-	-	-	-	-	-	-	-	-	-	-	-
TRINITY_DN90134_c8_g7_i1	34	15	199	90	77.3286	26.1981	128.459	4.90339	2.29378	5.05325e-05	0.0103108	A0A151RZD0;	1012336630	Mitogen-activated protein kinase kinase kinase 1	-	Cajanus cajan (Pigeon pea) (Cajanus indicus).	GO:0005524,GO:0004674,	GO:0005524,ATP binding; GO:0004674,protein serine/threonine kinase activity;	-	-	-	-	-
TRINITY_DN90183_c1_g1_i3	0	0	27	0	5.63358	0	11.2672	Inf	Inf	0.0080254	0.639689	A0A0J8AWR0	870807846	Uncharacterized protein (Fragment)	BVRB_033130	Beta vulgaris subsp. vulgaris	-	-	-	-	-	-	-
TRINITY_DN90183_c1_g1_i5	0	4	45	8	12.5051	2.1947	22.8156	10.3958	3.37793	0.0052589	0.473658	-	-	-	-	-	-	-	-	-	-	-	-
TRINITY_DN90183_c1_g1_i6	2	4	60	6	15.6588	3.25163	28.0659	8.63131	3.10958	0.00355946	0.354497	-	-	-	-	-	-	-	-	-	-	-	-
TRINITY_DN90183_c1_g1_i17	4	3	80	45	29.9261	3.7599	56.0922	14.9185	3.89903	1.08583e-05	0.00269663	A0A0J8AWR0	870807846	Uncharacterized protein (Fragment)	BVRB_033130	Beta vulgaris subsp. vulgaris	-	-	-	-	-	-	-
TRINITY_DN90183_c1_g1_i18	2	4	88	34	28.5657	3.25163	53.8798	16.5701	4.05051	8.4385e-06	0.00215393	A0A0J8AWR0	870807846	Uncharacterized protein (Fragment)	BVRB_033130	Beta vulgaris subsp. vulgaris	-	-	-	-	-	-	-
TRINITY_DN90131_c0_g1_i3	0	0	24	16	9.04461	0	18.0892	Inf	Inf	0.00069014	0.0959429	-	-	-	-	-	-	-	-	-	-	-	-
TRINITY_DN90131_c0_g1_i4	0	0	24	17	9.29692	0	18.5938	Inf	Inf	0.000580681	0.0827343	-	-	-	-	-	-	-	-	-	-	-	-
TRINITY_DN90131_c0_g1_i5	2	0	75	92	39.39	1.05694	77.723	73.536	6.20038	6.75676e-10	3.96e-07	-	-	-	-	-	-	-	-	-	-	-	-
TRINITY_DN90180_c2_g2_i1	0	96	8	0	28.0056	52.6727	3.33842	0.0633804	-3.97982	2.07695e-05	0.00478087	R4ITY7	442803210	Uncharacterized protein	-	Vicia faba (Broad bean) (Faba vulgaris)	GO:0005739	-	-	mitochondrion [GO:0005739]	-	-	-
TRINITY_DN90180_c2_g5_i1	0	0	33	0	6.88549	0	13.771	Inf	Inf	0.00290328	0.303984	-	-	-	-	-	-	-	-	-	-	-	-
TRINITY_DN90195_c0_g1_i2	32	12	4	0	12.5822	23.4951	1.66921	0.071045	-3.81512	0.00311427	0.3204	A0A1S2XZD2	502118543	uncharacterized protein LOC101504689 isoform X2	LOC101504689	Cicer arietinum (Chickpea) (Garbanzo)	GO:0003677; GO:0005634	DNA binding [GO:0003677]	-	nucleus [GO:0005634]	-	-	-
TRINITY_DN90195_c2_g1_i2	6355	1836	430	84	2293.81	4365.79	221.828	0.0508106	-4.29873	1.61738e-17	2.95372e-14	C4J720;	238011870	Uncharacterized protein	-	Zea mays (Maize).	-	-	-	-	-	-	-
TRINITY_DN90195_c2_g1_i6	12947	3060	1194	157	4549.26	8521.03	577.485	0.0677717	-3.88317	9.18859e-12	7.18033e-09	I3S7X3	388496598	Uncharacterized protein	-	Lotus japonicus (Lotus corniculatus var. japonicus)	-	-	-	-	-	-	-
TRINITY_DN90195_c2_g1_i7	1600	1387	238	60	868.078	1606.56	129.595	0.0806663	-3.63189	5.82486e-16	8.12406e-13	A9U511;	168068134	Predicted protein	-	Physcomitrella patens subsp. patens (Moss).	-	-	-	-	ppp:PHYPADRAFT_102363;	-	-
TRINITY_DN90195_c2_g1_i8	161398	25302	7625	2063	51699.7	99176.4	4222.97	0.0425804	-4.55367	0.00666908	0.563512	UPI00064E07BD	848920602	uncharacterized protein LOC105976453	LOC105976453	Erythranthe guttata (Yellow monkey flower) (Mimulus guttatus)	-	-	-	-	-	-	-
TRINITY_DN90195_c2_g1_i9	1462	576	134	46	583.895	1088.66	79.1311	0.0726869	-3.78216	3.8373e-17	6.5047e-14	A0A087S9Z9	760450177	Uncharacterized protein	F751_0062	Auxenochlorella protothecoides (Green microalga) (Chlorella protothecoides)	-	-	-	-	apro:F751_0062;	-	-
TRINITY_DN90195_c2_g1_i16	935	276	142	19	357.199	645.553	68.8447	0.106645	-3.22912	1.20949e-12	1.09234e-09	A0A0K9QE42	902145273	Uncharacterized protein (Fragment)	SOVF_194820	Spinacia oleracea (Spinach)	-	-	-	-	-	-	-
TRINITY_DN90195_c2_g1_i18	464	137	63	19	178.128	320.378	35.8779	0.111986	-3.15861	1.89115e-10	1.22332e-07	UPI0007AFB024	1021535497	uncharacterized protein LOC107607340	LOC107607340	Arachis ipaensis (Wild peanut)	-	-	-	-	-	-	-
TRINITY_DN90195_c2_g1_i19	432	154	100	36	186.346	312.794	59.8966	0.191489	-2.38467	4.76571e-07	0.000163413	UPI000194AFE8	293334855	unknown;Uncharacterized protein;uncharacterized protein LOC100382981	;;IDP87	Zea mays (Maize)	-	-	-	-	-	-	-
TRINITY_DN90144_c2_g2_i3	0	0	13	12	5.7402	0	11.4804	Inf	Inf	0.00894757	0.690252	A0A072VGF4	922398610	Methyltransferase PMT16, putative	25482451 MTR_1g029730	Medicago truncatula (Barrel medic) (Medicago tribuloides)	GO:0008168	methyltransferase activity [GO:0008168]	-	-	mtr:MTR_1g029730;	-	-
TRINITY_DN90110_c2_g3_i1	20	16	139	96	62.8985	19.3482	106.449	5.50175	2.45989	5.71932e-05	0.0114577	UPI00054A15F7	734348030	Vacuolar amino acid transporter 1;Vacuolar amino acid transporter 1	glysoja_006061;glysoja_006061	Glycine soja (Wild soybean)	-	-	-	-	-	-	-
TRINITY_DN90167_c2_g4_i2	14	16	270	19	69.2184	16.1773	122.259	7.55744	2.9179	8.82017e-07	0.000284162	A0A0J8BHP9	870765728	Uncharacterized protein (Fragment)	BVRB_037930	Beta vulgaris subsp. vulgaris	-	-	-	-	-	-	-
TRINITY_DN90167_c2_g8_i1	14	11	2064	0	437.373	13.434	861.312	64.1144	6.00258	3.24393e-31	4.87398e-27	-	-	-	-	-	-	-	-	-	-	-	-
TRINITY_DN90151_c0_g1_i2	12	36	2	1	13.7166	26.0939	1.33923	0.0513234	-4.28424	0.000839608	0.112772	Q75UZ9	39979315	Ribulose bisphosphate carboxylase large chain (EC 4.1.1.39) (Fragment)	rbcL	Zostera marina (Eelgrass)	GO:0000287; GO:0004497; GO:0009507; GO:0009853; GO:0016984; GO:0019253	magnesium ion binding [GO:0000287]; monooxygenase activity [GO:0004497]; ribulose-bisphosphate carboxylase activity [GO:0016984]	photorespiration [GO:0009853]; reductive pentose-phosphate cycle [GO:0019253]	chloroplast [GO:0009507]	-	-	-
TRINITY_DN90151_c0_g10_i1	270	800	156	64	339.51	581.626	97.395	0.167453	-2.57817	5.81526e-09	2.89929e-06	A0A075M4X4	665516864	Ribulose bisphosphate carboxylase large chain (EC 4.1.1.39) (Fragment)	rbcL	Arachis duranensis (Wild peanut)	GO:0000287; GO:0004497; GO:0009507; GO:0009853; GO:0016984; GO:0019253	magnesium ion binding [GO:0000287]; monooxygenase activity [GO:0004497]; ribulose-bisphosphate carboxylase activity [GO:0016984]	photorespiration [GO:0009853]; reductive pentose-phosphate cycle [GO:0019253]	chloroplast [GO:0009507]	-	-	-
TRINITY_DN90114_c1_g2_i2	1	189	5	5	54.4187	104.228	4.60963	0.0442264	-4.49895	1.28678e-09	7.2092e-07	-	-	-	-	-	-	-	-	-	-	-	-
TRINITY_DN90198_c0_g1_i1	119	127	1995	951	722.492	132.569	1312.41	9.89983	3.3074	1.40275e-14	1.66192e-11	-	-	-	-	-	-	-	-	-	-	-	-
TRINITY_DN90196_c1_g1_i1	4	2	1245	2	261.881	3.21122	520.55	162.103	7.34077	5.56377e-32	8.75762e-28	A0A0J8B041	870806987	Uncharacterized protein (Fragment)	BVRB_033340	Beta vulgaris subsp. vulgaris	-	-	-	-	-	-	-
TRINITY_DN90196_c1_g1_i2	0	2	253	0	53.3374	1.09735	105.577	96.2115	6.58814	3.8739e-13	3.7442e-10	-	-	-	-	-	-	-	-	-	-	-	-
TRINITY_DN90196_c1_g2_i16	166	2	23	18	53.7522	88.8232	18.6812	0.210318	-2.24935	0.000330994	0.0521248	-	-	-	-	-	-	-	-	-	-	-	-
TRINITY_DN90147_c1_g13_i1	18	11	92	98	51.6964	15.5479	87.8449	5.64997	2.49824	0.000154664	0.0273469	UPI00054A22E5	734423751	Glycosyltransferase;Limonoid UDP-glucosyltransferase	glysoja_020082;glysoja_020082	Glycine soja (Wild soybean)	-	-	-	-	-	-	-
TRINITY_DN90182_c6_g5_i8	22	32	172	108	77.7296	29.1839	126.275	4.32688	2.11333	0.000162891	0.0285189	I1KSW8	571471243	Uncharacterized protein	LOC100819917 GLYMA_08G131300	Glycine max (Soybean) (Glycine hispida)	GO:0016021	-	-	integral component of membrane [GO:0016021]	gmx:100819917;	-	-
TRINITY_DN90139_c3_g1_i3	11	11	169	162	82.0608	11.8486	152.273	12.8516	3.68387	2.22665e-09	1.20857e-06	A0A151TV21;	1012359692	Uncharacterized protein	-	Cajanus cajan (Pigeon pea) (Cajanus indicus).	-	-	-	-	-	-	-
TRINITY_DN90139_c3_g1_i4	23	11	185	159	87.8131	18.1902	157.436	8.65499	3.11353	8.48587e-08	3.44171e-05	A0A151TV21;	1012359692	Uncharacterized protein	-	Cajanus cajan (Pigeon pea) (Cajanus indicus).	-	-	-	-	-	-	-
TRINITY_DN90139_c3_g2_i2	26	16	125	113	65.8521	22.519	109.185	4.84858	2.27756	0.000153125	0.0271104	-	-	-	-	-	-	-	-	-	-	-	-
TRINITY_DN90139_c5_g4_i2	29	12	146	125	72.9568	21.9097	124.004	5.65978	2.50075	2.30638e-05	0.00525049	-	-	-	-	-	-	-	-	-	-	-	-
TRINITY_DN90127_c1_g1_i17	47	14	2	0	16.677	32.5195	0.834604	0.0256647	-5.28407	4.57975e-05	0.00947328	A0A0K9QFV8	902157633	Uncharacterized protein	SOVF_183600	Spinacia oleracea (Spinach)	-	-	-	-	-	-	-
TRINITY_DN90111_c1_g1_i1	1	2	73	0	16.0444	1.62582	30.4631	18.7371	4.22782	0.000295779	0.047369	-	-	-	-	-	-	-	-	-	-	-	-
TRINITY_DN90111_c2_g2_i1	1	4	162	8	37.1815	2.72316	71.6399	26.3076	4.71741	4.17467e-08	1.78064e-05	B7FGU0;	217071218	Uncharacterized protein	-	Medicago truncatula (Barrel medic) (Medicago tribuloides).	-	-	-	-	-	-	-
TRINITY_DN90176_c2_g1_i5	63	0	0	0	16.6468	33.2936	0	0	#NAME?	1.72072e-06	0.000520862	-	-	-	-	-	-	-	-	-	-	-	-
TRINITY_DN90176_c3_g2_i1	9913	7632	1565	396	5139.55	9426.19	852.909	0.0904828	-3.46621	1.80139e-09	9.89115e-07	-	-	-	-	-	-	-	-	-	-	-	-
TRINITY_DN90176_c3_g2_i3	9693	7471	1489	469	5039.81	9221.59	858.031	0.0930459	-3.42591	1.96176e-09	1.0736e-06	A0A0R0GHB5	947068961	Uncharacterized protein (Fragment)	GLYMA_13G021700	Glycine max (Soybean) (Glycine hispida)	-	-	-	-	-	-	-
TRINITY_DN90176_c3_g2_i9	3590	6258	1999	375	3177.11	5330.8	1023.42	0.191982	-2.38095	2.10893e-06	0.000626893	A0A0J8B0W2	870838583	Uncharacterized protein	BVRB_016690	Beta vulgaris subsp. vulgaris	-	-	-	-	-	-	-
TRINITY_DN90176_c3_g2_i11	1682	2021	511	234	1164.54	1997.75	331.323	0.165848	-2.59207	2.18605e-09	1.19044e-06	A0A0R0GHB5	947068961	Uncharacterized protein (Fragment)	GLYMA_13G021700	Glycine max (Soybean) (Glycine hispida)	-	-	-	-	-	-	-
TRINITY_DN90176_c3_g2_i12	1289	4261	1135	204	1797.84	3019.1	576.581	0.190978	-2.38852	2.00601e-07	7.49247e-05	-	-	-	-	-	-	-	-	-	-	-	-
TRINITY_DN90176_c3_g2_i13	761	1100	161	90	559.154	1005.71	112.602	0.111963	-3.15891	4.10679e-13	3.95771e-10	UPI00053C2C6E	729303616	uncharacterized protein LOC104804953	LOC104804953	Tarenaya hassleriana	-	-	-	-	-	-	-
TRINITY_DN90113_c7_g2_i17	50	37	231	193	120.257	46.7244	193.789	4.14749	2.05224	4.95274e-05	0.0101442	I1LT76	947038993	Uncharacterized protein	LOC100787942 GLYMA_U025900	Glycine max (Soybean) (Glycine hispida)	GO:0004722	protein serine/threonine phosphatase activity [GO:0004722]	-	-	-	-	-
TRINITY_DN90189_c1_g1_i1	28	44	267	166	117.063	38.9388	195.187	5.01267	2.32558	5.07339e-06	0.00138252	-	-	-	-	-	-	-	-	-	-	-	-
TRINITY_DN65962_c0_g1_i1	147	181	967	1007	544.341	176.995	911.687	5.15092	2.36483	1.58301e-08	7.35953e-06	Q9S7N8;	351723735	Seed maturation protein PM21	PM21	Glycine max (Soybean) (Glycine hispida).	-	-	-	-	gmx:547556;	-	-
TRINITY_DN65962_c0_g1_i2	0	2	23	18	9.88926	1.09735	18.6812	17.0239	4.08949	0.00560126	0.493388	A0A151RQY5;	1012333571	Retrovirus-related Pol polyprotein from transposon TNT 1-94	-	Cajanus cajan (Pigeon pea) (Cajanus indicus).	GO:0003676,GO:0008270,	GO:0003676,nucleic acid binding; GO:0008270,zinc ion binding;	-	-	-	-	-
TRINITY_DN65962_c0_g1_i3	760	913	4547	4104	2435.51	902.576	3968.45	4.3968	2.13645	2.95658e-06	0.00085056	Q9S7N8;	351723735	Seed maturation protein PM21	PM21	Glycine max (Soybean) (Glycine hispida).	-	-	-	-	gmx:547556;	-	-
TRINITY_DN29993_c0_g1_i1	146	175	2	0	87.0045	173.174	0.834604	0.00481944	-7.69692	3.26042e-19	8.16462e-16	-	-	-	-	-	-	-	-	-	-	-	-
TRINITY_DN87548_c3_g1_i5	4	0	20	29	12.547	2.11388	22.9801	10.8711	3.44242	0.00672968	0.567317	A0A0R0GC97	947066585	Uncharacterized protein	GLYMA_14G107400	Glycine max (Soybean) (Glycine hispida)	GO:0005524; GO:0046983	ATP binding [GO:0005524]; protein dimerization activity [GO:0046983]	-	-	-	-	-
TRINITY_DN87588_c13_g1_i2	10	14	80	92	46.3878	12.9661	79.8095	6.15523	2.62181	0.000141704	0.0253464	A0A072UGL5	922365982	Major intrinsic protein (MIP) family transporter	25494394 MTR_4g415300	Medicago truncatula (Barrel medic) (Medicago tribuloides)	GO:0005215; GO:0016021	transporter activity [GO:0005215]	-	integral component of membrane [GO:0016021]	mtr:MTR_4g415300;	K09872;	-
TRINITY_DN87588_c13_g1_i4	8	2	47	46	24.0755	5.3251	42.8259	8.04226	3.0076	0.000996692	0.129963	A0A151TF00;	1012354452	Putative aquaporin PIP1-2	-	Cajanus cajan (Pigeon pea) (Cajanus indicus).	GO:0016021,GO:0005215,	GO:0005215,transporter activity;	-	GO:0016021,integral component of membrane;	-	-	-
TRINITY_DN87543_c1_g1_i1	45	22	2	1	18.5956	35.8519	1.33923	0.0373544	-4.74258	4.43631e-05	0.00922275	-	-	-	-	-	-	-	-	-	-	-	-
TRINITY_DN87543_c1_g1_i2	37	0	0	0	9.77668	19.5534	0	0	#NAME?	0.000235438	0.0391468	UPI0005402C44	731439589	uncharacterized protein LOC104878589	LOC104878589	Vitis vinifera (Grape)	-	-	-	-	-	-	-
TRINITY_DN87543_c1_g1_i4	86	5	2	1	24.7655	48.1917	1.33923	0.0277896	-5.16931	1.19718e-06	0.000375096	-	-	-	-	-	-	-	-	-	-	-	-
TRINITY_DN87543_c1_g1_i5	315	81	23	9	112.525	210.91	14.1396	0.0670406	-3.89882	8.76614e-12	6.93215e-09	UPI0005402C44	731439589	uncharacterized protein LOC104878589	LOC104878589	Vitis vinifera (Grape)	-	-	-	-	-	-	-
TRINITY_DN87543_c1_g1_i7	2471	618	72	26	844.047	1644.93	43.166	0.0262419	-5.25199	2.33486e-27	1.8824e-23	UPI0005402C44	731439589	uncharacterized protein LOC104878589	LOC104878589	Vitis vinifera (Grape)	-	-	-	-	-	-	-
TRINITY_DN87543_c1_g1_i8	2304	572	42	24	780.536	1531.43	29.6376	0.0193529	-5.69131	1.60837e-30	1.96906e-26	V7BJD1	593691047	Uncharacterized protein	PHAVU_006G011900g	Phaseolus vulgaris (Kidney bean) (French bean)	-	-	-	-	pvu:PHAVU_006G011900g;	-	-
TRINITY_DN87543_c1_g1_i9	2010	517	27	36	687.66	1345.89	29.4336	0.0218693	-5.51495	1.2449e-29	1.37167e-25	UPI0005402C44	731439589	uncharacterized protein LOC104878589	LOC104878589	Vitis vinifera (Grape)	-	-	-	-	-	-	-
TRINITY_DN87543_c1_g1_i10	2240	600	54	44	778.856	1512.98	44.7377	0.0295694	-5.07975	1.50813e-26	1.06066e-22	-	-	-	-	-	-	-	-	-	-	-	-
TRINITY_DN87543_c1_g1_i14	212	54	16	6	75.6842	141.664	9.70457	0.0685042	-3.86766	1.1109e-09	6.32028e-07	UPI0005402C44	731439589	uncharacterized protein LOC104878589	LOC104878589	Vitis vinifera (Grape)	-	-	-	-	-	-	-
TRINITY_DN87543_c1_g1_i15	2268	566	49	20	769.829	1509.12	30.5403	0.0202372	-5.62685	5.96329e-30	6.7971e-26	UPI0005402C44	731439589	uncharacterized protein LOC104878589	LOC104878589	Vitis vinifera (Grape)	-	-	-	-	-	-	-
TRINITY_DN87543_c1_g1_i16	58	2	2	2	16.7962	31.7486	1.84385	0.0580767	-4.1059	0.00028826	0.0463669	UPI0005402C44	731439589	uncharacterized protein LOC104878589	LOC104878589	Vitis vinifera (Grape)	-	-	-	-	-	-	-
TRINITY_DN87543_c1_g1_i17	90	2	1	0	24.5384	48.6596	0.417302	0.00857595	-6.86549	7.93286e-08	3.23329e-05	V7BJD1	593691047	Uncharacterized protein	PHAVU_006G011900g	Phaseolus vulgaris (Kidney bean) (French bean)	-	-	-	-	pvu:PHAVU_006G011900g;	-	-
TRINITY_DN87524_c0_g1_i1	1714	1033	250	226	845.473	1472.58	218.37	0.148291	-2.75349	6.59709e-11	4.5055e-08	-	-	-	-	-	-	-	-	-	-	-	-
TRINITY_DN87524_c0_g1_i2	748	626	144	105	425.921	738.765	113.077	0.153062	-2.70781	2.75013e-10	1.72169e-07	-	-	-	-	-	-	-	-	-	-	-	-
TRINITY_DN87524_c0_g3_i1	299	177	43	45	147.89	255.128	40.652	0.15934	-2.64982	6.84204e-08	2.81648e-05	-	-	-	-	-	-	-	-	-	-	-	-
TRINITY_DN87524_c0_g2_i2	332	197	71	38	166.172	283.54	48.8041	0.172124	-2.53848	1.57564e-07	6.07023e-05	-	-	-	-	-	-	-	-	-	-	-	-
TRINITY_DN87524_c0_g1_i3	181	91	9	15	78.4536	145.582	11.3251	0.0777915	-3.68424	1.54561e-09	8.60419e-07	-	-	-	-	-	-	-	-	-	-	-	-
TRINITY_DN87545_c0_g3_i1	11	4	53	37	24.398	8.00786	40.7881	5.09351	2.34866	0.00653366	0.554764	-	-	-	-	-	-	-	-	-	-	-	-
TRINITY_DN81159_c0_g1_i1	0	0	38	2	8.43336	0	16.8667	Inf	Inf	0.000886926	0.118119	-	-	-	-	-	-	-	-	-	-	-	-
TRINITY_DN72924_c0_g1_i1	3458	3408	715	602	2149.74	3697.33	602.154	0.162862	-2.61828	1.0028e-08	4.8461e-06	A0A0R0FF89	947051920	Uncharacterized protein	GLYMA_18G277700	Glycine max (Soybean) (Glycine hispida)	-	-	-	-	-	-	-
TRINITY_DN86217_c0_g1_i4	157	210	8	6	102.279	198.191	6.36616	0.0321213	-4.96033	4.93278e-15	6.22338e-12	-	-	-	-	-	-	-	-	-	-	-	-
TRINITY_DN86282_c0_g2_i1	9	3	192	10	45.7852	6.40224	85.1682	13.3029	3.73367	2.96612e-07	0.000106686	A0A151T394	1012350337	Ankyrin repeat-containing protein At2g01680 family	KK1_016020	Cajanus cajan (Pigeon pea) (Cajanus indicus)	GO:0016021	-	-	integral component of membrane [GO:0016021]	-	-	-
TRINITY_DN78318_c0_g1_i1	0	0	27	1	5.88589	0	11.7718	Inf	Inf	0.00663032	0.560953	-	-	-	-	-	-	-	-	-	-	-	-
TRINITY_DN83423_c0_g1_i1	6	0	30	38	17.4328	3.17081	31.6947	9.99577	3.32132	0.00216002	0.24032	-	-	-	-	-	-	-	-	-	-	-	-
TRINITY_DN83423_c0_g1_i3	0	0	14	13	6.20116	0	12.4023	Inf	Inf	0.0062259	0.533981	-	-	-	-	-	-	-	-	-	-	-	-
TRINITY_DN42286_c0_g1_i1	0	0	18	22	9.30657	0	18.6131	Inf	Inf	0.000623246	0.0878522	UPI0005811880	747088583	calcium and calcium/calmodulin-dependent serine/threonine-protein kinase	LOC105172213	Sesamum indicum (Oriental sesame) (Sesamum orientale)	-	-	-	-	-	-	-
TRINITY_DN77451_c0_g1_i1	36	0	0	0	9.51244	19.0249	0	0	#NAME?	0.000287109	0.0462268	-	-	-	-	-	-	-	-	-	-	-	-
TRINITY_DN77462_c0_g1_i5	126	83	28	27	68.7182	112.127	25.3093	0.22572	-2.1474	0.000216352	0.0365533	I1K415	571455768	Uncharacterized protein	LOC100793239 GLYMA_05G160700	Glycine max (Soybean) (Glycine hispida)	-	-	-	-	gmx:100793239;	-	-
TRINITY_DN73781_c0_g1_i1	11	14	0	0	6.7473	13.4946	0	0	#NAME?	0.00278557	0.293588	A0A1S2Y7K2	502127846	uncharacterized protein LOC101497950	LOC101497950	Cicer arietinum (Chickpea) (Garbanzo)	-	-	-	-	cam:101497950;	-	-
TRINITY_DN87377_c4_g1_i22	2	5	29	36	17.0342	3.80031	30.2682	7.96467	2.99361	0.00463018	0.4304	-	-	-	-	-	-	-	-	-	-	-	-
TRINITY_DN87372_c1_g1_i8	33	7	9	226	69.5404	21.2802	117.801	5.53569	2.46876	8.53311e-05	0.0163135	C6SWE8;	351721628	Superoxide dismutase [Cu-Zn]	-	Glycine max (Soybean) (Glycine hispida).	GO:0046872,GO:0004784,	GO:0046872,metal ion binding; GO:0004784,superoxide dismutase activity;	-	-	gmx:100305732;	K04565;	Peroxisome ;
TRINITY_DN87381_c0_g1_i2	4	10	91	6	24.3014	7.60061	41.0022	5.39459	2.43151	0.00346503	0.347606	A0A151QL79;	1012316636	Retrovirus-related Pol polyprotein from transposon TNT 1-94	-	Cajanus cajan (Pigeon pea) (Cajanus indicus).	GO:0003676,GO:0008270,GO:0015074,	GO:0003676,nucleic acid binding; GO:0008270,zinc ion binding;	GO:0015074,DNA integration;	-	-	-	-
TRINITY_DN87371_c1_g1_i15	14	16	0	2	8.5933	16.1773	1.00925	0.0623864	-4.00263	0.00797257	0.637476	A0A0L9UJE9	920699464	Uncharacterized protein	LR48_Vigan05g029300	Phaseolus angularis (Azuki bean) (Vigna angularis)	GO:0016829	lyase activity [GO:0016829]	-	-	-	-	-
TRINITY_DN87371_c1_g5_i4	0	4	23	24	11.9518	2.1947	21.7089	9.89153	3.30619	0.00880209	0.682186	V7BVN2	593697194	Uncharacterized protein	PHAVU_005G039300g	Phaseolus vulgaris (Kidney bean) (French bean)	GO:0016491; GO:0046872	metal ion binding [GO:0046872]; oxidoreductase activity [GO:0016491]	-	-	pvu:PHAVU_005G039300g;	-	-
TRINITY_DN87349_c0_g1_i17	24	22	2	4	13.8036	24.7541	2.8531	0.115258	-3.11707	0.00594189	0.514912	A0A151TC18;	1012353400	Uncharacterized protein	-	Cajanus cajan (Pigeon pea) (Cajanus indicus).	-	-	-	-	-	-	-
TRINITY_DN87361_c0_g2_i2	0	6	28	36	16.5715	3.29204	29.8509	9.06759	3.18072	0.00329705	0.334784	A0A1S2YD06	502135559	nitronate monooxygenase	LOC101505893	Cicer arietinum (Chickpea) (Garbanzo)	GO:0018580	nitronate monooxygenase activity [GO:0018580]	-	-	cam:101505893;	-	-
TRINITY_DN87307_c1_g1_i1	48	38	7	8	26.5871	46.2161	6.9581	0.150556	-2.73163	0.00112798	0.143681	UPI000788002C	1012128941	probable pectinesterase 68	LOC107488227	Arachis duranensis (Wild peanut)	-	-	-	-	-	-	-
TRINITY_DN87307_c1_g1_i4	59	39	12	16	32.8298	52.578	13.0816	0.248804	-2.00692	0.00634346	0.542235	A0A1S2YXW0	502160252	Pectinesterase (EC 3.1.1.11)	LOC101501763	Cicer arietinum (Chickpea) (Garbanzo)	GO:0005618; GO:0030599; GO:0042545; GO:0045330; GO:0045490	aspartyl esterase activity [GO:0045330]; pectinesterase activity [GO:0030599]	cell wall modification [GO:0042545]; pectin catabolic process [GO:0045490]	cell wall [GO:0005618]	cam:101501763;	-	-
TRINITY_DN89075_c1_g1_i3	2	2	47	12	13.9115	2.15429	25.6687	11.9152	3.57473	0.00256839	0.276091	A0A0K9Q7A6	902074713	Uncharacterized protein (Fragment)	SOVF_212770	Spinacia oleracea (Spinach)	-	-	-	-	-	-	-
TRINITY_DN89005_c0_g1_i1	160	200	1224	1109	632.347	194.29	1070.4	5.50932	2.46187	3.64304e-09	1.8934e-06	G7LE88	357521709	Purple acid phosphatase (EC 3.1.3.2)	11426514 MTR_8g107620	Medicago truncatula (Barrel medic) (Medicago tribuloides)	GO:0003993; GO:0016021	acid phosphatase activity [GO:0003993]	-	integral component of membrane [GO:0016021]	mtr:MTR_8g107620;	K14379;	Metabolic pathways ; Riboflavin metabolism ; Lysosome ;
TRINITY_DN89005_c0_g1_i3	152	184	1024	781	501.356	181.283	821.428	4.53118	2.17989	1.34585e-07	5.22762e-05	A0A151TK62	1012356244	Purple acid phosphatase (EC 3.1.3.2)	KK1_023770	Cajanus cajan (Pigeon pea) (Cajanus indicus)	GO:0003993	acid phosphatase activity [GO:0003993]	-	-	-	-	-
TRINITY_DN89005_c0_g1_i4	136	154	794	630	402.809	156.368	649.25	4.15208	2.05383	8.52734e-07	0.000276073	V7CTF0	593795045	Purple acid phosphatase (EC 3.1.3.2)	PHAVU_002G332000g	Phaseolus vulgaris (Kidney bean) (French bean)	GO:0003993	acid phosphatase activity [GO:0003993]	-	-	pvu:PHAVU_002G332000g;	K14379;	Metabolic pathways ; Riboflavin metabolism ; Lysosome ;
TRINITY_DN89005_c0_g1_i5	132	149	957	783	472.994	151.51	794.478	5.24372	2.39059	1.17464e-08	5.60281e-06	V7CTF0	593795045	Purple acid phosphatase (EC 3.1.3.2)	PHAVU_002G332000g	Phaseolus vulgaris (Kidney bean) (French bean)	GO:0003993	acid phosphatase activity [GO:0003993]	-	-	pvu:PHAVU_002G332000g;	K14379;	Metabolic pathways ; Riboflavin metabolism ; Lysosome ;
TRINITY_DN89011_c2_g2_i1	0	5	122	2	27.3317	2.74337	51.9201	18.9257	4.24227	4.6869e-06	0.00128997	-	-	-	-	-	-	-	-	-	-	-	-
TRINITY_DN89011_c2_g1_i2	34	43	398	29	111.141	41.5609	180.72	4.34832	2.12046	1.73906e-05	0.00407981	A0A0J8BHP9	870765728	Uncharacterized protein (Fragment)	BVRB_037930	Beta vulgaris subsp. vulgaris	-	-	-	-	-	-	-
TRINITY_DN89011_c2_g4_i1	6	2	67	4	17.1229	4.26816	29.9777	7.02357	2.8122	0.00503375	0.456865	A0A0J8BHP9	870765728	Uncharacterized protein (Fragment)	BVRB_037930	Beta vulgaris subsp. vulgaris	-	-	-	-	-	-	-
TRINITY_DN89064_c2_g2_i1	47	79	7	0	35.5522	68.1833	2.92112	0.0428421	-4.54483	2.65298e-07	9.63672e-05	A0A175YAB2	1021021430	Uncharacterized protein	DCAR_032037	Daucus carota subsp. sativus	-	-	-	-	-	-	-
TRINITY_DN89064_c2_g1_i2	0	2	148	3	32.186	1.09735	63.2746	57.6614	5.84953	1.13437e-08	5.42639e-06	-	-	-	-	-	-	-	-	-	-	-	-
TRINITY_DN89064_c2_g1_i18	76	16	11	8	28.7849	48.9424	8.62731	0.176275	-2.5041	0.0018273	0.210972	S8D511	527209896	Uncharacterized protein (Fragment)	M569_00222	Genlisea aurea	-	-	-	-	-	-	-
TRINITY_DN89029_c1_g2_i1	11	1	130	1	30.5579	6.36183	54.7539	8.60662	3.10545	0.000112966	0.0208492	-	-	-	-	-	-	-	-	-	-	-	-
TRINITY_DN89029_c1_g1_i3	0	0	52	6	12.3637	0	24.7275	Inf	Inf	5.53905e-05	0.0111642	-	-	-	-	-	-	-	-	-	-	-	-
TRINITY_DN89029_c1_g1_i5	7	12	207	19	53.1264	10.2834	95.9694	9.33248	3.22226	1.10093e-06	0.000348239	A0A0J7YPB0	870760094	Uncharacterized protein (Fragment)	BVRB_040740	Beta vulgaris subsp. vulgaris	-	-	-	-	-	-	-
TRINITY_DN89029_c1_g1_i9	0	1	72	4	16.3065	0.548674	32.0642	58.4395	5.86887	2.43963e-05	0.00551585	A0A0J8AZ36	870826216	Uncharacterized protein	BVRB_025610	Beta vulgaris subsp. vulgaris	-	-	-	-	-	-	-
TRINITY_DN89029_c1_g5_i1	1	3	94	2	21.2051	2.17449	40.2356	18.5035	4.20972	4.45965e-05	0.00926544	G7K1Z2	357492397	Signal anchor, putative	11416886 MTR_5g080940	Medicago truncatula (Barrel medic) (Medicago tribuloides)	-	-	-	-	mtr:MTR_5g080940;	-	-
TRINITY_DN89029_c1_g3_i3	3	2	46	6	12.4532	2.68276	22.2236	8.28389	3.05031	0.00985138	0.738572	-	-	-	-	-	-	-	-	-	-	-	-
TRINITY_DN89029_c1_g1_i15	8	10	227	5	53.4826	9.71449	97.2507	10.0109	3.3235	5.34514e-07	0.000181075	A0A0J8AZ36	870826216	Uncharacterized protein	BVRB_025610	Beta vulgaris subsp. vulgaris	-	-	-	-	-	-	-
TRINITY_DN89071_c0_g1_i1	22	0	0	0	5.81316	11.6263	0	0	#NAME?	0.00572166	0.499812	A2Q2J0;	124359822	RNA-directed DNA polymerase (Reverse transcriptase); Ribonuclease H	-	Medicago truncatula (Barrel medic) (Medicago tribuloides).	GO:0003676,GO:0003964,GO:0004523,GO:0015074,	GO:0003676,nucleic acid binding; GO:0003964,RNA-directed DNA polymerase activity; GO:0004523,RNA-DNA hybrid ribonuclease activity;	GO:0015074,DNA integration;	-	-	-	-
TRINITY_DN89088_c1_g7_i1	13	14	64	83	41.5713	14.5515	68.591	4.71367	2.23685	0.00150416	0.180996	-	-	-	-	-	-	-	-	-	-	-	-
TRINITY_DN89062_c0_g2_i1	0	0	338	0	70.5241	0	141.048	Inf	Inf	2.51796e-18	5.33531e-15	-	-	-	-	-	-	-	-	-	-	-	-
TRINITY_DN89062_c1_g1_i1	48	3	0	0	13.5063	27.0125	0	0	#NAME?	1.57979e-05	0.00375683	-	-	-	-	-	-	-	-	-	-	-	-
TRINITY_DN89062_c1_g2_i2	4	0	201	15	46.7805	2.11388	91.4471	43.2604	5.43497	1.6928e-10	1.09717e-07	A0A0J8B041	870806987	Uncharacterized protein (Fragment)	BVRB_033340	Beta vulgaris subsp. vulgaris	-	-	-	-	-	-	-
TRINITY_DN89062_c1_g1_i6	0	1	39	0	8.41173	0.548674	16.2748	29.662	4.89055	0.00397648	0.3852	A0A0J8B041	870806987	Uncharacterized protein (Fragment)	BVRB_033340	Beta vulgaris subsp. vulgaris	-	-	-	-	-	-	-
TRINITY_DN89062_c1_g1_i9	0	1	54	0	11.5415	0.548674	22.5343	41.0705	5.36003	0.000496142	0.0729209	A0A0J8B041	870806987	Uncharacterized protein (Fragment)	BVRB_033340	Beta vulgaris subsp. vulgaris	-	-	-	-	-	-	-
TRINITY_DN89062_c1_g2_i16	0	6	28	37	16.8238	3.29204	30.3555	9.22087	3.2049	0.00294377	0.306959	-	-	-	-	-	-	-	-	-	-	-	-
TRINITY_DN89082_c0_g1_i1	11	0	157	0	35.6648	5.81316	65.5164	11.2704	3.49446	8.0225e-06	0.00206529	A0A022QCF2	604304966	Uncharacterized protein (Fragment)	MIMGU_mgv1a017837mg	Erythranthe guttata (Yellow monkey flower) (Mimulus guttatus)	-	-	-	-	-	-	-
TRINITY_DN89082_c1_g2_i3	0	0	166	2	35.1407	0	70.2814	Inf	Inf	3.64444e-11	2.59626e-08	A0A151S2A8;	1012337674	Uncharacterized protein	-	Cajanus cajan (Pigeon pea) (Cajanus indicus).	-	-	-	-	-	-	-
TRINITY_DN89026_c1_g1_i2	1658	362	345	173	653.045	1074.82	231.269	0.21517	-2.21645	9.30842e-08	3.727e-05	A0A0R0GS37	947068986	Uncharacterized protein	GLYMA_13G024100	Glycine max (Soybean) (Glycine hispida)	-	-	-	-	-	-	-
TRINITY_DN89026_c1_g2_i2	21820	15287	3442	1123	10960.9	19918.8	2003.05	0.100561	-3.31386	4.7169e-06	0.00129714	A0A072THZ1	922327219	Senescence-associated protein	25480014 MTR_0052s0130	Medicago truncatula (Barrel medic) (Medicago tribuloides)	-	-	-	-	mtr:MTR_0052s0130;	-	-
TRINITY_DN89026_c2_g3_i1	0	1	54	0	11.5415	0.548674	22.5343	41.0705	5.36003	0.000496142	0.0729209	UPI0007AF3BF5	1021549464	uncharacterized protein LOC107608881	LOC107608881	Arachis ipaensis (Wild peanut)	-	-	-	-	-	-	-
TRINITY_DN89026_c2_g4_i2	2	1	71	2	16.1217	1.60561	30.6377	19.0816	4.25411	0.00028915	0.0464875	A0A0J7YP30	870767542	Uncharacterized protein (Fragment)	BVRB_036970	Beta vulgaris subsp. vulgaris	-	-	-	-	-	-	-
TRINITY_DN89026_c2_g4_i4	92	0	10	2	26.9007	48.6192	5.18227	0.106589	-3.22987	0.000233951	0.039037	A0A072TIE8	922327137	Uncharacterized protein	25480044 MTR_0055s0030	Medicago truncatula (Barrel medic) (Medicago tribuloides)	-	-	-	-	mtr:MTR_0055s0030;	-	-
TRINITY_DN70891_c0_g1_i1	0	0	28	0	5.84223	0	11.6845	Inf	Inf	0.00676512	0.568574	-	-	-	-	-	-	-	-	-	-	-	-
TRINITY_DN77949_c0_g2_i1	12	10	78	45	33.543	11.8284	55.2576	4.67162	2.22392	0.00294946	0.307164	V7CDJ8	593784661	Uncharacterized protein	PHAVU_003G195600g	Phaseolus vulgaris (Kidney bean) (French bean)	-	-	-	-	pvu:PHAVU_003G195600g;	-	-
TRINITY_DN77970_c0_g2_i1	30	46	2	0	20.9638	41.0931	0.834604	0.0203101	-5.62166	3.7237e-06	0.00104755	-	-	-	-	-	-	-	-	-	-	-	-
TRINITY_DN77965_c0_g2_i1	81	64	26	10	46.9086	77.9211	15.8961	0.204002	-2.29334	0.000696229	0.0966154	A0A0B2RA22	734395048	Uncharacterized protein	glysoja_040212	Glycine soja (Wild soybean)	-	-	-	-	-	-	-
TRINITY_DN99647_c0_g1_i1	0	0	18	10	6.27883	0	12.5577	Inf	Inf	0.00555652	0.49136	-	-	-	-	-	-	-	-	-	-	-	-
TRINITY_DN83342_c0_g3_i2	38	246	44	34	95.287	155.056	35.5185	0.229069	-2.12614	8.43033e-05	0.0161357	-	-	-	-	-	-	-	-	-	-	-	-
TRINITY_DN83356_c0_g1_i2	106	24	18	0	38.3487	69.1859	7.51144	0.108569	-3.20332	3.57668e-05	0.00761281	-	-	-	-	-	-	-	-	-	-	-	-
TRINITY_DN86114_c1_g1_i1	319	231	2526	2090	1202.05	295.325	2108.77	7.14049	2.83602	5.42696e-11	3.75288e-08	A0A1S3E1N3	828300518	legumin J	LOC101489055	Cicer arietinum (Chickpea) (Garbanzo)	GO:0045735	nutrient reservoir activity [GO:0045735]	-	-	cam:101489055;	-	-
TRINITY_DN86114_c1_g2_i1	125	59	966	938	487.44	98.4304	876.45	8.90426	3.1545	4.97436e-13	4.73853e-10	Q7GC77;	119389108	Glycinin A3B4 subunit	-	Glycine max (Soybean) (Glycine hispida).	GO:0045735,	GO:0045735,nutrient reservoir activity;	-	-	gmx:547452;	-	-
TRINITY_DN86114_c1_g2_i2	92	57	603	761	357.772	79.8936	635.651	7.95623	2.99208	1.73185e-11	1.30105e-08	-	-	-	-	-	-	-	-	-	-	-	-
TRINITY_DN86114_c1_g1_i3	192	119	1360	1256	684.048	166.758	1201.34	7.20407	2.84881	2.17206e-11	1.60471e-08	A0A1S3E1N3	828300518	legumin J	LOC101489055	Cicer arietinum (Chickpea) (Garbanzo)	GO:0045735	nutrient reservoir activity [GO:0045735]	-	-	cam:101489055;	-	-
TRINITY_DN86114_c1_g3_i1	955	550	5706	5374	2949.71	806.459	5092.97	6.31523	2.65883	4.01496e-08	1.7258e-05	A0A1S3E1N3	828300518	legumin J	LOC101489055	Cicer arietinum (Chickpea) (Garbanzo)	GO:0045735	nutrient reservoir activity [GO:0045735]	-	-	cam:101489055;	-	-
TRINITY_DN86114_c1_g2_i3	30	18	103	161	74.9783	25.7302	124.226	4.82804	2.27144	0.000109717	0.0203518	-	-	-	-	-	-	-	-	-	-	-	-
TRINITY_DN86114_c1_g4_i1	1361	1379	10746	9107	5277.9	1475.87	9079.93	6.15227	2.62112	1.83443e-06	0.000551244	-	-	-	-	-	-	-	-	-	-	-	-
TRINITY_DN86114_c1_g2_i4	113	79	1120	1147	574.622	103.062	1046.18	10.151	3.34354	2.13571e-14	2.5034e-11	A0A1S3E1N3	828300518	legumin J	LOC101489055	Cicer arietinum (Chickpea) (Garbanzo)	GO:0045735	nutrient reservoir activity [GO:0045735]	-	-	cam:101489055;	-	-
TRINITY_DN86114_c1_g1_i4	144	160	1568	1399	762.092	163.887	1360.3	8.3002	3.05315	1.03615e-12	9.54036e-10	A0A1S3E1N3	828300518	legumin J	LOC101489055	Cicer arietinum (Chickpea) (Garbanzo)	GO:0045735	nutrient reservoir activity [GO:0045735]	-	-	cam:101489055;	-	-
TRINITY_DN86114_c1_g3_i2	494	357	3183	2873	1617.5	456.94	2778.05	6.07969	2.604	3.46689e-09	1.81613e-06	A0A1S3E1N3	828300518	legumin J	LOC101489055	Cicer arietinum (Chickpea) (Garbanzo)	GO:0045735	nutrient reservoir activity [GO:0045735]	-	-	cam:101489055;	-	-
TRINITY_DN86178_c0_g2_i2	2	2	32	20	12.8002	2.15429	23.4461	10.8835	3.44407	0.00521587	0.470552	G7K0J9	922356484	S1/P1 nuclease family protein	11408231 MTR_5g056160	Medicago truncatula (Barrel medic) (Medicago tribuloides)	GO:0003676; GO:0004519; GO:0006308	endonuclease activity [GO:0004519]; nucleic acid binding [GO:0003676]	DNA catabolic process [GO:0006308]	-	mtr:MTR_5g056160;	-	-
TRINITY_DN86178_c0_g2_i3	6	6	42	39	21.8349	6.46286	37.207	5.75705	2.52533	0.00588034	0.511426	A0A151QS16;	1012320342	Nuclease S1	-	Cajanus cajan (Pigeon pea) (Cajanus indicus).	GO:0004519,GO:0003676,GO:0006308,	GO:0004519,endonuclease activity; GO:0003676,nucleic acid binding;	GO:0006308,DNA catabolic process;	-	-	-	-
TRINITY_DN86108_c1_g2_i7	32	45	2	4	22.2272	41.6013	2.8531	0.0685818	-3.86603	8.32297e-05	0.015974	UPI0002C35219	470125740	uncharacterized protein LOC101300344	LOC101300344	Fragaria vesca subsp. vesca	-	-	-	-	-	-	-
TRINITY_DN71_c0_g1_i1	274	34	43	29	98.0168	163.455	32.5781	0.199308	-2.32692	1.25896e-05	0.00307575	-	-	-	-	-	-	-	-	-	-	-	-
TRINITY_DN87101_c9_g1_i1	18	24	0	2	11.8449	22.6806	1.00925	0.0444982	-4.49011	0.00102367	0.132747	A0A151RZ48;	1012336514	TMV resistance protein N	-	Cajanus cajan (Pigeon pea) (Cajanus indicus).	GO:0043531,GO:0006952,GO:0007165,	GO:0043531,ADP binding;	GO:0006952,defense response; GO:0007165,signal transduction;	-	-	-	-
TRINITY_DN87109_c8_g1_i1	2	0	12	522	134.739	1.05694	268.421	253.961	7.98846	1.86965e-23	9.22406e-20	-	-	-	-	-	-	-	-	-	-	-	-
TRINITY_DN87189_c3_g2_i1	225	41	14	6	75.1356	141.401	8.86997	0.0627291	-3.99472	4.52721e-10	2.74078e-07	-	-	-	-	-	-	-	-	-	-	-	-
TRINITY_DN36016_c0_g1_i1	0	0	22	4	5.59957	0	11.1991	Inf	Inf	0.00879411	0.681887	A0A151SD87;	1012341580	Retrovirus-related Pol polyprotein from transposon TNT 1-94	-	Cajanus cajan (Pigeon pea) (Cajanus indicus).	-	-	-	-	-	-	-
TRINITY_DN87402_c14_g1_i3	14	10	53	75	36.4245	12.8853	59.9637	4.65365	2.21836	0.00282735	0.297069	I1JHH2;	356498981	Uncharacterized protein {ECO:0000313|EMBL:KRH72746.1, ECO:0000313|EnsemblPlants:GLYMA02G39680.1};	LOC100814618	Glycine max (Soybean) (Glycine hispida).	GO:0043231,GO:0080043,GO:0080044,GO:0008152,	GO:0080043,quercetin 3-O-glucosyltransferase activity; GO:0080044,quercetin 7-O-glucosyltransferase activity;	GO:0008152,metabolic process;	GO:0043231,intracellular membrane-bounded organelle;	gmx:100814618;	-	-
TRINITY_DN87409_c1_g4_i2	25	54	272	229	135.952	42.8401	229.065	5.34697	2.41872	1.19249e-06	0.000373982	K7LHT8	947083956	Uncharacterized protein	GLYMA_10G067600	Glycine max (Soybean) (Glycine hispida)	-	-	-	-	-	-	-
TRINITY_DN87409_c1_g4_i3	237	158	3862	3344	1755.51	211.938	3299.08	15.5663	3.96035	5.38424e-17	9.03429e-14	K7LHT8	947083956	Uncharacterized protein	GLYMA_10G067600	Glycine max (Soybean) (Glycine hispida)	-	-	-	-	-	-	-
TRINITY_DN87409_c1_g4_i4	42	18	422	307	181.546	32.0718	331.021	10.3212	3.36754	1.24652e-11	9.53788e-09	K7LHT8	947083956	Uncharacterized protein	GLYMA_10G067600	Glycine max (Soybean) (Glycine hispida)	-	-	-	-	-	-	-
TRINITY_DN87409_c1_g9_i1	48	0	0	0	12.6833	25.3665	0	0	#NAME?	2.81469e-05	0.00620262	G7K326	357493901	Uncharacterized protein	11420935 MTR_5g089380	Medicago truncatula (Barrel medic) (Medicago tribuloides)	-	-	-	-	mtr:MTR_5g089380;	-	-
TRINITY_DN79023_c0_g1_i1	603	291	2190	3137	1487.61	478.331	2496.89	5.22001	2.38405	5.47711e-08	2.28882e-05	-	-	-	-	-	-	-	-	-	-	-	-
TRINITY_DN79083_c0_g1_i1	5	8	120	102	54.2898	7.03174	101.548	14.4414	3.85213	5.35465e-08	2.24048e-05	-	-	-	-	-	-	-	-	-	-	-	-
TRINITY_DN34204_c0_g1_i1	19	11	23979	21	5016.58	16.0763	10017.1	623.095	9.28331	3.57105e-36	9.83672e-32	A0A151TDU1;	1012354006	Dehydration-responsive protein RD22	-	Cajanus cajan (Pigeon pea) (Cajanus indicus).	-	-	-	-	-	-	-
TRINITY_DN84278_c0_g3_i1	38	40	242	167	113.644	42.0288	185.259	4.40791	2.1401	2.79967e-05	0.0061796	-	-	-	-	-	-	-	-	-	-	-	-
TRINITY_DN84215_c0_g2_i2	6	8	45	41	23.5142	7.56021	39.4681	5.22051	2.38419	0.00671341	0.566533	V7C7Z0	593782495	Uncharacterized protein	PHAVU_003G105800g	Phaseolus vulgaris (Kidney bean) (French bean)	GO:0016021	-	-	integral component of membrane [GO:0016021]	pvu:PHAVU_003G105800g;	-	-
TRINITY_DN84276_c0_g1_i1	40	2	0	0	11.1181	22.2361	0	0	#NAME?	8.8369e-05	0.0168456	A0A0L9TLX8	920687473	Uncharacterized protein	LR48_Vigan01g101100	Phaseolus angularis (Azuki bean) (Vigna angularis)	-	-	-	-	-	-	-
TRINITY_DN50706_c0_g1_i1	0	0	10	25	8.3943	0	16.7886	Inf	Inf	0.00130838	0.161692	-	-	-	-	-	-	-	-	-	-	-	-
TRINITY_DN46524_c0_g1_i1	14	18	2	0	9.05465	17.2747	0.834604	0.0483137	-4.37142	0.0057233	0.499823	I3SJJ8	388504748	Uncharacterized protein	-	Lotus japonicus (Lotus corniculatus var. japonicus)	GO:0003993	acid phosphatase activity [GO:0003993]	-	-	-	-	-
TRINITY_DN60727_c0_g1_i1	0	20	0	0	5.48674	10.9735	0	0	#NAME?	0.00834222	0.656707	-	-	-	-	-	-	-	-	-	-	-	-
TRINITY_DN42085_c0_g1_i1	2	2	46	46	22.2814	2.15429	42.4086	19.6857	4.29907	4.1748e-05	0.00875619	-	-	-	-	-	-	-	-	-	-	-	-
TRINITY_DN85580_c2_g1_i2	938	830	4266	4156	2414.26	951.103	3877.42	4.07676	2.02742	8.98667e-06	0.00227802	UPI0001F3A3E5	1012247920	late embryogenesis abundant protein group 9 protein;Late embryogenesis abundant protein group 9 protein;uncharacterized protein LOC107468036	LEA9-1;LEA9-1;LOC107468036	Arachis hypogaea (Peanut); Arachis duranensis (Wild peanut)	-	-	-	-	-	-	-
TRINITY_DN85580_c2_g2_i1	1120	1024	5602	5438	3117.8	1153.73	5081.87	4.40474	2.13906	8.23556e-06	0.00211028	A0A0L9TYL9	920692463	Uncharacterized protein	LR48_Vigan02g183800	Phaseolus angularis (Azuki bean) (Vigna angularis)	GO:0016021	-	-	integral component of membrane [GO:0016021]	var:108325528;	-	-
TRINITY_DN85519_c1_g3_i1	0	104	10	1	30.8699	57.0621	4.67764	0.0819747	-3.60868	3.4745e-05	0.00740963	-	-	-	-	-	-	-	-	-	-	-	-
TRINITY_DN88840_c12_g1_i4	10	2	44	46	23.978	6.38204	41.574	6.51421	2.70359	0.00263064	0.281501	V7CCZ6	593784377	Uncharacterized protein	PHAVU_003G184200g	Phaseolus vulgaris (Kidney bean) (French bean)	GO:0007165	-	signal transduction [GO:0007165]	-	pvu:PHAVU_003G184200g;	-	-
TRINITY_DN88805_c2_g1_i1	32	54	248	226	132.038	46.5394	217.536	4.67423	2.22473	7.88785e-06	0.00203538	I1KF62;	356517578	Uncharacterized protein {ECO:0000313|EMBL:KRH56034.1, ECO:0000313|EnsemblPlants:GLYMA06G45290.1};	LOC100818976	Glycine max (Soybean) (Glycine hispida).	-	-	-	-	gmx:100777823;	-	-
TRINITY_DN88815_c1_g1_i2	3	0	17	115	33.3556	1.58541	65.1258	41.0783	5.3603	8.53936e-08	3.45493e-05	A0A0J8B041	870806987	Uncharacterized protein (Fragment)	BVRB_033340	Beta vulgaris subsp. vulgaris	-	-	-	-	-	-	-
TRINITY_DN88815_c1_g2_i8	3	0	61	0	13.5204	1.58541	25.4554	16.0561	4.00505	0.00123804	0.15472	A0A0K9QS49	902180307	Uncharacterized protein	SOVF_152770	Spinacia oleracea (Spinach)	-	-	-	-	-	-	-
TRINITY_DN88815_c1_g2_i10	2	4	89	6	21.7096	3.25163	40.1676	12.3531	3.6268	0.000178603	0.0308932	A0A0K9QS49	902180307	Uncharacterized protein	SOVF_152770	Spinacia oleracea (Spinach)	-	-	-	-	-	-	-
TRINITY_DN88896_c0_g1_i1	76	52	13	9	39.3306	68.6947	9.96654	0.145085	-2.78503	0.000134595	0.0242058	-	-	-	-	-	-	-	-	-	-	-	-
TRINITY_DN88881_c1_g1_i1	81	2	17	1	25.7511	43.9033	7.59876	0.173079	-2.5305	0.0035332	0.35255	-	-	-	-	-	-	-	-	-	-	-	-
TRINITY_DN88881_c1_g1_i3	53	3	2	0	15.2447	29.6549	0.834604	0.0281439	-5.15103	0.000107072	0.019962	UPI0005402C44	731439589	uncharacterized protein LOC104878589	LOC104878589	Vitis vinifera (Grape)	-	-	-	-	-	-	-
TRINITY_DN88881_c1_g1_i6	87	5	0	4	25.3693	48.7202	2.01849	0.0414303	-4.59317	2.58504e-06	0.000749546	UPI0005402C44	731439589	uncharacterized protein LOC104878589	LOC104878589	Vitis vinifera (Grape)	-	-	-	-	-	-	-
TRINITY_DN88881_c1_g1_i9	32	0	0	0	8.45551	16.911	0	0	#NAME?	0.000647768	0.0906899	-	-	-	-	-	-	-	-	-	-	-	-
TRINITY_DN88881_c1_g1_i11	23	0	0	0	6.0774	12.1548	0	0	#NAME?	0.00457535	0.426849	-	-	-	-	-	-	-	-	-	-	-	-
TRINITY_DN88881_c1_g1_i13	163	1	1	0	43.5532	86.6891	0.417302	0.00481378	-7.69862	1.95008e-12	1.69185e-09	UPI0005402C44	731439589	uncharacterized protein LOC104878589	LOC104878589	Vitis vinifera (Grape)	-	-	-	-	-	-	-
TRINITY_DN88881_c1_g1_i16	37	0	0	0	9.77668	19.5534	0	0	#NAME?	0.000235438	0.0391468	UPI0005402C44	731439589	uncharacterized protein LOC104878589	LOC104878589	Vitis vinifera (Grape)	-	-	-	-	-	-	-
TRINITY_DN88881_c1_g1_i21	69	0	0	1	18.4845	36.4644	0.504623	0.0138388	-6.17514	3.56795e-06	0.00100888	-	-	-	-	-	-	-	-	-	-	-	-
TRINITY_DN77603_c0_g1_i1	0	28	1	0	7.89008	15.3629	0.417302	0.027163	-5.20221	0.00496014	0.452331	-	-	-	-	-	-	-	-	-	-	-	-
TRINITY_DN77651_c0_g1_i2	31	23	137	135	77.1483	29.002	125.295	4.3202	2.1111	0.00021691	0.0366	A0A151QVW6;	1012321998	Copia protein	-	Cajanus cajan (Pigeon pea) (Cajanus indicus).	-	-	-	-	-	-	-
TRINITY_DN42664_c0_g1_i1	18	34	6	0	15.3356	28.1674	2.50381	0.0888906	-3.49183	0.0026537	0.283509	G7L8C5	357514163	ABC transporter B family-like protein	11423048 MTR_8g022270	Medicago truncatula (Barrel medic) (Medicago tribuloides)	GO:0005524; GO:0016021; GO:0042626	ATPase activity, coupled to transmembrane movement of substances [GO:0042626]; ATP binding [GO:0005524]	-	integral component of membrane [GO:0016021]	mtr:MTR_8g022270;	K05658;	ABC transporters ; MicroRNAs in cancer ;
TRINITY_DN42664_c0_g1_i2	36	60	12	12	31.5042	51.9453	11.0631	0.212976	-2.23124	0.00361624	0.358424	G7L8C5	357514163	ABC transporter B family-like protein	11423048 MTR_8g022270	Medicago truncatula (Barrel medic) (Medicago tribuloides)	GO:0005524; GO:0016021; GO:0042626	ATPase activity, coupled to transmembrane movement of substances [GO:0042626]; ATP binding [GO:0005524]	-	integral component of membrane [GO:0016021]	mtr:MTR_8g022270;	K05658;	ABC transporters ; MicroRNAs in cancer ;
TRINITY_DN90869_c0_g2_i12	10	16	62	64	36.116	14.0635	58.1686	4.13615	2.04829	0.00499306	0.454337	A0A151UBA2;	1012365377	Uncharacterized protein	-	Cajanus cajan (Pigeon pea) (Cajanus indicus).	GO:0008168,	GO:0008168,methyltransferase activity;	-	-	-	-	-
TRINITY_DN90881_c0_g1_i2	4	2	155	0	33.9465	3.21122	64.6818	20.1424	4.33217	4.58428e-07	0.000158342	-	-	-	-	-	-	-	-	-	-	-	-
TRINITY_DN90881_c0_g1_i7	4	0	421	0	88.899	2.11388	175.684	83.11	6.37695	1.79581e-17	3.2261e-14	-	-	-	-	-	-	-	-	-	-	-	-
TRINITY_DN90881_c0_g1_i10	9	12	366	0	82.0364	11.3403	152.733	13.4681	3.75148	4.2406e-10	2.58145e-07	-	-	-	-	-	-	-	-	-	-	-	-
TRINITY_DN90881_c0_g1_i12	5	1	208	0	44.9949	3.19102	86.7988	27.201	4.76559	3.1615e-09	1.66406e-06	S8D511	527209896	Uncharacterized protein (Fragment)	M569_00222	Genlisea aurea	-	-	-	-	-	-	-
TRINITY_DN90881_c0_g1_i16	2	1	129	1	27.9711	1.60561	54.3366	33.8417	5.08073	4.10754e-07	0.000143525	-	-	-	-	-	-	-	-	-	-	-	-
TRINITY_DN90881_c1_g2_i1	10	5	185	4	43.6237	8.02806	79.2194	9.86781	3.30273	3.56786e-06	0.00100888	S8D511	527209896	Uncharacterized protein (Fragment)	M569_00222	Genlisea aurea	-	-	-	-	-	-	-
TRINITY_DN90881_c1_g1_i5	5	4	141	5	33.0999	4.83704	61.3627	12.686	3.66517	7.10791e-06	0.00185879	S8D511	527209896	Uncharacterized protein (Fragment)	M569_00222	Genlisea aurea	-	-	-	-	-	-	-
TRINITY_DN90881_c1_g1_i10	6	453	11	6	129.669	251.72	7.61806	0.030264	-5.04625	6.66284e-17	1.09029e-13	A0A0J8DU53	870832949	Uncharacterized protein	BVRB_022340	Beta vulgaris subsp. vulgaris	-	-	-	-	-	-	-
TRINITY_DN90898_c2_g4_i1	0	1	24	12	8.3097	0.548674	16.0707	29.2901	4.87234	0.00509873	0.461875	-	-	-	-	-	-	-	-	-	-	-	-
TRINITY_DN90835_c1_g4_i2	116	4	12	1	34.5047	63.4971	5.51225	0.086811	-3.52598	1.57911e-05	0.00375683	-	-	-	-	-	-	-	-	-	-	-	-
TRINITY_DN90835_c1_g2_i2	92	9	0	0	26.7786	53.5572	0	0	#NAME?	2.30205e-09	1.24744e-06	-	-	-	-	-	-	-	-	-	-	-	-
TRINITY_DN90835_c1_g6_i1	167	27	6	2	53.2908	103.069	3.51306	0.0340847	-4.87473	2.37321e-10	1.5028e-07	A0A0D2PS90	763742235	Uncharacterized protein (Fragment)	B456_001G161000	Gossypium raimondii (New World cotton)	-	-	-	-	-	-	-
TRINITY_DN90835_c1_g3_i3	308	163	24	10	133.632	252.202	15.0615	0.0597198	-4.06565	2.41293e-13	2.40964e-10	G9HNS3	372450210	DNA-directed RNA polymerase (EC 2.7.7.6)	RNA_pol DP_006	Phoenix dactylifera (Date palm)	GO:0003677; GO:0003899; GO:0005739; GO:0006351	DNA binding [GO:0003677]; DNA-directed 5'-3' RNA polymerase activity [GO:0003899]	transcription, DNA-templated [GO:0006351]	mitochondrion [GO:0005739]	pda:11542588;	K10908;	-
TRINITY_DN90835_c1_g4_i3	44	0	0	0	11.6263	23.2526	0	0	#NAME?	6.04873e-05	0.0120229	-	-	-	-	-	-	-	-	-	-	-	-
TRINITY_DN90835_c1_g4_i4	207	44	32	10	75.9673	133.535	18.3999	0.137791	-2.85945	1.6089e-06	0.000491063	-	-	-	-	-	-	-	-	-	-	-	-
TRINITY_DN90835_c1_g4_i5	5323	1646	123	70	1901.41	3716.16	86.6518	0.0233176	-5.42244	6.45519e-26	4.26751e-22	-	-	-	-	-	-	-	-	-	-	-	-
TRINITY_DN90835_c1_g3_i6	33	34	11	0	20.3424	36.0944	4.59032	0.127176	-2.97511	0.00275005	0.290658	-	-	-	-	-	-	-	-	-	-	-	-
TRINITY_DN90835_c1_g3_i7	218	6	8	2	61.423	118.498	4.34766	0.0366897	-4.76848	5.38056e-11	3.7286e-08	G9HNS3	372450210	DNA-directed RNA polymerase (EC 2.7.7.6)	RNA_pol DP_006	Phoenix dactylifera (Date palm)	GO:0003677; GO:0003899; GO:0005739; GO:0006351	DNA binding [GO:0003677]; DNA-directed 5'-3' RNA polymerase activity [GO:0003899]	transcription, DNA-templated [GO:0006351]	mitochondrion [GO:0005739]	pda:11542588;	K10908;	-
TRINITY_DN90866_c2_g4_i1	46	56	16	0	30.8561	55.0353	6.67683	0.121319	-3.04312	0.000297142	0.0475411	A0A0R0GH08	947068851	Uncharacterized protein	GLYMA_13G011700	Glycine max (Soybean) (Glycine hispida)	-	-	-	-	-	-	-
TRINITY_DN90866_c2_g1_i10	2018	13869	2797	767	5115.12	8676.01	1554.24	0.179142	-2.48082	9.87187e-06	0.00247395	UPI000732F88A	971549220	Putative ovule protein;putative ovule protein;putative protein TAR1-like;uncharacterized protein LOC107058156 isoform X1;uncharacterized protein LOC107058156 isoform X2;uncharacterized protein LOC107058157;uncharacterized protein LOC107060425	;;;LOC107058156;LOC107058156;LOC107058157;LOC107060425	Solanum chacoense (Chaco potato); Solanum tuberosum (Potato)	-	-	-	-	-	-	-
TRINITY_DN90866_c2_g1_i11	86	8	11	5	28.4756	49.8377	7.11344	0.142732	-2.80862	0.000690222	0.0959429	I0YN42	545357407	Uncharacterized protein	COCSUDRAFT_19213	Coccomyxa subellipsoidea (strain C-169) (Green microalga)	-	-	-	-	csl:COCSUDRAFT_19213;	-	-
TRINITY_DN90866_c2_g1_i15	19	12	330	4	78.1766	16.625	139.728	8.4047	3.0712	1.09832e-07	4.33233e-05	UPI00064D73AD	848920503	uncharacterized protein LOC105976406	LOC105976406	Erythranthe guttata (Yellow monkey flower) (Mimulus guttatus)	-	-	-	-	-	-	-
TRINITY_DN90866_c2_g1_i19	198	56	33	5	75.8284	135.363	16.2941	0.120374	-3.05441	5.14041e-07	0.000174811	UPI000233B7D9	955361480	;;;;;;;;;;;;;;;;;;;;;;;;;;;;;;;;;;;;;;;;;;;;;;;;;;;;;;;;;;;;;;;;;;uncharacterized protein LOC106795708	;;;;;;;;;;;;;;;;;;;;;;;;;;;;;;;;;;;;;;;;;;;;;;;;;;;;;;;;;;;;;;;;;;LOC106795708	Glycine max (Soybean) (Glycine hispida)	-	-	-	-	-	-	-
TRINITY_DN90866_c2_g1_i20	2809	259	532	51	937.158	1626.58	247.741	0.152308	-2.71494	4.33247e-10	2.63252e-07	A0A072TJF5	922327141	Senescence-associated protein, putative	25480046 MTR_0055s0050	Medicago truncatula (Barrel medic) (Medicago tribuloides)	-	-	-	-	mtr:MTR_0055s0050;	-	-
TRINITY_DN90866_c2_g1_i21	12	211	0	4	62.0651	122.112	2.01849	0.0165299	-5.91878	1.25722e-13	1.30683e-10	A0A067JCJ2	643702031	Uncharacterized protein	JCGZ_06008	Jatropha curcas (Barbados nut)	-	-	-	-	-	-	-
TRINITY_DN90874_c4_g1_i3	4	2	27	28	14.3039	3.21122	25.3966	7.9087	2.98344	0.00907399	0.696239	I1MVH2	356563482	Uncharacterized protein	LOC100804985 GLYMA_17G157700	Glycine max (Soybean) (Glycine hispida)	GO:0006508; GO:0008236; GO:0008239; GO:0016021	dipeptidyl-peptidase activity [GO:0008239]; serine-type peptidase activity [GO:0008236]	proteolysis [GO:0006508]	integral component of membrane [GO:0016021]	gmx:100804985;	K01285;	Protein digestion and absorption ;
TRINITY_DN90864_c1_g3_i1	0	2	51	0	11.1899	1.09735	21.2824	19.3944	4.27757	0.00196252	0.222548	A0A0J8B041	870806987	Uncharacterized protein (Fragment)	BVRB_033340	Beta vulgaris subsp. vulgaris	-	-	-	-	-	-	-
TRINITY_DN90864_c1_g1_i13	30	4	273	1	66.2384	18.0488	114.428	6.33994	2.66447	6.47809e-06	0.00170488	R4ITY7	442803210	Uncharacterized protein	-	Vicia faba (Broad bean) (Faba vulgaris)	GO:0005739	-	-	mitochondrion [GO:0005739]	-	-	-
TRINITY_DN90862_c1_g1_i14	1	0	33	1	7.40203	0.528469	14.2756	27.0131	4.75559	0.00817829	0.647659	-	-	-	-	-	-	-	-	-	-	-	-
TRINITY_DN90880_c16_g4_i1	12	10	189	128	77.6451	11.8284	143.462	12.1286	3.60034	6.05261e-09	3.01308e-06	A0A151S2G9;	1012337685	Uncharacterized protein	-	Cajanus cajan (Pigeon pea) (Cajanus indicus).	-	-	-	-	-	-	-
TRINITY_DN90870_c2_g2_i1	68	4	2	2	19.9872	38.1306	1.84385	0.0483562	-4.37016	4.84851e-05	0.00996067	-	-	-	-	-	-	-	-	-	-	-	-
TRINITY_DN90892_c62_g1_i1	202	192	16	12	112.414	212.096	12.7323	0.0600308	-4.05815	1.83274e-12	1.59424e-09	A0A151S846;	1012339759	Endoglucanase	-	Cajanus cajan (Pigeon pea) (Cajanus indicus).	GO:0008810,GO:0030245,	GO:0008810,cellulase activity;	GO:0030245,cellulose catabolic process;	-	-	-	-
TRINITY_DN90892_c62_g2_i1	64	46	16	8	34.8874	59.061	10.7138	0.181403	-2.46273	0.00109595	0.140304	A0A151U4L1	1012363053	Endoglucanase (EC 3.2.1.4)	KK1_006906	Cajanus cajan (Pigeon pea) (Cajanus indicus)	GO:0008810; GO:0030245	cellulase activity [GO:0008810]	cellulose catabolic process [GO:0030245]	-	-	-	-
TRINITY_DN90892_c62_g1_i2	27	20	4	2	13.9603	25.2421	2.67845	0.10611	-3.23636	0.00527181	0.474642	A0A067JW47	802689014	Endoglucanase (EC 3.2.1.4)	JCGZ_13962	Jatropha curcas (Barbados nut)	GO:0008810; GO:0030245	cellulase activity [GO:0008810]	cellulose catabolic process [GO:0030245]	-	jcu:105642560;	-	-
TRINITY_DN90892_c62_g1_i3	218	228	42	28	135.98	240.304	31.6561	0.131734	-2.9243	1.24436e-08	5.90131e-06	A0A067JW47	802689014	Endoglucanase (EC 3.2.1.4)	JCGZ_13962	Jatropha curcas (Barbados nut)	GO:0008810; GO:0030245	cellulase activity [GO:0008810]	cellulose catabolic process [GO:0030245]	-	jcu:105642560;	-	-
TRINITY_DN90845_c0_g1_i2	0	1	75	2	16.4278	0.548674	32.3069	58.8818	5.87975	2.20497e-05	0.00505094	A0A0J8B041	870806987	Uncharacterized protein (Fragment)	BVRB_033340	Beta vulgaris subsp. vulgaris	-	-	-	-	-	-	-
TRINITY_DN90845_c1_g4_i2	0	0	41	2	9.05932	0	18.1186	Inf	Inf	0.000554302	0.0798014	A0A0J7YLN1	870747496	Uncharacterized protein (Fragment)	BVRB_019370	Beta vulgaris subsp. vulgaris	-	-	-	-	-	-	-
TRINITY_DN90845_c1_g1_i9	4	4	515	10	112.133	4.30857	219.957	51.051	5.67387	4.07388e-18	8.458e-15	A0A0J8DU53	870832949	Uncharacterized protein	BVRB_022340	Beta vulgaris subsp. vulgaris	-	-	-	-	-	-	-
TRINITY_DN90845_c1_g1_i10	0	0	2	60	15.556	0	31.112	Inf	Inf	1.29263e-05	0.00314638	A0A0J8DU53	870832949	Uncharacterized protein	BVRB_022340	Beta vulgaris subsp. vulgaris	-	-	-	-	-	-	-
TRINITY_DN90845_c1_g3_i9	0	0	68	0	14.1883	0	28.3765	Inf	Inf	1.44963e-05	0.00348998	S8D439	527209884	Uncharacterized protein (Fragment)	M569_00260	Genlisea aurea	-	-	-	-	-	-	-
TRINITY_DN90839_c3_g3_i4	580	113	161	45	229.203	368.512	89.8937	0.243937	-2.03542	7.20929e-06	0.00187935	G7JVL6	357467743	Uncharacterized protein	11421757 MTR_4g006070	Medicago truncatula (Barrel medic) (Medicago tribuloides)	-	-	-	-	mtr:MTR_4g006070;	-	-
TRINITY_DN90839_c3_g1_i2	6	137	19	6	44.6478	78.3391	10.9565	0.13986	-2.83795	7.53917e-05	0.0146506	A0A166GEI3;	1021051087	Uncharacterized protein	-	Daucus carota subsp. sativus.	-	-	-	-	-	-	-
TRINITY_DN90839_c3_g1_i3	38	2	0	3	11.3465	21.1792	1.51387	0.0714791	-3.80633	0.00311943	0.320723	-	-	-	-	-	-	-	-	-	-	-	-
TRINITY_DN90813_c2_g1_i10	0	0	55	0	11.4758	0	22.9516	Inf	Inf	9.53523e-05	0.0179798	-	-	-	-	-	-	-	-	-	-	-	-
TRINITY_DN90813_c3_g1_i2	46	2	6	0	13.9554	25.4069	2.50381	0.0985484	-3.34302	0.0047928	0.441912	A0A0J8BH63	870762074	Uncharacterized protein	BVRB_039800	Beta vulgaris subsp. vulgaris	-	-	-	-	-	-	-
TRINITY_DN90813_c3_g3_i10	3	0	47	6	12.1132	1.58541	22.6409	14.2808	3.83601	0.00298702	0.310587	A0A0J8AWR0	870807846	Uncharacterized protein (Fragment)	BVRB_033130	Beta vulgaris subsp. vulgaris	-	-	-	-	-	-	-
TRINITY_DN90858_c3_g1_i1	7	14	8	112	35.6185	11.3807	59.8562	5.25944	2.39491	0.00209233	0.234526	-	-	-	-	-	-	-	-	-	-	-	-
TRINITY_DN90858_c3_g1_i5	2	311	2	0	86.2645	171.694	0.834604	0.00486098	-7.68454	5.72726e-19	1.3332e-15	-	-	-	-	-	-	-	-	-	-	-	-
TRINITY_DN90858_c3_g1_i7	37	308	51	2	105.418	188.545	22.2917	0.11823	-3.08033	6.35747e-08	2.63011e-05	K7LYH0	947068857	Uncharacterized protein	GLYMA_13G012300	Glycine max (Soybean) (Glycine hispida)	-	-	-	-	-	-	-
TRINITY_DN90858_c3_g1_i9	7478	5504	1196	425	3842.68	6971.79	713.558	0.102349	-3.28843	5.80739e-10	3.44637e-07	C6JSC5;	253759624	Uncharacterized protein	Sb0304s002010	Sorghum bicolor (Sorghum) (Sorghum vulgare).	-	-	-	-	-	-	-
TRINITY_DN90858_c4_g2_i2	100767	36824	6969	2153	38725.6	73456.6	3994.63	0.0543808	-4.20076	0.00209485	0.234729	A0A072TIF7	922327147	Senescence-associated protein	25480049 MTR_0055s0090	Medicago truncatula (Barrel medic) (Medicago tribuloides)	-	-	-	-	mtr:MTR_0055s0090;	-	-
TRINITY_DN90858_c4_g3_i1	44777	17419	3752	1158	17685.3	33220.6	2150.07	0.064721	-3.94962	1.13362e-05	0.00279848	C6JSC5;	253759624	Uncharacterized protein	Sb0304s002010	Sorghum bicolor (Sorghum) (Sorghum vulgare).	-	-	-	-	-	-	-
TRINITY_DN90863_c6_g1_i4	0	12	59	78	35.2828	6.58409	63.9814	9.71759	3.2806	3.6841e-05	0.00782128	UPI000787F76C	1012193297	light-regulated protein	LOC107494649	Arachis duranensis (Wild peanut)	-	-	-	-	-	-	-
TRINITY_DN90829_c3_g1_i3	59	10	7	5	21.0553	36.6664	5.44423	0.14848	-2.75166	0.00300764	0.312262	-	-	-	-	-	-	-	-	-	-	-	-
TRINITY_DN90837_c3_g6_i1	0	0	41	36	17.6379	0	35.2758	Inf	Inf	2.23464e-06	0.000659517	-	-	-	-	-	-	-	-	-	-	-	-
TRINITY_DN90837_c3_g7_i1	2	4	191	138	76.2972	3.25163	149.343	45.9285	5.52132	5.29155e-14	5.83039e-11	-	-	-	-	-	-	-	-	-	-	-	-
TRINITY_DN90850_c1_g1_i4	10	10	84	21	28.2109	10.7714	45.6505	4.23811	2.08342	0.00741366	0.604726	-	-	-	-	-	-	-	-	-	-	-	-
TRINITY_DN90850_c1_g1_i16	19	4	130	6	34.7563	12.2356	57.277	4.68117	2.22687	0.00187906	0.215517	E1CJ62;	301016732	Dehydration responsive protein	drp	Corchorus pseudo-olitorius.	-	-	-	-	-	-	-
TRINITY_DN90838_c1_g3_i1	89	6	18	8	30.9371	50.3258	11.5484	0.229473	-2.1236	0.00594281	0.514912	E1CJ62;	301016732	Dehydration responsive protein	drp	Corchorus pseudo-olitorius.	-	-	-	-	-	-	-
TRINITY_DN85450_c1_g1_i8	10	10	60	42	28.5019	10.7714	46.2323	4.29212	2.10169	0.00824006	0.651302	A0A1S2YM29	828322283	beta-glucosidase 11-like	LOC101511695	Cicer arietinum (Chickpea) (Garbanzo)	GO:0004553; GO:0005975	hydrolase activity, hydrolyzing O-glycosyl compounds [GO:0004553]	carbohydrate metabolic process [GO:0005975]	-	cam:101511695;	K01188;	Metabolic pathways ; Biosynthesis of secondary metabolites ; Starch and sucrose metabolism ; Cyanoamino acid metabolism ; Phenylpropanoid biosynthesis ;
TRINITY_DN85409_c0_g3_i1	10	12	53	63	32.8885	11.8688	53.9083	4.54202	2.18334	0.00434468	0.412207	A0A151SDF4;	1012341649	Random slug protein 5	-	Cajanus cajan (Pigeon pea) (Cajanus indicus).	-	-	-	-	-	-	-
TRINITY_DN85409_c0_g3_i3	6	16	61	59	33.5889	11.9496	55.2282	4.62176	2.20844	0.00335953	0.339911	A0A0R0KHF1	955315960	Uncharacterized protein	GLYMA_04G104400	Glycine max (Soybean) (Glycine hispida)	GO:0005215; GO:0005622	transporter activity [GO:0005215]	-	intracellular [GO:0005622]	gmx:100777065;	-	-
TRINITY_DN85409_c0_g3_i7	12	8	48	54	29.0056	10.731	47.2801	4.40593	2.13945	0.00780218	0.628718	A0A0B2QHR9	734372163	Random slug protein 5 (EC 3.1.3.41)	glysoja_024840	Glycine soja (Wild soybean)	GO:0005215; GO:0005622; GO:0016791	phosphatase activity [GO:0016791]; transporter activity [GO:0005215]	-	intracellular [GO:0005622]	-	-	-
TRINITY_DN85401_c0_g1_i1	795	971	261	241	591.713	952.895	230.53	0.241926	-2.04736	5.98991e-07	0.000200198	-	-	-	-	-	-	-	-	-	-	-	-
TRINITY_DN85401_c0_g1_i7	421	524	168	100	315.28	509.991	120.569	0.236414	-2.08061	1.51315e-06	0.000465274	-	-	-	-	-	-	-	-	-	-	-	-
TRINITY_DN38208_c0_g1_i1	0	0	32	14	10.2092	0	20.4184	Inf	Inf	0.000285275	0.0460211	-	-	-	-	-	-	-	-	-	-	-	-
TRINITY_DN38298_c0_g1_i1	0	0	36	34	16.09	0	32.1801	Inf	Inf	6.18476e-06	0.00163943	-	-	-	-	-	-	-	-	-	-	-	-
TRINITY_DN95199_c0_g1_i1	0	0	67	64	30.1276	0	60.2551	Inf	Inf	1.23064e-09	6.91813e-07	-	-	-	-	-	-	-	-	-	-	-	-
TRINITY_DN79988_c0_g1_i2	39	2	0	0	10.8538	21.7076	0	0	#NAME?	0.000107225	0.0199793	-	-	-	-	-	-	-	-	-	-	-	-
TRINITY_DN91375_c0_g4_i1	1	1	18	19	9.08821	1.07714	17.0993	15.8747	3.98865	0.00936004	0.711908	-	-	-	-	-	-	-	-	-	-	-	-
TRINITY_DN91330_c1_g1_i5	165	30	4	5	53.925	103.658	4.19232	0.040444	-4.62793	4.57001e-10	2.75659e-07	A0A067J9P2	643702030	Uncharacterized protein	JCGZ_06007	Jatropha curcas (Barbados nut)	-	-	-	-	-	-	-
TRINITY_DN91330_c1_g1_i6	3865	538	886	54	1367.35	2337.72	396.979	0.169815	-2.55797	9.416e-09	4.57713e-06	A0A0R0GH67	947068891	Uncharacterized protein	GLYMA_13G015600	Glycine max (Soybean) (Glycine hispida)	-	-	-	-	-	-	-
TRINITY_DN91330_c1_g1_i11	137	32	21	1	49.6129	89.9578	9.26797	0.103026	-3.27892	3.58539e-06	0.00101208	A0A151QSG9;	1012320490	Uncharacterized protein	-	Cajanus cajan (Pigeon pea) (Cajanus indicus).	-	-	-	-	-	-	-
TRINITY_DN91330_c1_g1_i16	2141	742	570	101	913.699	1538.57	288.829	0.187726	-2.4133	1.92506e-08	8.8256e-06	A0A0R0GUN2	947068921	Uncharacterized protein (Fragment)	GLYMA_13G0180002	Glycine max (Soybean) (Glycine hispida)	-	-	-	-	-	-	-
TRINITY_DN91390_c0_g1_i1	29	266	72	16	99.6963	161.273	38.1197	0.236368	-2.08089	0.000159364	0.0280051	-	-	-	-	-	-	-	-	-	-	-	-
TRINITY_DN91390_c0_g1_i5	14	17	160	17	46.0365	16.726	75.3469	4.50477	2.17145	0.000726162	0.0997865	UPI0007AF873E	1021518775	uncharacterized protein LOC107643668;uncharacterized protein LOC107643668;uncharacterized protein LOC107643668;uncharacterized protein LOC107643668;uncharacterized protein LOC107643668;uncharacterized protein LOC107643668;uncharacterized protein LOC107643668	LOC107643668;LOC107643668;LOC107643668;LOC107643668;LOC107643668;LOC107643668;LOC107643668	Arachis ipaensis (Wild peanut)	-	-	-	-	-	-	-
TRINITY_DN91390_c0_g2_i1	4188	3686	700	278	2334.02	4235.64	432.397	0.102085	-3.29215	8.64341e-12	6.85149e-09	R4IV41	442803208	Uncharacterized protein	rrn18	Vicia faba (Broad bean) (Faba vulgaris)	GO:0005739	-	-	mitochondrion [GO:0005739]	-	-	-
TRINITY_DN91304_c2_g1_i1	88	0	7	2	25.2178	46.5053	3.93036	0.0845143	-3.56466	0.0001068	0.0199337	-	-	-	-	-	-	-	-	-	-	-	-
TRINITY_DN91376_c1_g1_i1	1569	5230	1249	398	2210.39	3698.73	722.05	0.195216	-2.35686	4.70509e-07	0.000162175	A0A0B0PL95	728847775	Uncharacterized protein	F383_34126	Gossypium arboreum (Tree cotton) (Gossypium nanking)	-	-	-	-	-	-	-
TRINITY_DN91376_c1_g1_i2	672	1127	446	111	607.808	973.487	242.13	0.248724	-2.00738	2.35732e-06	0.000692016	A0A0B0PL95	728847775	Uncharacterized protein	F383_34126	Gossypium arboreum (Tree cotton) (Gossypium nanking)	-	-	-	-	-	-	-
TRINITY_DN91376_c1_g4_i1	138935	14518	4329	1307	41927.3	81388.5	2466.04	0.0302997	-5.04456	0.00070009	0.0969883	A0A151TSK6;	1012326502	Uncharacterized protein	-	Cajanus cajan (Pigeon pea) (Cajanus indicus).	-	-	-	-	-	-	-
TRINITY_DN91376_c1_g5_i1	121667	18437	5806	1689	38844.2	74413.2	3275.16	0.0440132	-4.50592	0.00113845	0.144903	-	-	-	-	-	-	-	-	-	-	-	-
TRINITY_DN91376_c1_g1_i3	7663	8836	2278	752	5113.92	8897.74	1330.09	0.149486	-2.74191	9.51642e-07	0.000304515	A0A0B0PL95	728847775	Uncharacterized protein	F383_34126	Gossypium arboreum (Tree cotton) (Gossypium nanking)	-	-	-	-	-	-	-
TRINITY_DN91376_c1_g1_i5	68291	9464	2748	744	21402.3	41282.3	1522.19	0.0368726	-4.76131	2.7755e-06	0.000801255	A0A0B0MMF7	728819639	Cytochrome b reductase 1	F383_26863	Gossypium arboreum (Tree cotton) (Gossypium nanking)	-	-	-	-	-	-	-
TRINITY_DN91307_c1_g1_i11	17	10	67	69	38.6245	14.4707	62.7782	4.3383	2.11713	0.00318367	0.325505	A0A1S2Y052	502121271	putative GEM-like protein 8	LOC101493199	Cicer arietinum (Chickpea) (Garbanzo)	-	-	-	-	cam:101493199;	-	-
TRINITY_DN91338_c1_g1_i3	43	26	190	207	110.367	36.9897	183.744	4.96745	2.3125	1.11814e-05	0.00276854	-	-	-	-	-	-	-	-	-	-	-	-
TRINITY_DN91338_c6_g2_i1	49	23	166	179	99.0571	38.5145	159.6	4.14389	2.05098	0.000127499	0.0231182	-	-	-	-	-	-	-	-	-	-	-	-
TRINITY_DN91338_c8_g1_i1	182	73	794	777	429.832	136.235	723.43	5.31018	2.40876	1.53232e-08	7.15404e-06	-	-	-	-	-	-	-	-	-	-	-	-
TRINITY_DN91343_c0_g1_i7	18	30	258	8	68.8368	25.9727	111.701	4.30071	2.10458	0.00015633	0.0275745	D8TG68;	302826091	Uncharacterized protein	-	Selaginella moellendorffii (Spikemoss).	-	-	-	-	smo:SELMODRAFT_138833;	-	-
TRINITY_DN91343_c0_g1_i12	208	52	40	13	80.8524	138.453	23.2522	0.167943	-2.57395	8.26097e-06	0.00211515	D8TGK7;	302826567	Uncharacterized protein	-	Selaginella moellendorffii (Spikemoss).	-	-	-	-	smo:SELMODRAFT_139061;	-	-
TRINITY_DN91343_c0_g1_i16	131	1	10	0	36.9756	69.7781	4.17302	0.0598041	-4.06361	9.75698e-07	0.000311309	D8TGK7;	302826567	Uncharacterized protein	-	Selaginella moellendorffii (Spikemoss).	-	-	-	-	smo:SELMODRAFT_139061;	-	-
TRINITY_DN91343_c0_g1_i23	78	6035	357	103	1776.71	3352.47	200.953	0.0599418	-4.06029	5.71026e-17	9.48503e-14	D8TG68;	302826091	Uncharacterized protein	-	Selaginella moellendorffii (Spikemoss).	-	-	-	-	smo:SELMODRAFT_138833;	-	-
TRINITY_DN91309_c1_g2_i8	0	2	102	0	21.8311	1.09735	42.5648	38.7888	5.27757	3.44585e-06	0.000976862	G7K1Z2	357492397	Signal anchor, putative	11416886 MTR_5g080940	Medicago truncatula (Barrel medic) (Medicago tribuloides)	-	-	-	-	mtr:MTR_5g080940;	-	-
TRINITY_DN91310_c0_g1_i13	10	3	94	4	24.0878	6.93071	41.2449	5.95103	2.57314	0.00245324	0.26625	A0A0J8AWR0	870807846	Uncharacterized protein (Fragment)	BVRB_033130	Beta vulgaris subsp. vulgaris	-	-	-	-	-	-	-
TRINITY_DN91310_c0_g1_i20	0	0	42	5	10.0249	0	20.0498	Inf	Inf	0.000286037	0.0461216	I3SAG3	388498378	Uncharacterized protein	-	Medicago truncatula (Barrel medic) (Medicago tribuloides)	-	-	-	-	-	-	-
TRINITY_DN91352_c1_g1_i1	14	7	53	62	32.3215	11.2393	53.4036	4.75152	2.24839	0.00378257	0.370682	A0A151RJ01;	1012331070	Retrovirus-related Pol polyprotein from transposon TNT 1-94	-	Cajanus cajan (Pigeon pea) (Cajanus indicus).	GO:0003676,GO:0015074,	GO:0003676,nucleic acid binding;	GO:0015074,DNA integration;	-	-	-	-
TRINITY_DN91352_c2_g2_i1	12	20	89	69	44.637	17.3151	71.9589	4.15584	2.05514	0.00214127	0.239039	A0A151SD86;	1012341593	Uncharacterized protein	-	Cajanus cajan (Pigeon pea) (Cajanus indicus).	-	-	-	-	-	-	-
TRINITY_DN91352_c2_g7_i4	30	10	107	82	53.6856	21.3408	86.0304	4.03126	2.01123	0.00147655	0.178387	A0A151RJ01;	1012331070	Retrovirus-related Pol polyprotein from transposon TNT 1-94	-	Cajanus cajan (Pigeon pea) (Cajanus indicus).	GO:0003676,GO:0015074,	GO:0003676,nucleic acid binding;	GO:0015074,DNA integration;	-	-	-	-
TRINITY_DN91352_c2_g2_i2	4	3	39	33	18.3436	3.7599	32.9273	8.75751	3.13052	0.00236864	0.258637	A0A151SD86;	1012341593	Uncharacterized protein	-	Cajanus cajan (Pigeon pea) (Cajanus indicus).	-	-	-	-	-	-	-
TRINITY_DN91357_c3_g2_i2	8	8	58	56	30.5398	8.61714	52.4624	6.08814	2.606	0.0011808	0.149259	-	-	-	-	-	-	-	-	-	-	-	-
TRINITY_DN91380_c2_g1_i1	10	10	74	96	45.0478	10.7714	79.3242	7.36431	2.88055	4.98634e-05	0.0101931	I1N4J3	356568730	Uncharacterized protein	LOC100806089 GLYMA_18G265900	Glycine max (Soybean) (Glycine hispida)	GO:0008152; GO:0043231; GO:0080043; GO:0080044	quercetin 3-O-glucosyltransferase activity [GO:0080043]; quercetin 7-O-glucosyltransferase activity [GO:0080044]	metabolic process [GO:0008152]	intracellular membrane-bounded organelle [GO:0043231]	gmx:100806089;	-	-
TRINITY_DN91380_c2_g1_i3	10	12	73	78	40.8462	11.8688	69.8237	5.88297	2.55654	0.000368572	0.0567448	V7B4V0	593332132	Uncharacterized protein	PHAVU_008G034100g	Phaseolus vulgaris (Kidney bean) (French bean)	GO:0008152; GO:0016758	transferase activity, transferring hexosyl groups [GO:0016758]	metabolic process [GO:0008152]	-	pvu:PHAVU_008G034100g;	-	-
TRINITY_DN91320_c2_g1_i1	17	2	246	3	57.1258	10.0813	104.17	10.333	3.36919	2.57694e-07	9.37081e-05	A0A0J8B041	870806987	Uncharacterized protein (Fragment)	BVRB_033340	Beta vulgaris subsp. vulgaris	-	-	-	-	-	-	-
TRINITY_DN91320_c2_g1_i3	7	4	108	5	26.7429	5.89398	47.5917	8.07464	3.0134	0.000343318	0.0536564	A0A0J8B041	870806987	Uncharacterized protein (Fragment)	BVRB_033340	Beta vulgaris subsp. vulgaris	-	-	-	-	-	-	-
TRINITY_DN91320_c2_g1_i7	2	0	48	0	10.5437	1.05694	20.0305	18.9514	4.24424	0.00289144	0.302936	A0A0J8B041	870806987	Uncharacterized protein (Fragment)	BVRB_033340	Beta vulgaris subsp. vulgaris	-	-	-	-	-	-	-
TRINITY_DN91320_c2_g1_i12	0	0	46	0	9.59795	0	19.1959	Inf	Inf	0.000362895	0.0560798	A0A0J8B041	870806987	Uncharacterized protein (Fragment)	BVRB_033340	Beta vulgaris subsp. vulgaris	-	-	-	-	-	-	-
TRINITY_DN91381_c2_g4_i1	37	6	3	2	12.5533	22.8454	2.26115	0.0989763	-3.33677	0.00598293	0.517575	-	-	-	-	-	-	-	-	-	-	-	-
TRINITY_DN91381_c2_g1_i10	14	24	0	0	10.2834	20.5667	0	0	#NAME?	0.000179518	0.0310353	-	-	-	-	-	-	-	-	-	-	-	-
TRINITY_DN91319_c1_g3_i1	14	11	369	274	152.843	13.434	292.251	21.7546	4.44325	1.10124e-15	1.47974e-12	-	-	-	-	-	-	-	-	-	-	-	-
TRINITY_DN91319_c1_g3_i3	0	2	168	151	73.7011	1.09735	146.305	133.326	7.05881	3.45237e-16	5.02721e-13	-	-	-	-	-	-	-	-	-	-	-	-
TRINITY_DN91319_c1_g3_i4	13	19	520	433	226.397	17.2949	435.499	25.1808	4.65425	3.64135e-19	8.85032e-16	G7IPL0	922385674	Serine carboxypeptidase-like protein	11421606 MTR_2g009200	Medicago truncatula (Barrel medic) (Medicago tribuloides)	GO:0004185	serine-type carboxypeptidase activity [GO:0004185]	-	-	mtr:MTR_2g009200;	K16296;	-
TRINITY_DN91319_c1_g3_i7	4	4	270	188	105.925	4.30857	207.541	48.1693	5.59004	6.96556e-17	1.13422e-13	A5B1H6;	147788812	Uncharacterized protein	-	Vitis vinifera (Grape).	GO:0004185,	GO:0004185,serine-type carboxypeptidase activity;	-	-	-	-	-
TRINITY_DN91319_c1_g3_i8	18	8	473	454	220.192	13.9018	426.483	30.6782	4.93914	3.07792e-20	9.24911e-17	-	-	-	-	-	-	-	-	-	-	-	-
TRINITY_DN91319_c1_g3_i9	2	4	240	196	101.155	3.25163	199.059	61.218	5.93588	2.59008e-17	4.52988e-14	UPI00058135FF	747103638	serine carboxypeptidase-like 18 isoform X3	LOC105178267	Sesamum indicum (Oriental sesame) (Sesamum orientale)	-	-	-	-	-	-	-
TRINITY_DN91319_c1_g3_i11	10	16	358	276	151.367	14.0635	288.67	20.5262	4.3594	2.68798e-15	3.48435e-12	A5B1H6;	147788812	Uncharacterized protein	-	Vitis vinifera (Grape).	GO:0004185,	GO:0004185,serine-type carboxypeptidase activity;	-	-	-	-	-
TRINITY_DN91319_c1_g3_i12	4	14	445	387	195.392	9.79531	380.989	38.895	5.28151	5.0168e-21	1.69214e-17	-	-	-	-	-	-	-	-	-	-	-	-
TRINITY_DN91319_c1_g3_i13	16	8	520	472	234.012	12.8449	455.179	35.4366	5.14717	1.09963e-21	4.37929e-18	G7IPL0	922385674	Serine carboxypeptidase-like protein	11421606 MTR_2g009200	Medicago truncatula (Barrel medic) (Medicago tribuloides)	GO:0004185	serine-type carboxypeptidase activity [GO:0004185]	-	-	mtr:MTR_2g009200;	K16296;	-
TRINITY_DN91319_c1_g3_i15	6	14	496	401	210.094	10.8522	409.336	37.719	5.23722	2.0276e-21	7.79328e-18	UPI00058135FF	747103638	serine carboxypeptidase-like 18 isoform X3	LOC105178267	Sesamum indicum (Oriental sesame) (Sesamum orientale)	-	-	-	-	-	-	-
TRINITY_DN91319_c1_g3_i16	12	12	444	462	215.672	12.9257	418.418	32.371	5.01663	1.79145e-20	5.74914e-17	-	-	-	-	-	-	-	-	-	-	-	-
TRINITY_DN91319_c1_g3_i17	10	8	226	200	102.454	9.67408	195.235	20.1812	4.33494	1.04022e-12	9.55117e-10	-	-	-	-	-	-	-	-	-	-	-	-
TRINITY_DN91319_c1_g3_i18	14	6	476	409	207.859	10.6906	405.027	37.8862	5.2436	3.01923e-21	1.07312e-17	-	-	-	-	-	-	-	-	-	-	-	-
TRINITY_DN91319_c1_g3_i19	4	2	163	150	73.4625	3.21122	143.714	44.7536	5.48393	1.57502e-13	1.60686e-10	-	-	-	-	-	-	-	-	-	-	-	-
TRINITY_DN91319_c1_g3_i20	4	6	550	440	228.478	5.40592	451.55	83.5289	6.3842	9.99279e-27	7.50087e-23	-	-	-	-	-	-	-	-	-	-	-	-
TRINITY_DN91319_c1_g3_i21	2	10	274	270	128.566	6.54368	250.589	38.2948	5.25908	1.76481e-17	3.18774e-14	A5B1H6;	147788812	Uncharacterized protein	-	Vitis vinifera (Grape).	GO:0004185,	GO:0004185,serine-type carboxypeptidase activity;	-	-	-	-	-
TRINITY_DN91319_c1_g3_i22	10	16	532	352	206.848	14.0635	399.632	28.4163	4.82865	1.6739e-19	4.3913e-16	G7IPL0	922385674	Serine carboxypeptidase-like protein	11421606 MTR_2g009200	Medicago truncatula (Barrel medic) (Medicago tribuloides)	GO:0004185	serine-type carboxypeptidase activity [GO:0004185]	-	-	mtr:MTR_2g009200;	K16296;	-
TRINITY_DN91319_c1_g3_i23	0	6	226	186	95.7311	3.29204	188.17	57.1591	5.83691	1.27221e-16	1.96508e-13	-	-	-	-	-	-	-	-	-	-	-	-
TRINITY_DN91319_c1_g3_i24	16	6	564	373	217.665	11.7475	423.583	36.0571	5.17221	2.25952e-21	8.48729e-18	G7IPL0	922385674	Serine carboxypeptidase-like protein	11421606 MTR_2g009200	Medicago truncatula (Barrel medic) (Medicago tribuloides)	GO:0004185	serine-type carboxypeptidase activity [GO:0004185]	-	-	mtr:MTR_2g009200;	K16296;	-
TRINITY_DN91319_c1_g3_i25	20	13	525	441	229.662	17.7021	441.622	24.9474	4.64082	3.94737e-19	9.45507e-16	-	-	-	-	-	-	-	-	-	-	-	-
TRINITY_DN91319_c1_g3_i26	12	8	333	276	144.484	10.731	278.238	25.9283	4.69646	2.68311e-16	3.99504e-13	A5B1H6;	147788812	Uncharacterized protein	-	Vitis vinifera (Grape).	GO:0004185,	GO:0004185,serine-type carboxypeptidase activity;	-	-	-	-	-
TRINITY_DN91350_c2_g1_i1	89	114	27	3	61.1818	109.583	12.781	0.116634	-3.09994	2.29403e-06	0.000674633	-	-	-	-	-	-	-	-	-	-	-	-
TRINITY_DN91350_c2_g1_i3	276	257	23	33	156.559	286.867	26.2505	0.0915077	-3.44996	1.07657e-11	8.33392e-09	-	-	-	-	-	-	-	-	-	-	-	-
TRINITY_DN91350_c2_g3_i1	30	9	0	0	10.3961	20.7921	0	0	#NAME?	0.000154709	0.0273469	-	-	-	-	-	-	-	-	-	-	-	-
TRINITY_DN91398_c1_g1_i1	177	10	18	4	54.2779	99.0258	9.52993	0.0962369	-3.37727	7.50739e-07	0.000246486	-	-	-	-	-	-	-	-	-	-	-	-
TRINITY_DN91398_c1_g2_i5	63	31	11	2	27.951	50.3024	5.59957	0.111318	-3.16724	0.000260083	0.0425805	A0A072TSK9	922326245	Senescence-associated protein, putative	25480487 MTR_0152s0090	Medicago truncatula (Barrel medic) (Medicago tribuloides)	-	-	-	-	mtr:MTR_0152s0090;	-	-
TRINITY_DN91398_c1_g3_i1	2	604	4	0	167.063	332.456	1.66921	0.00502084	-7.63785	8.40993e-27	6.61879e-23	-	-	-	-	-	-	-	-	-	-	-	-
TRINITY_DN91398_c1_g2_i9	18	656	26	7	191.912	369.442	14.3822	0.0389295	-4.68299	5.8082e-18	1.14964e-14	UPI00064DE5DD	848920513	LOW QUALITY PROTEIN: uncharacterized protein LOC105976410	LOC105976410	Erythranthe guttata (Yellow monkey flower) (Mimulus guttatus)	-	-	-	-	-	-	-
TRINITY_DN68787_c0_g1_i1	191	225	1071	1063	603.867	224.389	983.345	4.38232	2.13169	2.48823e-07	9.09825e-05	A0A072VAH4	922391812	Seed maturation protein	25487019 MTR_2g069650	Medicago truncatula (Barrel medic) (Medicago tribuloides)	-	-	-	-	mtr:MTR_2g069650;	-	-
TRINITY_DN31046_c0_g1_i1	0	0	44	36	18.2639	0	36.5277	Inf	Inf	1.4714e-06	0.000454127	-	-	-	-	-	-	-	-	-	-	-	-
TRINITY_DN93025_c3_g1_i1	2027	132	230	8	621.824	1143.63	100.016	0.0874551	-3.51531	4.27638e-15	5.45773e-12	Q5KSC9	58036313	RNA-dependent RNA polymerase (Fragment)	-	Lagenaria siceraria (Bottle gourd) (Lagenaria leucantha)	GO:0003723; GO:0003968; GO:0006351	RNA binding [GO:0003723]; RNA-directed 5'-3' RNA polymerase activity [GO:0003968]	transcription, DNA-templated [GO:0006351]	-	-	-	-
TRINITY_DN93025_c4_g1_i1	3759	94	354	33	1101.23	2038.09	164.378	0.0806527	-3.63213	1.22079e-15	1.62715e-12	-	-	-	-	-	-	-	-	-	-	-	-
TRINITY_DN93025_c4_g2_i1	685	68	91	18	223.184	399.311	47.0577	0.117847	-3.08501	9.37106e-11	6.19519e-08	-	-	-	-	-	-	-	-	-	-	-	-
TRINITY_DN93025_c4_g3_i1	457	20	52	6	138.606	252.484	24.7275	0.0979368	-3.35201	2.60769e-10	1.64498e-07	-	-	-	-	-	-	-	-	-	-	-	-
TRINITY_DN93025_c4_g4_i1	99	8	10	0	30.4404	56.7078	4.17302	0.0735881	-3.76438	1.76231e-05	0.00412849	-	-	-	-	-	-	-	-	-	-	-	-
TRINITY_DN93025_c4_g4_i2	533	22	62	6	161.323	293.745	28.9005	0.0983863	-3.3454	7.61977e-11	5.15073e-08	-	-	-	-	-	-	-	-	-	-	-	-
TRINITY_DN93009_c3_g1_i1	236	306	49	68	173.688	292.613	54.7622	0.187149	-2.41774	2.54138e-07	9.28234e-05	A0A151TNK9;	1012357448	Retrovirus-related Pol polyprotein from transposon TNT 1-94	-	Cajanus cajan (Pigeon pea) (Cajanus indicus).	GO:0003676,GO:0008270,GO:0015074,	GO:0003676,nucleic acid binding; GO:0008270,zinc ion binding;	GO:0015074,DNA integration;	-	-	-	-
TRINITY_DN93009_c7_g1_i1	906	52	65	20	272.271	507.324	37.2171	0.0733596	-3.76887	2.80119e-15	3.61692e-12	A0A059AXZ5	629092511	Uncharacterized protein	EUGRSUZ_H01179	Eucalyptus grandis (Flooded gum)	-	-	-	-	-	-	-
TRINITY_DN93009_c7_g3_i4	15833	8180	3039	688	7235.38	12855.4	1615.36	0.125656	-2.99245	1.62647e-06	0.000495966	G7J0Z5	922374972	Photosystem I P700 chlorophyll A apoprotein A2	11406863 MTR_3g035600	Medicago truncatula (Barrel medic) (Medicago tribuloides)	GO:0009522; GO:0015979; GO:0016021; GO:0046872	metal ion binding [GO:0046872]	photosynthesis [GO:0015979]	integral component of membrane [GO:0016021]; photosystem I [GO:0009522]	mtr:MTR_3g035600;	K02690;	Metabolic pathways ; Photosynthesis ;
TRINITY_DN93009_c7_g4_i2	2106	129	147	43	633.389	1183.73	83.0422	0.0701527	-3.83336	1.37286e-17	2.53518e-14	A0A0D2NIM2	763745629	Uncharacterized protein	B456_002G055100	Gossypium raimondii (New World cotton)	GO:0009523; GO:0016021; GO:0019684	-	photosynthesis, light reaction [GO:0019684]	integral component of membrane [GO:0016021]; photosystem II [GO:0009523]	-	-	-
TRINITY_DN93018_c0_g1_i1	32	8	2	0	11.0675	21.3004	0.834604	0.0391826	-4.67364	0.00151495	0.1817	-	-	-	-	-	-	-	-	-	-	-	-
TRINITY_DN93018_c5_g1_i1	19	5273	79	20	1473.13	2903.2	43.0593	0.0148317	-6.07517	6.21455e-31	8.0404e-27	A0A175Y9U6;	1021019129	Uncharacterized protein	-	Daucus carota subsp. sativus.	-	-	-	-	-	-	-
TRINITY_DN93018_c6_g1_i1	911	120	39	7	283.542	547.276	19.8071	0.0361922	-4.78818	3.92836e-21	1.35262e-17	A0A0A0KWL1	700198832	Uncharacterized protein	Csa_4G243140	Cucumis sativus (Cucumber)	-	-	-	-	-	-	-
TRINITY_DN93018_c8_g5_i1	8044	2169	517	102	2854.15	5441.08	267.217	0.049111	-4.34781	1.15567e-16	1.81046e-13	UPI0007AFB024	1021535497	uncharacterized protein LOC107607340	LOC107607340	Arachis ipaensis (Wild peanut)	-	-	-	-	-	-	-
TRINITY_DN93018_c10_g1_i8	22	3806	28	1	1056.03	2099.88	12.1891	0.00580466	-7.42857	4.53246e-40	1.87275e-35	A0A0K9QFV8	902157633	Uncharacterized protein	SOVF_183600	Spinacia oleracea (Spinach)	-	-	-	-	-	-	-
TRINITY_DN93018_c10_g3_i1	109	30	4	2	38.3709	74.0634	2.67845	0.0361644	-4.78929	2.60092e-08	1.16842e-05	A0A0R0GH60	947068892	Uncharacterized protein (Fragment)	GLYMA_13G015500 GLYMA_13G0157001 GLYMA_13G015800 GLYMA_13G016000 GLYMA_13G018700	Glycine max (Soybean) (Glycine hispida)	-	-	-	-	-	-	-
TRINITY_DN93018_c11_g2_i1	1832	39075	5261	2165	12847.8	22407.6	3287.94	0.146733	-2.76873	0.000263772	0.0431205	A0A0R0GR39	947068875	Uncharacterized protein	GLYMA_13G013900 GLYMA_13G014200 GLYMA_13G019900	Glycine max (Soybean) (Glycine hispida)	-	-	-	-	-	-	-
[truncated: 1,060 more rows]

## Sheet: R25-R39
Genes	R25_1	R25_2	R39_1	R39_2	normalised_count	normalised_count_R25	normalised_count_R39	foldChange	log2FoldChange	pval	padj	Uniprot_Accession	GI_number	Protein names	Gene names	Organism	Gene ontology IDs	Gene ontology (molecular function)	Gene ontology (biological process)	Gene ontology (cellular component)	Cross-reference (KEGG)	Cross-reference (KO)	KEGG-pathways
[truncated: 12,525 more rows]

[truncated: 6 more sheets: R25-R50, R25-M39, M25-M50, M25-R39, M25-R50, M39-M25]
