# Supplementary material for: Exploring the edible gum (galactomannan) biosynthesis and its regulation during pod developmental stages in clusterbean using comparative transcriptomic approach
Source: Sci Rep. 2021 Feb 17;11:4000. doi: 10.1038/s41598-021-83507-3 (PMC7890066; doi:10.1038/s41598-021-83507-3)
Supplement: Supplementary file 4 — Supplementary Information 4. [file 41598_2021_83507_MOESM4_ESM.xlsx]

## Sheet: M39-M50
Genes	M39_1	M39_2	M50_1	M50_2	normalised_count	normalised_count_M39	normalised_count_M50	foldChange	log2FoldChange	pval	padj	Uniprot_Accession	GI_number	Protein names	Gene names	Organism	Gene ontology IDs	Gene ontology (molecular function)	Gene ontology (biological process)	Gene ontology (cellular component)	Cross-reference (KEGG)	Cross-reference (KO)	KEGG-pathways
TRINITY_DN48987_c0_g1_i3	310	395	111	86	237.818	389.198	86.4384	0.222094	-2.17076	0.000368056	0.0182678	A0A072TPS4	922334410	Clavata3/ESR (CLE) gene family member	25501136 MTR_8g042980	Medicago truncatula (Barrel medic) (Medicago tribuloides)	-	-	-	-	mtr:MTR_8g042980;	-	-
TRINITY_DN87032_c3_g1_i1	2	6	36	28	16.1486	4.20666	28.0905	6.67763	2.73934	0.00908526	0.211238	-	-	-	-	-	-	-	-	-	-	-	-
TRINITY_DN87032_c6_g2_i2	307	301	125	70	212.227	341.13	83.3235	0.244258	-2.03353	0.00116813	0.0453746	UPI00042AFB0B	590618143	ADP,ATP carrier protein;TLC ATP/ADP transporter isoform 2;;TLC ATP/ADP transporter isoform 2	TCM_028434;TCM_028434;;TCM_028434	Theobroma cacao (Cacao) (Cocoa)	-	-	-	-	-	-	-
TRINITY_DN87032_c6_g2_i5	104	146	18	22	77.7081	137.194	18.2222	0.13282	-2.91245	1.92435e-05	0.00167125	UPI0007870FED	1012211990	plastidic ATP/ADP-transporter	LOC107459695	Arachis duranensis (Wild peanut)	-	-	-	-	-	-	-
TRINITY_DN87024_c2_g1_i1	64	74	497	277	203.624	76.6422	330.605	4.31361	2.1089	0.000479039	0.0224188	A0A1S2XHY9	502088225	SKP1-like protein 14	LOC101509555	Cicer arietinum (Chickpea) (Garbanzo)	GO:0006511	-	ubiquitin-dependent protein catabolic process [GO:0006511]	-	cam:101509555;	K03094;	Protein processing in endoplasmic reticulum ; Ubiquitin mediated proteolysis ; Wnt signaling pathway ; TGF-beta signaling pathway ; Cell cycle ; Pathways in cancer ;
TRINITY_DN87067_c2_g2_i1	232	297	95	62	179.936	291.952	67.9204	0.232642	-2.10382	0.000676588	0.0293993	-	-	-	-	-	-	-	-	-	-	-	-
TRINITY_DN87067_c3_g4_i1	92	193	0	8	78.4535	152.73	4.1769	0.0273482	-5.19241	3.29207e-11	1.56992e-08	-	-	-	-	-	-	-	-	-	-	-	-
TRINITY_DN87067_c3_g1_i2	312	446	2	6	209.697	415.512	3.88108	0.00934048	-6.74229	2.19461e-17	4.94905e-14	I1MX36	356563991	Uncharacterized protein	LOC100805891 GLYMA_17G222000	Glycine max (Soybean) (Glycine hispida)	GO:0006810; GO:0016021	-	transport [GO:0006810]	integral component of membrane [GO:0016021]	gmx:100805891;	K15289;	-
TRINITY_DN87067_c3_g1_i3	2993	4300	29	40	2014.15	3996.57	31.7364	0.00794091	-6.97648	1.0298e-13	9.22092e-11	I1MX36	356563991	Uncharacterized protein	LOC100805891 GLYMA_17G222000	Glycine max (Soybean) (Glycine hispida)	GO:0006810; GO:0016021	-	transport [GO:0006810]	integral component of membrane [GO:0016021]	gmx:100805891;	K15289;	-
TRINITY_DN87067_c3_g1_i5	157	226	0	2	105.452	209.86	1.04422	0.00497583	-7.65085	4.05155e-16	6.66726e-13	I1MX36	356563991	Uncharacterized protein	LOC100805891 GLYMA_17G222000	Glycine max (Soybean) (Glycine hispida)	GO:0006810; GO:0016021	-	transport [GO:0006810]	integral component of membrane [GO:0016021]	gmx:100805891;	K15289;	-
TRINITY_DN87067_c3_g1_i6	1150	1487	5	12	731.293	1454.45	8.13637	0.00559413	-7.48187	2.78723e-19	9.9828e-16	I1MX36	356563991	Uncharacterized protein	LOC100805891 GLYMA_17G222000	Glycine max (Soybean) (Glycine hispida)	GO:0006810; GO:0016021	-	transport [GO:0006810]	integral component of membrane [GO:0016021]	gmx:100805891;	K15289;	-
TRINITY_DN87067_c3_g1_i7	916	1634	18	8	695.139	1379.37	10.9126	0.00791131	-6.98187	1.07595e-17	2.64694e-14	-	-	-	-	-	-	-	-	-	-	-	-
TRINITY_DN87055_c0_g2_i1	10035	11215	134	52	5951.98	11826.7	77.2933	0.00653551	-7.25748	2.497e-08	5.67828e-06	I1JPV0	571443639	Uncharacterized protein	PGMPM18 GLYMA_03G189200	Glycine max (Soybean) (Glycine hispida)	-	-	-	-	-	-	-
TRINITY_DN87055_c0_g2_i2	7469	9263	111	38	4656.89	9252.4	61.377	0.00663363	-7.23599	1.63574e-09	5.17789e-07	C6T9C2;	255636164	Uncharacterized protein	-	Glycine max (Soybean) (Glycine hispida).	-	-	-	-	-	-	-
TRINITY_DN87019_c9_g1_i1	122	173	1180	699	484.154	161.789	806.518	4.98499	2.31759	0.000191695	0.0108651	K7LHI3	571481745	Uncharacterized protein	LOC100798652 GLYMA_10G049600	Glycine max (Soybean) (Glycine hispida)	-	-	-	-	gmx:100798652;	-	-
TRINITY_DN87019_c9_g1_i4	153	196	1672	904	645.132	192.603	1097.66	5.69908	2.51073	7.99139e-05	0.00545948	K7LHI3	571481745	Uncharacterized protein	LOC100798652 GLYMA_10G049600	Glycine max (Soybean) (Glycine hispida)	-	-	-	-	gmx:100798652;	-	-
TRINITY_DN87052_c16_g1_i1	122	188	40	28	99.373	169.159	29.5873	0.174909	-2.51532	0.000124154	0.00774335	UPI00023B1F1C	359477354	protein CHUP1, chloroplastic isoform X2;protein CHUP1, chloroplastic isoform X2	LOC100256278;LOC100256278	Vitis vinifera (Grape)	-	-	-	-	-	-	-
TRINITY_DN87052_c16_g1_i2	141	187	55	28	107.914	180.628	35.2004	0.194878	-2.35936	0.000331042	0.0168074	A0A0L9TRZ6	920689370	Uncharacterized protein	LR48_Vigan01g290900	Phaseolus angularis (Azuki bean) (Vigna angularis)	-	-	-	-	var:108323771;	-	-
TRINITY_DN87052_c16_g1_i3	241	287	73	61	175.935	292.705	59.1658	0.202135	-2.30661	0.000196642	0.011081	K7LZ72	947070576	Uncharacterized protein	LOC100798183 GLYMA_13G118400	Glycine max (Soybean) (Glycine hispida)	-	-	-	-	-	-	-
TRINITY_DN87052_c16_g1_i4	194	208	82	46	139.505	224.308	54.702	0.24387	-2.03582	0.00142821	0.0529518	K7LZ68	571497718	Uncharacterized protein	LOC100798183 GLYMA_13G118400	Glycine max (Soybean) (Glycine hispida)	-	-	-	-	-	-	-
TRINITY_DN87052_c16_g1_i5	274	430	116	84	235.498	383.731	87.2652	0.227412	-2.13662	0.000412054	0.0199277	UPI000549F878	734429207	Protein CHUP1, chloroplastic;Protein CHUP1, chloroplastic	glysoja_023583;glysoja_023583	Glycine soja (Wild soybean)	-	-	-	-	-	-	-
TRINITY_DN87052_c16_g1_i6	202	279	56	57	157.47	264.225	50.7159	0.191942	-2.38126	0.000113009	0.00718628	UPI0007AF8474	1021471956	protein CHUP1, chloroplastic isoform X3	LOC107635587	Arachis ipaensis (Wild peanut)	-	-	-	-	-	-	-
TRINITY_DN87052_c16_g1_i7	34	46	6	10	25.734	44.0016	7.46635	0.169684	-2.55908	0.00224533	0.0751684	A0A1S3EDA0	828324525	uncharacterized protein LOC101511271 isoform X1	LOC101511271	Cicer arietinum (Chickpea) (Garbanzo)	-	-	-	-	cam:101511271;	-	-
TRINITY_DN87052_c16_g1_i9	114	191	36	30	97.3656	165.597	29.1347	0.175938	-2.50686	0.000115354	0.00731436	UPI0007AF8474	1021471956	protein CHUP1, chloroplastic isoform X3	LOC107635587	Arachis ipaensis (Wild peanut)	-	-	-	-	-	-	-
TRINITY_DN87052_c16_g1_i10	256	336	87	69	197.401	326.22	68.5816	0.210231	-2.24995	0.000244658	0.0131945	K7LZ72	947070576	Uncharacterized protein	LOC100798183 GLYMA_13G118400	Glycine max (Soybean) (Glycine hispida)	-	-	-	-	-	-	-
TRINITY_DN87052_c16_g2_i5	13	12	86	64	39.8378	14.0788	65.5968	4.65927	2.2201	0.00346082	0.104631	A0A0S3RH95	965664271	Uncharacterized protein	Vigan.02G293400 VIGAN_02293400	Vigna angularis var. angularis	-	-	-	-	-	-	-
TRINITY_DN87052_c16_g1_i14	196	251	53	49	146.054	246.692	45.4164	0.184102	-2.44143	9.71652e-05	0.00637172	UPI0007AF4613	1021471954	protein CHUP1, chloroplastic isoform X2	LOC107635587	Arachis ipaensis (Wild peanut)	-	-	-	-	-	-	-
TRINITY_DN87015_c0_g1_i9	90	78	36	18	58.9218	94.9742	22.8694	0.240796	-2.05412	0.00458516	0.128659	A0A0L9V9T8	920710408	Uncharacterized protein	LR48_Vigan09g031600	Phaseolus angularis (Azuki bean) (Vigna angularis)	-	-	-	-	var:108341161;	-	-
TRINITY_DN87015_c0_g1_i21	76	94	26	18	56.5745	94.0217	19.1273	0.203435	-2.29736	0.00126538	0.0483351	G7J4R3	922376594	Uncharacterized protein	11426828 MTR_3g113840	Medicago truncatula (Barrel medic) (Medicago tribuloides)	-	-	-	-	mtr:MTR_3g113840;	-	-
TRINITY_DN87086_c0_g3_i1	7	10	63	51	29.7609	9.31924	50.2026	5.38699	2.42948	0.00391296	0.114671	V7BAY3	593596386	Uncharacterized protein	PHAVU_007G012600g	Phaseolus vulgaris (Kidney bean) (French bean)	-	-	-	-	pvu:PHAVU_007G012600g;	-	-
TRINITY_DN87083_c5_g1_i1	0	0	11	14	5.71291	0	11.4258	Inf	Inf	0.00466448	0.130129	I1LJN1	571488414	Uncharacterized protein	LOC100775984 GLYMA_11G126000	Glycine max (Soybean) (Glycine hispida)	-	-	-	-	gmx:100775984;	-	-
TRINITY_DN87083_c5_g2_i3	30	42	227	148	100.868	39.5185	162.217	4.10484	2.03733	0.0016174	0.0582625	I1LJN1	571488414	Uncharacterized protein	LOC100775984 GLYMA_11G126000	Glycine max (Soybean) (Glycine hispida)	-	-	-	-	gmx:100775984;	-	-
TRINITY_DN87014_c3_g2_i1	41	50	17	8	30.4558	50.3732	10.5384	0.209206	-2.257	0.00655941	0.166818	-	-	-	-	-	-	-	-	-	-	-	-
TRINITY_DN87045_c0_g1_i1	21	34	2	2	15.8577	29.9228	1.79263	0.0599086	-4.06109	0.000252772	0.0135362	-	-	-	-	-	-	-	-	-	-	-	-
TRINITY_DN87072_c6_g6_i1	31	28	4	10	19.994	33.2701	6.71794	0.201921	-2.30814	0.00942699	0.216211	-	-	-	-	-	-	-	-	-	-	-	-
TRINITY_DN87076_c0_g1_i1	3	2	54	18	16.2381	2.87104	29.6051	10.3116	3.3662	0.00121728	0.0469766	-	-	-	-	-	-	-	-	-	-	-	-
TRINITY_DN87076_c0_g2_i1	4	2	44	68	27.7346	3.50053	51.9686	14.8459	3.89199	4.47845e-05	0.00342995	A0A151U2L2	1012362389	Serine/threonine protein phosphatase 7 long form isogeny	KK1_006215	Cajanus cajan (Pigeon pea) (Cajanus indicus)	-	-	-	-	-	-	-
TRINITY_DN87079_c0_g1_i1	5264	7602	27	8	3531.32	7048.36	14.2804	0.00202607	-8.9471	5.89576e-14	5.6532e-11	-	-	-	-	-	-	-	-	-	-	-	-
TRINITY_DN87079_c0_g2_i3	115	115	941	583	392.704	128.889	656.518	5.09368	2.34871	0.000115106	0.00730622	A0A0R0L9X1	955309222	Uncharacterized protein	GLYMA_02G294000	Glycine max (Soybean) (Glycine hispida)	GO:0004553; GO:0005975	hydrolase activity, hydrolyzing O-glycosyl compounds [GO:0004553]	carbohydrate metabolic process [GO:0005975]	-	gmx:100803406;	-	-
TRINITY_DN87079_c0_g1_i2	16795	23683	157	26	11139.8	22207.3	72.3251	0.00325682	-8.26232	2.6225e-06	0.000314946	-	-	-	-	-	-	-	-	-	-	-	-
TRINITY_DN87009_c5_g4_i2	24	56	392	270	165.139	42.6194	287.659	6.74947	2.75477	2.08816e-05	0.00179012	A0A0L9UIJ3	920699343	Uncharacterized protein	LR48_Vigan05g017200	Phaseolus angularis (Azuki bean) (Vigna angularis)	GO:0003700; GO:0006351; GO:0009742	transcription factor activity, sequence-specific DNA binding [GO:0003700]	brassinosteroid mediated signaling pathway [GO:0009742]; transcription, DNA-templated [GO:0006351]	-	-	-	-
TRINITY_DN87054_c2_g5_i1	10	14	0	0	6.58642	13.1728	0	0	#NAME?	0.00100372	0.0402928	-	-	-	-	-	-	-	-	-	-	-	-
TRINITY_DN87054_c4_g3_i1	1034	1357	307	246	780.441	1317.56	243.321	0.184675	-2.43694	0.000183631	0.0105231	A0A151SIX0;	1012343526	Pentatricopeptide repeat-containing protein At1g33350 family	-	Cajanus cajan (Pigeon pea) (Cajanus indicus).	-	-	-	-	-	-	-
TRINITY_DN87054_c4_g3_i3	933	1254	225	210	698.61	1203.38	193.84	0.161079	-2.63416	4.38819e-05	0.00337463	A0A151SIX0;	1012343526	Pentatricopeptide repeat-containing protein At1g33350 family	-	Cajanus cajan (Pigeon pea) (Cajanus indicus).	-	-	-	-	-	-	-
TRINITY_DN81779_c0_g1_i1	14	15	696	449	255.529	16.1821	494.875	30.5816	4.93459	2.35562e-12	1.49016e-09	A0A072U4H3	922337427	Methyltransferase domain protein	25501817 MTR_8g089585	Medicago truncatula (Barrel medic) (Medicago tribuloides)	GO:0008168; GO:0016021	methyltransferase activity [GO:0008168]	-	integral component of membrane [GO:0016021]	mtr:MTR_8g089585;	-	-
TRINITY_DN81751_c0_g1_i1	2	2	34	16	11.6592	2.24155	21.0768	9.40278	3.23309	0.00591252	0.154903	-	-	-	-	-	-	-	-	-	-	-	-
TRINITY_DN81759_c0_g1_i1	34	34	458	322	188.806	38.1063	339.506	8.90945	3.15534	8.56223e-07	0.000122739	A0A1S3EIJ9	828334747	uncharacterized protein LOC101489056	LOC101489056	Cicer arietinum (Chickpea) (Garbanzo)	GO:0016021	-	-	integral component of membrane [GO:0016021]	cam:101489056;	-	-
TRINITY_DN81759_c0_g1_i2	38	38	451	306	185.561	42.5894	328.533	7.71396	2.94747	3.31749e-06	0.000382383	A0A1S3EIJ9	828334747	uncharacterized protein LOC101489056	LOC101489056	Cicer arietinum (Chickpea) (Garbanzo)	GO:0016021	-	-	integral component of membrane [GO:0016021]	cam:101489056;	-	-
TRINITY_DN81787_c0_g1_i1	20	28	342	199	129.112	26.3457	231.878	8.80138	3.13773	2.12229e-06	0.000261846	V7BW96	593696730	Uncharacterized protein	PHAVU_005G019100g	Phaseolus vulgaris (Kidney bean) (French bean)	GO:0000811; GO:0006260	-	DNA replication [GO:0006260]	GINS complex [GO:0000811]	pvu:PHAVU_005G019100g;	K10732;	-
TRINITY_DN81774_c0_g1_i2	38	44	4	10	26.1275	45.537	6.71794	0.147527	-2.76095	0.00104433	0.0414921	G7JXW6	922356346	Carboxy-terminal region remorin	11415002 MTR_5g043690	Medicago truncatula (Barrel medic) (Medicago tribuloides)	-	-	-	-	-	-	-
TRINITY_DN81723_c0_g1_i1	12	28	0	2	11.177	21.3097	1.04422	0.0490023	-4.35101	0.000511749	0.023592	K7M288	571501038	Uncharacterized protein	LOC100798009 GLYMA_13G272100	Glycine max (Soybean) (Glycine hispida)	GO:0005432; GO:0005509; GO:0016021; GO:0055074	calcium:sodium antiporter activity [GO:0005432]; calcium ion binding [GO:0005509]	calcium ion homeostasis [GO:0055074]	integral component of membrane [GO:0016021]	gmx:100798009;	-	-
TRINITY_DN81729_c0_g1_i2	4	1	73	34	24.039	3.00926	45.0688	14.9767	3.90465	4.94886e-05	0.00370974	A0A0S3RCY2	965662846	Uncharacterized protein	Vigan.02G124900 VIGAN_02124900	Vigna angularis var. angularis	-	-	-	-	-	-	-
TRINITY_DN81729_c0_g1_i3	6	10	72	25	24.3427	8.68975	39.9956	4.60261	2.20245	0.00989003	0.223355	A0A0L9UG23	920698436	Uncharacterized protein	LR48_Vigan04g185900	Phaseolus angularis (Azuki bean) (Vigna angularis)	-	-	-	-	-	-	-
TRINITY_DN81715_c0_g2_i1	2	2	139	64	43.8356	2.24155	85.4297	38.1119	5.25217	2.04578e-08	4.77251e-06	A0A151U0T0;	1012361665	Uncharacterized protein	-	Cajanus cajan (Pigeon pea) (Cajanus indicus).	GO:0016021,	-	-	GO:0016021,integral component of membrane;	-	-	-
TRINITY_DN92105_c2_g4_i1	79	94	20	12	54.8298	95.9102	13.7494	0.143357	-2.80231	0.000151758	0.00904346	-	-	-	-	-	-	-	-	-	-	-	-
TRINITY_DN92105_c2_g5_i2	34	64	2	2	27.3186	52.8446	1.79263	0.0339227	-4.8816	1.18162e-06	0.000160504	-	-	-	-	-	-	-	-	-	-	-	-
TRINITY_DN92123_c6_g1_i5	0	0	22	2	4.63837	0	9.27673	Inf	Inf	0.00865334	0.203917	A0A0J8BHP9	870765728	Uncharacterized protein (Fragment)	BVRB_037930	Beta vulgaris subsp. vulgaris	-	-	-	-	-	-	-
TRINITY_DN92180_c1_g2_i3	2	4	67	44	25.6344	3.2241	48.0447	14.9017	3.89741	6.47564e-05	0.00461018	D8TGK7;	302826567	Uncharacterized protein	-	Selaginella moellendorffii (Spikemoss).	-	-	-	-	smo:SELMODRAFT_139061;	-	-
TRINITY_DN92180_c2_g3_i1	0	0	4	50	13.8012	0	27.6024	Inf	Inf	2.75458e-05	0.00226266	-	-	-	-	-	-	-	-	-	-	-	-
TRINITY_DN92156_c0_g1_i1	115	139	105	3114	902.914	140.68	1665.15	11.8365	3.56517	1.09719e-06	0.000150631	-	-	-	-	-	-	-	-	-	-	-	-
TRINITY_DN92156_c0_g2_i1	360	672	336	9576	2841.12	556.757	5125.48	9.20596	3.20257	0.00044806	0.021301	-	-	-	-	-	-	-	-	-	-	-	-
TRINITY_DN92156_c0_g1_i3	24	58	43	983	286.465	43.602	529.327	12.14	3.60169	2.01601e-07	3.51466e-05	Q6R9A5	94502665	Uncharacterized protein orf111-b	orf111-b	Zea mays (Maize)	GO:0005739	-	-	mitochondrion [GO:0005739]	-	-	-
TRINITY_DN92156_c0_g3_i1	292	367	176	5084	1542.2	364.112	2720.28	7.47101	2.9013	0.000217297	0.0120006	A0A161X3X2;	1021021973	Uncharacterized protein	-	Daucus carota subsp. sativus.	-	-	-	-	-	-	-
TRINITY_DN92156_c0_g1_i7	80	140	119	3005	866.308	119.139	1613.48	13.5429	3.75946	3.4512e-07	5.5628e-05	R4IUU2	442803209	Uncharacterized protein	-	Vicia faba (Broad bean) (Faba vulgaris)	GO:0005739	-	-	mitochondrion [GO:0005739]	-	-	-
TRINITY_DN92156_c0_g1_i9	65	187	108	2995	868.463	132.786	1604.14	12.0806	3.59462	1.27163e-06	0.000170731	R4IUU2	442803209	Uncharacterized protein	-	Vicia faba (Broad bean) (Faba vulgaris)	GO:0005739	-	-	mitochondrion [GO:0005739]	-	-	-
TRINITY_DN92156_c0_g2_i5	492	851	421	11667	3488.41	727.789	6249.02	8.58631	3.10204	0.00124697	0.0478128	-	-	-	-	-	-	-	-	-	-	-	-
TRINITY_DN92156_c0_g3_i2	108	129	58	1643	505.447	131.36	879.534	6.69559	2.74321	5.40187e-05	0.00397831	A0A161X3X2;	1021021973	Uncharacterized protein	-	Daucus carota subsp. sativus.	-	-	-	-	-	-	-
TRINITY_DN92132_c6_g2_i4	118	151	33	31	88.4988	148.463	28.5342	0.192197	-2.37934	0.000296151	0.015351	UPI0007AF114F	1021550007	pirin-like protein;pirin-like protein;pirin-like protein	LOC107609082;LOC107609082;LOC107609082	Arachis ipaensis (Wild peanut)	-	-	-	-	-	-	-
TRINITY_DN92104_c3_g1_i1	6	13	0	0	5.08179	10.1636	0	0	#NAME?	0.00389245	0.114162	A0A1S2XHG5	502091054	Purple acid phosphatase (EC 3.1.3.2)	LOC101498327	Cicer arietinum (Chickpea) (Garbanzo)	GO:0003993; GO:0016021; GO:0046872	acid phosphatase activity [GO:0003993]; metal ion binding [GO:0046872]	-	integral component of membrane [GO:0016021]	cam:101498327;	-	-
TRINITY_DN92104_c3_g1_i2	136	231	41	28	114.529	199.097	29.9615	0.150488	-2.73228	2.6661e-05	0.00220037	A0A0S3T7X7	965616155	Purple acid phosphatase (EC 3.1.3.2)	Vigan.11G051400 VIGAN_11051400	Vigna angularis var. angularis	GO:0003993; GO:0046872	acid phosphatase activity [GO:0003993]; metal ion binding [GO:0046872]	-	-	-	-	-
TRINITY_DN92104_c3_g1_i3	53	105	21	18	51.1019	84.9474	17.2563	0.203141	-2.29944	0.00111874	0.0439253	K7MW57	571553822	Purple acid phosphatase (EC 3.1.3.2)	LOC100792496 GLYMA_19G026600	Glycine max (Soybean) (Glycine hispida)	GO:0003993; GO:0046872	acid phosphatase activity [GO:0003993]; metal ion binding [GO:0046872]	-	-	-	-	-
TRINITY_DN92190_c2_g1_i1	88	71	2481	1491	898.574	90.2763	1706.87	18.9072	4.24086	2.71621e-09	8.08084e-07	A0A0R4J5C2	356556414	Uncharacterized protein	LOC100816686 GLYMA_15G181600	Glycine max (Soybean) (Glycine hispida)	GO:0004857	enzyme inhibitor activity [GO:0004857]	-	-	gmx:100816686;	-	-
TRINITY_DN92151_c5_g1_i1	0	0	0	24	6.26535	0	12.5307	Inf	Inf	0.00414547	0.119525	-	-	-	-	-	-	-	-	-	-	-	-
TRINITY_DN92151_c6_g1_i1	0	0	2	153	40.3158	0	80.6316	Inf	Inf	3.55698e-10	1.33072e-07	-	-	-	-	-	-	-	-	-	-	-	-
TRINITY_DN92151_c6_g1_i2	0	0	0	63	16.4465	0	32.8931	Inf	Inf	7.06333e-06	0.000721289	-	-	-	-	-	-	-	-	-	-	-	-
TRINITY_DN92151_c6_g1_i3	0	0	0	22	5.74324	0	11.4865	Inf	Inf	0.00631483	0.162497	-	-	-	-	-	-	-	-	-	-	-	-
TRINITY_DN92151_c6_g1_i7	0	0	2	64	17.0818	0	34.1636	Inf	Inf	4.8557e-06	0.000525836	-	-	-	-	-	-	-	-	-	-	-	-
TRINITY_DN92151_c6_g1_i9	0	0	2	323	84.6953	0	169.391	Inf	Inf	8.2379e-15	9.37543e-12	-	-	-	-	-	-	-	-	-	-	-	-
TRINITY_DN92151_c6_g1_i10	0	2	0	82	21.8979	0.982556	42.8132	43.5733	5.44537	1.60534e-05	0.0014367	-	-	-	-	-	-	-	-	-	-	-	-
TRINITY_DN92151_c6_g1_i12	0	0	2	225	59.1118	0	118.224	Inf	Inf	1.73469e-12	1.13617e-09	-	-	-	-	-	-	-	-	-	-	-	-
TRINITY_DN92151_c6_g1_i13	0	0	8	416	110.096	0	220.192	Inf	Inf	1.41511e-16	2.53419e-13	-	-	-	-	-	-	-	-	-	-	-	-
TRINITY_DN92151_c7_g1_i1	0	0	0	21	5.48218	0	10.9644	Inf	Inf	0.00784027	0.189924	-	-	-	-	-	-	-	-	-	-	-	-
TRINITY_DN92150_c0_g2_i3	51	67	26	12	40.5073	65.0199	15.9947	0.245997	-2.02329	0.00832549	0.19817	A0A151R8H5;	1012327108	U-box domain-containing protein 4	-	Cajanus cajan (Pigeon pea) (Cajanus indicus).	-	-	-	-	-	-	-
TRINITY_DN92145_c3_g3_i1	31	20	206	116	83.4956	29.3399	137.651	4.69161	2.23008	0.000557089	0.0252285	-	-	-	-	-	-	-	-	-	-	-	-
TRINITY_DN92178_c2_g1_i1	26	28	6	4	17.2282	30.1226	4.33368	0.143868	-2.79718	0.00508184	0.138613	-	-	-	-	-	-	-	-	-	-	-	-
TRINITY_DN92130_c2_g1_i3	24	62	11	6	26.408	45.5671	7.24893	0.159082	-2.65215	0.00178768	0.0629813	A0A0B2P7I4	734325417	Retrovirus-related Pol polyprotein from transposon TNT 1-94 (EC 3.1.13.-) (Fragment)	glysoja_039211	Glycine soja (Wild soybean)	GO:0003676; GO:0008270; GO:0015074; GO:0016787	hydrolase activity [GO:0016787]; nucleic acid binding [GO:0003676]; zinc ion binding [GO:0008270]	DNA integration [GO:0015074]	-	-	-	-
TRINITY_DN92196_c1_g1_i13	32	66	17	10	32.0754	52.5682	11.5826	0.220335	-2.18223	0.00571244	0.151027	A0A0D2QQ12	763741791	Uncharacterized protein	B456_001G133200	Gossypium raimondii (New World cotton)	GO:0005737; GO:0016810	hydrolase activity, acting on carbon-nitrogen (but not peptide) bonds [GO:0016810]	-	cytoplasm [GO:0005737]	-	-	-
TRINITY_DN92166_c0_g1_i1	23	20	152	136	76.0952	24.3039	127.886	5.26196	2.3956	0.000427032	0.0205135	-	-	-	-	-	-	-	-	-	-	-	-
TRINITY_DN92158_c0_g3_i2	2930	3758	67	31	1865.95	3690.64	41.2572	0.0111789	-6.48308	1.33871e-12	9.05672e-10	-	-	-	-	-	-	-	-	-	-	-	-
TRINITY_DN92158_c0_g5_i1	6765	9278	125	78	4452.05	8816.61	87.5004	0.00992449	-6.65479	6.08831e-09	1.66421e-06	A0A151RHY5;	1012330656	Uncharacterized protein	-	Cajanus cajan (Pigeon pea) (Cajanus indicus).	-	-	-	-	-	-	-
TRINITY_DN92158_c0_g3_i3	319	520	25	19	237.774	456.273	19.2753	0.042245	-4.56508	2.79581e-11	1.36457e-08	K7KJZ4	571450449	Uncharacterized protein	LOC100805775	Glycine max (Soybean) (Glycine hispida)	-	-	-	-	gmx:100805775;	-	-
TRINITY_DN92158_c0_g3_i4	12494	15102	306	204	7752.6	15284.2	221.018	0.0144605	-6.11173	6.60009e-06	0.000681413	A0A151RHX1;	1012330655	Uncharacterized protein	-	Cajanus cajan (Pigeon pea) (Cajanus indicus).	-	-	-	-	-	-	-
TRINITY_DN92158_c0_g3_i5	4716	9528	76	53	3852.85	7649.59	56.1115	0.00733523	-7.09094	1.81805e-10	7.24689e-08	C6T0B5;	351720859	Uncharacterized protein {ECO:0000313|EMBL:ACU14938.1, ECO:0000313|EnsemblPlants:GLYMA13G23980.1};	LOC100306653	Glycine max (Soybean) (Glycine hispida).	-	-	-	-	gmx:100306653;	-	-
TRINITY_DN92158_c0_g5_i2	25125	31934	463	260	15906.8	31504.5	309.006	0.00980831	-6.67178	0.00062102	0.0275299	C6T0B5;	351720859	Uncharacterized protein {ECO:0000313|EMBL:ACU14938.1, ECO:0000313|EnsemblPlants:GLYMA13G23980.1};	LOC100306653	Glycine max (Soybean) (Glycine hispida).	-	-	-	-	gmx:100306653;	-	-
TRINITY_DN92158_c0_g3_i6	30028	36957	498	284	18696.6	37058.6	334.634	0.00902985	-6.79108	0.00155966	0.0567711	A0A0L9TMU2	920687897	Uncharacterized protein	LR48_Vigan01g143600	Phaseolus angularis (Azuki bean) (Vigna angularis)	-	-	-	-	var:108337690;	-	-
TRINITY_DN92128_c0_g2_i10	495	605	187	136	374.903	608.823	140.984	0.231567	-2.1105	0.000576431	0.0259597	UPI0007898FA2	1012238757	putative F-box protein PP2-B12	LOC107465859	Arachis duranensis (Wild peanut)	-	-	-	-	-	-	-
TRINITY_DN92140_c2_g1_i1	94	123	720	565	342.01	119.6	564.421	4.71925	2.23856	0.000274953	0.0144632	V7C3D9	593704589	Uncharacterized protein	PHAVU_004G149100g	Phaseolus vulgaris (Kidney bean) (French bean)	GO:0004672; GO:0005524; GO:0016021	ATP binding [GO:0005524]; protein kinase activity [GO:0004672]	-	integral component of membrane [GO:0016021]	pvu:PHAVU_004G149100g;	-	-
TRINITY_DN92140_c2_g1_i3	12	21	146	99	62.0969	17.8708	106.323	5.94955	2.57278	0.000340291	0.0171555	UPI00042B0AD6	590666148	Receptor-like kinase 1;Receptor-like kinase 1;;Receptor-like kinase 1	TCM_012921;TCM_012921;;TCM_012921	Theobroma cacao (Cacao) (Cocoa)	-	-	-	-	-	-	-
TRINITY_DN92198_c8_g1_i5	8	6	21	87	30.6328	7.98363	53.2821	6.67392	2.73853	0.00184267	0.0645163	-	-	-	-	-	-	-	-	-	-	-	-
TRINITY_DN92173_c0_g2_i1	659	1021	158	118	518.583	916.432	120.734	0.131743	-2.9242	4.69744e-06	0.000511198	UPI0007AF50D4	1021561813	pathogen-related protein	LOC107614404	Arachis ipaensis (Wild peanut)	-	-	-	-	-	-	-
TRINITY_DN92173_c0_g2_i2	409	527	87	65	291.43	516.367	66.4931	0.128771	-2.95712	2.69463e-06	0.000321704	UPI0007AF50D4	1021561813	pathogen-related protein	LOC107614404	Arachis ipaensis (Wild peanut)	-	-	-	-	-	-	-
TRINITY_DN92148_c2_g1_i4	10	10	0	0	5.60386	11.2077	0	0	#NAME?	0.00272124	0.0872509	-	-	-	-	-	-	-	-	-	-	-	-
TRINITY_DN92154_c2_g1_i2	16	32	408	370	185.825	25.7928	345.857	13.4091	3.74514	3.06071e-08	6.79523e-06	O24035;	14285652	Pantoate--beta-alanine ligase;	PANC;	Lotus japonicus (Lotus corniculatus var. japonicus).	GO:0005737,GO:0005524,GO:0004592,GO:0015940,	GO:0005524,ATP binding; GO:0004592,pantoate-beta-alanine ligase activity;	GO:0015940,pantothenate biosynthetic process;	GO:0005737,cytoplasm;	-	-	-
TRINITY_DN92154_c2_g1_i3	2	0	96	86	41.0422	1.25899	80.8253	64.1986	6.00447	5.26684e-09	1.47781e-06	V7BGR9	593688952	Uncharacterized protein	PHAVU_007G209400g	Phaseolus vulgaris (Kidney bean) (French bean)	GO:0004592; GO:0015940	pantoate-beta-alanine ligase activity [GO:0004592]	pantothenate biosynthetic process [GO:0015940]	-	pvu:PHAVU_007G209400g;	K01918;	Metabolic pathways ; Biosynthesis of secondary metabolites ; beta-Alanine metabolism ; Pantothenate and CoA biosynthesis ;
TRINITY_DN92154_c2_g1_i4	39	61	932	575	351.746	54.5183	648.973	11.9038	3.57335	4.18534e-08	8.97198e-06	UPI000786D189	1012207541	pantoate--beta-alanine ligase;pantoate--beta-alanine ligase;pantoate--beta-alanine ligase-like;pantoate--beta-alanine ligase-like;pantoate--beta-alanine ligase	LOC107458579;LOC107458579;LOC107458579;LOC107458579;LOC107458579	Arachis duranensis (Wild peanut)	-	-	-	-	-	-	-
TRINITY_DN92154_c2_g1_i7	50	65	1276	876	499.132	63.4078	934.856	14.7435	3.88201	6.97356e-09	1.87256e-06	O24035;	14285652	Pantoate--beta-alanine ligase;	PANC;	Lotus japonicus (Lotus corniculatus var. japonicus).	GO:0005737,GO:0005524,GO:0004592,GO:0015940,	GO:0005524,ATP binding; GO:0004592,pantoate-beta-alanine ligase activity;	GO:0015940,pantothenate biosynthetic process;	GO:0005737,cytoplasm;	-	-	-
TRINITY_DN92154_c2_g1_i8	2	4	36	28	15.6573	3.2241	28.0905	8.71267	3.12311	0.003816	0.112534	V7BGR9	593688952	Uncharacterized protein	PHAVU_007G209400g	Phaseolus vulgaris (Kidney bean) (French bean)	GO:0004592; GO:0015940	pantoate-beta-alanine ligase activity [GO:0004592]	pantothenate biosynthetic process [GO:0015940]	-	pvu:PHAVU_007G209400g;	K01918;	Metabolic pathways ; Biosynthesis of secondary metabolites ; beta-Alanine metabolism ; Pantothenate and CoA biosynthesis ;
TRINITY_DN92154_c2_g1_i9	39	61	1087	661	403.198	54.5183	751.877	13.7913	3.78569	1.0196e-08	2.61669e-06	V7BGR9	593688952	Uncharacterized protein	PHAVU_007G209400g	Phaseolus vulgaris (Kidney bean) (French bean)	GO:0004592; GO:0015940	pantoate-beta-alanine ligase activity [GO:0004592]	pantothenate biosynthetic process [GO:0015940]	-	pvu:PHAVU_007G209400g;	K01918;	Metabolic pathways ; Biosynthesis of secondary metabolites ; beta-Alanine metabolism ; Pantothenate and CoA biosynthesis ;
TRINITY_DN92154_c3_g1_i1	252	316	2435	1464	994.719	313.877	1675.56	5.33828	2.41638	0.000301552	0.0155864	-	-	-	-	-	-	-	-	-	-	-	-
TRINITY_DN92112_c0_g1_i2	89	87	825	462	324.351	98.7662	549.935	5.56805	2.47717	4.51973e-05	0.003451	C6FF70;	351723079	Receptor-like protein kinase	-	Glycine max (Soybean) (Glycine hispida).	GO:0016021,GO:0005524,GO:0004672,	GO:0005524,ATP binding; GO:0004672,protein kinase activity;	-	GO:0016021,integral component of membrane;	gmx:100305362;	-	-
TRINITY_DN92100_c0_g1_i1	16	43	49	364	119.791	31.1969	208.385	6.67967	2.73978	0.000117147	0.00739654	Q01915	476507691	ATP synthase subunit alpha, mitochondrial	ATPA atp1-1 atp1-2 atp1-3 GlmaxMp39 GlmaxMp55 GlmaxMp78	Glycine max (Soybean) (Glycine hispida)	GO:0005524; GO:0005743; GO:0015986; GO:0045261; GO:0046933	ATP binding [GO:0005524]; proton-transporting ATP synthase activity, rotational mechanism [GO:0046933]	ATP synthesis coupled proton transport [GO:0015986]	mitochondrial inner membrane [GO:0005743]; proton-transporting ATP synthase complex, catalytic core F(1) [GO:0045261]	gmx:15308543;gmx:15308608;gmx:15308624;	K02132;	Metabolic pathways ; Oxidative phosphorylation ;
TRINITY_DN92100_c0_g3_i1	60	144	139	757	277.884	108.514	447.253	4.12163	2.04322	0.00245799	0.0808105	-	-	-	-	-	-	-	-	-	-	-	-
TRINITY_DN92100_c0_g1_i2	24	43	87	728	224.443	36.2328	412.654	11.3889	3.50956	3.21933e-07	5.23061e-05	P24459	114411	ATP synthase subunit alpha, mitochondrial	ATPA	Phaseolus vulgaris (Kidney bean) (French bean)	GO:0005524; GO:0005743; GO:0015986; GO:0045261; GO:0046933	ATP binding [GO:0005524]; proton-transporting ATP synthase activity, rotational mechanism [GO:0046933]	ATP synthesis coupled proton transport [GO:0015986]	mitochondrial inner membrane [GO:0005743]; proton-transporting ATP synthase complex, catalytic core F(1) [GO:0045261]	-	-	-
TRINITY_DN92100_c0_g1_i3	18	36	29	364	114.959	29.0169	200.901	6.92358	2.79152	9.10629e-05	0.00605305	Q01915	476507691	ATP synthase subunit alpha, mitochondrial	ATPA atp1-1 atp1-2 atp1-3 GlmaxMp39 GlmaxMp55 GlmaxMp78	Glycine max (Soybean) (Glycine hispida)	GO:0005524; GO:0005743; GO:0015986; GO:0045261; GO:0046933	ATP binding [GO:0005524]; proton-transporting ATP synthase activity, rotational mechanism [GO:0046933]	ATP synthesis coupled proton transport [GO:0015986]	mitochondrial inner membrane [GO:0005743]; proton-transporting ATP synthase complex, catalytic core F(1) [GO:0045261]	gmx:15308543;gmx:15308608;gmx:15308624;	K02132;	Metabolic pathways ; Oxidative phosphorylation ;
TRINITY_DN92100_c0_g3_i5	13	43	79	230	89.4782	29.3084	149.648	5.10598	2.35219	0.00116535	0.0453066	Q01915	476507691	ATP synthase subunit alpha, mitochondrial	ATPA atp1-1 atp1-2 atp1-3 GlmaxMp39 GlmaxMp55 GlmaxMp78	Glycine max (Soybean) (Glycine hispida)	GO:0005524; GO:0005743; GO:0015986; GO:0045261; GO:0046933	ATP binding [GO:0005524]; proton-transporting ATP synthase activity, rotational mechanism [GO:0046933]	ATP synthesis coupled proton transport [GO:0015986]	mitochondrial inner membrane [GO:0005743]; proton-transporting ATP synthase complex, catalytic core F(1) [GO:0045261]	gmx:15308543;gmx:15308608;gmx:15308624;	K02132;	Metabolic pathways ; Oxidative phosphorylation ;
TRINITY_DN92174_c1_g1_i1	96	180	1358	991	587.223	148.862	1025.58	6.88951	2.7844	1.93915e-05	0.00168012	UPI0005813457	747084775	actin	LOC105170653	Sesamum indicum (Oriental sesame) (Sesamum orientale)	-	-	-	-	-	-	-
TRINITY_DN92174_c1_g1_i2	52	58	515	343	216.514	61.2279	371.8	6.0724	2.60227	2.69678e-05	0.00222343	UPI00053C1370	729296056	actin-2-like	LOC104815553	Tarenaya hassleriana	-	-	-	-	-	-	-
TRINITY_DN92174_c2_g2_i4	47	62	134	379	154.035	60.0455	248.024	4.1306	2.04635	0.00192323	0.0665535	E6ZDY0;	345500030	NADH-ubiquinone oxidoreductase chain 5	nad5	Beta vulgaris subsp. maritima (Sea beet) (Beta maritima).	GO:0016021,GO:0005743,GO:0008137,GO:0042773,	GO:0008137,NADH dehydrogenase (ubiquinone) activity;	GO:0042773,ATP synthesis coupled electron transport;	GO:0016021,integral component of membrane; GO:0005743,mitochondrial inner membrane;	-	-	-
TRINITY_DN92181_c0_g4_i2	102	94	19	12	61.8819	110.389	13.3752	0.121165	-3.04495	3.6926e-05	0.00290952	A0A151QSM9;	1012320534	Retrovirus-related Pol polyprotein from transposon TNT 1-94	-	Cajanus cajan (Pigeon pea) (Cajanus indicus).	GO:0003676,GO:0015074,	GO:0003676,nucleic acid binding;	GO:0015074,DNA integration;	-	-	-	-
TRINITY_DN92181_c0_g4_i3	16	29	0	2	12.6816	24.319	1.04422	0.0429387	-4.54158	0.000217472	0.0120076	A0A151QVA0;	1012321886	Retrovirus-related Pol polyprotein from transposon TNT 1-94	-	Cajanus cajan (Pigeon pea) (Cajanus indicus).	GO:0003676,GO:0015074,	GO:0003676,nucleic acid binding;	GO:0015074,DNA integration;	-	-	-	-
TRINITY_DN92185_c4_g1_i11	20	34	180	96	73.3865	29.2933	117.48	4.01045	2.00377	0.00291504	0.0918984	V7C2X7	593701643	Structural maintenance of chromosomes protein	PHAVU_004G029000g	Phaseolus vulgaris (Kidney bean) (French bean)	GO:0005524; GO:0005634; GO:0005694; GO:0051276	ATP binding [GO:0005524]	chromosome organization [GO:0051276]	chromosome [GO:0005694]; nucleus [GO:0005634]	pvu:PHAVU_004G029000g;	K06675;
TRINITY_DN92144_c4_g7_i4	192	206	1289	798	560.531	222.066	898.996	4.04832	2.01732	0.00103058	0.0411001	C6TLY7;	255646919	Uncharacterized protein	-	Glycine max (Soybean) (Glycine hispida).	GO:0016021,	-	-	GO:0016021,integral component of membrane;	-	-	-
TRINITY_DN92109_c0_g1_i1	67	110	0	8	50.1968	96.2167	4.1769	0.0434114	-4.52578	2.19087e-08	5.06729e-06	B8YLY3;	220966830	Gag-Pol polyprotein	-	Medicago truncatula (Barrel medic) (Medicago tribuloides).	GO:0003676,GO:0008270,GO:0015074,	GO:0003676,nucleic acid binding; GO:0008270,zinc ion binding;	GO:0015074,DNA integration;	-	-	-	-
TRINITY_DN92109_c0_g2_i2	119	152	2	4	76.2105	149.584	2.83686	0.018965	-5.72052	1.17798e-11	6.36545e-09	-	-	-	-	-	-	-	-	-	-	-	-
TRINITY_DN92109_c0_g5_i1	175	242	4	1	115.535	229.051	2.01893	0.00881434	-6.82593	6.48616e-15	7.63142e-12	-	-	-	-	-	-	-	-	-	-	-	-
TRINITY_DN92109_c0_g1_i2	6	12	0	0	4.83615	9.67231	0	0	#NAME?	0.00509704	0.138857	-	-	-	-	-	-	-	-	-	-	-	-
TRINITY_DN92109_c0_g1_i3	21	40	0	2	16.9574	32.8705	1.04422	0.0317678	-4.97629	1.81817e-05	0.00159001	-	-	-	-	-	-	-	-	-	-	-	-
TRINITY_DN92106_c3_g3_i7	27	42	8	10	22.9224	37.63	8.21476	0.218303	-2.19559	0.00959357	0.21878	C6TI63	363814324	Uncharacterized protein	-	Glycine max (Soybean) (Glycine hispida)	GO:0004185	serine-type carboxypeptidase activity [GO:0004185]	-	-	gmx:100794342;	K09756;	Phenylpropanoid biosynthesis ;
TRINITY_DN92106_c3_g3_i8	30	66	8	10	29.762	51.3092	8.21476	0.160103	-2.64293	0.000999822	0.0402371	C6TI63	363814324	Uncharacterized protein	-	Glycine max (Soybean) (Glycine hispida)	GO:0004185	serine-type carboxypeptidase activity [GO:0004185]	-	-	gmx:100794342;	K09756;	Phenylpropanoid biosynthesis ;
TRINITY_DN92106_c3_g3_i10	24	50	14	4	23.4995	39.6718	7.32732	0.184698	-2.43676	0.00632105	0.1626	C6TI63	363814324	Uncharacterized protein	-	Glycine max (Soybean) (Glycine hispida)	GO:0004185	serine-type carboxypeptidase activity [GO:0004185]	-	-	gmx:100794342;	K09756;	Phenylpropanoid biosynthesis ;
TRINITY_DN92193_c3_g3_i1	199	262	72	58	155.605	253.984	57.2253	0.22531	-2.15002	0.000506682	0.0233866	V7C1E5	593701417	Uncharacterized protein	PHAVU_004G020000g	Phaseolus vulgaris (Kidney bean) (French bean)	GO:0006629; GO:0016787	hydrolase activity [GO:0016787]	lipid metabolic process [GO:0006629]	-	pvu:PHAVU_004G020000g;	-	-
TRINITY_DN92113_c0_g1_i18	0	2	4	30	9.07137	0.982556	17.1602	17.4648	4.12638	0.00782286	0.189672	-	-	-	-	-	-	-	-	-	-	-	-
TRINITY_DN92129_c4_g1_i2	97	122	947	496	367.168	120.997	613.34	5.06905	2.34172	0.000119728	0.00751356	UPI00023D7B35	955366042	;glucan endo-1,3-beta-glucosidase-like isoform X1	;LOC100804767	Glycine max (Soybean) (Glycine hispida)	-	-	-	-	-	-	-
TRINITY_DN92129_c4_g1_i4	40	49	331	204	139.813	49.2524	230.373	4.67739	2.2257	0.000373017	0.0184539	I1KS48	947094130	Uncharacterized protein	GLYMA_08G106900	Glycine max (Soybean) (Glycine hispida)	-	-	-	-	-	-	-
TRINITY_DN92129_c4_g1_i7	108	150	1022	635	427.828	141.677	713.979	5.03948	2.33327	0.000160095	0.00945467	I1M2T7	356549590	Uncharacterized protein	LOC100784427 GLYMA_13G262400	Glycine max (Soybean) (Glycine hispida)	-	-	-	-	gmx:100784427;	-	-
TRINITY_DN92129_c4_g1_i10	230	251	1966	1236	824.556	268.095	1381.02	5.15123	2.36492	0.000268614	0.0142003	I1M2T7	356549590	Uncharacterized protein	LOC100784427 GLYMA_13G262400	Glycine max (Soybean) (Glycine hispida)	-	-	-	-	gmx:100784427;	-	-
TRINITY_DN92129_c4_g1_i13	106	160	1105	753	475.989	145.331	806.647	5.55041	2.4726	8.45568e-05	0.00569837	UPI00023D7B35	955366042	;glucan endo-1,3-beta-glucosidase-like isoform X1	;LOC100804767	Glycine max (Soybean) (Glycine hispida)	-	-	-	-	-	-	-
TRINITY_DN92129_c4_g1_i14	1	4	41	14	12.6233	2.59461	22.652	8.73041	3.12605	0.00648312	0.165423	A0A151R412;	1012325387	Glucan endo-1,3-beta-glucosidase	-	Cajanus cajan (Pigeon pea) (Cajanus indicus).	-	-	-	-	-	-	-
TRINITY_DN92129_c5_g4_i1	60	42	4	0	29.9501	58.4034	1.49682	0.025629	-5.28608	6.66635e-07	9.86984e-05	-	-	-	-	-	-	-	-	-	-	-	-
TRINITY_DN92191_c3_g2_i14	20	12	109	76	49.477	18.4852	80.4689	4.35314	2.12206	0.00268462	0.0864066	A0A151RJL7;	1012331288	Copia protein	-	Cajanus cajan (Pigeon pea) (Cajanus indicus).	-	-	-	-	-	-	-
TRINITY_DN70177_c0_g1_i1	60	46	14	4	33.8479	60.3685	7.32732	0.121377	-3.04244	0.000435136	0.0208084	V7BUP5	593695607	Uncharacterized protein	PHAVU_006G197000g	Phaseolus vulgaris (Kidney bean) (French bean)	GO:0004672; GO:0005524; GO:0016021	ATP binding [GO:0005524]; protein kinase activity [GO:0004672]	-	integral component of membrane [GO:0016021]	pvu:PHAVU_006G197000g;	-	-
TRINITY_DN70136_c0_g1_i2	23	49	9	2	21.4815	38.551	4.41207	0.114448	-3.12724	0.00107186	0.0423855	-	-	-	-	-	-	-	-	-	-	-	-
TRINITY_DN58313_c0_g1_i1	0	0	6	24	7.38796	0	14.7759	Inf	Inf	0.00148033	0.0545275	-	-	-	-	-	-	-	-	-	-	-	-
TRINITY_DN88013_c6_g2_i1	61	74	534	376	235.447	74.7538	396.14	5.29926	2.40579	9.32599e-05	0.00617549	A0A151TNZ8;	1012357609	Uncharacterized protein	-	Cajanus cajan (Pigeon pea) (Cajanus indicus).	GO:0008080,	GO:0008080,N-acetyltransferase activity;	-	-	-	-	-
TRINITY_DN88013_c6_g2_i2	22	18	229	232	114.757	22.6919	206.823	9.1144	3.18815	2.23837e-06	0.000273748	A0A151TNZ8;	1012357609	Uncharacterized protein	-	Cajanus cajan (Pigeon pea) (Cajanus indicus).	GO:0008080,	GO:0008080,N-acetyltransferase activity;	-	-	-	-	-
TRINITY_DN88013_c6_g2_i3	20	21	219	201	104.901	22.9067	186.895	8.15897	3.02839	7.73931e-06	0.000780824	A0A151TNZ8;	1012357609	Uncharacterized protein	-	Cajanus cajan (Pigeon pea) (Cajanus indicus).	GO:0008080,	GO:0008080,N-acetyltransferase activity;	-	-	-	-	-
TRINITY_DN88013_c6_g2_i4	9	18	108	128	60.8765	14.5085	107.244	7.39186	2.88594	0.000116276	0.00735943	V7AEN2	593085603	Uncharacterized protein	PHAVU_011G002300g	Phaseolus vulgaris (Kidney bean) (French bean)	GO:0008080	N-acetyltransferase activity [GO:0008080]	-	-	pvu:PHAVU_011G002300g;	-	-
TRINITY_DN88043_c3_g2_i1	215	255	1922	1202	803.709	260.617	1346.8	5.16773	2.36953	0.000260963	0.0139106	A0A151SBB9;	1012340830	Patellin-4	-	Cajanus cajan (Pigeon pea) (Cajanus indicus).	GO:0016021,GO:0005622,GO:0005215,	GO:0005215,transporter activity;	-	GO:0016021,integral component of membrane; GO:0005622,intracellular;	-	-	-
TRINITY_DN88043_c3_g2_i3	100	148	975	605	408.193	135.659	680.728	5.01795	2.3271	0.00016624	0.00973495	A0A151SBB9;	1012340830	Patellin-4	-	Cajanus cajan (Pigeon pea) (Cajanus indicus).	GO:0016021,GO:0005622,GO:0005215,	GO:0005215,transporter activity;	-	GO:0016021,integral component of membrane; GO:0005622,intracellular;	-	-	-
TRINITY_DN88043_c3_g5_i3	7	6	90	52	34.0912	7.35413	60.8283	8.27131	3.04812	0.000221079	0.0121543	V7BS81	593693832	Uncharacterized protein	PHAVU_006G124500g	Phaseolus vulgaris (Kidney bean) (French bean)	GO:0005215; GO:0005622; GO:0016021	transporter activity [GO:0005215]	-	integral component of membrane [GO:0016021]; intracellular [GO:0005622]	pvu:PHAVU_006G124500g;	K19996;	-
TRINITY_DN88043_c3_g2_i5	43	90	692	442	280.503	71.2833	489.723	6.8701	2.78033	1.09165e-05	0.00103735	A0A151SBB9;	1012340830	Patellin-4	-	Cajanus cajan (Pigeon pea) (Cajanus indicus).	GO:0016021,GO:0005622,GO:0005215,	GO:0005215,transporter activity;	-	GO:0016021,integral component of membrane; GO:0005622,intracellular;	-	-	-
TRINITY_DN88026_c0_g1_i1	132	148	39	35	94.3352	155.802	32.8679	0.210959	-2.24497	0.000586128	0.0262991	V7ALQ5	593264720	Malate dehydrogenase (EC 1.1.1.37)	PHAVU_010G055700g	Phaseolus vulgaris (Kidney bean) (French bean)	GO:0005975; GO:0006099; GO:0006108; GO:0030060	L-malate dehydrogenase activity [GO:0030060]	carbohydrate metabolic process [GO:0005975]; malate metabolic process [GO:0006108]; tricarboxylic acid cycle [GO:0006099]	-	-	-	-
TRINITY_DN88039_c1_g1_i1	11	14	78	71	40.0301	13.8023	66.258	4.80049	2.26318	0.00353067	0.106304	A0A151TME6;	1012357012	Heat shock cognate 70 kDa protein	-	Cajanus cajan (Pigeon pea) (Cajanus indicus).	GO:0005524,	GO:0005524,ATP binding;	-	-	-	-	-
TRINITY_DN88039_c1_g2_i2	1546	1471	18170	11282	7192.82	1695.87	12689.8	7.48276	2.90357	0.00952894	0.217688	A0A151TME6;	1012357012	Heat shock cognate 70 kDa protein	-	Cajanus cajan (Pigeon pea) (Cajanus indicus).	GO:0005524,	GO:0005524,ATP binding;	-	-	-	-	-
TRINITY_DN88060_c0_g1_i1	82	99	12	13	55.7665	100.255	11.2779	0.112492	-3.1521	1.97184e-05	0.00170605	A0A151UCN5;	1012365862	(+)-neomenthol dehydrogenase	-	Cajanus cajan (Pigeon pea) (Cajanus indicus).	GO:0004090,	GO:0004090,carbonyl reductase (NADPH) activity;	-	-	-	-	-
TRINITY_DN88030_c1_g5_i2	14	9	96	53	38.415	13.2344	63.5956	4.80532	2.26463	0.00251832	0.0823492	A0A0R0F259	356568132	Uncharacterized protein	LOC100782747 GLYMA_18G204200	Glycine max (Soybean) (Glycine hispida)	GO:0000287; GO:0016831; GO:0030976	carboxy-lyase activity [GO:0016831]; magnesium ion binding [GO:0000287]; thiamine pyrophosphate binding [GO:0030976]	-	-	gmx:100782747;	K01568;	Metabolic pathways ; Biosynthesis of secondary metabolites ; Biosynthesis of antibiotics ; Glycolysis_Gluconeogenesis ;
TRINITY_DN88030_c1_g1_i7	2	4	34	35	17.1105	3.2241	30.9969	9.61412	3.26515	0.00224507	0.0751684	A0A151RVV4;	1012335334	Pyruvate decarboxylase isozyme 2	-	Cajanus cajan (Pigeon pea) (Cajanus indicus).	GO:0047434,GO:0000287,GO:0030976,	GO:0047434,indolepyruvate decarboxylase activity; GO:0000287,magnesium ion binding; GO:0030976,thiamine pyrophosphate binding;	-	-	-	-	-
TRINITY_DN88068_c1_g3_i1	210	256	2	0	129.355	257.961	0.74841	0.00290125	-8.42911	1.84602e-17	4.32305e-14	D7TFR0;	225463135	Uncharacterized protein	-	Vitis vinifera (Grape).	-	-	-	-	vvi:100264933;	K13993;	Protein processing in endoplasmic reticulum ;
TRINITY_DN88068_c1_g3_i2	0	721	2	2	178.002	354.211	1.79263	0.00506091	-7.62639	4.97717e-19	1.6836e-15	A0A151U7L3;	1012364109	Zinc finger protein 1	-	Cajanus cajan (Pigeon pea) (Cajanus indicus).	GO:0003676,	GO:0003676,nucleic acid binding;	-	-	-	-	-
TRINITY_DN88068_c1_g5_i2	14454	13954	29	16	7986.61	15954	19.2057	0.00120382	-9.69817	1.36022e-09	4.3995e-07	Q9XET1;	351722245	Seed maturation protein PM31	PM31	Glycine max (Soybean) (Glycine hispida).	-	-	-	-	gmx:547537;	K13993;	Protein processing in endoplasmic reticulum ;
TRINITY_DN88068_c1_g5_i3	28068	32581	45	14	16849.6	33675	24.1488	0.000717114	-10.4455	7.93044e-06	0.000798124	Q9XET1;	351722245	Seed maturation protein PM31	PM31	Glycine max (Soybean) (Glycine hispida).	-	-	-	-	gmx:547537;	K13993;	Protein processing in endoplasmic reticulum ;
TRINITY_DN88068_c1_g3_i7	11090	13729	27	9	6870.33	13725.9	14.8025	0.00107844	-9.85684	9.84713e-11	4.1709e-08	Q9XET1;	351722245	Seed maturation protein PM31	PM31	Glycine max (Soybean) (Glycine hispida).	-	-	-	-	gmx:547537;	K13993;	Protein processing in endoplasmic reticulum ;
TRINITY_DN88068_c3_g1_i1	60	62	59	1611	465.715	68.2289	863.201	12.6515	3.66124	1.08416e-07	2.04529e-05	UPI00054A38E3	734367958	Large proline-rich protein BAG6;Large proline-rich protein BAG6	glysoja_007017;glysoja_007017	Glycine soja (Wild soybean)	-	-	-	-	-	-	-
TRINITY_DN88098_c10_g1_i1	779	1022	163	123	558.839	992.463	125.215	0.126166	-2.9866	3.96392e-06	0.000443053	V7AUU2	593327992	Uncharacterized protein	PHAVU_009G125900g	Phaseolus vulgaris (Kidney bean) (French bean)	GO:0003677; GO:0005634; GO:0006351; GO:0006355	DNA binding [GO:0003677]	regulation of transcription, DNA-templated [GO:0006355]; transcription, DNA-templated [GO:0006351]	nucleus [GO:0005634]	pvu:PHAVU_009G125900g;	-	-
TRINITY_DN88098_c10_g1_i4	755	986	123	92	526.865	959.669	94.0615	0.0980146	-3.35086	3.22806e-07	5.23674e-05	-	-	-	-	-	-	-	-	-	-	-	-
TRINITY_DN88098_c10_g1_i6	799	1014	159	98	555.894	1001.12	110.666	0.110542	-3.17734	1.35224e-06	0.000180262	G7J4X6	357463513	NAC-like transcription factor	11416125 MTR_3g088110	Medicago truncatula (Barrel medic) (Medicago tribuloides)	GO:0003677; GO:0005634; GO:0006351; GO:0006355; GO:0009611; GO:0009788	DNA binding [GO:0003677]	negative regulation of abscisic acid-activated signaling pathway [GO:0009788]; regulation of transcription, DNA-templated [GO:0006355]; response to wounding [GO:0009611]; transcription, DNA-templated [GO:0006351]	nucleus [GO:0005634]	mtr:MTR_3g088110;	-	-
TRINITY_DN88037_c0_g1_i3	125	149	1019	599	422.974	151.887	694.06	4.56957	2.19206	0.000322082	0.0164313	G7JB02	357464581	40S ribosomal protein SA	11421256 MTR_3g095810	Medicago truncatula (Barrel medic) (Medicago tribuloides)	GO:0000028; GO:0003735; GO:0006412; GO:0022627	structural constituent of ribosome [GO:0003735]	ribosomal small subunit assembly [GO:0000028]; translation [GO:0006412]	cytosolic small ribosomal subunit [GO:0022627]	mtr:MTR_3g095810;	K02998;	Ribosome ;
TRINITY_DN88061_c2_g4_i3	130	199	27	24	101.116	179.599	22.6342	0.126027	-2.9882	7.11212e-06	0.000725359	Q70I29;	33945885	CM0216.580.nc protein	CM0216.580.nc	Lotus japonicus (Lotus corniculatus var. japonicus).	GO:0016021,GO:0005524,GO:0004674,GO:0048544,	GO:0005524,ATP binding; GO:0004674,protein serine/threonine kinase activity;	GO:0048544,recognition of pollen;	GO:0016021,integral component of membrane;	-	-	-
TRINITY_DN88061_c2_g7_i1	67	100	579	362	248.487	91.304	405.669	4.44306	2.15155	0.000424403	0.0204074	A0A1S2XID6	502089723	probable LRR receptor-like serine/threonine-protein kinase At1g53430	LOC101514311	Cicer arietinum (Chickpea) (Garbanzo)	GO:0004674; GO:0005524; GO:0016021	ATP binding [GO:0005524]; protein serine/threonine kinase activity [GO:0004674]	-	integral component of membrane [GO:0016021]	cam:101514311;	-	-
TRINITY_DN88061_c2_g4_i4	54	83	19	0	40.9393	74.7688	7.10989	0.0950917	-3.39454	6.0099e-05	0.00434536	A0A0B2PEM2	734328715	G-type lectin S-receptor-like serine/threonine-protein kinase (EC 2.7.11.1)	glysoja_043238	Glycine soja (Wild soybean)	GO:0004674; GO:0005524; GO:0016021; GO:0030246; GO:0048544	ATP binding [GO:0005524]; carbohydrate binding [GO:0030246]; protein serine/threonine kinase activity [GO:0004674]	recognition of pollen [GO:0048544]	integral component of membrane [GO:0016021]	-	-	-
TRINITY_DN88069_c11_g1_i2	694	845	117	46	459.899	851.999	67.7991	0.0795765	-3.65151	5.45392e-08	1.13143e-05	A0A1S3E2M7	828304452	uncharacterized protein LOC101493086	LOC101493086	Cicer arietinum (Chickpea) (Garbanzo)	GO:0016491	oxidoreductase activity [GO:0016491]	-	-	cam:101493086;	-	-
TRINITY_DN88069_c11_g1_i3	766	852	96	74	487.661	900.762	74.56	0.0827743	-3.59467	5.73405e-08	1.1815e-05	A0A0S3SS33	965609144	Uncharacterized protein	Vigan.08G239500 VIGAN_08239500	Vigna angularis var. angularis	GO:0016491	oxidoreductase activity [GO:0016491]	-	-	-	-	-
TRINITY_DN88069_c11_g3_i1	52	80	0	0	36.018	72.036	0	0	#NAME?	7.37544e-11	3.23656e-08	-	-	-	-	-	-	-	-	-	-	-	-
TRINITY_DN88069_c11_g1_i5	585	727	92	44	391.407	725.414	57.3998	0.079127	-3.65969	3.50322e-08	7.67275e-06	A0A1S3E2M7	828304452	uncharacterized protein LOC101493086	LOC101493086	Cicer arietinum (Chickpea) (Garbanzo)	GO:0016491	oxidoreductase activity [GO:0016491]	-	-	cam:101493086;	-	-
TRINITY_DN88069_c11_g1_i9	104	132	6	8	68.3691	130.316	6.42213	0.0492811	-4.34282	1.72551e-08	4.14036e-06	K7LGZ9	947083249	Uncharacterized protein	GLYMA_10G023900	Glycine max (Soybean) (Glycine hispida)	-	-	-	-	-	-	-
TRINITY_DN88021_c0_g2_i4	73	79	589	380	251.787	84.7641	418.809	4.94088	2.30477	0.000148914	0.008933	I1MLM5	356560517	Uncharacterized protein	LOC100779467 GLYMA_16G062000	Glycine max (Soybean) (Glycine hispida)	GO:0005737; GO:0016021; GO:0019005; GO:0030162; GO:0031625; GO:0042787; GO:0043161	ubiquitin protein ligase binding [GO:0031625]	proteasome-mediated ubiquitin-dependent protein catabolic process [GO:0043161]; protein ubiquitination involved in ubiquitin-dependent protein catabolic process [GO:0042787]; regulation of proteolysis [GO:0030162]	cytoplasm [GO:0005737]; integral component of membrane [GO:0016021]; SCF ubiquitin ligase complex [GO:0019005]	gmx:100779467;	-	-
TRINITY_DN88021_c0_g2_i5	30	76	430	292	184.793	56.222	313.365	5.57371	2.47864	0.000100891	0.00655955	V7B7R0	593488053	Uncharacterized protein	PHAVU_008G150300g	Phaseolus vulgaris (Kidney bean) (French bean)	GO:0016021	-	-	integral component of membrane [GO:0016021]	pvu:PHAVU_008G150300g;	-	-
TRINITY_DN88021_c0_g2_i7	61	75	541	304	218.206	75.245	361.167	4.79988	2.263	0.000199013	0.0111913	A0A151RD96;	1012328990	Kelch repeat-containing protein At3g27220 family	-	Cajanus cajan (Pigeon pea) (Cajanus indicus).	GO:0016021,	-	-	GO:0016021,integral component of membrane;	-	-	-
TRINITY_DN88021_c0_g2_i9	62	74	477	320	210.477	75.3832	345.572	4.5842	2.19667	0.000322776	0.0164598	V7B7R0	593488053	Uncharacterized protein	PHAVU_008G150300g	Phaseolus vulgaris (Kidney bean) (French bean)	GO:0016021	-	-	integral component of membrane [GO:0016021]	pvu:PHAVU_008G150300g;	-	-
TRINITY_DN88054_c2_g3_i4	30	22	222	202	109.117	29.693	188.54	6.34966	2.66668	4.57318e-05	0.00348497	A0A151RBW8;	1012328334	Small ubiquitin-related modifier	-	Cajanus cajan (Pigeon pea) (Cajanus indicus).	GO:0005634,GO:0016925,	-	GO:0016925,protein sumoylation;	GO:0005634,nucleus;	-	-	-
TRINITY_DN88004_c0_g2_i3	8	4	61	23	20.9181	7.00107	34.8351	4.97568	2.31489	0.00775139	0.188285	B4FGL4;	212722212	60S ribosomal protein L23	100193874	Zea mays (Maize).	GO:0005840,GO:0003735,GO:0006412,	GO:0003735,structural constituent of ribosome;	GO:0006412,translation;	GO:0005840,ribosome;	zma:100193874;	K02894;	Ribosome ;
TRINITY_DN88078_c1_g1_i1	79	70	12	9	46.6545	84.1195	9.18947	0.109243	-3.19439	4.59758e-05	0.00349996	-	-	-	-	-	-	-	-	-	-	-	-
TRINITY_DN88070_c2_g1_i1	0	4	121	70	41.8959	1.96511	81.8266	41.6397	5.37989	4.032e-08	8.69791e-06	A0A072VJZ5	922401475	Leguminosin group486 secreted peptide	25483717 MTR_1g057370	Medicago truncatula (Barrel medic) (Medicago tribuloides)	-	-	-	-	mtr:MTR_1g057370;	-	-
TRINITY_DN88070_c6_g1_i1	2	2	39	16	12.5947	2.24155	22.9478	10.2375	3.35579	0.00354054	0.106509	G7JE55	357478161	Plastocyanin-like domain protein	11442875 MTR_4g114870	Medicago truncatula (Barrel medic) (Medicago tribuloides)	GO:0009055	electron carrier activity [GO:0009055]	-	-	mtr:MTR_4g114870;	-	-
TRINITY_DN88070_c8_g1_i11	48	76	12	22	41.7649	67.5529	15.9769	0.23651	-2.08003	0.00337618	0.102627	A0A151U0G5;	1012361597	Uncharacterized protein	-	Cajanus cajan (Pigeon pea) (Cajanus indicus).	GO:0016021,GO:0022857,	GO:0022857,transmembrane transporter activity;	-	GO:0016021,integral component of membrane;	-	-	-
TRINITY_DN88097_c0_g1_i1	14	5	0	0	5.63466	11.2693	0	0	#NAME?	0.00323718	0.0994343	-	-	-	-	-	-	-	-	-	-	-	-
TRINITY_DN88097_c1_g1_i2	6	0	38	26	15.7858	3.77697	27.7947	7.359	2.87951	0.0037353	0.110781	I1LUJ9	356543878	Uncharacterized protein	LOC100794287 GLYMA_12G208000	Glycine max (Soybean) (Glycine hispida)	GO:0003924; GO:0005525; GO:0005622; GO:0007264; GO:0016020	GTPase activity [GO:0003924]; GTP binding [GO:0005525]	small GTPase mediated signal transduction [GO:0007264]	intracellular [GO:0005622]; membrane [GO:0016020]	gmx:100794287;	K04392;	Wnt signaling pathway ; Sphingolipid signaling pathway ; cAMP signaling pathway ; PI3K-Akt signaling pathway ; Phagosome ; Focal adhesion ; Adherens junction ; Tight junction ; Regulation of actin cytoskeleton ; Toll-like receptor signaling pathway ; Natural killer cell mediated cytotoxicity ; B cell receptor signaling pathway ; Fc epsilon RI signaling pathway ; Fc gamma R-mediated phagocytosis ;…
TRINITY_DN88006_c2_g4_i1	103	133	4	0	65.8374	130.178	1.49682	0.0114983	-6.44244	1.12749e-11	6.12945e-09	A0A151R561;	1012325768	UPF0706 protein At5g01750 family	-	Cajanus cajan (Pigeon pea) (Cajanus indicus).	-	-	-	-	-	-	-
TRINITY_DN88006_c2_g4_i2	71	100	2	0	47.2852	93.8219	0.74841	0.00797692	-6.96995	9.09351e-11	3.89231e-08	A0A151R561;	1012325768	UPF0706 protein At5g01750 family	-	Cajanus cajan (Pigeon pea) (Cajanus indicus).	-	-	-	-	-	-	-
TRINITY_DN88006_c2_g4_i3	101	155	0	0	69.8635	139.727	0	0	#NAME?	3.26763e-15	4.29756e-12	A0A151R561;	1012325768	UPF0706 protein At5g01750 family	-	Cajanus cajan (Pigeon pea) (Cajanus indicus).	-	-	-	-	-	-	-
TRINITY_DN88006_c2_g4_i4	11	16	0	0	7.39245	14.7849	0	0	#NAME?	0.000488727	0.022759	I1KPF9;	356528803	Uncharacterized protein {ECO:0000313|EMBL:KRH41249.1, ECO:0000313|EnsemblPlants:GLYMA08G02200.1};	LOC100796827	Glycine max (Soybean) (Glycine hispida).	-	-	-	-	-	-	-
TRINITY_DN88006_c2_g6_i1	98	114	7	0	60.1578	117.696	2.61943	0.0222559	-5.48967	9.14712e-10	3.06014e-07	A0A0L9VQ03	920717954	Uncharacterized protein	LR48_Vigan11g018300	Phaseolus angularis (Azuki bean) (Vigna angularis)	-	-	-	-	var:108347055;	-	-
TRINITY_DN88006_c2_g4_i5	76	79	5	0	44.2618	86.6526	1.87102	0.0215923	-5.53334	1.09013e-08	2.76277e-06	A0A151R561;	1012325768	UPF0706 protein At5g01750 family	-	Cajanus cajan (Pigeon pea) (Cajanus indicus).	-	-	-	-	-	-	-
TRINITY_DN88084_c0_g1_i1	291	358	3752	1960	1393.21	359.061	2427.36	6.7603	2.75709	0.000107786	0.00691915	A0A1S3CEM6	659122996	histone H3.v1-like	LOC103500030	Cucumis melo (Muskmelon)	GO:0000786; GO:0003677; GO:0005634; GO:0046982	DNA binding [GO:0003677]; protein heterodimerization activity [GO:0046982]	-	nucleosome [GO:0000786]; nucleus [GO:0005634]	cmo:103500030;	K11253;
TRINITY_DN88084_c2_g1_i2	24	12	2	0	10.8758	21.0032	0.74841	0.0356331	-4.81064	0.000920611	0.0376705	A0A151TLB3;	1012356639	Uncharacterized protein	-	Cajanus cajan (Pigeon pea) (Cajanus indicus).	-	-	-	-	-	-	-
TRINITY_DN88084_c3_g1_i1	2	4	53	25	18.0549	3.2241	32.8857	10.1999	3.35049	0.00116542	0.0453066	A0A151SUI8;	1012347274	Histone H3	-	Cajanus cajan (Pigeon pea) (Cajanus indicus).	GO:0000786,GO:0005634,GO:0003677,GO:0046982,	GO:0003677,DNA binding; GO:0046982,protein heterodimerization activity;	-	GO:0000786,nucleosome; GO:0005634,nucleus;	-	-	-
TRINITY_DN88084_c3_g1_i3	6	2	175	83	56.7903	4.75952	108.821	22.8639	4.515	2.83328e-08	6.35986e-06	A0A151SUI8;	1012347274	Histone H3	-	Cajanus cajan (Pigeon pea) (Cajanus indicus).	GO:0000786,GO:0005634,GO:0003677,GO:0046982,	GO:0003677,DNA binding; GO:0046982,protein heterodimerization activity;	-	GO:0000786,nucleosome; GO:0005634,nucleus;	-	-	-
TRINITY_DN88084_c3_g1_i4	0	0	22	7	5.94365	0	11.8873	Inf	Inf	0.00290759	0.0917878	A0A1U8JP13;	1029052789	histone H3.2-like	LOC107907273	Gossypium hirsutum (Upland cotton) (Gossypium mexicanum).	GO:0000786,GO:0005634,GO:0003677,GO:0046982,	GO:0003677,DNA binding; GO:0046982,protein heterodimerization activity;	-	GO:0000786,nucleosome; GO:0005634,nucleus;	ghi:107907273;	K11253;
TRINITY_DN88067_c2_g1_i4	0	0	207	130	72.6675	0	145.335	Inf	Inf	1.69232e-14	1.79202e-11	K7K476	571435679	MLO-like protein	LOC100806566 MLO GLYMA_01G165200	Glycine max (Soybean) (Glycine hispida)	GO:0005516; GO:0006952; GO:0009607; GO:0016021	calmodulin binding [GO:0005516]	defense response [GO:0006952]; response to biotic stimulus [GO:0009607]	integral component of membrane [GO:0016021]	gmx:100806566;	K08472;	-
TRINITY_DN88083_c0_g1_i1	51	92	441	314	203.135	77.3018	328.968	4.25563	2.08937	0.000762774	0.0323873	-	-	-	-	-	-	-	-	-	-	-	-
TRINITY_DN88083_c0_g1_i4	465	410	3329	2170	1436.43	494.139	2378.71	4.81385	2.26719	0.00115739	0.0450651	UPI000189D908	734406057	Plastocyanin;;;;;;;;;Plastocyanin;Plastocyanin, chloroplastic;hypothetical protein;plastocyanin	glysoja_013832;;;;;;;;;LOC100306554;glysoja_013832;GLYMA_04G020300;LOC100306554	Glycine soja (Wild soybean); Zea mays (Maize); Glycine max (Soybean) (Glycine hispida)	-	-	-	-	-	-	-
TRINITY_DN88074_c6_g2_i2	16	28	4	0	12.6623	23.8277	1.49682	0.0628185	-3.99267	0.0012705	0.0484925	V7BSU2	593697116	Uncharacterized protein	PHAVU_005G035600g	Phaseolus vulgaris (Kidney bean) (French bean)	GO:0016021	-	-	integral component of membrane [GO:0016021]	pvu:PHAVU_005G035600g;	-	-
TRINITY_DN88074_c6_g5_i1	29	31	4	4	18.5351	33.485	3.58527	0.107071	-3.22336	0.00117023	0.0454487	A0A151TGZ1	1012355130	Retrotransposable element Tf2	KK1_012605	Cajanus cajan (Pigeon pea) (Cajanus indicus)	GO:0003676; GO:0015074	nucleic acid binding [GO:0003676]	DNA integration [GO:0015074]	-	-	-	-
TRINITY_DN88074_c7_g2_i1	3182	4513	1035	774	2505.8	4220.19	791.417	0.187531	-2.4148	0.00257613	0.0837785	A0A151RB72;	1012327950	Uncharacterized protein	-	Cajanus cajan (Pigeon pea) (Cajanus indicus).	-	-	-	-	-	-	-
TRINITY_DN88074_c7_g2_i2	3645	4939	1105	867	2793.55	4720.93	866.168	0.183474	-2.44635	0.00299204	0.0936648	A0A151RB72;	1012327950	Uncharacterized protein	-	Cajanus cajan (Pigeon pea) (Cajanus indicus).	-	-	-	-	-	-	-
TRINITY_DN78572_c0_g2_i1	147	173	1415	790	559.748	177.527	941.969	5.30606	2.40764	0.000116448	0.00736456	-	-	-	-	-	-	-	-	-	-	-	-
TRINITY_DN78582_c0_g1_i2	8	16	132	81	52.2913	12.8964	91.6861	7.10943	2.82973	0.000170225	0.0099187	UPI000233747C	734312541	Uncharacterized protein;hypothetical protein;	glysoja_000387;glysoja_000387;	Glycine soja (Wild soybean); Glycine max (Soybean) (Glycine hispida)	-	-	-	-	-	-	-
TRINITY_DN78582_c0_g1_i3	10	22	238	148	91.7182	17.1031	166.333	9.72535	3.28175	3.08245e-06	0.000359029	A0A0R0L0E0	571439166	Uncharacterized protein	GLYMA_02G077500	Glycine max (Soybean) (Glycine hispida)	-	-	-	-	-	-	-
TRINITY_DN86084_c0_g1_i3	24	26	222	168	99.3347	27.8811	170.788	6.1256	2.61485	8.05037e-05	0.00548745	A0A0L9TF49	920682265	Uncharacterized protein	LR48_Vigan627s008600	Phaseolus angularis (Azuki bean) (Vigna angularis)	GO:0005634; GO:0008270	zinc ion binding [GO:0008270]	-	nucleus [GO:0005634]	var:108322122;	-	-
TRINITY_DN86030_c0_g1_i2	68	100	26	17	55.2693	91.9334	18.6052	0.202377	-2.30488	0.00121233	0.0468373	C6TFE8	363807906	Uncharacterized protein	-	Glycine max (Soybean) (Glycine hispida)	-	-	-	-	gmx:100805197;	-	-
TRINITY_DN86082_c0_g1_i7	2675	5705	445	443	2442.23	4486.64	397.817	0.088667	-3.49546	1.98836e-05	0.00171603	A0A072UYL4	922369480	Peroxidase (EC 1.11.1.7)	25493045 MTR_4g087965	Medicago truncatula (Barrel medic) (Medicago tribuloides)	GO:0004601; GO:0005576; GO:0006979; GO:0020037; GO:0042744; GO:0046872	heme binding [GO:0020037]; metal ion binding [GO:0046872]; peroxidase activity [GO:0004601]	hydrogen peroxide catabolic process [GO:0042744]; response to oxidative stress [GO:0006979]	extracellular region [GO:0005576]	mtr:MTR_4g087965;	K00430;	Metabolic pathways ; Biosynthesis of secondary metabolites ; Phenylpropanoid biosynthesis ;
TRINITY_DN86082_c0_g1_i8	2815	5768	516	499	2529.67	4605.72	453.624	0.0984914	-3.34386	4.67846e-05	0.00354855	A0A151TYJ1;	1012360898	Uncharacterized protein	-	Cajanus cajan (Pigeon pea) (Cajanus indicus).	GO:0005634,GO:0030915,GO:0006974,GO:0031348,GO:0045892,	-	GO:0006974,cellular response to DNA damage stimulus; GO:0031348,negative regulation of defense response; GO:0045892,negative regulation of transcription, DNA-templated;	GO:0005634,nucleus; GO:0030915,Smc5-Smc6 complex;	-	-	-
TRINITY_DN86082_c0_g1_i9	12	16	124	54	45.0049	15.4144	74.5955	4.83934	2.27481	0.00195706	0.0674986	A0A072UYL4	922369480	Peroxidase (EC 1.11.1.7)	25493045 MTR_4g087965	Medicago truncatula (Barrel medic) (Medicago tribuloides)	GO:0004601; GO:0005576; GO:0006979; GO:0020037; GO:0042744; GO:0046872	heme binding [GO:0020037]; metal ion binding [GO:0046872]; peroxidase activity [GO:0004601]	hydrogen peroxide catabolic process [GO:0042744]; response to oxidative stress [GO:0006979]	extracellular region [GO:0005576]	mtr:MTR_4g087965;	K00430;	Metabolic pathways ; Biosynthesis of secondary metabolites ; Phenylpropanoid biosynthesis ;
TRINITY_DN86041_c0_g1_i11	4	2	42	20	14.8297	3.50053	26.1588	7.47282	2.90165	0.00493118	0.135414	A0A151TRX3;	1012358542	Glucan endo-1,3-beta-glucosidase-like protein 2	-	Cajanus cajan (Pigeon pea) (Cajanus indicus).	-	-	-	-	-	-	-
TRINITY_DN86063_c0_g1_i5	6	8	84	18	24.2692	7.70719	40.8312	5.29781	2.4054	0.00455985	0.128091	UPI0003DEC531	571495609	homeobox-leucine zipper protein PROTODERMAL FACTOR 2-like	LOC100788105	Glycine max (Soybean) (Glycine hispida)	-	-	-	-	-	-	-
TRINITY_DN86002_c0_g2_i3	4	6	147	90	53.7319	5.46565	101.998	18.6617	4.22201	2.67317e-07	4.4623e-05	I1JNX0;	356504955	Uncharacterized protein {ECO:0000313|EMBL:KRH67253.1, ECO:0000313|EnsemblPlants:GLYMA03G31310.1};	LOC100804670	Glycine max (Soybean) (Glycine hispida).	GO:0009507,GO:0005887,GO:0008271,GO:0015116,	GO:0008271,secondary active sulfate transmembrane transporter activity; GO:0015116,sulfate transmembrane transporter activity;	-	GO:0009507,chloroplast; GO:0005887,integral component of plasma membrane;	gmx:100804670;	K17471;	-
TRINITY_DN86002_c0_g2_i4	14	14	147	105	62.7604	15.6908	109.83	6.99963	2.80728	8.86518e-05	0.00591863	A0A072UDA6	922345735	Sulfate/bicarbonate/oxalate exchanger and transporter sat-1	25499155 MTR_7g095430	Medicago truncatula (Barrel medic) (Medicago tribuloides)	GO:0008271; GO:0009507; GO:0016021	secondary active sulfate transmembrane transporter activity [GO:0008271]	-	chloroplast [GO:0009507]; integral component of membrane [GO:0016021]	mtr:MTR_7g095430;	K17471;	-
TRINITY_DN86002_c0_g2_i6	0	2	50	27	16.8949	0.982556	32.8073	33.3897	5.06133	6.19938e-05	0.00445649	A0A151RU50;	1012334715	Sulfate transporter 3.1	-	Cajanus cajan (Pigeon pea) (Cajanus indicus).	GO:0009507,GO:0016021,GO:0008271,	GO:0008271,secondary active sulfate transmembrane transporter activity;	-	GO:0009507,chloroplast; GO:0016021,integral component of membrane;	-	-	-
TRINITY_DN86070_c0_g1_i2	22	34	196	155	92.4119	30.5523	154.272	5.04942	2.33612	0.000482925	0.0225535	UPI00054A2739	734411768	Protein RTC2;Protein RTC2	glysoja_003277;glysoja_003277	Glycine soja (Wild soybean)	-	-	-	-	-	-	-
TRINITY_DN86070_c0_g1_i3	6	12	86	71	39.4619	9.67231	69.2516	7.15978	2.83992	0.000453234	0.0214841	UPI00054A2D4E	734312389	Putative membrane protein;Putative membrane protein	glysoja_000235;glysoja_000235	Glycine soja (Wild soybean)	-	-	-	-	-	-	-
TRINITY_DN86070_c0_g1_i4	8	16	134	121	63.1077	12.8964	113.319	8.78687	3.13535	2.72275e-05	0.00224274	G7KAU2	357483221	PQ-loop protein/transmembrane family protein	11405854 MTR_5g019120	Medicago truncatula (Barrel medic) (Medicago tribuloides)	GO:0016021	-	-	integral component of membrane [GO:0016021]	-	-	-
TRINITY_DN86086_c0_g2_i2	25	21	2	1	13.6624	26.0542	1.27052	0.0487646	-4.35802	0.000426015	0.0204768	-	-	-	-	-	-	-	-	-	-	-	-
TRINITY_DN86086_c0_g2_i3	19	15	4	1	10.6743	19.3296	2.01893	0.104448	-3.25915	0.00949321	0.217239	-	-	-	-	-	-	-	-	-	-	-	-
TRINITY_DN86000_c10_g1_i1	0	0	169	99	57.4649	0	114.93	Inf	Inf	5.65438e-13	4.19855e-10	-	-	-	-	-	-	-	-	-	-	-	-
TRINITY_DN86000_c10_g1_i2	0	0	144	65	43.9114	0	87.8228	Inf	Inf	2.44431e-11	1.22241e-08	-	-	-	-	-	-	-	-	-	-	-	-
TRINITY_DN86000_c10_g1_i3	0	3	116	48	34.9715	1.47383	68.4692	46.4565	5.53781	1.01514e-07	1.92552e-05	-	-	-	-	-	-	-	-	-	-	-	-
TRINITY_DN86000_c10_g1_i4	0	2	90	63	33.777	0.982556	66.5715	67.7534	6.08222	5.27825e-08	1.09967e-05	-	-	-	-	-	-	-	-	-	-	-	-
TRINITY_DN86072_c0_g1_i1	334	424	87	62	241.74	418.553	64.9268	0.155122	-2.68853	1.69103e-05	0.00149764	-	-	-	-	-	-	-	-	-	-	-	-
TRINITY_DN86072_c0_g1_i2	162	286	50	56	145.216	242.484	47.9485	0.197739	-2.33833	0.000127921	0.0079275	-	-	-	-	-	-	-	-	-	-	-	-
TRINITY_DN86072_c0_g1_i3	218	294	40	40	158.759	281.666	35.8527	0.127288	-2.97383	3.03528e-06	0.000354893	I3SSQ8	388510468	Uncharacterized protein	-	Lotus japonicus (Lotus corniculatus var. japonicus)	GO:0016021	-	-	integral component of membrane [GO:0016021]	-	-	-
TRINITY_DN86072_c0_g1_i4	85	140	30	22	72.4993	122.286	22.7126	0.185734	-2.42869	0.000341387	0.0172	A0A151UC87;	1012365686	Glucan endo-1,3-beta-glucosidase	-	Cajanus cajan (Pigeon pea) (Cajanus indicus).	-	-	-	-	-	-	-
TRINITY_DN86072_c0_g1_i7	51	82	15	16	43.178	72.389	13.9669	0.192942	-2.37376	0.00121379	0.0468788	A0A1S2YGX6	502140498	cold-regulated 413 inner membrane protein 1, chloroplastic-like isoform X2	LOC101506984	Cicer arietinum (Chickpea) (Garbanzo)	GO:0016021	-	-	integral component of membrane [GO:0016021]	-	-	-
TRINITY_DN86072_c0_g1_i8	180	246	48	34	134.939	234.163	35.7137	0.152516	-2.71297	2.51245e-05	0.00209056	A0A151UC87;	1012365686	Glucan endo-1,3-beta-glucosidase	-	Cajanus cajan (Pigeon pea) (Cajanus indicus).	-	-	-	-	-	-	-
TRINITY_DN86072_c0_g1_i9	190	308	40	36	152.341	270.918	33.7642	0.124629	-3.00429	2.53153e-06	0.000305679	I3SSQ8	388510468	Uncharacterized protein	-	Lotus japonicus (Lotus corniculatus var. japonicus)	GO:0016021	-	-	integral component of membrane [GO:0016021]	-	-	-
TRINITY_DN86072_c0_g1_i10	128	170	62	28	100.956	164.093	37.8198	0.230479	-2.11729	0.00134085	0.0505922	A0A1S2YFZ5	502140495	cold-regulated 413 inner membrane protein 1, chloroplastic-like isoform X1	LOC101506984	Cicer arietinum (Chickpea) (Garbanzo)	GO:0016021	-	-	integral component of membrane [GO:0016021]	cam:101506984;	-	-
TRINITY_DN86072_c0_g1_i11	66	106	18	12	53.3116	93.6221	13.001	0.138867	-2.84822	0.000106906	0.0068717	A0A151UC87;	1012365686	Glucan endo-1,3-beta-glucosidase	-	Cajanus cajan (Pigeon pea) (Cajanus indicus).	-	-	-	-	-	-	-
TRINITY_DN86072_c0_g1_i12	10	10	0	0	5.60386	11.2077	0	0	#NAME?	0.00272124	0.0872509	V7CQI8	593792982	Uncharacterized protein	PHAVU_002G245200g	Phaseolus vulgaris (Kidney bean) (French bean)	-	-	-	-	pvu:PHAVU_002G245200g;	-	-
TRINITY_DN86072_c0_g1_i13	70	142	26	20	66.9988	113.826	20.1716	0.177214	-2.49644	0.000253544	0.0135745	A0A1S2YGX6	502140498	cold-regulated 413 inner membrane protein 1, chloroplastic-like isoform X2	LOC101506984	Cicer arietinum (Chickpea) (Garbanzo)	GO:0016021	-	-	integral component of membrane [GO:0016021]	-	-	-
TRINITY_DN86072_c0_g1_i14	314	368	68	68	219.701	378.452	60.9496	0.16105	-2.63442	2.06363e-05	0.00177404	I3SSQ8	388510468	Uncharacterized protein	-	Lotus japonicus (Lotus corniculatus var. japonicus)	GO:0016021	-	-	integral component of membrane [GO:0016021]	-	-	-
TRINITY_DN86072_c0_g1_i15	78	116	16	14	59.6928	106.089	13.2968	0.125337	-2.99612	3.30203e-05	0.00264109	A0A1S2YFZ5	502140495	cold-regulated 413 inner membrane protein 1, chloroplastic-like isoform X1	LOC101506984	Cicer arietinum (Chickpea) (Garbanzo)	GO:0016021	-	-	integral component of membrane [GO:0016021]	cam:101506984;	-	-
TRINITY_DN86072_c0_g1_i16	64	74	20	14	45.718	76.6422	14.7937	0.193022	-2.37316	0.0015047	0.055219	A0A151UC87;	1012365686	Glucan endo-1,3-beta-glucosidase	-	Cajanus cajan (Pigeon pea) (Cajanus indicus).	-	-	-	-	-	-	-
TRINITY_DN86072_c0_g1_i17	6	10	0	0	4.34487	8.68975	0	0	#NAME?	0.00884096	0.20706	V7CQI8	593792982	Uncharacterized protein	PHAVU_002G245200g	Phaseolus vulgaris (Kidney bean) (French bean)	-	-	-	-	pvu:PHAVU_002G245200g;	-	-
TRINITY_DN86072_c0_g1_i19	94	98	32	22	65.3894	107.318	23.461	0.218613	-2.19355	0.00166451	0.0594415	A0A151UC87;	1012365686	Glucan endo-1,3-beta-glucosidase	-	Cajanus cajan (Pigeon pea) (Cajanus indicus).	-	-	-	-	-	-	-
TRINITY_DN86072_c0_g1_i20	321	394	71	53	224.936	395.631	54.2405	0.137099	-2.86671	5.5023e-06	0.000586471	I3SSQ8	388510468	Uncharacterized protein	-	Lotus japonicus (Lotus corniculatus var. japonicus)	GO:0016021	-	-	integral component of membrane [GO:0016021]	-	-	-
TRINITY_DN86024_c0_g1_i1	53	66	18	15	40.1775	65.7876	14.5674	0.22143	-2.17507	0.00389684	0.114278	K7MFP4	571526468	Uncharacterized protein	LOC100815819 GLYMA_16G072600	Glycine max (Soybean) (Glycine hispida)	GO:0016021	-	-	integral component of membrane [GO:0016021]	-	-	-
TRINITY_DN86024_c0_g1_i3	81	136	20	12	65.7762	117.803	13.7494	0.116716	-3.09893	1.64905e-05	0.00146608	K7MFP4	571526468	Uncharacterized protein	LOC100815819 GLYMA_16G072600	Glycine max (Soybean) (Glycine hispida)	GO:0016021	-	-	integral component of membrane [GO:0016021]	-	-	-
TRINITY_DN86024_c0_g4_i1	248	328	78	44	184.707	317.254	52.1609	0.164414	-2.6046	3.89918e-05	0.00305352	A0A072TXT8	922342602	Plant/MGF10-16 protein	25498034 MTR_7g035095	Medicago truncatula (Barrel medic) (Medicago tribuloides)	GO:0016021	-	-	integral component of membrane [GO:0016021]	mtr:MTR_7g035095;	-	-
TRINITY_DN86024_c0_g4_i2	290	397	95	69	224.583	377.591	71.5752	0.189558	-2.39929	9.80056e-05	0.00641302	A0A072TXT8	922342602	Plant/MGF10-16 protein	25498034 MTR_7g035095	Medicago truncatula (Barrel medic) (Medicago tribuloides)	GO:0016021	-	-	integral component of membrane [GO:0016021]	mtr:MTR_7g035095;	-	-
TRINITY_DN32112_c0_g1_i1	1	0	2	547	143.487	0.629495	286.344	454.879	8.82934	3.42655e-17	7.13278e-14	V7C2Y8	593704349	Uncharacterized protein	PHAVU_004G139400g	Phaseolus vulgaris (Kidney bean) (French bean)	GO:0004576; GO:0006486; GO:0016021	oligosaccharyl transferase activity [GO:0004576]	protein glycosylation [GO:0006486]	integral component of membrane [GO:0016021]	pvu:PHAVU_004G139400g;	K07151;	Metabolic pathways ; N-Glycan biosynthesis ; Various types of N-glycan biosynthesis ; Protein processing in endoplasmic reticulum ;
TRINITY_DN6810_c0_g1_i1	24	42	0	6	19.4371	35.7416	3.13267	0.087648	-3.51214	0.000211475	0.0117517	V7ARQ0	593268135	Uncharacterized protein	PHAVU_009G030600g	Phaseolus vulgaris (Kidney bean) (French bean)	GO:0016021; GO:0022891	substrate-specific transmembrane transporter activity [GO:0022891]	-	integral component of membrane [GO:0016021]	pvu:PHAVU_009G030600g;	-	-
TRINITY_DN49252_c0_g1_i1	116	130	6	0	69.5664	136.888	2.24523	0.016402	-5.92998	4.75124e-11	2.1916e-08	A0A0L9VFB5	920712444	Uncharacterized protein	LR48_Vigan09g235200	Phaseolus angularis (Azuki bean) (Vigna angularis)	GO:0008234	cysteine-type peptidase activity [GO:0008234]	-	-	-	-	-
TRINITY_DN89172_c2_g2_i2	12	19	0	0	8.44411	16.8882	0	0	#NAME?	0.000199698	0.0112195	-	-	-	-	-	-	-	-	-	-	-	-
TRINITY_DN89196_c2_g1_i3	59	71	11	2	38.5907	72.0209	5.16048	0.0716525	-3.80284	1.18691e-05	0.00111396	-	-	-	-	-	-	-	-	-	-	-	-
TRINITY_DN89196_c2_g1_i6	24	38	0	0	16.8882	33.7764	0	0	#NAME?	6.65441e-07	9.85816e-05	A0A1S2XWA1	502116551	Alpha-galactosidase (EC 3.2.1.22) (Melibiase)	LOC101513035	Cicer arietinum (Chickpea) (Garbanzo)	GO:0005975; GO:0052692	raffinose alpha-galactosidase activity [GO:0052692]	carbohydrate metabolic process [GO:0005975]	-	cam:101513035;	K07407;	Galactose metabolism ; Glycerolipid metabolism ; Sphingolipid metabolism ; Glycosphingolipid biosynthesis - globo and isoglobo;
TRINITY_DN89196_c2_g1_i8	66	70	18	0	41.3359	75.9361	6.73569	0.088702	-3.49489	4.64443e-05	0.00352933	UPI0005267D00	702452607	probable alpha-galactosidase A	LOC104416280	Eucalyptus grandis (Flooded gum)	-	-	-	-	-	-	-
TRINITY_DN89196_c2_g1_i12	17	20	4	2	11.534	20.527	2.54104	0.12379	-3.01403	0.00973656	0.221124	-	-	-	-	-	-	-	-	-	-	-	-
TRINITY_DN89196_c2_g1_i14	20	86	6	0	28.5425	54.8398	2.24523	0.0409416	-4.61029	2.73216e-06	0.000325706	I1LBZ8	571483459	Alpha-galactosidase (EC 3.2.1.22) (Melibiase)	LOC100815682 GLYMA_10G174600	Glycine max (Soybean) (Glycine hispida)	GO:0005975; GO:0009505; GO:0052692	raffinose alpha-galactosidase activity [GO:0052692]	carbohydrate metabolic process [GO:0005975]	plant-type cell wall [GO:0009505]	gmx:100815682;	K07407;	Galactose metabolism ; Glycerolipid metabolism ; Sphingolipid metabolism ; Glycosphingolipid biosynthesis - globo and isoglobo;
TRINITY_DN89196_c2_g1_i17	87	58	6	8	44.8411	83.2602	6.42213	0.0771333	-3.6965	5.36138e-06	0.00057371	I1LBZ8	571483459	Alpha-galactosidase (EC 3.2.1.22) (Melibiase)	LOC100815682 GLYMA_10G174600	Glycine max (Soybean) (Glycine hispida)	GO:0005975; GO:0009505; GO:0052692	raffinose alpha-galactosidase activity [GO:0052692]	carbohydrate metabolic process [GO:0005975]	plant-type cell wall [GO:0009505]	gmx:100815682;	K07407;	Galactose metabolism ; Glycerolipid metabolism ; Sphingolipid metabolism ; Glycosphingolipid biosynthesis - globo and isoglobo;
TRINITY_DN89147_c0_g5_i3	20	28	2	2	14.0692	26.3457	1.79263	0.0680428	-3.87741	0.000681375	0.0295756	K7N0F5	571560857	Uncharacterized protein	LOC100811631 GLYMA_19G261200	Glycine max (Soybean) (Glycine hispida)	GO:0003677; GO:0003723; GO:0004525; GO:0005524; GO:0005634; GO:0005737; GO:0016442; GO:0030422	ATP binding [GO:0005524]; DNA binding [GO:0003677]; ribonuclease III activity [GO:0004525]; RNA binding [GO:0003723]	production of siRNA involved in RNA interference [GO:0030422]	cytoplasm [GO:0005737]; nucleus [GO:0005634]; RISC complex [GO:0016442]	gmx:100811631;	K11592;	MicroRNAs in cancer ;
TRINITY_DN89157_c0_g4_i1	757	1005	92	54	516.441	970.262	62.6209	0.0645402	-3.95366	5.56511e-09	1.55078e-06	UPI000788A702	1012195083	stearoyl-[acyl-carrier-protein] 9-desaturase 6, chloroplastic-like	LOC107495066	Arachis duranensis (Wild peanut)	-	-	-	-	-	-	-
TRINITY_DN89157_c0_g4_i2	707	810	99	48	452.548	842.988	62.1077	0.0736756	-3.76267	2.17507e-08	5.03553e-06	-	-	-	-	-	-	-	-	-	-	-	-
TRINITY_DN89190_c2_g2_i2	40	77	12	15	37.6652	63.0082	12.3221	0.195564	-2.35429	0.00159097	0.0575579	UPI0007AF7F28	1021558874	chaperone protein ClpD, chloroplastic	LOC107613298	Arachis ipaensis (Wild peanut)	-	-	-	-	-	-	-
TRINITY_DN89190_c2_g2_i3	40	38	12	7	25.9968	43.8484	8.14524	0.185759	-2.42849	0.0054895	0.146658	-	-	-	-	-	-	-	-	-	-	-	-
TRINITY_DN89190_c2_g2_i5	152	194	76	32	118.069	190.991	45.1472	0.236384	-2.0808	0.00141516	0.0525881	UPI00078914FB	1012228336	chaperone protein ClpD, chloroplastic	LOC107463410	Arachis duranensis (Wild peanut)	-	-	-	-	-	-	-
TRINITY_DN89199_c1_g1_i7	0	4	45	14	13.057	1.96511	24.1488	12.2888	3.61927	0.00251393	0.0822719	UPI0007AEF7F4	1021512310	uncharacterized protein LOC107640499	LOC107640499	Arachis ipaensis (Wild peanut)	-	-	-	-	-	-	-
TRINITY_DN89199_c2_g4_i2	118	168	980	618	423.101	156.815	689.386	4.39617	2.13625	0.000503426	0.0232744	V7D141	593799729	Uncharacterized protein	PHAVU_001G190100g	Phaseolus vulgaris (Kidney bean) (French bean)	GO:0009263; GO:0046872; GO:0055114	metal ion binding [GO:0046872]	deoxyribonucleotide biosynthetic process [GO:0009263]; oxidation-reduction process [GO:0055114]	-	pvu:PHAVU_001G190100g;	K10808;	Metabolic pathways ; Purine metabolism ; Pyrimidine metabolism ; Glutathione metabolism ; p53 signaling pathway ;
TRINITY_DN89199_c2_g4_i5	191	184	1460	883	608.996	210.629	1007.36	4.78266	2.25781	0.000285415	0.0148977	V7D141	593799729	Uncharacterized protein	PHAVU_001G190100g	Phaseolus vulgaris (Kidney bean) (French bean)	GO:0009263; GO:0046872; GO:0055114	metal ion binding [GO:0046872]	deoxyribonucleotide biosynthetic process [GO:0009263]; oxidation-reduction process [GO:0055114]	-	pvu:PHAVU_001G190100g;	K10808;	Metabolic pathways ; Purine metabolism ; Pyrimidine metabolism ; Glutathione metabolism ; p53 signaling pathway ;
TRINITY_DN89139_c0_g2_i1	967	1331	382	291	778.747	1262.61	294.881	0.233548	-2.09821	0.00109771	0.0432387	I1LMW8	356540026	Uncharacterized protein	LOC100813056 GLYMA_11G234600	Glycine max (Soybean) (Glycine hispida)	GO:0003333; GO:0015171; GO:0016021	amino acid transmembrane transporter activity [GO:0015171]	amino acid transmembrane transport [GO:0003333]	integral component of membrane [GO:0016021]	gmx:100813056;	K14993;	-
TRINITY_DN89139_c0_g2_i2	44	38	8	8	26.7684	46.3663	7.17054	0.15465	-2.69292	0.00185657	0.0648106	A0A151RQX6;	1012333549	Putative sodium-coupled neutral amino acid transporter 6	-	Cajanus cajan (Pigeon pea) (Cajanus indicus).	GO:0016021,	-	-	GO:0016021,integral component of membrane;	-	-	-
TRINITY_DN89139_c0_g2_i4	1221	1756	469	355	996.075	1631.3	360.852	0.221206	-2.17654	0.00105058	0.0416807	I1LMW8	356540026	Uncharacterized protein	LOC100813056 GLYMA_11G234600	Glycine max (Soybean) (Glycine hispida)	GO:0003333; GO:0015171; GO:0016021	amino acid transmembrane transporter activity [GO:0015171]	amino acid transmembrane transport [GO:0003333]	integral component of membrane [GO:0016021]	gmx:100813056;	K14993;	-
TRINITY_DN89180_c2_g1_i1	80	80	634	424	274.142	89.6618	458.621	5.11501	2.35474	0.000106353	0.00684394	I1J9S3;	356497107	Uncharacterized protein {ECO:0000313|EMBL:KRH77314.1, ECO:0000313|EnsemblPlants:GLYMA01G41450.1};	LOC100806573	Glycine max (Soybean) (Glycine hispida).	GO:0016787,GO:0006629,	GO:0016787,hydrolase activity;	GO:0006629,lipid metabolic process;	-	gmx:100806573;	-	-
TRINITY_DN89178_c0_g1_i1	20	30	207	142	89.4643	27.3282	151.6	5.54739	2.47181	0.000234682	0.012761	A0A1S2Y4V5	502124539	uncharacterized protein LOC101511026	LOC101511026	Cicer arietinum (Chickpea) (Garbanzo)	-	-	-	-	cam:101511026;	-	-
TRINITY_DN89178_c3_g5_i1	12	17	147	70	53.7308	15.9057	91.556	5.75619	2.52511	0.000473609	0.0221908	A0A151TW49;	1012360086	Uncharacterized protein	-	Cajanus cajan (Pigeon pea) (Cajanus indicus).	GO:0003676,	GO:0003676,nucleic acid binding;	-	-	-	-	-
TRINITY_DN89138_c1_g5_i3	121	173	59	32	99.9728	161.16	38.7857	0.240666	-2.0549	0.00161244	0.0581361	A0A1S2YUD3	502155514	vacuolar-sorting receptor 1-like	LOC101498800	Cicer arietinum (Chickpea) (Garbanzo)	GO:0005509; GO:0016021	calcium ion binding [GO:0005509]	-	integral component of membrane [GO:0016021]	cam:101498800;	-	-
TRINITY_DN89177_c2_g2_i1	4	7	72	50	29.5026	5.95693	53.0484	8.90533	3.15467	0.000354329	0.017731	E9NPW9;	323149218	Elongation factor Tu	tufA	Coccomyxa subellipsoidea (strain C-169) (Green microalga).	GO:0009536,GO:0005525,GO:0003924,GO:0003746,	GO:0005525,GTP binding; GO:0003924,GTPase activity; GO:0003746,translation elongation factor activity;	-	GO:0009536,plastid;	csl:CospP_p071;	K02358;	-
TRINITY_DN89177_c2_g2_i9	36	38	236	182	112.334	41.3304	183.337	4.43588	2.14922	0.000768602	0.0325723	A0A151TT81	1012359030	Elongation factor Tu	KK1_009425	Cajanus cajan (Pigeon pea) (Cajanus indicus)	GO:0003746; GO:0003924; GO:0005525; GO:0005622	GTPase activity [GO:0003924]; GTP binding [GO:0005525]; translation elongation factor activity [GO:0003746]	-	intracellular [GO:0005622]	-	-	-
TRINITY_DN89177_c2_g2_i11	8	8	428	205	138.079	8.96618	267.193	29.8001	4.89724	2.26749e-11	1.14101e-08	A0A151TK73;	1012356267	WUSCHEL-related homeobox 1	-	Cajanus cajan (Pigeon pea) (Cajanus indicus).	GO:0005634,GO:0003677,	GO:0003677,DNA binding;	-	GO:0005634,nucleus;	-	-	-
TRINITY_DN89177_c2_g2_i16	10	3	107	77	44.0057	7.76878	80.2426	10.3288	3.36861	1.78747e-05	0.00156597	UPI0007883AE7	1012175206	WUSCHEL-related homeobox 1	LOC107490490	Arachis duranensis (Wild peanut)	-	-	-	-	-	-	-
TRINITY_DN89140_c9_g1_i4	137	144	49	18	92.3594	156.985	27.7341	0.176667	-2.50089	0.000277701	0.0145669	A0A0L9U4K2	920694481	Uncharacterized protein	LR48_Vigan03g108800	Phaseolus angularis (Azuki bean) (Vigna angularis)	GO:0016021	-	-	integral component of membrane [GO:0016021]	var:108326980;	-	-
TRINITY_DN89140_c9_g1_i7	336	489	163	74	275.688	451.745	99.6317	0.220548	-2.18083	0.000437649	0.020904	V7B588	593463366	Uncharacterized protein	PHAVU_008G136000g	Phaseolus vulgaris (Kidney bean) (French bean)	GO:0016021	-	-	integral component of membrane [GO:0016021]	pvu:PHAVU_008G136000g;	-	-
TRINITY_DN89162_c0_g1_i5	4	6	58	28	20.8943	5.46565	36.323	6.6457	2.73242	0.00343271	0.104005	A0A151QXA3;	1012322706	Uncharacterized protein	-	Cajanus cajan (Pigeon pea) (Cajanus indicus).	-	-	-	-	-	-	-
TRINITY_DN89162_c0_g1_i7	3	12	51	42	24.3985	7.78382	41.0132	5.26903	2.39754	0.00886399	0.207477	G7K3A9	357494173	Uncharacterized protein	11437046 MTR_5g090900	Medicago truncatula (Barrel medic) (Medicago tribuloides)	-	-	-	-	mtr:MTR_5g090900;	-	-
TRINITY_DN89162_c0_g3_i6	26	42	230	204	114.789	37.0005	192.578	5.20474	2.37982	0.000294106	0.0152695	A0A1S2Y658	502128456	protein JASON-like	LOC101495785	Cicer arietinum (Chickpea) (Garbanzo)	-	-	-	-	cam:101495785;	-	-
TRINITY_DN89162_c0_g3_i7	38	48	266	220	130.953	47.5021	214.403	4.51355	2.17426	0.000631014	0.0278564	A0A1S2Y658	502128456	protein JASON-like	LOC101495785	Cicer arietinum (Chickpea) (Garbanzo)	-	-	-	-	cam:101495785;	-	-
TRINITY_DN89127_c1_g1_i2	20	28	7	2	15.0047	26.3457	3.66366	0.139061	-2.84621	0.00740276	0.182047	-	-	-	-	-	-	-	-	-	-	-	-
TRINITY_DN89127_c3_g2_i2	8	12	99	51	37.3027	10.9313	63.674	5.82493	2.54224	0.00124236	0.0477165	A0A0L9V510	920708104	Uncharacterized protein	LR48_Vigan08g092800	Phaseolus angularis (Azuki bean) (Vigna angularis)	GO:0003677; GO:0003700	DNA binding [GO:0003677]; transcription factor activity, sequence-specific DNA binding [GO:0003700]	-	-	var:108339001;	-	-
TRINITY_DN89127_c3_g2_i3	31	20	333	134	111.957	29.3399	194.573	6.6317	2.72938	1.79125e-05	0.00156871	V7AIM2	593229673	Uncharacterized protein	PHAVU_011G116800g	Phaseolus vulgaris (Kidney bean) (French bean)	GO:0003677; GO:0003700	DNA binding [GO:0003677]; transcription factor activity, sequence-specific DNA binding [GO:0003700]	-	-	pvu:PHAVU_011G116800g;	-	-
TRINITY_DN89100_c2_g3_i1	760	863	211	147	529.048	902.389	155.708	0.172551	-2.53491	7.04826e-05	0.00492711	UPI0007191753	955366511	basic 7S globulin 2-like	LOC102663677	Glycine max (Soybean) (Glycine hispida)	-	-	-	-	-	-	-
TRINITY_DN89100_c4_g3_i1	2	0	48	24	15.8758	1.25899	30.4925	24.2198	4.59812	0.000105563	0.00679976	V7BH87	593689302	Uncharacterized protein	PHAVU_007G224800g	Phaseolus vulgaris (Kidney bean) (French bean)	GO:0003700; GO:0005634; GO:0043565	sequence-specific DNA binding [GO:0043565]; transcription factor activity, sequence-specific DNA binding [GO:0003700]	-	nucleus [GO:0005634]	pvu:PHAVU_007G224800g;	-	-
TRINITY_DN89100_c5_g7_i1	97	132	1054	748	455.431	125.91	784.952	6.23425	2.64021	2.80592e-05	0.00229554	V7CAC1	593784175	DNA helicase (EC 3.6.4.12)	PHAVU_003G175800g	Phaseolus vulgaris (Kidney bean) (French bean)	GO:0003678; GO:0003682; GO:0003688; GO:0005524; GO:0005634; GO:0006270; GO:0042555	ATP binding [GO:0005524]; chromatin binding [GO:0003682]; DNA helicase activity [GO:0003678]; DNA replication origin binding [GO:0003688]	DNA replication initiation [GO:0006270]	MCM complex [GO:0042555]; nucleus [GO:0005634]	pvu:PHAVU_003G175800g;	K02209;	DNA replication ; Cell cycle ;
TRINITY_DN89100_c5_g6_i2	31	34	322	230	138.399	36.2178	240.58	6.64259	2.73175	2.14208e-05	0.0018282	-	-	-	-	-	-	-	-	-	-	-	-
TRINITY_DN89100_c5_g7_i2	9	19	100	64	42.9177	14.9997	70.8357	4.72246	2.23954	0.00339326	0.10302	UPI0007AF893B	1021473533	DNA replication licensing factor MCM5	LOC107640897	Arachis ipaensis (Wild peanut)	-	-	-	-	-	-	-
TRINITY_DN89122_c1_g4_i8	9	22	2	0	8.61099	16.4736	0.74841	0.0454309	-4.46018	0.00255367	0.0831702	UPI0007AF24D5	1021519703	aldehyde dehydrogenase family 2 member B7, mitochondrial isoform X3	LOC107644014	Arachis ipaensis (Wild peanut)	-	-	-	-	-	-	-
TRINITY_DN89179_c4_g4_i3	226	197	206	2197	731.607	239.048	1224.17	5.12102	2.35643	0.000597959	0.0267266	A0A151TJ91	1012355915	Putative serine/threonine-protein kinase NAK	KK1_013422	Cajanus cajan (Pigeon pea) (Cajanus indicus)	GO:0004674; GO:0005524	ATP binding [GO:0005524]; protein serine/threonine kinase activity [GO:0004674]	-	-	-	-	-
TRINITY_DN89179_c4_g4_i5	240	180	221	2617	844.288	239.509	1449.07	6.05016	2.59697	0.00019358	0.0109472	A0A151TJ91	1012355915	Putative serine/threonine-protein kinase NAK	KK1_013422	Cajanus cajan (Pigeon pea) (Cajanus indicus)	GO:0004674; GO:0005524	ATP binding [GO:0005524]; protein serine/threonine kinase activity [GO:0004674]	-	-	-	-	-
TRINITY_DN89179_c5_g1_i1	8	10	88	78	41.8018	9.94874	73.6548	7.40343	2.88819	0.000273038	0.0143905	UPI0007191AAF	955378562	uncharacterized protein LOC100816919	LOC100816919	Glycine max (Soybean) (Glycine hispida)	-	-	-	-	-	-	-
TRINITY_DN89179_c5_g1_i2	16	15	106	86	51.0042	17.4411	84.5674	4.84874	2.27761	0.00167346	0.0597175	V7CDL8	593784867	Uncharacterized protein	PHAVU_003G204300g	Phaseolus vulgaris (Kidney bean) (French bean)	-	-	-	-	pvu:PHAVU_003G204300g;	-	-
TRINITY_DN89179_c5_g1_i3	4	24	79	82	43.342	14.3087	72.3754	5.05816	2.33861	0.00362423	0.108377	A0A0S3R5X9	965659622	Uncharacterized protein	Vigan.01G399500 VIGAN_01399500	Vigna angularis var. angularis	GO:0006950	-	response to stress [GO:0006950]	-	-	-	-
TRINITY_DN89179_c5_g1_i4	7	4	55	47	25.7461	6.37158	45.1205	7.08154	2.82406	0.00132406	0.0500969	A0A151TT26;	1012359045	U-box domain-containing protein 36	-	Cajanus cajan (Pigeon pea) (Cajanus indicus).	GO:0006950,	-	GO:0006950,response to stress;	-	-	-	-
TRINITY_DN89179_c5_g1_i5	12	8	77	36	29.547	11.4842	47.6098	4.14569	2.05161	0.00889958	0.207973	UPI00054A617F	734407544	U-box domain-containing protein 36;U-box domain-containing protein 36	glysoja_016678;glysoja_016678	Glycine soja (Wild soybean)	-	-	-	-	-	-	-
TRINITY_DN89179_c5_g1_i8	10	16	97	79	45.8501	14.1554	77.5447	5.4781	2.45368	0.00127316	0.0485482	V7CDL8	593784867	Uncharacterized protein	PHAVU_003G204300g	Phaseolus vulgaris (Kidney bean) (French bean)	-	-	-	-	pvu:PHAVU_003G204300g;	-	-
TRINITY_DN89186_c1_g2_i1	12	14	709	460	259.957	14.4318	505.483	35.0256	5.13034	6.30942e-13	4.58705e-10	A0A1S2XEN4	502082184	putative cyclic nucleotide-gated ion channel 15	LOC101506665	Cicer arietinum (Chickpea) (Garbanzo)	GO:0005249; GO:0016021	voltage-gated potassium channel activity [GO:0005249]	-	integral component of membrane [GO:0016021]	cam:101506665;	K05391;	Plant-pathogen interaction ;
TRINITY_DN89186_c1_g2_i2	14	18	555	322	196.73	17.6559	375.804	21.2849	4.41176	1.613e-10	6.50408e-08	UPI00046DB156	645217448	putative cyclic nucleotide-gated ion channel 15;putative cyclic nucleotide-gated ion channel 15;putative cyclic nucleotide-gated ion channel 15	LOC103325529;LOC103325529;LOC103325529	Prunus mume (Japanese apricot) (Armeniaca mume)	-	-	-	-	-	-	-
TRINITY_DN89186_c1_g2_i3	10	0	135	92	52.4235	6.29495	98.552	15.6557	3.96862	4.09227e-07	6.44678e-05	UPI0007881995	1012221189	protein CNGC15c	LOC107461752	Arachis duranensis (Wild peanut)	-	-	-	-	-	-	-
TRINITY_DN89186_c1_g2_i4	2	2	261	173	95.1172	2.24155	187.993	83.8675	6.39004	4.31005e-13	3.31139e-10	A0A1S2XEN4	502082184	putative cyclic nucleotide-gated ion channel 15	LOC101506665	Cicer arietinum (Chickpea) (Garbanzo)	GO:0005249; GO:0016021	voltage-gated potassium channel activity [GO:0005249]	-	integral component of membrane [GO:0016021]	cam:101506665;	K05391;	Plant-pathogen interaction ;
TRINITY_DN89116_c1_g1_i3	7	2	13	118	35.9315	5.38902	66.4739	12.3351	3.62469	4.26538e-05	0.00329161	T2DPZ8	543177544	Uncharacterized protein	-	Phaseolus vulgaris (Kidney bean) (French bean)	-	-	-	-	-	-	-
TRINITY_DN89116_c1_g2_i1	3	0	0	37	10.6033	1.88848	19.3182	10.2295	3.35466	0.00974706	0.221301	-	-	-	-	-	-	-	-	-	-	-	-
TRINITY_DN89116_c1_g1_i9	0	0	10	29	9.44165	0	18.8833	Inf	Inf	0.000327062	0.01664	D8TGK7;	302826567	Uncharacterized protein	-	Selaginella moellendorffii (Spikemoss).	-	-	-	-	smo:SELMODRAFT_139061;	-	-
TRINITY_DN89116_c1_g1_i10	481	988	741	12409	3772.17	788.17	6756.18	8.57198	3.09963	0.00165249	0.0591164	A0A072THY2	922327209	Senescence-associated protein, putative	25480009 MTR_0052s0080	Medicago truncatula (Barrel medic) (Medicago tribuloides)	-	-	-	-	mtr:MTR_0052s0080;	-	-
TRINITY_DN89116_c1_g1_i15	0	0	4	31	8.84115	0	17.6823	Inf	Inf	0.000565453	0.0255598	D8TGK7;	302826567	Uncharacterized protein	-	Selaginella moellendorffii (Spikemoss).	-	-	-	-	smo:SELMODRAFT_139061;	-	-
TRINITY_DN89154_c0_g7_i1	39	61	12	6	31.0707	54.5183	7.62313	0.139827	-2.83828	0.0007204	0.0309551	-	-	-	-	-	-	-	-	-	-	-	-
TRINITY_DN89154_c0_g5_i5	1095	1406	346	278	827.328	1380.03	274.622	0.198997	-2.32918	0.000366073	0.0182065	T2DM60	593265720	Remorin family protein	PHAVU_010G096300g	Phaseolus vulgaris (Kidney bean) (French bean)	-	-	-	-	pvu:PHAVU_010G096300g;	-	-
TRINITY_DN89123_c0_g1_i1	36	66	299	223	141.702	55.0862	228.318	4.14475	2.05128	0.00124895	0.0478575	K7M0F8	571498868	Katanin p80 WD40 repeat-containing subunit B1 homolog	GLYMA_13G184300	Glycine max (Soybean) (Glycine hispida)	GO:0005874; GO:0008017; GO:0008352; GO:0051013	microtubule binding [GO:0008017]	microtubule severing [GO:0051013]	katanin complex [GO:0008352]; microtubule [GO:0005874]	-	-	-
TRINITY_DN89123_c0_g5_i2	10	13	76	54	34.6576	12.6816	56.6336	4.46582	2.15893	0.00634809	0.162968	K7M0F8	571498868	Katanin p80 WD40 repeat-containing subunit B1 homolog	GLYMA_13G184300	Glycine max (Soybean) (Glycine hispida)	GO:0005874; GO:0008017; GO:0008352; GO:0051013	microtubule binding [GO:0008017]	microtubule severing [GO:0051013]	katanin complex [GO:0008352]; microtubule [GO:0005874]	-	-	-
TRINITY_DN89123_c0_g4_i10	7	8	114	73	44.5551	8.33669	80.7736	9.68893	3.27634	3.61299e-05	0.00285788	A0A151SVI4;	1012347613	Reticulon-like protein	-	Cajanus cajan (Pigeon pea) (Cajanus indicus).	-	-	-	-	-	-	-
TRINITY_DN89123_c0_g4_i13	22	44	188	149	91.8052	35.4651	148.145	4.17721	2.06254	0.00207761	0.070809	UPI0003DEC630	571501717	reticulon-like protein B17	LOC100799764	Glycine max (Soybean) (Glycine hispida)	-	-	-	-	-	-	-
TRINITY_DN89123_c0_g4_i16	16	23	163	118	71.988	21.3713	122.605	5.73688	2.52027	0.000293769	0.0152594	UPI0003DEC630	571501717	reticulon-like protein B17	LOC100799764	Glycine max (Soybean) (Glycine hispida)	-	-	-	-	-	-	-
TRINITY_DN89123_c0_g4_i17	12	22	228	165	94.9146	18.3621	171.467	9.33813	3.22313	3.87736e-06	0.000435335	K7KY17	571462527	Reticulon-like protein	LOC100799069 GLYMA_06G289900	Glycine max (Soybean) (Glycine hispida)	GO:0016021	-	-	integral component of membrane [GO:0016021]	-	-	-
TRINITY_DN89188_c0_g2_i1	0	0	30	16	9.78997	0	19.5799	Inf	Inf	0.000165956	0.00972301	-	-	-	-	-	-	-	-	-	-	-	-
TRINITY_DN89188_c0_g2_i3	0	0	32	10	8.59784	0	17.1957	Inf	Inf	0.000339066	0.0171149	UPI0004E55FDB	672136387	PHD finger protein ALFIN-LIKE 3-like isoform X1	LOC103708644	Phoenix dactylifera (Date palm)	-	-	-	-	-	-	-
TRINITY_DN89188_c1_g1_i6	14	22	0	2	10.3326	19.621	1.04422	0.0532196	-4.2319	0.000988382	0.039894	V7CEW1	593785747	Uncharacterized protein	PHAVU_003G242800g	Phaseolus vulgaris (Kidney bean) (French bean)	-	-	-	-	pvu:PHAVU_003G242800g;	-	-
TRINITY_DN89188_c1_g1_i7	17	2	0	0	5.84198	11.684	0	0	#NAME?	0.00304449	0.094914	-	-	-	-	-	-	-	-	-	-	-	-
TRINITY_DN89188_c1_g1_i8	24	30	4	6	17.2379	29.8462	4.62949	0.155112	-2.68862	0.00507965	0.13857	-	-	-	-	-	-	-	-	-	-	-	-
TRINITY_DN89188_c1_g1_i10	24	12	0	2	11.0237	21.0032	1.04422	0.0497174	-4.33011	0.000903426	0.0371107	-	-	-	-	-	-	-	-	-	-	-	-
TRINITY_DN89188_c1_g1_i12	16	27	2	4	13.0866	23.3364	2.83686	0.121564	-3.04022	0.00424607	0.121521	-	-	-	-	-	-	-	-	-	-	-	-
TRINITY_DN89188_c1_g1_i13	12	16	1	0	7.8943	15.4144	0.374205	0.0242763	-5.36431	0.0016574	0.0592485	V7CEW1	593785747	Uncharacterized protein	PHAVU_003G242800g	Phaseolus vulgaris (Kidney bean) (French bean)	-	-	-	-	pvu:PHAVU_003G242800g;	-	-
TRINITY_DN89188_c1_g1_i16	23	31	1	4	16.0853	29.708	2.46265	0.0828953	-3.59257	0.000544853	0.0247989	V7CEW1	593785747	Uncharacterized protein	PHAVU_003G242800g	Phaseolus vulgaris (Kidney bean) (French bean)	-	-	-	-	pvu:PHAVU_003G242800g;	-	-
TRINITY_DN89135_c4_g1_i1	308	358	48	21	199.344	369.762	28.9262	0.0782292	-3.67615	4.09976e-08	8.79732e-06	I1K434;	356512545	Uncharacterized protein {ECO:0000313|EMBL:KRH59036.1, ECO:0000313|EnsemblPlants:GLYMA05G29510.1};	LOC100798526	Glycine max (Soybean) (Glycine hispida).	GO:0005887,GO:0015250,GO:0034220,	GO:0015250,water channel activity;	GO:0034220,ion transmembrane transport;	GO:0005887,integral component of plasma membrane;	gmx:100798526;	K09874;	-
TRINITY_DN89135_c4_g3_i1	482	629	81	47	333.64	612.43	54.8499	0.089561	-3.48099	9.10245e-08	1.75111e-05	-	-	-	-	-	-	-	-	-	-	-	-
TRINITY_DN89135_c4_g3_i3	787	998	184	139	563.568	985.708	141.427	0.143478	-2.8011	1.33235e-05	0.00122728	V7BSF7	593694972	Uncharacterized protein	PHAVU_006G171000g	Phaseolus vulgaris (Kidney bean) (French bean)	GO:0005215; GO:0016021	transporter activity [GO:0005215]	-	integral component of membrane [GO:0016021]	pvu:PHAVU_006G171000g;	K09874;	-
TRINITY_DN89135_c4_g1_i2	327	460	42	42	234.739	431.833	37.6453	0.0871757	-3.51993	4.4719e-08	9.50376e-06	I1K434;	356512545	Uncharacterized protein {ECO:0000313|EMBL:KRH59036.1, ECO:0000313|EnsemblPlants:GLYMA05G29510.1};	LOC100798526	Glycine max (Soybean) (Glycine hispida).	GO:0005887,GO:0015250,GO:0034220,	GO:0015250,water channel activity;	GO:0034220,ion transmembrane transport;	GO:0005887,integral component of plasma membrane;	gmx:100798526;	K09874;	-
TRINITY_DN89135_c4_g3_i4	40	76	23	9	37.9113	62.5169	13.3057	0.212834	-2.2322	0.00402165	0.116952	V7BSF7	593694972	Uncharacterized protein	PHAVU_006G171000g	Phaseolus vulgaris (Kidney bean) (French bean)	GO:0005215; GO:0016021	transporter activity [GO:0005215]	-	integral component of membrane [GO:0016021]	pvu:PHAVU_006G171000g;	K09874;	-
TRINITY_DN89135_c4_g1_i3	628	677	60	60	390.848	727.918	53.779	0.0738806	-3.75866	1.05455e-08	2.69219e-06	I1K434;	356512545	Uncharacterized protein {ECO:0000313|EMBL:KRH59036.1, ECO:0000313|EnsemblPlants:GLYMA05G29510.1};	LOC100798526	Glycine max (Soybean) (Glycine hispida).	GO:0005887,GO:0015250,GO:0034220,	GO:0015250,water channel activity;	GO:0034220,ion transmembrane transport;	GO:0005887,integral component of plasma membrane;	gmx:100798526;	K09874;	-
TRINITY_DN89135_c4_g3_i5	243	383	77	40	195.412	341.127	49.6983	0.145689	-2.77904	1.17121e-05	0.00110049	A0A0L9VF58	920712389	Uncharacterized protein	LR48_Vigan09g229700	Phaseolus angularis (Azuki bean) (Vigna angularis)	GO:0005215; GO:0016021	transporter activity [GO:0005215]	-	integral component of membrane [GO:0016021]	var:108341920;	K09874;	-
TRINITY_DN89135_c4_g3_i6	272	352	101	62	207.159	344.152	70.1657	0.20388	-2.29421	0.000219884	0.0120969	A0A151RDX5;	1012329077	Aquaporin NIP1-2	-	Cajanus cajan (Pigeon pea) (Cajanus indicus).	GO:0016021,GO:0005215,	GO:0005215,transporter activity;	-	GO:0016021,integral component of membrane;	-	-	-
TRINITY_DN89135_c4_g5_i1	34	50	14	5	26.9081	45.9667	7.84943	0.170763	-2.54993	0.00338615	0.102856	-	-	-	-	-	-	-	-	-	-	-	-
TRINITY_DN89135_c4_g3_i8	352	395	74	65	238.633	415.637	61.6285	0.148275	-2.75366	1.04853e-05	0.00100539	A0A151RDX5;	1012329077	Aquaporin NIP1-2	-	Cajanus cajan (Pigeon pea) (Cajanus indicus).	GO:0016021,GO:0005215,	GO:0005215,transporter activity;	-	GO:0016021,integral component of membrane;	-	-	-
TRINITY_DN89135_c4_g6_i1	1524	2112	308	202	1108.83	1996.93	220.722	0.110531	-3.17748	7.26014e-06	0.000738908	I3SMG3	388506778	Uncharacterized protein	-	Lotus japonicus (Lotus corniculatus var. japonicus)	GO:0005215; GO:0016021	transporter activity [GO:0005215]	-	integral component of membrane [GO:0016021]	-	-	-
TRINITY_DN89135_c4_g3_i9	79	179	36	16	79.747	137.669	21.8252	0.158534	-2.65714	9.59258e-05	0.00630063	A0A151RDX5;	1012329077	Aquaporin NIP1-2	-	Cajanus cajan (Pigeon pea) (Cajanus indicus).	GO:0016021,GO:0005215,	GO:0005215,transporter activity;	-	GO:0016021,integral component of membrane;	-	-	-
TRINITY_DN89135_c4_g1_i6	268	370	16	30	186.064	350.477	21.6506	0.0617747	-4.01684	1.22752e-09	4.00219e-07	I1K434;	356512545	Uncharacterized protein {ECO:0000313|EMBL:KRH59036.1, ECO:0000313|EnsemblPlants:GLYMA05G29510.1};	LOC100798526	Glycine max (Soybean) (Glycine hispida).	GO:0005887,GO:0015250,GO:0034220,	GO:0015250,water channel activity;	GO:0034220,ion transmembrane transport;	GO:0005887,integral component of plasma membrane;	gmx:100798526;	K09874;	-
TRINITY_DN89135_c4_g1_i8	30	63	0	2	25.4398	49.8354	1.04422	0.0209535	-5.57667	2.5377e-07	4.25952e-05	I3S5A5	388494762	Uncharacterized protein	-	Lotus japonicus (Lotus corniculatus var. japonicus)	-	-	-	-	-	-	-
TRINITY_DN89135_c4_g3_i11	140	241	56	31	121.834	206.527	37.141	0.179836	-2.47525	0.000118724	0.00746972	A0A151RDX5;	1012329077	Aquaporin NIP1-2	-	Cajanus cajan (Pigeon pea) (Cajanus indicus).	GO:0016021,GO:0005215,	GO:0005215,transporter activity;	-	GO:0016021,integral component of membrane;	-	-	-
TRINITY_DN72059_c0_g1_i1	244	355	66	46	188.358	328	48.7147	0.14852	-2.75127	1.24153e-05	0.00115808	A0A151TKU9;	1012356463	Serine/threonine exchanger steT	-	Cajanus cajan (Pigeon pea) (Cajanus indicus).	GO:0016021,GO:0015171,	GO:0015171,amino acid transmembrane transporter activity;	-	GO:0016021,integral component of membrane;	-	-	-
TRINITY_DN83649_c0_g1_i3	23	20	201	134	84.7411	24.3039	145.178	5.97344	2.57856	0.000115566	0.00732589	A0A0L9TTK7	920690703	Uncharacterized protein	LR48_Vigan02g007800	Phaseolus angularis (Azuki bean) (Vigna angularis)	GO:0016491	oxidoreductase activity [GO:0016491]	-	-	var:108324964;	-	-
TRINITY_DN83649_c0_g2_i1	42	63	476	255	184.325	57.3893	311.26	5.42366	2.43927	8.55177e-05	0.00574878	A0A151T1Q3;	1012349805	Protein ta	-	Cajanus cajan (Pigeon pea) (Cajanus indicus).	GO:0016491,	GO:0016491,oxidoreductase activity;	-	-	-	-	-
TRINITY_DN83649_c0_g1_i4	4	0	31	16	11.2361	2.51798	19.9541	7.92467	2.98635	0.00786556	0.190404	V7BLE7	593690516	Uncharacterized protein	PHAVU_007G274000g	Phaseolus vulgaris (Kidney bean) (French bean)	GO:0016491	oxidoreductase activity [GO:0016491]	-	-	pvu:PHAVU_007G274000g;	-	-
TRINITY_DN83618_c0_g1_i2	2	4	38	20	13.9431	3.2241	24.662	7.64927	2.93532	0.00725694	0.17958	M5WK29	595881545	Uncharacterized protein (Fragment)	PRUPE_ppa016768mg	Prunus persica (Peach) (Amygdalus persica)	-	-	-	-	pper:18780933;	-	-
TRINITY_DN83618_c0_g1_i6	3	2	38	15	12.4613	2.87104	22.0515	7.68065	2.94123	0.00755959	0.184872	UPI000526AD1B	702377318	protein trichome birefringence-like 38 isoform X1	LOC104450069	Eucalyptus grandis (Flooded gum)	-	-	-	-	-	-	-
TRINITY_DN83623_c0_g1_i1	18	18	137	117	66.2636	20.1739	112.353	5.56923	2.47748	0.000404206	0.0196339	A0A0R0HL69	571490130	Uncharacterized protein	GLYMA_11G234900	Glycine max (Soybean) (Glycine hispida)	-	-	-	-	gmx:100814664;	K10523;	Hedgehog signaling pathway ;
TRINITY_DN83623_c0_g1_i3	6	18	108	60	42.1804	12.62	71.7409	5.68471	2.50709	0.00131551	0.0498201	A0A0B2P690	734323679	BTB/POZ domain-containing protein	glysoja_031905	Glycine soja (Wild soybean)	-	-	-	-	-	-	-
TRINITY_DN83623_c0_g1_i4	19	24	133	90	60.2552	23.7511	96.7594	4.07389	2.02641	0.00356906	0.107098	A0A0B2P690	734323679	BTB/POZ domain-containing protein	glysoja_031905	Glycine soja (Wild soybean)	-	-	-	-	-	-	-
TRINITY_DN83647_c0_g1_i1	19	16	112	74	50.1841	19.8208	80.5473	4.06376	2.02282	0.00425512	0.121736	A0A151TH93	1012355244	Glycerol-3-phosphate acyltransferase, chloroplastic (GPAT) (EC 2.3.1.15)	KK1_012724	Cajanus cajan (Pigeon pea) (Cajanus indicus)	GO:0004366; GO:0009570; GO:0016024; GO:0102420	glycerol-3-phosphate O-acyltransferase activity [GO:0004366]; sn-1-glycerol-3-phosphate C16:0-DCA-CoA acyl transferase activity [GO:0102420]	CDP-diacylglycerol biosynthetic process [GO:0016024]	chloroplast stroma [GO:0009570]	-	-	-
TRINITY_DN83647_c0_g1_i2	6	16	102	68	42.655	11.6374	73.6725	6.33066	2.66236	0.000720672	0.0309558	UPI00054A1961	734417456	Glycerol-3-phosphate acyltransferase, chloroplastic;Glycerol-3-phosphate acyltransferase, chloroplastic	glysoja_014948;glysoja_014948	Glycine soja (Wild soybean)	-	-	-	-	-	-	-
TRINITY_DN83647_c0_g1_i4	18	8	98	66	43.1963	15.2611	71.1315	4.66096	2.22063	0.00219525	0.0738635	UPI00054A1961	734417456	Glycerol-3-phosphate acyltransferase, chloroplastic;Glycerol-3-phosphate acyltransferase, chloroplastic	glysoja_014948;glysoja_014948	Glycine soja (Wild soybean)	-	-	-	-	-	-	-
TRINITY_DN83647_c0_g1_i8	20	10	156	80	58.8238	17.5027	100.145	5.72169	2.51644	0.000267381	0.0141597	A0A151TH93	1012355244	Glycerol-3-phosphate acyltransferase, chloroplastic (GPAT) (EC 2.3.1.15)	KK1_012724	Cajanus cajan (Pigeon pea) (Cajanus indicus)	GO:0004366; GO:0009570; GO:0016024; GO:0102420	glycerol-3-phosphate O-acyltransferase activity [GO:0004366]; sn-1-glycerol-3-phosphate C16:0-DCA-CoA acyl transferase activity [GO:0102420]	CDP-diacylglycerol biosynthetic process [GO:0016024]	chloroplast stroma [GO:0009570]	-	-	-
TRINITY_DN83672_c0_g1_i2	68	93	25	18	53.6238	88.4945	18.7531	0.211913	-2.23846	0.00170219	0.0605653	A0A072V1H2	922383174	DUF4378 domain protein	25489989 MTR_3g103400	Medicago truncatula (Barrel medic) (Medicago tribuloides)	-	-	-	-	mtr:MTR_3g103400;	-	-
TRINITY_DN83672_c0_g1_i3	80	93	46	8	58.7194	96.0484	21.3903	0.222703	-2.1668	0.00366959	0.109351	A0A072V1H2	922383174	DUF4378 domain protein	25489989 MTR_3g103400	Medicago truncatula (Barrel medic) (Medicago tribuloides)	-	-	-	-	mtr:MTR_3g103400;	-	-
TRINITY_DN83641_c0_g1_i1	66	92	703	438	289.248	86.7442	491.751	5.66898	2.50309	4.95268e-05	0.00371146	A0A072U158	922335028	Dynamin 5A-like protein	25502510 MTR_8g463270	Medicago truncatula (Barrel medic) (Medicago tribuloides)	GO:0003924; GO:0005525	GTPase activity [GO:0003924]; GTP binding [GO:0005525]	-	-	mtr:MTR_8g463270;	-	-
TRINITY_DN83641_c0_g3_i1	4	2	52	50	24.5324	3.50053	45.5643	13.0164	3.70226	0.00011815	0.00744131	A0A072U158	922335028	Dynamin 5A-like protein	25502510 MTR_8g463270	Medicago truncatula (Barrel medic) (Medicago tribuloides)	GO:0003924; GO:0005525	GTPase activity [GO:0003924]; GTP binding [GO:0005525]	-	-	mtr:MTR_8g463270;	-	-
TRINITY_DN83639_c0_g1_i1	195	216	57	40	135.541	228.868	42.2142	0.184448	-2.43871	0.000142629	0.00861968	K7LWY0	571495952	Uncharacterized protein	LOC100807586	Glycine max (Soybean) (Glycine hispida)	-	-	-	-	-	-	-
TRINITY_DN83639_c0_g1_i5	202	225	52	48	141.108	237.695	44.52	0.187299	-2.41659	0.000128161	0.00793634	K7LWY0	571495952	Uncharacterized protein	LOC100807586	Glycine max (Soybean) (Glycine hispida)	-	-	-	-	-	-	-
TRINITY_DN83639_c0_g1_i9	351	425	125	84	260.189	429.746	90.633	0.210899	-2.24537	0.000266463	0.0141204	K7LWY0	571495952	Uncharacterized protein	LOC100807586	Glycine max (Soybean) (Glycine hispida)	-	-	-	-	-	-	-
TRINITY_DN83639_c0_g1_i10	8	18	0	0	6.93948	13.879	0	0	#NAME?	0.000650228	0.0285133	G7JEC4	357479911	Auxin canalization protein	11425480 MTR_4g129510	Medicago truncatula (Barrel medic) (Medicago tribuloides)	-	-	-	-	mtr:MTR_4g129510;	-	-
TRINITY_DN83637_c0_g1_i2	139	164	40	27	98.5673	168.069	29.0652	0.172936	-2.53169	0.000138886	0.00845852	A0A151U506;	1012363168	Uncharacterized protein	-	Cajanus cajan (Pigeon pea) (Cajanus indicus).	-	-	-	-	-	-	-
TRINITY_DN83627_c0_g3_i1	22	10	0	0	9.38083	18.7617	0	0	#NAME?	0.00014048	0.00852147	-	-	-	-	-	-	-	-	-	-	-	-
TRINITY_DN83654_c0_g1_i1	118	131	874	532	371.728	138.638	604.819	4.36258	2.12518	0.000431793	0.0206851	A0A0S3T431	965613983	Uncharacterized protein	Vigan.10G109900 VIGAN_10109900	Vigna angularis var. angularis	GO:0005524; GO:0016021; GO:0042626	ATPase activity, coupled to transmembrane movement of substances [GO:0042626]; ATP binding [GO:0005524]	-	integral component of membrane [GO:0016021]	-	-	-
TRINITY_DN83658_c0_g1_i1	17	30	6	0	13.8425	25.4398	2.24523	0.0882567	-3.50215	0.00252623	0.0825192	-	-	-	-	-	-	-	-	-	-	-	-
TRINITY_DN83658_c0_g1_i2	7034	9332	1742	1285	5167.63	9012.47	1322.78	0.146772	-2.76835	0.00582527	0.153245	A0A151ST20	1012346700	Seed maturation protein PM36	KK1_004174	Cajanus cajan (Pigeon pea) (Cajanus indicus)	-	-	-	-	-	-	-
TRINITY_DN83658_c0_g2_i1	139	176	39	19	99.2394	173.965	24.5141	0.140914	-2.82711	3.12688e-05	0.00252253	-	-	-	-	-	-	-	-	-	-	-	-
TRINITY_DN83658_c0_g1_i3	1970	2261	428	379	1354.46	2350.88	358.04	0.1523	-2.71501	0.000144141	0.00869167	UPI0007AF3B60	1021473054	probable bifunctional TENA-E protein	LOC107639147	Arachis ipaensis (Wild peanut)	-	-	-	-	-	-	-
TRINITY_DN83658_c0_g1_i4	5354	7676	1288	967	4064.11	7141.37	986.858	0.138189	-2.85528	0.0021516	0.0727253	A0A151ST20	1012346700	Seed maturation protein PM36	KK1_004174	Cajanus cajan (Pigeon pea) (Cajanus indicus)	-	-	-	-	-	-	-
TRINITY_DN83658_c0_g1_i5	3985	6148	1077	760	3164.37	5528.91	799.824	0.144662	-2.78924	0.00123591	0.047573	A0A151ST20	1012346700	Seed maturation protein PM36	KK1_004174	Cajanus cajan (Pigeon pea) (Cajanus indicus)	-	-	-	-	-	-	-
TRINITY_DN83698_c0_g1_i1	37	22	291	232	132.062	34.0994	230.024	6.74568	2.75396	1.58316e-05	0.00142227	V7BKX7	593689256	Uncharacterized protein	PHAVU_007G223100g	Phaseolus vulgaris (Kidney bean) (French bean)	GO:0005576; GO:0008083; GO:0008283; GO:0016021	growth factor activity [GO:0008083]	cell proliferation [GO:0008283]	extracellular region [GO:0005576]; integral component of membrane [GO:0016021]	pvu:PHAVU_007G223100g;	-	-
TRINITY_DN83698_c0_g1_i2	22	22	275	218	120.692	24.657	216.727	8.78967	3.13581	2.55569e-06	0.000308022	V7BKX7	593689256	Uncharacterized protein	PHAVU_007G223100g	Phaseolus vulgaris (Kidney bean) (French bean)	GO:0005576; GO:0008083; GO:0008283; GO:0016021	growth factor activity [GO:0008083]	cell proliferation [GO:0008283]	extracellular region [GO:0005576]; integral component of membrane [GO:0016021]	pvu:PHAVU_007G223100g;	-	-
TRINITY_DN83698_c0_g1_i3	2	12	133	85	50.6516	7.15433	94.1488	13.1597	3.71805	5.13895e-06	0.000552335	-	-	-	-	-	-	-	-	-	-	-	-
TRINITY_DN83688_c0_g2_i3	28	34	220	134	93.3087	34.3293	152.288	4.4361	2.14929	0.000946815	0.0385743	I3SYK1	388514563	Uncharacterized protein	-	Lotus japonicus (Lotus corniculatus var. japonicus)	GO:0005509	calcium ion binding [GO:0005509]	-	-	-	-	-
TRINITY_DN83688_c0_g2_i5	6	8	61	46	27.2754	7.70719	46.8437	6.07791	2.60358	0.002674	0.0861102	-	-	-	-	-	-	-	-	-	-	-	-
TRINITY_DN58400_c0_g1_i1	11	6	0	0	4.93605	9.87211	0	0	#NAME?	0.00591755	0.154903	-	-	-	-	-	-	-	-	-	-	-	-
TRINITY_DN38885_c0_g1_i2	6	20	0	2	7.32338	13.6025	1.04422	0.0767669	-3.70337	0.00662194	0.16791	A0A0B2RSN6	734408469	Serine/threonine-protein kinase CTR1 (EC 2.7.11.1)	glysoja_032973	Glycine soja (Wild soybean)	GO:0004672; GO:0005524	ATP binding [GO:0005524]; protein kinase activity [GO:0004672]	-	-	-	-	-
TRINITY_DN38894_c0_g1_i1	16	21	0	0	10.1944	20.3888	0	0	#NAME?	5.64273e-05	0.00411957	-	-	-	-	-	-	-	-	-	-	-	-
TRINITY_DN38894_c0_g1_i2	16	19	0	0	9.7031	19.4062	0	0	#NAME?	8.33859e-05	0.00564286	-	-	-	-	-	-	-	-	-	-	-	-
TRINITY_DN80770_c0_g2_i1	12	10	97	60	40.0457	12.4667	67.6246	5.42441	2.43947	0.0013385	0.0505475	UPI00023D2EF4	734404439	Uncharacterized protein;;;Uncharacterized protein;hypothetical protein;hypothetical protein;uncharacterized protein LOC102662660	glysoja_009941;;;GLYMA_15G116700;glysoja_009941;GLYMA_15G116700;LOC102662660	Glycine soja (Wild soybean); Glycine max (Soybean) (Glycine hispida)	-	-	-	-	-	-	-
TRINITY_DN80710_c0_g1_i2	518	673	212	160	409.789	656.708	162.869	0.248009	-2.01154	0.000977151	0.0395521	I1JU28;	356507109	Uncharacterized protein {ECO:0000313|EMBL:KRH61602.1, ECO:0000313|EnsemblPlants:GLYMA04G06000.2};	LOC100817156	Glycine max (Soybean) (Glycine hispida).	-	-	-	-	gmx:100817156;	-	-
TRINITY_DN80707_c0_g1_i1	20	43	274	213	123.728	33.7149	213.742	6.3397	2.66441	5.72438e-05	0.00417542	K7K4Y0	955303828	Uncharacterized protein	GLYMA_01G206100	Glycine max (Soybean) (Glycine hispida)	-	-	-	-	gmx:102668205;	-	-
TRINITY_DN54840_c0_g1_i1	10	14	2	0	6.96062	13.1728	0.74841	0.0568146	-4.13759	0.00960959	0.218894	A0A151SX08;	1012348122	Putative ribonuclease H protein At1g65750 family	-	Cajanus cajan (Pigeon pea) (Cajanus indicus).	-	-	-	-	-	-	-
TRINITY_DN47630_c0_g1_i1	0	0	6	15	5.03846	0	10.0769	Inf	Inf	0.00946619	0.216844	-	-	-	-	-	-	-	-	-	-	-	-
TRINITY_DN76556_c0_g1_i2	6	4	68	48	28.1247	5.74208	50.5073	8.796	3.13685	0.000344282	0.0173244	UPI0003DECF7F	571443183	uncharacterized protein LOC102662412	LOC102662412	Glycine max (Soybean) (Glycine hispida)	-	-	-	-	-	-	-
TRINITY_DN76524_c0_g1_i1	2	16	0	0	4.55972	9.11944	0	0	#NAME?	0.00566792	0.150154	-	-	-	-	-	-	-	-	-	-	-	-
TRINITY_DN78448_c0_g1_i2	14	30	167	114	72.7821	23.5513	122.013	5.18074	2.37316	0.000666478	0.0290254	A0A0L9T6G6	920679278	Uncharacterized protein	LR48_Vigan238s002300	Phaseolus angularis (Azuki bean) (Vigna angularis)	-	-	-	-	var:108319598;	K12471;	Endocytosis ;
TRINITY_DN78422_c0_g1_i1	613	829	20	0	400.317	793.15	7.4841	0.00943592	-6.72762	3.50154e-17	7.22712e-14	K7M5L5	571508277	Uncharacterized protein	LOC100781222 GLYMA_14G083000	Glycine max (Soybean) (Glycine hispida)	-	-	-	-	-	-	-
TRINITY_DN78422_c0_g1_i2	523	843	11	10	376.355	743.373	9.33738	0.0125608	-6.31493	8.53156e-17	1.61075e-13	K7M5L5	571508277	Uncharacterized protein	LOC100781222 GLYMA_14G083000	Glycine max (Soybean) (Glycine hispida)	-	-	-	-	-	-	-
TRINITY_DN78431_c0_g1_i1	379	412	12	6	224.304	440.985	7.62313	0.0172866	-5.8542	9.88237e-15	1.10406e-11	-	-	-	-	-	-	-	-	-	-	-	-
TRINITY_DN65771_c0_g1_i1	6	28	0	3	9.54955	17.5328	1.56634	0.0893378	-3.48459	0.00324422	0.0995906	A0A151R7X8;	1012326839	NAC domain-containing protein 78	-	Cajanus cajan (Pigeon pea) (Cajanus indicus).	GO:0005634,GO:0003677,GO:0006355,GO:0006351,	GO:0003677,DNA binding;	GO:0006355,regulation of transcription, DNA-templated; GO:0006351,transcription, DNA-templated;	GO:0005634,nucleus;	-	-	-
TRINITY_DN65746_c0_g1_i1	14	24	2	2	11.1981	20.6036	1.79263	0.0870059	-3.52274	0.00311202	0.0965028	-	-	-	-	-	-	-	-	-	-	-	-
TRINITY_DN38312_c0_g1_i1	0	2	16	32	11.8387	0.982556	22.6949	23.0978	4.52968	0.00134071	0.0505922	A0A151TAY3;	1012353013	Sister chromatid cohesion 1 protein 3	-	Cajanus cajan (Pigeon pea) (Cajanus indicus).	GO:0000228,	-	-	GO:0000228,nuclear chromosome;	-	-	-
TRINITY_DN37258_c0_g1_i1	22	43	4	0	18.2353	34.9738	1.49682	0.0427983	-4.5463	6.67358e-05	0.00470843	-	-	-	-	-	-	-	-	-	-	-	-
TRINITY_DN81451_c0_g1_i1	6	8	1440	837	491.785	7.70719	975.863	126.617	6.98433	3.21004e-18	8.78434e-15	-	-	-	-	-	-	-	-	-	-	-	-
TRINITY_DN81451_c0_g2_i1	2	4	80	35	25.7172	3.2241	48.2103	14.9531	3.90237	5.33212e-05	0.00394124	-	-	-	-	-	-	-	-	-	-	-	-
TRINITY_DN81455_c0_g1_i1	8	4	86	58	34.7326	7.00107	62.4641	8.92208	3.15738	0.000125312	0.00779957	A0A151SKT5;	1012344183	Uncharacterized protein	-	Cajanus cajan (Pigeon pea) (Cajanus indicus).	-	-	-	-	-	-	-
TRINITY_DN81400_c0_g1_i1	353	583	160	121	315.838	508.627	123.048	0.241923	-2.04738	0.000634436	0.0279668	I1N3P4	356568382	Uncharacterized protein	LOC100804482 GLYMA_18G231800	Glycine max (Soybean) (Glycine hispida)	-	-	-	-	gmx:100804482;	-	-
TRINITY_DN81491_c0_g1_i6	0	0	20	6	5.30839	0	10.6168	Inf	Inf	0.00512517	0.139363	-	-	-	-	-	-	-	-	-	-	-	-
TRINITY_DN90983_c2_g1_i1	72	84	20	20	52.2587	86.591	17.9263	0.207023	-2.27214	0.00143546	0.0531712	-	-	-	-	-	-	-	-	-	-	-	-
TRINITY_DN90983_c4_g3_i1	630	624	227	111	423.019	703.139	142.899	0.20323	-2.29881	0.000310179	0.0159477	A0A1S2XU27	502113120	dnaJ homolog subfamily B member 6	LOC101511635	Cicer arietinum (Chickpea) (Garbanzo)	-	-	-	-	cam:101511635;	-	-
TRINITY_DN90983_c4_g3_i2	272	272	89	66	186.307	304.85	67.7636	0.222285	-2.16952	0.000493966	0.0229372	V7D1D0	593800598	Uncharacterized protein	PHAVU_001G226300g	Phaseolus vulgaris (Kidney bean) (French bean)	-	-	-	-	pvu:PHAVU_001G226300g;	-	-
TRINITY_DN90944_c3_g1_i1	27	28	374	202	138.086	30.7521	245.419	7.98056	2.99649	3.52845e-06	0.000403642	A0A0L9UG69	920698481	Uncharacterized protein	LR48_Vigan04g190400	Phaseolus angularis (Azuki bean) (Vigna angularis)	-	-	-	-	var:108331035;	-	-
TRINITY_DN90944_c3_g1_i2	22	34	292	178	116.378	30.5523	202.204	6.61828	2.72646	3.31331e-05	0.0026475	A0A0L9UG69	920698481	Uncharacterized protein	LR48_Vigan04g190400	Phaseolus angularis (Azuki bean) (Vigna angularis)	-	-	-	-	var:108331035;	-	-
TRINITY_DN90944_c3_g10_i1	85	112	0	0	54.2651	108.53	0	0	#NAME?	1.92472e-13	1.58367e-10	A0A151RJ01;	1012331070	Retrovirus-related Pol polyprotein from transposon TNT 1-94	-	Cajanus cajan (Pigeon pea) (Cajanus indicus).	GO:0003676,GO:0015074,	GO:0003676,nucleic acid binding;	GO:0015074,DNA integration;	-	-	-	-
TRINITY_DN90955_c0_g1_i1	38	46	4	0	24.0082	46.5196	1.49682	0.0321761	-4.95787	5.71488e-06	0.000605419	A0A151QZ67;	1012323482	Uncharacterized protein	-	Cajanus cajan (Pigeon pea) (Cajanus indicus).	-	-	-	-	-	-	-
TRINITY_DN90955_c0_g1_i2	66	60	2	0	35.8859	71.0233	0.74841	0.0105375	-6.56832	5.48495e-09	1.53195e-06	I1N2E8	356567917	Uncharacterized protein	LOC100814114 GLYMA_18G177500	Glycine max (Soybean) (Glycine hispida)	-	-	-	-	gmx:100814114;	-	-
TRINITY_DN90910_c17_g2_i1	0	0	0	61	15.9244	0	31.8489	Inf	Inf	9.33085e-06	0.000913029	-	-	-	-	-	-	-	-	-	-	-	-
TRINITY_DN90910_c17_g2_i2	0	0	0	34	8.87591	0	17.7518	Inf	Inf	0.000615756	0.0273626	-	-	-	-	-	-	-	-	-	-	-	-
TRINITY_DN90946_c1_g6_i1	15	22	13	169	56.6761	20.2505	93.1016	4.59749	2.20085	0.00490208	0.134904	-	-	-	-	-	-	-	-	-	-	-	-
TRINITY_DN90934_c0_g2_i1	4	4	2	165	45.69	4.48309	86.8969	19.3833	4.27674	1.80152e-06	0.000228164	D8TGK7;	302826567	Uncharacterized protein	-	Selaginella moellendorffii (Spikemoss).	-	-	-	-	smo:SELMODRAFT_139061;	-	-
TRINITY_DN90934_c0_g1_i4	17	5	39	230	73.9188	13.1578	134.68	10.2357	3.35554	5.47182e-06	0.000583989	C0PBL2	223974739	Uncharacterized protein	-	Zea mays (Maize)	-	-	-	-	-	-	-
TRINITY_DN90934_c0_g1_i5	2	0	129	0	24.7657	1.25899	48.2724	38.3422	5.26086	8.27862e-07	0.000119507	A0A166AR23	1021043883	Uncharacterized protein	DCAR_010418	Daucus carota subsp. sativus	GO:0003824; GO:0005992	catalytic activity [GO:0003824]	trehalose biosynthetic process [GO:0005992]	-	-	-	-
TRINITY_DN90960_c1_g1_i1	37	51	3	10	27.3451	48.3465	6.34374	0.131214	-2.93001	0.000434826	0.0207977	A0A151QQV9;	1012319711	Uncharacterized protein	-	Cajanus cajan (Pigeon pea) (Cajanus indicus).	-	-	-	-	-	-	-
TRINITY_DN90960_c1_g2_i1	134	233	8	2	101.429	198.82	4.03786	0.0203091	-5.62173	3.69623e-12	2.26755e-09	-	-	-	-	-	-	-	-	-	-	-	-
TRINITY_DN90960_c1_g3_i1	10	14	0	0	6.58642	13.1728	0	0	#NAME?	0.00100372	0.0402928	-	-	-	-	-	-	-	-	-	-	-	-
TRINITY_DN90960_c1_g2_i2	153	235	21	7	111.638	211.763	11.5131	0.0543678	-4.2011	6.33069e-09	1.72287e-06	-	-	-	-	-	-	-	-	-	-	-	-
TRINITY_DN90960_c1_g2_i3	43	82	2	0	34.0507	67.3531	0.74841	0.0111117	-6.49177	6.97189e-09	1.87256e-06	-	-	-	-	-	-	-	-	-	-	-	-
TRINITY_DN90960_c1_g3_i2	104	175	14	6	79.9063	151.441	8.37154	0.0552792	-4.17712	2.78019e-08	6.25799e-06	-	-	-	-	-	-	-	-	-	-	-	-
TRINITY_DN90960_c1_g2_i5	94	103	2	0	55.2613	109.774	0.74841	0.00681772	-7.19649	1.10464e-11	6.01866e-09	-	-	-	-	-	-	-	-	-	-	-	-
TRINITY_DN90960_c1_g2_i6	16	37	2	2	15.0209	28.2492	1.79263	0.0634579	-3.97806	0.000345472	0.0173732	-	-	-	-	-	-	-	-	-	-	-	-
TRINITY_DN90960_c1_g2_i8	292	478	20	14	216.719	418.643	14.7937	0.0353372	-4.82267	5.81242e-12	3.41936e-09	-	-	-	-	-	-	-	-	-	-	-	-
TRINITY_DN90960_c1_g3_i4	63	69	0	0	36.7782	73.5564	0	0	#NAME?	6.83952e-11	3.03418e-08	-	-	-	-	-	-	-	-	-	-	-	-
TRINITY_DN90992_c1_g1_i6	0	0	5	48	13.4662	0	26.9324	Inf	Inf	3.25788e-05	0.00261263	M1FIW5	476507713	Uncharacterized protein	orf287 GlmaxMp13	Glycine max (Soybean) (Glycine hispida)	GO:0005739	-	-	mitochondrion [GO:0005739]	gmx:15308585;	-	-
TRINITY_DN90992_c1_g3_i1	0	6	16	44	15.9539	2.94767	28.9602	9.82479	3.29643	0.00463601	0.129558	M1FN41	476507712	Uncharacterized protein	orf100a GlmaxMp12	Glycine max (Soybean) (Glycine hispida)	GO:0005739; GO:0016021	-	-	integral component of membrane [GO:0016021]; mitochondrion [GO:0005739]	gmx:15308584;	-	-
TRINITY_DN90992_c1_g1_i9	0	0	3	29	8.13194	0	16.2639	Inf	Inf	0.000944939	0.0385107	M1FIW5	476507713	Uncharacterized protein	orf287 GlmaxMp13	Glycine max (Soybean) (Glycine hispida)	GO:0005739	-	-	mitochondrion [GO:0005739]	gmx:15308585;	-	-
TRINITY_DN90981_c0_g1_i1	14	12	2	0	7.72834	14.7083	0.74841	0.0508836	-4.29665	0.00620216	0.160439	A0A151RJ01;	1012331070	Retrovirus-related Pol polyprotein from transposon TNT 1-94	-	Cajanus cajan (Pigeon pea) (Cajanus indicus).	GO:0003676,GO:0015074,	GO:0003676,nucleic acid binding;	GO:0015074,DNA integration;	-	-	-	-
TRINITY_DN90936_c2_g1_i1	16	16	133	84	55.7795	17.9324	93.6267	5.2211	2.38435	0.000793242	0.0333669	A0A0L9TP33	920687936	Uncharacterized protein	LR48_Vigan01g147500	Phaseolus angularis (Azuki bean) (Vigna angularis)	GO:0005215; GO:0016021; GO:0055085	transporter activity [GO:0005215]	transmembrane transport [GO:0055085]	integral component of membrane [GO:0016021]	var:108323839;	K14611;	-
TRINITY_DN90936_c2_g5_i2	59	65	8	10	38.644	69.0733	8.21476	0.118928	-3.07184	0.000109967	0.00702955	K7LXM1	356551006	Glycosyltransferase (EC 2.4.1.-)	LOC100793076 GLYMA_13G056800	Glycine max (Soybean) (Glycine hispida)	GO:0008152; GO:0043231; GO:0080043; GO:0080044	quercetin 3-O-glucosyltransferase activity [GO:0080043]; quercetin 7-O-glucosyltransferase activity [GO:0080044]	metabolic process [GO:0008152]	intracellular membrane-bounded organelle [GO:0043231]	gmx:100793076;	-	-
TRINITY_DN90936_c2_g5_i3	344	466	44	27	238.022	445.482	30.562	0.0686045	-3.86555	5.88296e-09	1.61351e-06	K7LXM1	356551006	Glycosyltransferase (EC 2.4.1.-)	LOC100793076 GLYMA_13G056800	Glycine max (Soybean) (Glycine hispida)	GO:0008152; GO:0043231; GO:0080043; GO:0080044	quercetin 3-O-glucosyltransferase activity [GO:0080043]; quercetin 7-O-glucosyltransferase activity [GO:0080044]	metabolic process [GO:0008152]	intracellular membrane-bounded organelle [GO:0043231]	gmx:100793076;	-	-
TRINITY_DN90936_c2_g5_i4	300	390	46	24	205.095	380.447	29.7441	0.0781821	-3.67702	3.12908e-08	6.92178e-06	A0A151SCR4;	1012341347	Glycosyltransferase	-	Cajanus cajan (Pigeon pea) (Cajanus indicus).	GO:0016758,GO:0008152,	GO:0016758,transferase activity, transferring hexosyl groups;	GO:0008152,metabolic process;	-	-	-	-
TRINITY_DN90936_c2_g5_i5	405	485	38	32	262.071	493.215	30.9274	0.0627056	-3.99526	1.82369e-09	5.67979e-07	K7LXM1	356551006	Glycosyltransferase (EC 2.4.1.-)	LOC100793076 GLYMA_13G056800	Glycine max (Soybean) (Glycine hispida)	GO:0008152; GO:0043231; GO:0080043; GO:0080044	quercetin 3-O-glucosyltransferase activity [GO:0080043]; quercetin 7-O-glucosyltransferase activity [GO:0080044]	metabolic process [GO:0008152]	intracellular membrane-bounded organelle [GO:0043231]	gmx:100793076;	-	-
TRINITY_DN90974_c5_g1_i12	8	14	72	64	36.1359	11.9139	60.3579	5.0662	2.3409	0.00367566	0.109462	-	-	-	-	-	-	-	-	-	-	-	-
TRINITY_DN90900_c1_g1_i1	138	142	2981	1821	1111.45	156.632	2066.27	13.1919	3.72158	2.17995e-07	3.76011e-05	A0A0B2QPP8	734378577	Uncharacterized protein	glysoja_042891	Glycine soja (Wild soybean)	GO:0016021	-	-	integral component of membrane [GO:0016021]	-	-	-
TRINITY_DN90900_c5_g3_i4	20	21	0	4	12.4976	22.9067	2.08845	0.0911718	-3.45527	0.00187502	0.0652183	I1L0P4;	356529105	Uncharacterized protein {ECO:0000313|EMBL:KRH36948.1, ECO:0000313|EnsemblPlants:GLYMA09G03860.1};	LOC100778592	Glycine max (Soybean) (Glycine hispida).	GO:0016021,	-	-	GO:0016021,integral component of membrane;	gmx:100778592;	-	-
TRINITY_DN90942_c1_g1_i1	311	419	54	51	224.227	401.618	46.8348	0.116615	-3.10017	9.10921e-07	0.00012906	-	-	-	-	-	-	-	-	-	-	-	-
TRINITY_DN90942_c1_g1_i2	257	376	35	38	189.719	346.501	32.9374	0.0950573	-3.39506	1.24627e-07	2.31173e-05	-	-	-	-	-	-	-	-	-	-	-	-
TRINITY_DN90999_c2_g4_i1	0	0	24	0	4.49046	0	8.98092	Inf	Inf	0.00938967	0.215494	A0A0J8B0I3	870812097	Uncharacterized protein	BVRB_031790	Beta vulgaris subsp. vulgaris	-	-	-	-	-	-	-
TRINITY_DN90999_c2_g3_i7	0	1	8	34	10.6184	0.491278	20.7455	42.2275	5.40011	0.000930209	0.0380007	A0A0J8AZ36	870826216	Uncharacterized protein	BVRB_025610	Beta vulgaris subsp. vulgaris	-	-	-	-	-	-	-
TRINITY_DN90926_c2_g2_i1	664	717	4774	3096	2086.57	770.231	3402.91	4.41804	2.14341	0.00446433	0.126136	I1MJ28	356556926	Uncharacterized protein	LOC100819369 GLYMA_15G250500	Glycine max (Soybean) (Glycine hispida)	GO:0005524; GO:0005739; GO:0005829; GO:0006458; GO:0007005; GO:0009507; GO:0042026; GO:0044183; GO:0051082; GO:0061077	ATP binding [GO:0005524]; protein binding involved in protein folding [GO:0044183]; unfolded protein binding [GO:0051082]	'de novo' protein folding [GO:0006458]; chaperone-mediated protein folding [GO:0061077]; mitochondrion organization [GO:0007005]; protein refolding [GO:0042026]	chloroplast [GO:0009507]; cytosol [GO:0005829]; mitochondrion [GO:0005739]	gmx:100819369;	K04077;	RNA degradation ;
TRINITY_DN90926_c2_g2_i3	390	472	3057	1772	1273.26	477.386	2069.13	4.33428	2.11579	0.00198405	0.0682217	I1MJ28	356556926	Uncharacterized protein	LOC100819369 GLYMA_15G250500	Glycine max (Soybean) (Glycine hispida)	GO:0005524; GO:0005739; GO:0005829; GO:0006458; GO:0007005; GO:0009507; GO:0042026; GO:0044183; GO:0051082; GO:0061077	ATP binding [GO:0005524]; protein binding involved in protein folding [GO:0044183]; unfolded protein binding [GO:0051082]	'de novo' protein folding [GO:0006458]; chaperone-mediated protein folding [GO:0061077]; mitochondrion organization [GO:0007005]; protein refolding [GO:0042026]	chloroplast [GO:0009507]; cytosol [GO:0005829]; mitochondrion [GO:0005739]	gmx:100819369;	K04077;	RNA degradation ;
TRINITY_DN90926_c2_g2_i6	110	208	1230	796	523.652	171.43	875.873	5.10921	2.3531	0.000205631	0.011484	-	-	-	-	-	-	-	-	-	-	-	-
TRINITY_DN90926_c3_g1_i1	14	20	0	0	9.31924	18.6385	0	0	#NAME?	0.000104493	0.00674865	-	-	-	-	-	-	-	-	-	-	-	-
TRINITY_DN90918_c2_g1_i2	1	22	49	370	111.478	11.4376	211.518	18.4932	4.20892	4.64156e-08	9.81296e-06	A9U509;	168068130	Predicted protein	-	Physcomitrella patens subsp. patens (Moss).	-	-	-	-	ppp:PHYPADRAFT_156553;	-	-
TRINITY_DN90918_c3_g1_i1	0	0	0	86	22.4508	0	44.9017	Inf	Inf	3.66171e-07	5.85561e-05	-	-	-	-	-	-	-	-	-	-	-	-
TRINITY_DN90918_c3_g1_i3	0	0	2	29	7.94483	0	15.8897	Inf	Inf	0.00110897	0.0435982	A0A0R0GHE2	947068975	Uncharacterized protein (Fragment)	GLYMA_13G0231002	Glycine max (Soybean) (Glycine hispida)	-	-	-	-	-	-	-
TRINITY_DN90918_c3_g1_i6	633	1574	653	20594	6084.24	1171.74	10996.7	9.38495	3.23035	0.00535852	0.14427	A0A1S3EJF2	828334011	uncharacterized protein LOC101508315	LOC101508315	Cicer arietinum (Chickpea) (Garbanzo)	-	-	-	-	cam:101508315;	-	-
TRINITY_DN90918_c3_g1_i7	8	14	41	557	159.036	11.9139	306.159	25.6977	4.68357	3.3173e-10	1.2526e-07	C1NAN1;	303291416	Predicted protein	-	Micromonas pusilla (strain CCMP1545) (Picoplanktonic green alga).	-	-	-	-	mpp:MICPUCDRAFT_23892;	-	-
TRINITY_DN90918_c3_g2_i2	25	104	34	893	272.9	66.8303	478.969	7.16695	2.84136	4.02473e-05	0.00313471	A0A0R0GPR4	947068968	Uncharacterized protein	GLYMA_13G022400	Glycine max (Soybean) (Glycine hispida)	-	-	-	-	-	-	-
TRINITY_DN90918_c3_g1_i12	10	5	30	179	56.7178	8.75134	104.684	11.9621	3.5804	6.50438e-06	0.000672958	B6SQP7;	195610700	Uncharacterized protein	-	Zea mays (Maize).	-	-	-	-	-	-	-
TRINITY_DN90918_c3_g2_i3	58	108	66	1025	324.716	89.5687	559.863	6.25065	2.64401	8.90825e-05	0.00594249	A0A0D2Q518	763744275	Uncharacterized protein	B456_001G276600 B456_001G276700 B456_001G276800	Gossypium raimondii (New World cotton)	-	-	-	-	-	-	-
TRINITY_DN90918_c3_g2_i4	29	59	37	810	241.999	47.2408	436.757	9.24533	3.20873	2.8124e-06	0.000334126	A0A0D2Q518	763744275	Uncharacterized protein	B456_001G276600 B456_001G276700 B456_001G276800	Gossypium raimondii (New World cotton)	-	-	-	-	-	-	-
TRINITY_DN90918_c3_g1_i19	13	14	305	188	113.675	15.0613	212.29	14.095	3.81711	4.42477e-08	9.42003e-06	A9U509;	168068130	Predicted protein	-	Physcomitrella patens subsp. patens (Moss).	-	-	-	-	ppp:PHYPADRAFT_156553;	-	-
TRINITY_DN90918_c3_g1_i20	3	2	0	55	15.7936	2.87104	28.7162	10.002	3.32222	0.00376544	0.11139	UPI000510E7E9	694428220	uncharacterized protein LOC103933723	LOC103933723	Pyrus x bretschneideri (Chinese white pear)	-	-	-	-	-	-	-
TRINITY_DN90994_c3_g1_i1	60	89	553	439	258.818	81.4934	436.143	5.35187	2.42004	9.97109e-05	0.00649746	-	-	-	-	-	-	-	-	-	-	-	-
TRINITY_DN90994_c3_g1_i5	6	14	124	119	59.5938	10.6549	108.533	10.1862	3.34855	1.31892e-05	0.00121675	A0A151SSU6;	1012346708	Dihydrolipoyl dehydrogenase	-	Cajanus cajan (Pigeon pea) (Cajanus indicus).	GO:0005623,GO:0004148,GO:0009055,GO:0050660,GO:0045454,	GO:0004148,dihydrolipoyl dehydrogenase activity; GO:0009055,electron carrier activity; GO:0050660,flavin adenine dinucleotide binding;	GO:0045454,cell redox homeostasis;	GO:0005623,cell;	-	-	-
TRINITY_DN90994_c3_g1_i6	54	70	546	352	228.241	68.3822	388.099	5.67545	2.50473	5.10374e-05	0.00380244	A0A151SSU6;	1012346708	Dihydrolipoyl dehydrogenase	-	Cajanus cajan (Pigeon pea) (Cajanus indicus).	GO:0005623,GO:0004148,GO:0009055,GO:0050660,GO:0045454,	GO:0004148,dihydrolipoyl dehydrogenase activity; GO:0009055,electron carrier activity; GO:0050660,flavin adenine dinucleotide binding;	GO:0045454,cell redox homeostasis;	GO:0005623,cell;	-	-	-
TRINITY_DN90994_c3_g1_i8	50	43	457	318	194.822	52.5997	337.043	6.40771	2.67981	1.60393e-05	0.00143669	I1KMS9	571467663	Uncharacterized protein	LOC100809578 GLYMA_07G241600	Glycine max (Soybean) (Glycine hispida)	GO:0004148; GO:0005623; GO:0009055; GO:0045454; GO:0050660	dihydrolipoyl dehydrogenase activity [GO:0004148]; electron carrier activity [GO:0009055]; flavin adenine dinucleotide binding [GO:0050660]	cell redox homeostasis [GO:0045454]	cell [GO:0005623]	gmx:100809578;	K00382;	Metabolic pathways ; Biosynthesis of secondary metabolites ; Biosynthesis of antibiotics ; Carbon metabolism ; Glycolysis_Gluconeogenesis ; Citrate cycle (TCA cycle) ; Pyruvate metabolism ; Glyoxylate and dicarboxylate metabolism ; Propanoate metabolism ; Glycine, serine and threonine metabolism ; Valine, leucine and isoleucine degradation ;
TRINITY_DN90994_c3_g1_i11	58	94	553	381	244.275	82.6908	405.86	4.90816	2.29518	0.000205192	0.0114696	I1KMS8	955332298	Uncharacterized protein	LOC100809578 GLYMA_07G241600	Glycine max (Soybean) (Glycine hispida)	GO:0004148; GO:0005623; GO:0045454; GO:0050660	dihydrolipoyl dehydrogenase activity [GO:0004148]; flavin adenine dinucleotide binding [GO:0050660]	cell redox homeostasis [GO:0045454]	cell [GO:0005623]	-	-	-
TRINITY_DN90994_c3_g1_i16	2	2	35	16	11.8463	2.24155	21.451	9.56972	3.25848	0.00533146	0.143701	I1KMS8	955332298	Uncharacterized protein	LOC100809578 GLYMA_07G241600	Glycine max (Soybean) (Glycine hispida)	GO:0004148; GO:0005623; GO:0045454; GO:0050660	dihydrolipoyl dehydrogenase activity [GO:0004148]; flavin adenine dinucleotide binding [GO:0050660]	cell redox homeostasis [GO:0045454]	cell [GO:0005623]	-	-	-
TRINITY_DN90994_c3_g2_i1	34	62	4	4	27.7237	51.8621	3.58527	0.0691309	-3.85453	2.35902e-05	0.00198322	UPI00078718CF	1012109299	uncharacterized protein LOC107483457	LOC107483457	Arachis duranensis (Wild peanut)	-	-	-	-	-	-	-
TRINITY_DN90994_c3_g1_i21	55	74	599	455	266.343	70.9768	461.71	6.50508	2.70157	1.58669e-05	0.0014244	G7JMT6	357478937	Dihydrolipoamide dehydrogenase	11422305 MTR_4g121880	Medicago truncatula (Barrel medic) (Medicago tribuloides)	GO:0004148; GO:0005623; GO:0009055; GO:0045454; GO:0050660	dihydrolipoyl dehydrogenase activity [GO:0004148]; electron carrier activity [GO:0009055]; flavin adenine dinucleotide binding [GO:0050660]	cell redox homeostasis [GO:0045454]	cell [GO:0005623]	mtr:MTR_4g121880;	K00382;	Metabolic pathways ; Biosynthesis of secondary metabolites ; Biosynthesis of antibiotics ; Carbon metabolism ; Glycolysis_Gluconeogenesis ; Citrate cycle (TCA cycle) ; Pyruvate metabolism ; Glyoxylate and dicarboxylate metabolism ; Propanoate metabolism ; Glycine, serine and threonine metabolism ; Valine, leucine and isoleucine degradation ;
TRINITY_DN90994_c3_g1_i25	43	55	528	353	217.987	54.0886	381.886	7.06038	2.81975	7.34252e-06	0.000746668	A0A0S3R9G5	965660652	Uncharacterized protein	Vigan.01G515600 VIGAN_01515600	Vigna angularis var. angularis	GO:0004148; GO:0005623; GO:0045454; GO:0050660	dihydrolipoyl dehydrogenase activity [GO:0004148]; flavin adenine dinucleotide binding [GO:0050660]	cell redox homeostasis [GO:0045454]	cell [GO:0005623]	-	-	-
TRINITY_DN90994_c3_g1_i34	16	11	83	68	41.0193	15.476	66.5626	4.30103	2.10468	0.00470314	0.130894	G7JMT6	357478937	Dihydrolipoamide dehydrogenase	11422305 MTR_4g121880	Medicago truncatula (Barrel medic) (Medicago tribuloides)	GO:0004148; GO:0005623; GO:0009055; GO:0045454; GO:0050660	dihydrolipoyl dehydrogenase activity [GO:0004148]; electron carrier activity [GO:0009055]; flavin adenine dinucleotide binding [GO:0050660]	cell redox homeostasis [GO:0045454]	cell [GO:0005623]	mtr:MTR_4g121880;	K00382;	Metabolic pathways ; Biosynthesis of secondary metabolites ; Biosynthesis of antibiotics ; Carbon metabolism ; Glycolysis_Gluconeogenesis ; Citrate cycle (TCA cycle) ; Pyruvate metabolism ; Glyoxylate and dicarboxylate metabolism ; Propanoate metabolism ; Glycine, serine and threonine metabolism ; Valine, leucine and isoleucine degradation ;
TRINITY_DN90978_c1_g1_i2	530	452	4500	3678	2079.97	555.69	3604.25	6.48608	2.69735	0.000467026	0.0219541	A0A1S2XPW9	502105008	tRNA(Adenine(34)) deaminase, chloroplastic	LOC101494134	Cicer arietinum (Chickpea) (Garbanzo)	GO:0002100; GO:0008251	tRNA-specific adenosine deaminase activity [GO:0008251]	tRNA wobble adenosine to inosine editing [GO:0002100]	-	cam:101494134;	K11991;	-
TRINITY_DN90978_c1_g1_i5	439	395	3560	2718	1610.84	470.403	2751.27	5.84875	2.54813	0.000449573	0.0213438	A0A1S2XPW9	502105008	tRNA(Adenine(34)) deaminase, chloroplastic	LOC101494134	Cicer arietinum (Chickpea) (Garbanzo)	GO:0002100; GO:0008251	tRNA-specific adenosine deaminase activity [GO:0008251]	tRNA wobble adenosine to inosine editing [GO:0002100]	-	cam:101494134;	K11991;	-
TRINITY_DN90978_c1_g1_i8	286	294	1955	1454	907.596	324.471	1490.72	4.59431	2.19985	0.000785356	0.0331497	A0A151QSE1;	1012320422	Uncharacterized protein At1g68720 family	-	Cajanus cajan (Pigeon pea) (Cajanus indicus).	GO:0008251,GO:0002100,	GO:0008251,tRNA-specific adenosine deaminase activity;	GO:0002100,tRNA wobble adenosine to inosine editing;	-	-	-	-
TRINITY_DN90978_c1_g1_i10	9	6	66	54	30.7524	8.61312	52.8916	6.14082	2.61843	0.00152815	0.0559098	I1JER2;	356500002	Uncharacterized protein {ECO:0000313|EMBL:KRH71106.1, ECO:0000313|EnsemblPlants:GLYMA02G14410.1};	LOC100786101	Glycine max (Soybean) (Glycine hispida).	-	-	-	-	gmx:100786101;	-	-
TRINITY_DN90978_c1_g1_i13	193	260	1894	1634	905.55	249.225	1561.88	6.26694	2.64776	8.96073e-05	0.00597096	A0A1S2XPW9	502105008	tRNA(Adenine(34)) deaminase, chloroplastic	LOC101494134	Cicer arietinum (Chickpea) (Garbanzo)	GO:0002100; GO:0008251	tRNA-specific adenosine deaminase activity [GO:0008251]	tRNA wobble adenosine to inosine editing [GO:0002100]	-	cam:101494134;	K11991;	-
TRINITY_DN90978_c1_g1_i14	389	417	3522	2756	1603.31	449.736	2756.89	6.13002	2.61589	0.000353271	0.0176926	A0A151QSE1;	1012320422	Uncharacterized protein At1g68720 family	-	Cajanus cajan (Pigeon pea) (Cajanus indicus).	GO:0008251,GO:0002100,	GO:0008251,tRNA-specific adenosine deaminase activity;	GO:0002100,tRNA wobble adenosine to inosine editing;	-	-	-	-
TRINITY_DN90978_c1_g1_i19	293	344	2973	2363	1349.85	353.442	2346.26	6.63833	2.73082	0.000134479	0.00825202	A0A1S2XPW9	502105008	tRNA(Adenine(34)) deaminase, chloroplastic	LOC101494134	Cicer arietinum (Chickpea) (Garbanzo)	GO:0002100; GO:0008251	tRNA-specific adenosine deaminase activity [GO:0008251]	tRNA wobble adenosine to inosine editing [GO:0002100]	-	cam:101494134;	K11991;	-
TRINITY_DN90932_c0_g2_i1	20	29	148	147	79.4849	26.837	132.133	4.92354	2.2997	0.000822753	0.0343885	-	-	-	-	-	-	-	-	-	-	-	-
TRINITY_DN90976_c1_g1_i1	332	296	3339	2252	1389.84	354.411	2425.27	6.8431	2.77465	9.49684e-05	0.00625461	I1KY22;	356526993	Uncharacterized protein {ECO:0000313|EMBL:KRH46060.1, ECO:0000313|EnsemblPlants:GLYMA08G42260.1};	LOC100815824	Glycine max (Soybean) (Glycine hispida).	-	-	-	-	-	-	-
TRINITY_DN90976_c1_g2_i1	344	340	3271	1871	1292.24	383.581	2200.9	5.73777	2.52049	0.000273232	0.0143914	-	-	-	-	-	-	-	-	-	-	-	-
TRINITY_DN90985_c2_g1_i8	0	0	126	0	23.5749	0	47.1498	Inf	Inf	3.54322e-08	7.74641e-06	-	-	-	-	-	-	-	-	-	-	-	-
TRINITY_DN90985_c2_g1_i30	1	1	47	2	9.87631	1.12077	18.6319	16.6241	4.05521	0.00205463	0.0701832	T2DPD7	543177598	Cell wall-associated hydrolase	-	Phaseolus vulgaris (Kidney bean) (French bean)	GO:0016787	hydrolase activity [GO:0016787]	-	-	-	-	-
TRINITY_DN90973_c1_g5_i1	14	3	0	0	5.14338	10.2868	0	0	#NAME?	0.00552206	0.147286	-	-	-	-	-	-	-	-	-	-	-	-
TRINITY_DN90968_c5_g2_i1	23	12	145	99	63.1613	20.3737	105.949	5.20027	2.37859	0.000492749	0.0229069	-	-	-	-	-	-	-	-	-	-	-	-
TRINITY_DN90972_c4_g1_i5	63	71	460	331	209.746	74.5389	344.953	4.62783	2.21034	0.000301836	0.0155966	C6T6Z2	574584463	Uncharacterized protein	-	Glycine max (Soybean) (Glycine hispida)	GO:0016791	phosphatase activity [GO:0016791]	-	-	gmx:100820476;	K19269;	Metabolic pathways ; Biosynthesis of secondary metabolites ; Biosynthesis of antibiotics ; Carbon metabolism ; Glyoxylate and dicarboxylate metabolism ;
TRINITY_DN90972_c4_g1_i6	18	29	145	95	64.7192	25.578	103.86	4.06054	2.02167	0.00350681	0.105704	A0A0R0FCP7	947051434	Phosphoglycolate phosphatase (EC 3.1.3.18)	GLYMA_18G244900	Glycine max (Soybean) (Glycine hispida)	GO:0008967	phosphoglycolate phosphatase activity [GO:0008967]	-	-	-	-	-
TRINITY_DN90991_c0_g1_i24	0	0	26	0	4.86466	0	9.72933	Inf	Inf	0.00645999	0.165067	A0A0J7YMY6	870759086	Uncharacterized protein (Fragment)	BVRB_041110	Beta vulgaris subsp. vulgaris	-	-	-	-	-	-	-
TRINITY_DN90921_c1_g1_i1	12	9	0	0	5.98772	11.9754	0	0	#NAME?	0.00201856	0.0691352	-	-	-	-	-	-	-	-	-	-	-	-
TRINITY_DN90921_c1_g1_i2	19	40	0	0	15.8058	31.6115	0	0	#NAME?	1.13641e-06	0.000154968	UPI00071910C7	955392627	LOW QUALITY PROTEIN: CENP-B homolog protein 2-like	LOC100814506	Glycine max (Soybean) (Glycine hispida)	-	-	-	-	-	-	-
TRINITY_DN90921_c1_g1_i4	16	16	0	0	8.96618	17.9324	0	0	#NAME?	0.000152554	0.00907313	A2Q2U3;	124365557	CENP-B protein; Homeodomain-like	-	Medicago truncatula (Barrel medic) (Medicago tribuloides).	GO:0003677,	GO:0003677,DNA binding;	-	-	-	-	-
TRINITY_DN90921_c1_g3_i2	346	466	134	110	277.158	446.741	107.576	0.240801	-2.05408	0.000648328	0.0284454	UPI00023C5A95	734399733	Uncharacterized protein;;Uncharacterized protein;hypothetical protein;hypothetical protein	glysoja_020339;;LOC100527613;glysoja_020339;GLYMA_07G208700	Glycine soja (Wild soybean); Glycine max (Soybean) (Glycine hispida)	-	-	-	-	-	-	-
TRINITY_DN90921_c1_g1_i9	10	12	0	0	6.09514	12.1903	0	0	#NAME?	0.00163719	0.0587417	UPI00071910C7	955392627	LOW QUALITY PROTEIN: CENP-B homolog protein 2-like	LOC100814506	Glycine max (Soybean) (Glycine hispida)	-	-	-	-	-	-	-
TRINITY_DN90921_c1_g5_i1	194	339	4	5	146.386	288.665	4.10738	0.0142289	-6.13503	7.25526e-15	8.37449e-12	-	-	-	-	-	-	-	-	-	-	-	-
TRINITY_DN90921_c1_g5_i2	2499	3069	102	87	1582.22	3080.84	83.5927	0.0271331	-5.2038	2.93477e-10	1.12561e-07	UPI0007AF959C	1021514275	uncharacterized protein LOC107641688	LOC107641688	Arachis ipaensis (Wild peanut)	-	-	-	-	-	-	-
TRINITY_DN90921_c1_g5_i3	455	682	17	10	316.527	621.472	11.5826	0.0186374	-5.74566	6.26002e-15	7.47366e-12	UPI0007AF959C	1021514275	uncharacterized protein LOC107641688	LOC107641688	Arachis ipaensis (Wild peanut)	-	-	-	-	-	-	-
TRINITY_DN90997_c4_g1_i1	34	46	8	10	26.1082	44.0016	8.21476	0.186692	-2.42127	0.00371188	0.11022	A0A151TX11;	1012360435	Zinc finger protein CONSTANS-LIKE 13	-	Cajanus cajan (Pigeon pea) (Cajanus indicus).	GO:0005634,GO:0008270,	GO:0008270,zinc ion binding;	-	GO:0005634,nucleus;	-	-	-
TRINITY_DN90990_c1_g3_i2	498	672	4722	3240	2051.13	643.627	3458.64	5.37367	2.42591	0.00156365	0.0568569	A0A151QX09;	1012322567	Glyceraldehyde-3-phosphate dehydrogenase	-	Cajanus cajan (Pigeon pea) (Cajanus indicus).	GO:0051287,GO:0050661,GO:0016620,GO:0006006,	GO:0051287,NAD binding; GO:0050661,NADP binding; GO:0016620,oxidoreductase activity, acting on the aldehyde or oxo group of donors, NAD or NADP as acceptor;	GO:0006006,glucose metabolic process;	-	-	-	-
TRINITY_DN90990_c1_g2_i3	109	109	836	620	379.355	122.164	636.545	5.21057	2.38144	0.000102948	0.00666654	A0A151QX09;	1012322567	Glyceraldehyde-3-phosphate dehydrogenase	-	Cajanus cajan (Pigeon pea) (Cajanus indicus).	GO:0051287,GO:0050661,GO:0016620,GO:0006006,	GO:0051287,NAD binding; GO:0050661,NADP binding; GO:0016620,oxidoreductase activity, acting on the aldehyde or oxo group of donors, NAD or NADP as acceptor;	GO:0006006,glucose metabolic process;	-	-	-	-
TRINITY_DN90990_c1_g3_i4	1184	1326	11036	7692	4771.28	1396.76	8145.81	5.83195	2.54398	0.00822511	0.196452	-	-	-	-	-	-	-	-	-	-	-	-
TRINITY_DN90925_c0_g2_i10	9	10	75	63	35.7683	10.5782	60.9584	5.76263	2.52673	0.00163272	0.0587022	-	-	-	-	-	-	-	-	-	-	-	-
TRINITY_DN90969_c0_g2_i6	92	100	577	410	268.512	107.041	429.982	4.01697	2.00611	0.000859856	0.0357125	A0A151S7T2;	1012339644	Glutathione reductase, cytosolic	-	Cajanus cajan (Pigeon pea) (Cajanus indicus).	GO:0005623,GO:0009055,GO:0050660,GO:0004362,GO:0050661,GO:0045454,GO:0006749,	GO:0009055,electron carrier activity; GO:0050660,flavin adenine dinucleotide binding; GO:0004362,glutathione-disulfide reductase activity; GO:0050661,NADP binding;	GO:0045454,cell redox homeostasis; GO:0006749,glutathione metabolic process;	GO:0005623,cell;	-	-	-
TRINITY_DN81561_c0_g1_i1	0	0	14	10	5.23	0	10.46	Inf	Inf	0.00640203	0.163955	UPI00054A07D5	734418525	Uncharacterized protein;hypothetical protein	glysoja_020757;glysoja_020757	Glycine soja (Wild soybean)	-	-	-	-	-	-	-
TRINITY_DN81552_c0_g1_i1	48	50	2	12	30.8967	54.7796	7.01376	0.128036	-2.96538	0.000244272	0.0131766	A0A151SJZ9;	1012343893	DELLA protein RGL1	-	Cajanus cajan (Pigeon pea) (Cajanus indicus).	GO:0006355,GO:0006351,	-	GO:0006355,regulation of transcription, DNA-templated; GO:0006351,transcription, DNA-templated;	-	-	-	-
TRINITY_DN81500_c0_g1_i1	62	85	1778	1097	659.44	80.7873	1238.09	15.3253	3.93785	9.29629e-09	2.42037e-06	-	-	-	-	-	-	-	-	-	-	-	-
TRINITY_DN81585_c0_g1_i1	2	12	60	36	24.2013	7.15433	41.2483	5.76551	2.52745	0.00591657	0.154903	A0A151TCP8;	1012353644	Ethylene-responsive transcription factor ERF113 family	-	Cajanus cajan (Pigeon pea) (Cajanus indicus).	GO:0005634,GO:0003677,GO:0003700,GO:0006351,	GO:0003677,DNA binding; GO:0003700,transcription factor activity, sequence-specific DNA binding;	GO:0006351,transcription, DNA-templated;	GO:0005634,nucleus;	-	-	-
TRINITY_DN81575_c0_g2_i1	29	44	227	163	104.96	39.8716	170.049	4.26491	2.09252	0.00127448	0.0485909	A0A0B2QNI6	734380845	Uncharacterized protein	glysoja_030695	Glycine soja (Wild soybean)	-	-	-	-	-	-	-
TRINITY_DN81564_c0_g1_i1	824	1179	360	260	684.192	1097.92	270.463	0.246341	-2.02127	0.00139624	0.0520918	-	-	-	-	-	-	-	-	-	-	-	-
TRINITY_DN81513_c0_g1_i1	672	908	7	0	435.86	869.101	2.61943	0.00301396	-8.37412	3.31335e-21	2.01742e-17	A0A072VM90	922393636	Seed biotin containing protein SBP65, putative	25487771 MTR_2g091170	Medicago truncatula (Barrel medic) (Medicago tribuloides)	-	-	-	-	mtr:MTR_2g091170;	-	-
TRINITY_DN81513_c0_g1_i2	773	1061	3	2	505.006	1007.85	2.16684	0.00214997	-8.86147	1.55182e-22	1.54687e-18	A0A072VM90	922393636	Seed biotin containing protein SBP65, putative	25487771 MTR_2g091170	Medicago truncatula (Barrel medic) (Medicago tribuloides)	-	-	-	-	mtr:MTR_2g091170;	-	-
TRINITY_DN76624_c0_g1_i2	120	164	37	30	92.809	156.109	29.5089	0.189028	-2.40333	0.000251603	0.0134855	V7ASF7	593268676	Uncharacterized protein	PHAVU_009G051700g	Phaseolus vulgaris (Kidney bean) (French bean)	-	-	-	-	pvu:PHAVU_009G051700g;	-	-
TRINITY_DN76680_c0_g1_i2	600	654	75	40	373.971	698.993	48.9499	0.0700291	-3.8359	9.67491e-09	2.49875e-06	UPI00054A6246	734417807	Uncharacterized protein;hypothetical protein	glysoja_017427;glysoja_017427	Glycine soja (Wild soybean)	-	-	-	-	-	-	-
TRINITY_DN76673_c0_g2_i1	0	0	18	6	4.93418	0	9.86836	Inf	Inf	0.00740522	0.182047	I1KX15	571469018	Uncharacterized protein	LOC100783579 GLYMA_08G270600	Glycine max (Soybean) (Glycine hispida)	-	-	-	-	-	-	-
TRINITY_DN76647_c0_g1_i1	160	220	4	4	106.193	208.8	3.58527	0.0171708	-5.8639	4.70818e-13	3.58337e-10	-	-	-	-	-	-	-	-	-	-	-	-
TRINITY_DN60122_c0_g1_i1	0	4	98	54	33.4156	1.96511	64.8661	33.0089	5.04478	6.14127e-07	9.21001e-05	A0A0L9VP98	920716695	Bidirectional sugar transporter SWEET	LR48_Vigan10g267500	Phaseolus angularis (Azuki bean) (Vigna angularis)	GO:0005886; GO:0008643; GO:0016021	-	carbohydrate transport [GO:0008643]	integral component of membrane [GO:0016021]; plasma membrane [GO:0005886]	var:108344582;	K15382;	-
TRINITY_DN80126_c0_g1_i1	14	20	0	0	9.31924	18.6385	0	0	#NAME?	0.000104493	0.00674865	-	-	-	-	-	-	-	-	-	-	-	-
TRINITY_DN80126_c0_g1_i3	4	18	0	0	5.68049	11.361	0	0	#NAME?	0.00186931	0.0650758	-	-	-	-	-	-	-	-	-	-	-	-
TRINITY_DN80136_c0_g1_i1	0	6	114	66	40.0332	2.94767	77.1188	26.1626	4.70944	4.85341e-07	7.50507e-05	D7SU28;	225429797	Uncharacterized protein	-	Vitis vinifera (Grape).	-	-	-	-	vvi:100261165;	-	-
TRINITY_DN80138_c0_g1_i1	29	64	2	16	29.3997	49.6971	9.10221	0.183154	-2.44887	0.0012629	0.048263	A0A0B2NU16	734305795	Protein IQ-DOMAIN 31	glysoja_030765	Glycine soja (Wild soybean)	-	-	-	-	-	-	-
TRINITY_DN80169_c0_g1_i2	255	363	110	74	209.327	338.855	79.7988	0.235495	-2.08623	0.00063325	0.0279297	-	-	-	-	-	-	-	-	-	-	-	-
TRINITY_DN80125_c0_g2_i1	105	122	8	10	67.1238	126.033	8.21476	0.0651795	-3.93944	1.62206e-07	2.92199e-05	I1LGQ7	356540528	Uncharacterized protein	LOC100812714 GLYMA_11G033400	Glycine max (Soybean) (Glycine hispida)	GO:0004222; GO:0008270; GO:0031012	metalloendopeptidase activity [GO:0004222]; zinc ion binding [GO:0008270]	-	extracellular matrix [GO:0031012]	gmx:100812714;	-	-
TRINITY_DN80199_c0_g1_i1	38	76	24	10	37.73	61.2579	14.202	0.23184	-2.1088	0.00611176	0.158725	-	-	-	-	-	-	-	-	-	-	-	-
TRINITY_DN80117_c0_g2_i1	115	125	1515	979	605.935	133.802	1078.07	8.05721	3.01028	3.37319e-06	0.000387885	UPI0007AF9D60	1021548082	uncharacterized protein LOC107608162	LOC107608162	Arachis ipaensis (Wild peanut)	-	-	-	-	-	-	-
TRINITY_DN80128_c0_g1_i1	23	41	2	0	17.6846	34.6208	0.74841	0.0216174	-5.53167	1.18564e-05	0.00111319	-	-	-	-	-	-	-	-	-	-	-	-
TRINITY_DN80128_c0_g2_i1	454	748	161	120	388.084	653.267	122.9	0.188132	-2.41018	8.36511e-05	0.00565295	I1KSH1	947094323	Uncharacterized protein	LOC100792263 GLYMA_08G119200	Glycine max (Soybean) (Glycine hispida)	GO:0043531	ADP binding [GO:0043531]	-	-	-	-	-
TRINITY_DN78138_c0_g1_i1	30	24	199	98	78.1546	30.6755	125.634	4.09557	2.03406	0.00163137	0.0586798	-	-	-	-	-	-	-	-	-	-	-	-
TRINITY_DN78178_c0_g1_i1	40	60	622	430	255.96	54.6565	457.264	8.36614	3.06456	1.49275e-06	0.000195988	UPI00054A4CC4	734316725	125 kDa kinesin-related protein;125 kDa kinesin-related protein	glysoja_002231;glysoja_002231	Glycine soja (Wild soybean)	-	-	-	-	-	-	-
TRINITY_DN78178_c0_g1_i2	42	41	437	273	176.323	46.5812	306.064	6.57055	2.71602	1.43231e-05	0.00130456	I1NAP9	356572582	Uncharacterized protein	LOC100800246 GLYMA_19G195300	Glycine max (Soybean) (Glycine hispida)	GO:0005524; GO:0005871; GO:0007018; GO:0008017; GO:0008574	ATP binding [GO:0005524]; ATP-dependent microtubule motor activity, plus-end-directed [GO:0008574]; microtubule binding [GO:0008017]	microtubule-based movement [GO:0007018]	kinesin complex [GO:0005871]	gmx:100800246;	K10398;	-
TRINITY_DN60348_c0_g1_i1	0	0	0	79	20.6234	0	41.2469	Inf	Inf	8.62867e-07	0.000123328	-	-	-	-	-	-	-	-	-	-	-	-
TRINITY_DN85225_c1_g1_i3	61	66	432	310	197.167	70.8235	323.511	4.56785	2.19152	0.000340093	0.0171555	V7BPS0	593693008	Uncharacterized protein	PHAVU_006G091500g	Phaseolus vulgaris (Kidney bean) (French bean)	GO:0004672; GO:0005524	ATP binding [GO:0005524]; protein kinase activity [GO:0004672]	-	-	pvu:PHAVU_006G091500g;	K20606;	MAPK signaling pathway - plant ;
TRINITY_DN85264_c0_g1_i2	12	14	112	80	49.0559	14.4318	83.6799	5.79829	2.53563	0.000640584	0.0281665	K7KY19	356515164	Uncharacterized protein	LOC100802272 GLYMA_06G290500	Glycine max (Soybean) (Glycine hispida)	GO:0000778; GO:0004672; GO:0005524; GO:0007094; GO:0051754	ATP binding [GO:0005524]; protein kinase activity [GO:0004672]	meiotic sister chromatid cohesion, centromeric [GO:0051754]; mitotic spindle assembly checkpoint [GO:0007094]	condensed nuclear chromosome kinetochore [GO:0000778]	gmx:100802272;	K02178;	Cell cycle ;
TRINITY_DN85264_c0_g1_i5	3	24	115	74	47.6745	13.6792	81.6699	5.97039	2.57782	0.000963297	0.0391018	K7LU99	356544986	Uncharacterized protein	LOC100783171 GLYMA_12G116400	Glycine max (Soybean) (Glycine hispida)	GO:0000778; GO:0004672; GO:0005524; GO:0007094; GO:0051754	ATP binding [GO:0005524]; protein kinase activity [GO:0004672]	meiotic sister chromatid cohesion, centromeric [GO:0051754]; mitotic spindle assembly checkpoint [GO:0007094]	condensed nuclear chromosome kinetochore [GO:0000778]	gmx:100783171;	K02178;	Cell cycle ;
TRINITY_DN85236_c0_g1_i1	33	57	502	344	208.117	48.7762	367.457	7.53354	2.91333	5.04324e-06	0.000542767	V7BWY6	593697190	Uncharacterized protein	PHAVU_005G039200g	Phaseolus vulgaris (Kidney bean) (French bean)	GO:0004553; GO:0005975	hydrolase activity, hydrolyzing O-glycosyl compounds [GO:0004553]	carbohydrate metabolic process [GO:0005975]	-	pvu:PHAVU_005G039200g;	K01188;	Metabolic pathways ; Biosynthesis of secondary metabolites ; Starch and sucrose metabolism ; Cyanoamino acid metabolism ; Phenylpropanoid biosynthesis ;
TRINITY_DN85236_c0_g1_i2	32	56	502	326	202.857	47.6554	358.059	7.51351	2.90949	5.1567e-06	0.000553267	V7BWY6	593697190	Uncharacterized protein	PHAVU_005G039200g	Phaseolus vulgaris (Kidney bean) (French bean)	GO:0004553; GO:0005975	hydrolase activity, hydrolyzing O-glycosyl compounds [GO:0004553]	carbohydrate metabolic process [GO:0005975]	-	pvu:PHAVU_005G039200g;	K01188;	Metabolic pathways ; Biosynthesis of secondary metabolites ; Starch and sucrose metabolism ; Cyanoamino acid metabolism ; Phenylpropanoid biosynthesis ;
TRINITY_DN85236_c0_g1_i3	30	46	468	323	192.627	41.4836	343.77	8.28689	3.05083	2.10499e-06	0.000259843	A0A0S3SJL7	965605860	Uncharacterized protein	Vigan.07G192200 VIGAN_07192200	Vigna angularis var. angularis	GO:0004553; GO:0005975	hydrolase activity, hydrolyzing O-glycosyl compounds [GO:0004553]	carbohydrate metabolic process [GO:0005975]	-	-	-	-
TRINITY_DN85236_c0_g1_i5	18	16	352	227	134.715	19.1914	250.24	13.0392	3.70478	4.53553e-08	9.59711e-06	V7BWY6	593697190	Uncharacterized protein	PHAVU_005G039200g	Phaseolus vulgaris (Kidney bean) (French bean)	GO:0004553; GO:0005975	hydrolase activity, hydrolyzing O-glycosyl compounds [GO:0004553]	carbohydrate metabolic process [GO:0005975]	-	pvu:PHAVU_005G039200g;	K01188;	Metabolic pathways ; Biosynthesis of secondary metabolites ; Starch and sucrose metabolism ; Cyanoamino acid metabolism ; Phenylpropanoid biosynthesis ;
TRINITY_DN85278_c1_g2_i1	216	218	60	48	145.292	243.069	47.5137	0.195474	-2.35495	0.000205219	0.0114696	I1N2P9	571547223	Uncharacterized protein	LOC100795977 GLYMA_18G191000	Glycine max (Soybean) (Glycine hispida)	-	-	-	-	gmx:100795977;	-	-
TRINITY_DN85278_c1_g2_i3	302	370	122	90	232.262	371.88	92.6431	0.249121	-2.00508	0.000984874	0.0397722	I1N2P9	571547223	Uncharacterized protein	LOC100795977 GLYMA_18G191000	Glycine max (Soybean) (Glycine hispida)	-	-	-	-	gmx:100795977;	-	-
TRINITY_DN85285_c0_g2_i1	27	51	11	10	25.6945	42.0515	9.33738	0.222046	-2.17107	0.00839121	0.199286	-	-	-	-	-	-	-	-	-	-	-	-
TRINITY_DN85287_c0_g1_i8	74	73	13	12	46.788	82.4459	11.13	0.134998	-2.88899	0.000148828	0.00893222	A0A1S2YRI6	502152116	inactive protein RESTRICTED TEV MOVEMENT 2-like	LOC101491080	Cicer arietinum (Chickpea) (Garbanzo)	GO:0016021	-	-	integral component of membrane [GO:0016021]	cam:101491080;	-	-
TRINITY_DN85283_c0_g1_i1	11550	17243	1039	805	8275.44	15741.8	809.099	0.0513982	-4.28214	0.000769723	0.0326141	-	-	-	-	-	-	-	-	-	-	-	-
TRINITY_DN85283_c0_g3_i1	12120	15102	1434	1063	8070.19	15048.8	1091.62	0.0725386	-3.78511	0.00222888	0.0747307	-	-	-	-	-	-	-	-	-	-	-	-
TRINITY_DN85299_c0_g1_i3	194	228	52	36	136.194	234.133	38.2547	0.163388	-2.61362	5.01211e-05	0.00374793	A0A0S3RW07	965670154	Uncharacterized protein (Fragment)	Vigan.04G221200 VIGAN_04221200	Vigna angularis var. angularis	GO:0016021	-	-	integral component of membrane [GO:0016021]	-	-	-
TRINITY_DN85299_c0_g1_i4	40	66	19	8	34.4455	57.6041	11.2868	0.195937	-2.35154	0.00331379	0.101188	-	-	-	-	-	-	-	-	-	-	-	-
TRINITY_DN85299_c0_g1_i5	81	105	22	9	57.7524	102.573	12.9315	0.126071	-2.98769	6.22709e-05	0.00447377	-	-	-	-	-	-	-	-	-	-	-	-
TRINITY_DN85299_c0_g1_i6	30	54	4	7	25.2827	45.4139	5.15161	0.113437	-3.14004	0.000312064	0.0160093	A0A0S3RW07	965670154	Uncharacterized protein (Fragment)	Vigan.04G221200 VIGAN_04221200	Vigna angularis var. angularis	GO:0016021	-	-	integral component of membrane [GO:0016021]	-	-	-
TRINITY_DN85265_c0_g1_i1	361	444	98	84	262.952	445.375	80.5295	0.180813	-2.46743	5.91176e-05	0.00428898	A0A088LUP1	695271660	Beta-amyrin 24-hydroxylase CYP93E5 (beta-amyrin 24-hydroxylase-like)	LOC101495076	Cicer arietinum (Chickpea) (Garbanzo)	GO:0004497; GO:0005506; GO:0016021; GO:0016705; GO:0020037	heme binding [GO:0020037]; iron ion binding [GO:0005506]; monooxygenase activity [GO:0004497]; oxidoreductase activity, acting on paired donors, with incorporation or reduction of molecular oxygen [GO:0016705]	-	integral component of membrane [GO:0016021]	cam:101495076;	K15814;	Biosynthesis of secondary metabolites ; Sesquiterpenoid and triterpenoid biosynthesis ;
TRINITY_DN85265_c0_g1_i2	38	60	4	8	29.5356	53.3975	5.67372	0.106254	-3.23441	0.000121313	0.00759141	A0A151QQI0;	1012319475	Cytochrome P450 93A1	-	Cajanus cajan (Pigeon pea) (Cajanus indicus).	GO:0016021,GO:0070330,GO:0020037,GO:0005506,	GO:0070330,aromatase activity; GO:0020037,heme binding; GO:0005506,iron ion binding;	-	GO:0016021,integral component of membrane;	-	-	-
TRINITY_DN85265_c0_g1_i4	378	494	112	85	283.465	480.64	86.2905	0.179532	-2.47768	5.77077e-05	0.0041992	A0A088LUP1	695271660	Beta-amyrin 24-hydroxylase CYP93E5 (beta-amyrin 24-hydroxylase-like)	LOC101495076	Cicer arietinum (Chickpea) (Garbanzo)	GO:0004497; GO:0005506; GO:0016021; GO:0016705; GO:0020037	heme binding [GO:0020037]; iron ion binding [GO:0005506]; monooxygenase activity [GO:0004497]; oxidoreductase activity, acting on paired donors, with incorporation or reduction of molecular oxygen [GO:0016705]	-	integral component of membrane [GO:0016021]	cam:101495076;	K15814;	Biosynthesis of secondary metabolites ; Sesquiterpenoid and triterpenoid biosynthesis ;
TRINITY_DN86879_c0_g4_i1	434	614	3477	2555	1604.98	574.845	2635.11	4.58403	2.19662	0.00250265	0.0819909	G7K882	357484753	Phosphoribulokinase (EC 2.7.1.19)	11412336 MTR_5g027530	Medicago truncatula (Barrel medic) (Medicago tribuloides)	GO:0005524; GO:0005975; GO:0008974	ATP binding [GO:0005524]; phosphoribulokinase activity [GO:0008974]	carbohydrate metabolic process [GO:0005975]	-	mtr:MTR_5g027530;	K00855;	Metabolic pathways ; Carbon metabolism ; Carbon fixation in photosynthetic organisms ;
TRINITY_DN86879_c0_g7_i1	14	7	1157	6	224.17	12.2519	436.088	35.5936	5.15354	1.32918e-13	1.15737e-10	A0A151SI13;	1012343231	Phosphoribulokinase	-	Cajanus cajan (Pigeon pea) (Cajanus indicus).	GO:0005524,GO:0008974,GO:0005975,	GO:0005524,ATP binding; GO:0008974,phosphoribulokinase activity;	GO:0005975,carbohydrate metabolic process;	-	-	-	-
TRINITY_DN86840_c1_g1_i1	2921	3251	434	193	1849.54	3435.9	263.173	0.076595	-3.70661	4.38618e-06	0.000483155	A0A0R0K5I7	947112204	Uncharacterized protein	GLYMA_05G245600	Glycine max (Soybean) (Glycine hispida)	GO:0005509	calcium ion binding [GO:0005509]	-	-	-	-	-
TRINITY_DN86840_c3_g7_i1	26	33	6	6	18.9785	32.579	5.3779	0.165072	-2.59883	0.00554311	0.147673	-	-	-	-	-	-	-	-	-	-	-	-
TRINITY_DN86859_c0_g3_i1	197	341	35	13	155.71	291.536	19.8846	0.0682064	-3.87395	1.43252e-08	3.50291e-06	A0A1S2XDM6	502084502	uncharacterized protein LOC101514394	LOC101514394	Cicer arietinum (Chickpea) (Garbanzo)	GO:0016021	-	-	integral component of membrane [GO:0016021]	cam:101514394;	-	-
TRINITY_DN86859_c0_g3_i2	223	348	18	16	163.216	311.342	15.0895	0.0484659	-4.36689	2.56424e-10	9.9446e-08	A0A1S2XDM6	502084502	uncharacterized protein LOC101514394	LOC101514394	Cicer arietinum (Chickpea) (Garbanzo)	GO:0016021	-	-	integral component of membrane [GO:0016021]	cam:101514394;	-	-
TRINITY_DN86859_c0_g3_i3	243	358	34	22	176.527	328.845	24.2094	0.0736196	-3.76377	1.70687e-08	4.1005e-06	A0A1S2XDM6	502084502	uncharacterized protein LOC101514394	LOC101514394	Cicer arietinum (Chickpea) (Garbanzo)	GO:0016021	-	-	integral component of membrane [GO:0016021]	cam:101514394;	-	-
TRINITY_DN86859_c0_g3_i4	204	319	32	10	151.165	285.135	17.1957	0.0603072	-4.05153	5.74488e-09	1.58816e-06	A0A1S2XDM6	502084502	uncharacterized protein LOC101514394	LOC101514394	Cicer arietinum (Chickpea) (Garbanzo)	GO:0016021	-	-	integral component of membrane [GO:0016021]	cam:101514394;	-	-
TRINITY_DN86859_c0_g3_i5	241	315	30	29	166.414	306.461	26.3674	0.0860384	-3.53888	7.12012e-08	1.41099e-05	A0A1S2XDM6	502084502	uncharacterized protein LOC101514394	LOC101514394	Cicer arietinum (Chickpea) (Garbanzo)	GO:0016021	-	-	integral component of membrane [GO:0016021]	cam:101514394;	-	-
TRINITY_DN86811_c13_g1_i16	10	12	0	0	6.09514	12.1903	0	0	#NAME?	0.00163719	0.0587417	-	-	-	-	-	-	-	-	-	-	-	-
TRINITY_DN86828_c0_g1_i6	71	126	36	12	63.1659	106.595	19.7367	0.185156	-2.43319	0.000636855	0.0280329	V7AM87	593264884	Uncharacterized protein	PHAVU_010G062200g	Phaseolus vulgaris (Kidney bean) (French bean)	GO:0005381; GO:0016021	iron ion transmembrane transporter activity [GO:0005381]	-	integral component of membrane [GO:0016021]	pvu:PHAVU_010G062200g;	K14685;	Mineral absorption ;
TRINITY_DN86828_c0_g1_i7	61	110	26	20	56.3057	92.4398	20.1716	0.218213	-2.19619	0.00157038	0.0570335	K7K3J0	571435142	Uncharacterized protein	LOC100813172 GLYMA_01G128300	Glycine max (Soybean) (Glycine hispida)	GO:0005381; GO:0016021	iron ion transmembrane transporter activity [GO:0005381]	-	integral component of membrane [GO:0016021]	gmx:100813172;	K14685;	Mineral absorption ;
TRINITY_DN86828_c0_g4_i2	80	89	28	24	58.5459	94.0833	23.0084	0.244554	-2.03178	0.00353678	0.106449	A0A151RSH4;	1012334131	Solute carrier family 40 member 1	-	Cajanus cajan (Pigeon pea) (Cajanus indicus).	GO:0016021,GO:0005381,	GO:0005381,iron ion transmembrane transporter activity;	-	GO:0016021,integral component of membrane;	-	-	-
TRINITY_DN86871_c0_g5_i1	92	96	668	410	284.556	105.076	464.035	4.41617	2.1428	0.000359657	0.0179423	-	-	-	-	-	-	-	-	-	-	-	-
TRINITY_DN86872_c0_g1_i1	47	84	486	312	207.808	70.8536	344.763	4.86584	2.28269	0.000238798	0.0129329	A0A0L9TRH9	920689113	Uncharacterized protein	LR48_Vigan01g265200	Phaseolus angularis (Azuki bean) (Vigna angularis)	-	-	-	-	var:108332133;	-	-
TRINITY_DN86872_c0_g1_i2	33	38	378	245	154.404	39.4419	269.367	6.82946	2.77177	1.36555e-05	0.00125313	V7CCY0	593784191	Uncharacterized protein	PHAVU_003G176500g	Phaseolus vulgaris (Kidney bean) (French bean)	-	-	-	-	pvu:PHAVU_003G176500g;	-	-
TRINITY_DN86872_c0_g1_i3	0	0	36	19	11.6958	0	23.3915	Inf	Inf	4.69489e-05	0.0035588	A0A151SLG9;	1012344468	Uncharacterized protein	-	Cajanus cajan (Pigeon pea) (Cajanus indicus).	-	-	-	-	-	-	-
TRINITY_DN86865_c0_g1_i1	131	146	1022	780	471.938	154.19	789.685	5.12149	2.35656	0.000150908	0.00900626	A0A151RNS9;	1012332776	Myosin-2 heavy chain	-	Cajanus cajan (Pigeon pea) (Cajanus indicus).	GO:0016459,GO:0005524,GO:0003774,	GO:0005524,ATP binding; GO:0003774,motor activity;	-	GO:0016459,myosin complex;	-	-	-
TRINITY_DN86810_c0_g2_i1	856	782	6248	3609	2572.68	923.027	4222.34	4.57444	2.1936	0.00518839	0.140701	A0A1S2XWN7	502117115	protein RALF-like 33	LOC101497283	Cicer arietinum (Chickpea) (Garbanzo)	-	-	-	-	cam:101497283;	-	-
TRINITY_DN86842_c0_g1_i1	29	33	180	138	86.9379	34.4675	139.408	4.04463	2.01601	0.00216092	0.0729709	A0A1S3E4S5	828288942	ras-related protein RHN1-like isoform X1	LOC101506556	Cicer arietinum (Chickpea) (Garbanzo)	GO:0003924; GO:0005525	GTPase activity [GO:0003924]; GTP binding [GO:0005525]	-	-	cam:101506556;	K07889;	Endocytosis ; Phagosome ;
TRINITY_DN86842_c0_g1_i4	12	32	148	94	63.8679	23.2748	104.461	4.48815	2.16612	0.0022759	0.0760037	A0A1S3E4S5	828288942	ras-related protein RHN1-like isoform X1	LOC101506556	Cicer arietinum (Chickpea) (Garbanzo)	GO:0003924; GO:0005525	GTPase activity [GO:0003924]; GTP binding [GO:0005525]	-	-	cam:101506556;	K07889;	Endocytosis ; Phagosome ;
TRINITY_DN86842_c0_g1_i5	34	52	299	204	132.674	46.9493	218.398	4.65179	2.21779	0.000487633	0.0227167	G7II40	922387202	Small GTPase family RAB protein	11427184 MTR_2g102060	Medicago truncatula (Barrel medic) (Medicago tribuloides)	GO:0003924; GO:0005525	GTPase activity [GO:0003924]; GTP binding [GO:0005525]	-	-	mtr:MTR_2g102060;	K07889;	Endocytosis ; Phagosome ;
TRINITY_DN86842_c0_g1_i6	16	36	166	101	71.3046	27.7579	114.851	4.13761	2.0488	0.0029403	0.092425	A0A1S3E4S5	828288942	ras-related protein RHN1-like isoform X1	LOC101506556	Cicer arietinum (Chickpea) (Garbanzo)	GO:0003924; GO:0005525	GTPase activity [GO:0003924]; GTP binding [GO:0005525]	-	-	cam:101506556;	K07889;	Endocytosis ; Phagosome ;
TRINITY_DN86842_c0_g1_i10	30	34	200	162	97.5057	35.5883	159.423	4.47965	2.16339	0.000925401	0.0378284	I1MCN9	947060595	Uncharacterized protein	LOC100788883 GLYMA_15G014700	Glycine max (Soybean) (Glycine hispida)	GO:0003924; GO:0005525	GTPase activity [GO:0003924]; GTP binding [GO:0005525]	-	-	-	-	-
TRINITY_DN86806_c0_g1_i3	6	12	82	32	28.5323	9.67231	47.3924	4.8998	2.29272	0.00572914	0.151337	UPI0007896D03	1012217576	protein DETOXIFICATION 27	LOC107460949	Arachis duranensis (Wild peanut)	-	-	-	-	-	-	-
TRINITY_DN86806_c0_g1_i6	2	10	66	42	26.399	6.17177	46.6262	7.55476	2.91739	0.00139257	0.0519947	UPI0007896D03	1012217576	protein DETOXIFICATION 27	LOC107460949	Arachis duranensis (Wild peanut)	-	-	-	-	-	-	-
TRINITY_DN86806_c0_g1_i9	7	6	73	55	31.6936	7.35413	56.0331	7.61927	2.92965	0.000493125	0.0229161	UPI0007896D03	1012217576	protein DETOXIFICATION 27	LOC107460949	Arachis duranensis (Wild peanut)	-	-	-	-	-	-	-
TRINITY_DN86849_c0_g2_i3	76	71	34	14	51.3774	82.7223	20.0325	0.242166	-2.04593	0.00617969	0.160128	A0A0S3RLW4	965666052	Uncharacterized protein	Vigan.03G128400 VIGAN_03128400	Vigna angularis var. angularis	GO:0042753	-	positive regulation of circadian rhythm [GO:0042753]	-	-	-	-
TRINITY_DN86849_c0_g2_i4	136	197	54	40	111.742	182.393	41.0916	0.225291	-2.15014	0.000723294	0.0310478	A0A151SC09;	1012341084	Uncharacterized protein	-	Cajanus cajan (Pigeon pea) (Cajanus indicus).	GO:0042753,	-	GO:0042753,positive regulation of circadian rhythm;	-	-	-	-
TRINITY_DN86896_c0_g1_i1	1330	1744	66	69	877.37	1694.02	60.7233	0.0358457	-4.80206	6.68792e-11	2.97778e-08	-	-	-	-	-	-	-	-	-	-	-	-
TRINITY_DN86896_c0_g1_i2	483	788	26	19	355.411	691.173	19.6495	0.0284291	-5.13649	3.64078e-13	2.84203e-10	V7BI35	593686912	Uncharacterized protein	PHAVU_007G130900g	Phaseolus vulgaris (Kidney bean) (French bean)	GO:0016021	-	-	integral component of membrane [GO:0016021]	pvu:PHAVU_007G130900g;	K17991;	Cutin, suberine and wax biosynthesis ;
TRINITY_DN86896_c0_g1_i3	648	963	36	20	452.463	881.013	23.9136	0.0271433	-5.20326	4.30759e-13	3.31139e-10	V7BI35	593686912	Uncharacterized protein	PHAVU_007G130900g	Phaseolus vulgaris (Kidney bean) (French bean)	GO:0016021	-	-	integral component of membrane [GO:0016021]	pvu:PHAVU_007G130900g;	K17991;	Cutin, suberine and wax biosynthesis ;
TRINITY_DN86896_c0_g1_i5	1862	2085	77	77	1132.73	2196.43	69.0164	0.031422	-4.99208	9.83976e-11	4.1709e-08	A0A151T132;	1012349582	Uncharacterized protein	-	Cajanus cajan (Pigeon pea) (Cajanus indicus).	GO:0016021,	-	-	GO:0016021,integral component of membrane;	-	-	-
TRINITY_DN86896_c0_g1_i7	867	1243	68	30	598.77	1156.43	41.1093	0.0355484	-4.81407	2.10141e-11	1.06847e-08	V7BI35	593686912	Uncharacterized protein	PHAVU_007G130900g	Phaseolus vulgaris (Kidney bean) (French bean)	GO:0016021	-	-	integral component of membrane [GO:0016021]	pvu:PHAVU_007G130900g;	K17991;	Cutin, suberine and wax biosynthesis ;
TRINITY_DN86896_c0_g1_i8	794	1153	34	32	547.846	1066.26	29.4306	0.0276016	-5.1791	5.79489e-13	4.26388e-10	A0A151T132;	1012349582	Uncharacterized protein	-	Cajanus cajan (Pigeon pea) (Cajanus indicus).	GO:0016021,	-	-	GO:0016021,integral component of membrane;	-	-	-
TRINITY_DN86896_c0_g1_i9	531	847	19	31	386.835	750.374	23.2954	0.031045	-5.00949	5.14089e-13	3.82894e-10	UPI0007895F16	1012241099	peroxygenase	LOC107466449	Arachis duranensis (Wild peanut)	-	-	-	-	-	-	-
TRINITY_DN86896_c0_g1_i10	624	912	38	19	432.495	840.85	24.1399	0.0287089	-5.12236	7.82795e-13	5.52608e-10	UPI0007895F16	1012241099	peroxygenase	LOC107466449	Arachis duranensis (Wild peanut)	-	-	-	-	-	-	-
TRINITY_DN86861_c12_g1_i1	0	0	0	33	8.61485	0	17.2297	Inf	Inf	0.000735134	0.031444	S8DJ42	527186611	Uncharacterized protein (Fragment)	M569_15298	Genlisea aurea	-	-	-	-	-	-	-
TRINITY_DN86860_c0_g1_i3	51	45	15	10	32.523	54.2117	10.8342	0.19985	-2.32301	0.00455355	0.127979	-	-	-	-	-	-	-	-	-	-	-	-
TRINITY_DN86860_c0_g1_i10	38	53	16	8	30.0614	49.9585	10.1642	0.203452	-2.29724	0.00548086	0.146511	-	-	-	-	-	-	-	-	-	-	-	-
TRINITY_DN86860_c0_g1_i11	69	82	24	21	51.8326	83.7199	19.9453	0.238238	-2.06952	0.00359037	0.107557	-	-	-	-	-	-	-	-	-	-	-	-
TRINITY_DN86898_c0_g1_i3	150	188	1409	1083	639.743	186.784	1092.7	5.85007	2.54845	7.59139e-05	0.00523022	I1LLZ1	571489671	Uncharacterized protein	LOC100796171 GLYMA_11G199700	Glycine max (Soybean) (Glycine hispida)	GO:0004672; GO:0005524; GO:0016021	ATP binding [GO:0005524]; protein kinase activity [GO:0004672]	-	integral component of membrane [GO:0016021]	-	-	-
TRINITY_DN86898_c0_g1_i4	82	139	1140	781	477.135	119.906	834.363	6.95847	2.79877	1.20667e-05	0.00113032	I1LLZ1	571489671	Uncharacterized protein	LOC100796171 GLYMA_11G199700	Glycine max (Soybean) (Glycine hispida)	GO:0004672; GO:0005524; GO:0016021	ATP binding [GO:0005524]; protein kinase activity [GO:0004672]	-	integral component of membrane [GO:0016021]	-	-	-
TRINITY_DN86805_c0_g1_i1	4	6	65	48	27.4252	5.46565	49.3847	9.03547	3.1756	0.000428425	0.0205723	A0A151U9H4;	1012364793	Agamous-like MADS-box protein AGL80	-	Cajanus cajan (Pigeon pea) (Cajanus indicus).	GO:0005634,GO:0000987,GO:0046983,GO:0000982,GO:0045944,GO:0006351,	GO:0000987,core promoter proximal region sequence-specific DNA binding; GO:0046983,protein dimerization activity; GO:0000982,transcription factor activity, RNA polymerase II core promoter proximal region sequence-specific binding;	GO:0045944,positive regulation of transcription from RNA polymerase II promoter; GO:0006351,transcription, DNA-templated;	GO:0005634,nucleus;	-	-	-
TRINITY_DN86855_c4_g2_i8	18	30	2	0	13.4088	26.0692	0.74841	0.0287085	-5.12238	0.000135142	0.00828022	A0A151QVM8;	1012321954	U-box domain-containing protein 6	-	Cajanus cajan (Pigeon pea) (Cajanus indicus).	-	-	-	-	-	-	-
TRINITY_DN86855_c4_g2_i9	25	20	2	0	13.1557	25.5629	0.74841	0.0292772	-5.09408	0.000204179	0.0114238	A0A151QVM8;	1012321954	U-box domain-containing protein 6	-	Cajanus cajan (Pigeon pea) (Cajanus indicus).	-	-	-	-	-	-	-
TRINITY_DN86855_c5_g1_i2	309	383	3617	2337	1478.17	382.673	2573.68	6.72551	2.74964	0.000145913	0.00878547	UPI000789A013	1012118703	bifunctional L-3-cyanoalanine synthase/cysteine synthase 1, mitochondrial;bifunctional L-3-cyanoalanine synthase/cysteine synthase 1, mitochondrial	LOC107485772;LOC107635094	Arachis duranensis (Wild peanut); Arachis ipaensis (Wild peanut)	-	-	-	-	-	-	-
TRINITY_DN86855_c5_g1_i3	130	150	1628	859	606.613	155.526	1057.7	6.80079	2.7657	1.45334e-05	0.00132124	UPI000789A013	1012118703	bifunctional L-3-cyanoalanine synthase/cysteine synthase 1, mitochondrial;bifunctional L-3-cyanoalanine synthase/cysteine synthase 1, mitochondrial	LOC107485772;LOC107635094	Arachis duranensis (Wild peanut); Arachis ipaensis (Wild peanut)	-	-	-	-	-	-	-
TRINITY_DN86855_c5_g1_i6	48	86	536	330	222.668	72.4657	372.871	5.14548	2.36331	0.000140602	0.00852467	K7LG37	947091764	Cysteine synthase (EC 2.5.1.47)	LOC100806420 GLYMA_09G258000	Glycine max (Soybean) (Glycine hispida)	GO:0004124; GO:0005739; GO:0006535; GO:0016740; GO:0019499; GO:0050017	cysteine synthase activity [GO:0004124]; L-3-cyanoalanine synthase activity [GO:0050017]; transferase activity [GO:0016740]	cyanide metabolic process [GO:0019499]; cysteine biosynthetic process from serine [GO:0006535]	mitochondrion [GO:0005739]	-	-	-
TRINITY_DN86855_c5_g1_i7	252	288	2582	1620	1056.07	300.121	1812.02	6.03763	2.59398	0.000131192	0.00808557	UPI000789A013	1012118703	bifunctional L-3-cyanoalanine synthase/cysteine synthase 1, mitochondrial;bifunctional L-3-cyanoalanine synthase/cysteine synthase 1, mitochondrial	LOC107485772;LOC107635094	Arachis duranensis (Wild peanut); Arachis ipaensis (Wild peanut)	-	-	-	-	-	-	-
TRINITY_DN86855_c5_g1_i10	106	148	1273	696	489.594	139.436	839.753	6.02251	2.59037	3.60078e-05	0.00285009	W9QLN4	703067334	Cysteine synthase (EC 2.5.1.47)	L484_012393	Morus notabilis	GO:0004124; GO:0005739; GO:0006535; GO:0016740; GO:0019499; GO:0050017	cysteine synthase activity [GO:0004124]; L-3-cyanoalanine synthase activity [GO:0050017]; transferase activity [GO:0016740]	cyanide metabolic process [GO:0019499]; cysteine biosynthetic process from serine [GO:0006535]	mitochondrion [GO:0005739]	-	-	-
TRINITY_DN86845_c0_g2_i1	0	0	22	16	8.29315	0	16.5863	Inf	Inf	0.000520678	0.0239086	UPI00054A3C08	734335905	Replication protein A 70 kDa DNA-binding subunit;Replication protein A 70 kDa DNA-binding subunit	glysoja_023633;glysoja_023633	Glycine soja (Wild soybean)	-	-	-	-	-	-	-
TRINITY_DN86845_c0_g2_i5	0	2	24	12	8.11441	0.982556	15.2463	15.5169	3.95577	0.00841647	0.199555	UPI00054A394D	734401478	Protein gar2;Protein gar2	glysoja_022530;glysoja_022530	Glycine soja (Wild soybean)	-	-	-	-	-	-	-
TRINITY_DN69607_c0_g1_i1	0	0	150	51	41.3792	0	82.7585	Inf	Inf	4.88234e-11	2.23514e-08	-	-	-	-	-	-	-	-	-	-	-	-
TRINITY_DN69609_c0_g1_i1	0	0	28	12	8.37154	0	16.7431	Inf	Inf	0.000430388	0.0206341	I1J9X6	571436346	Uncharacterized protein	LOC100798772 GLYMA_01G211000	Glycine max (Soybean) (Glycine hispida)	GO:0004575; GO:0005975; GO:0016021	sucrose alpha-glucosidase activity [GO:0004575]	carbohydrate metabolic process [GO:0005975]	integral component of membrane [GO:0016021]	gmx:100798772;	K01193;	Metabolic pathways ; Galactose metabolism ; Starch and sucrose metabolism ;
TRINITY_DN69609_c0_g1_i2	0	0	30	4	6.6573	0	13.3146	Inf	Inf	0.00138848	0.0519533	UPI00054A349A	734408849	Acid beta-fructofuranosidase;Acid beta-fructofuranosidase	glysoja_004722;glysoja_004722	Glycine soja (Wild soybean)	-	-	-	-	-	-	-
TRINITY_DN69660_c0_g1_i2	207	228	10	6	124.596	242.317	6.87472	0.0283708	-5.13945	1.17874e-11	6.36545e-09	A0A151TJQ5;	1012356062	Dehydration-responsive element-binding protein 1F	-	Cajanus cajan (Pigeon pea) (Cajanus indicus).	GO:0005634,GO:0003677,GO:0003700,GO:0006351,	GO:0003677,DNA binding; GO:0003700,transcription factor activity, sequence-specific DNA binding;	GO:0006351,transcription, DNA-templated;	GO:0005634,nucleus;	-	-	-
TRINITY_DN72607_c0_g1_i1	22	34	0	4	16.3204	30.5523	2.08845	0.0683564	-3.87078	0.000215559	0.0119262	UPI0007AFD2AA	1021530548	uncharacterized protein LOC107605006	LOC107605006	Arachis ipaensis (Wild peanut)	-	-	-	-	-	-	-
TRINITY_DN68325_c0_g1_i2	10	33	0	0	11.2536	22.5071	0	0	#NAME?	1.97878e-05	0.00170949	-	-	-	-	-	-	-	-	-	-	-	-
TRINITY_DN68378_c0_g1_i1	26	24	392	159	128.931	28.1575	229.704	8.15782	3.02818	2.67378e-06	0.000319836	G7KZ69	357506757	Late embryogenesis abundant protein	11435339 MTR_7g074250	Medicago truncatula (Barrel medic) (Medicago tribuloides)	GO:0016021	-	-	integral component of membrane [GO:0016021]	mtr:MTR_7g074250;	-	-
TRINITY_DN26397_c0_g1_i1	291	724	342	14314	4070.18	538.868	7601.49	14.1064	3.81828	0.000206816	0.0115279	-	-	-	-	-	-	-	-	-	-	-	-
TRINITY_DN18083_c0_g1_i1	38	76	559	305	214.841	61.2579	368.425	6.01432	2.5884	3.62593e-05	0.0028644	A0A1S2YUH1	502155619	uncharacterized protein LOC101510755	LOC101510755	Cicer arietinum (Chickpea) (Garbanzo)	GO:0016021	-	-	integral component of membrane [GO:0016021]	cam:101510755;	-	-
TRINITY_DN64204_c0_g1_i1	12	10	0	1	6.49441	12.4667	0.522112	0.0418805	-4.57758	0.00588404	0.154308	-	-	-	-	-	-	-	-	-	-	-	-
TRINITY_DN74550_c0_g1_i2	27	48	234	168	107.928	40.5777	175.279	4.31958	2.11089	0.00120375	0.0465354	I1JTA7;	356510203	Uncharacterized protein {ECO:0000313|EMBL:KRH61158.1, ECO:0000313|EnsemblPlants:GLYMA04G03400.1};	LOC100794970	Glycine max (Soybean) (Glycine hispida).	GO:0005634,GO:0003677,	GO:0003677,DNA binding;	-	GO:0005634,nucleus;	gmx:100794970;	-	-
TRINITY_DN74505_c0_g1_i1	41	61	0	11	30.7602	55.7772	5.74324	0.102967	-3.27974	5.47529e-05	0.00402507	-	-	-	-	-	-	-	-	-	-	-	-
TRINITY_DN74553_c0_g1_i1	0	0	24	4	5.53468	0	11.0694	Inf	Inf	0.0038508	0.113266	I1N688	356573074	Uncharacterized protein	LOC100795494 GLYMA_19G026900	Glycine max (Soybean) (Glycine hispida)	GO:0009055; GO:0016021; GO:0046658	electron carrier activity [GO:0009055]	-	anchored component of plasma membrane [GO:0046658]; integral component of membrane [GO:0016021]	gmx:100795494;	-	-
TRINITY_DN74527_c0_g2_i1	0	0	2	20	5.59533	0	11.1907	Inf	Inf	0.00669707	0.169216	UPI000549E9C0	734389146	E3 ubiquitin-protein ligase UPL2;E3 ubiquitin-protein ligase UPL2	glysoja_019478;glysoja_019478	Glycine soja (Wild soybean)	-	-	-	-	-	-	-
TRINITY_DN21337_c0_g1_i1	103	148	46	24	83.6456	137.547	29.7441	0.216247	-2.20925	0.000996271	0.0401459	G7IMW5	922386226	Uncharacterized protein	11416842 MTR_2g034870	Medicago truncatula (Barrel medic) (Medicago tribuloides)	-	-	-	-	mtr:MTR_2g034870;	-	-
TRINITY_DN35863_c0_g1_i1	54	58	667	415	264.379	62.4868	466.271	7.46191	2.89955	3.37933e-06	0.000388407	I3RZN4	388490820	Uncharacterized protein	-	Lotus japonicus (Lotus corniculatus var. japonicus)	-	-	-	-	-	-	-
TRINITY_DN66971_c0_g1_i1	0	0	72	42	24.4357	0	48.8715	Inf	Inf	4.94439e-08	1.03454e-05	A0A1S2XQB0	502101877	hyoscyamine 6-dioxygenase-like	LOC101511193	Cicer arietinum (Chickpea) (Garbanzo)	GO:0046872; GO:0051213	dioxygenase activity [GO:0051213]; metal ion binding [GO:0046872]	-	-	cam:101511193;	-	-
TRINITY_DN66933_c0_g1_i1	289	456	74	34	225.695	405.947	45.443	0.111943	-3.15916	9.3614e-07	0.000132326	A0A151S8Y9;	1012340004	Retrovirus-related Pol polyprotein LINE-1	-	Cajanus cajan (Pigeon pea) (Cajanus indicus).	-	-	-	-	-	-	-
TRINITY_DN66933_c0_g1_i2	258	443	56	31	208.593	380.046	37.141	0.0977276	-3.35509	2.1697e-07	3.7504e-05	A0A151S8Y9;	1012340004	Retrovirus-related Pol polyprotein LINE-1	-	Cajanus cajan (Pigeon pea) (Cajanus indicus).	-	-	-	-	-	-	-
TRINITY_DN74304_c0_g1_i1	438	661	16	2	303.742	600.453	7.0315	0.0117103	-6.41608	1.84597e-16	3.25787e-13	-	-	-	-	-	-	-	-	-	-	-	-
TRINITY_DN74304_c0_g1_i2	1576	1812	64	8	955.203	1882.28	28.126	0.0149425	-6.06443	1.00549e-13	9.03645e-11	-	-	-	-	-	-	-	-	-	-	-	-
TRINITY_DN74346_c0_g1_i1	20	24	6	2	13.835	24.3806	3.28945	0.134921	-2.88981	0.00843402	0.199894	UPI0007AF1542	1021502392	receptor-like protein kinase FERONIA	LOC107635433	Arachis ipaensis (Wild peanut)	-	-	-	-	-	-	-
TRINITY_DN77347_c1_g1_i2	99	177	25	12	82.4483	149.276	15.6205	0.104641	-3.25647	3.71407e-06	0.000422101	-	-	-	-	-	-	-	-	-	-	-	-
TRINITY_DN77386_c0_g1_i1	61	107	592	551	300.09	90.9659	509.213	5.59784	2.48487	8.0103e-05	0.00546746	C6THF6	359806816	Uncharacterized protein	LOC100801987 GLYMA_17G022400	Glycine max (Soybean) (Glycine hispida)	GO:0005789; GO:0016021	-	-	endoplasmic reticulum membrane [GO:0005789]; integral component of membrane [GO:0016021]	gmx:100801987;	-	-
TRINITY_DN77386_c0_g1_i2	12	10	74	98	45.6624	12.4667	78.8582	6.3255	2.66118	0.000542579	0.0247357	C6THF6	359806816	Uncharacterized protein	LOC100801987 GLYMA_17G022400	Glycine max (Soybean) (Glycine hispida)	GO:0005789; GO:0016021	-	-	endoplasmic reticulum membrane [GO:0005789]; integral component of membrane [GO:0016021]	gmx:100801987;	-	-
TRINITY_DN77386_c0_g1_i3	27	64	341	306	167.904	48.4382	287.37	5.93272	2.56869	7.42601e-05	0.00513808	C6THF6	359806816	Uncharacterized protein	LOC100801987 GLYMA_17G022400	Glycine max (Soybean) (Glycine hispida)	GO:0005789; GO:0016021	-	-	endoplasmic reticulum membrane [GO:0005789]; integral component of membrane [GO:0016021]	gmx:100801987;	-	-
TRINITY_DN77378_c0_g1_i1	2	9	717	351	228.623	5.68049	451.566	79.4942	6.31278	9.16164e-16	1.36891e-12	I1MFA3	356557853	Uncharacterized protein	LOC100776616 GLYMA_15G100400	Glycine max (Soybean) (Glycine hispida)	-	-	-	-	gmx:100776616;	-	-
TRINITY_DN77378_c0_g1_i2	6	0	574	288	184.469	3.77697	365.162	96.6812	6.59516	2.02058e-16	3.49016e-13	I1MFA3	356557853	Uncharacterized protein	LOC100776616 GLYMA_15G100400	Glycine max (Soybean) (Glycine hispida)	-	-	-	-	gmx:100776616;	-	-
TRINITY_DN77378_c0_g1_i3	6	1	610	269	186.491	4.26825	368.713	86.3852	6.43271	4.4279e-16	7.18944e-13	I1M188	356549039	Uncharacterized protein	LOC100818965 GLYMA_13G212300	Glycine max (Soybean) (Glycine hispida)	-	-	-	-	gmx:100818965;	-	-
TRINITY_DN77338_c0_g2_i1	0	6	43	29	17.0899	2.94767	31.2321	10.5955	3.40538	0.00190218	0.0659373	-	-	-	-	-	-	-	-	-	-	-	-
TRINITY_DN77338_c0_g1_i3	2	2	37	20	13.2647	2.24155	24.2878	10.8353	3.43767	0.00272263	0.0872839	A0A1S3E460	828307643	pentatricopeptide repeat-containing protein At5g39710	LOC101512838	Cicer arietinum (Chickpea) (Garbanzo)	-	-	-	-	cam:101512838;	-	-
TRINITY_DN77398_c0_g1_i1	0	0	612	276	186.558	0	373.116	Inf	Inf	6.46471e-21	3.34996e-17	I1L0V9	571475428	Uncharacterized protein	LOC100306381 GLYMA_09G040800	Glycine max (Soybean) (Glycine hispida)	GO:0006952; GO:0009607	-	defense response [GO:0006952]; response to biotic stimulus [GO:0009607]	-	-	-	-
TRINITY_DN77398_c0_g1_i2	2	8	1319	686	428.467	5.18921	851.745	164.138	7.35876	5.16442e-19	1.72301e-15	A0A151RLR9;	1012332035	Major allergen Pru ar 1	-	Cajanus cajan (Pigeon pea) (Cajanus indicus).	GO:0006952,GO:0009607,	-	GO:0006952,defense response; GO:0009607,response to biotic stimulus;	-	-	-	-
TRINITY_DN37431_c0_g1_i1	19	20	2	0	11.2672	21.786	0.74841	0.0343528	-4.86343	0.000578162	0.0260184	A0A151U9D7	1012364748	Putative transcription factor bHLH086 (EC 3.-.-.-)	KK1_020142	Cajanus cajan (Pigeon pea) (Cajanus indicus)	GO:0016787; GO:0046983	hydrolase activity [GO:0016787]; protein dimerization activity [GO:0046983]	-	-	-	-	-
TRINITY_DN68190_c0_g1_i1	15	23	0	0	10.3709	20.7418	0	0	#NAME?	4.71779e-05	0.00356949	-	-	-	-	-	-	-	-	-	-	-	-
TRINITY_DN68190_c0_g1_i2	236	309	2	4	151.601	300.366	2.83686	0.00944468	-6.72628	3.39046e-16	5.6948e-13	A0A1S2YZ42	502161557	beta-amyrin 11-oxidase-like	LOC101498233	Cicer arietinum (Chickpea) (Garbanzo)	GO:0004497; GO:0005506; GO:0016021; GO:0016705; GO:0020037	heme binding [GO:0020037]; iron ion binding [GO:0005506]; monooxygenase activity [GO:0004497]; oxidoreductase activity, acting on paired donors, with incorporation or reduction of molecular oxygen [GO:0016705]	-	integral component of membrane [GO:0016021]	cam:101498233;	K04123;	Metabolic pathways ; Biosynthesis of secondary metabolites ; Diterpenoid biosynthesis ;
TRINITY_DN68182_c0_g1_i1	0	0	24	18	9.18947	0	18.3789	Inf	Inf	0.000275691	0.0144896	A0A151UIT0;	1012368162	Putative WRKY transcription factor 70	-	Cajanus cajan (Pigeon pea) (Cajanus indicus).	GO:0005634,GO:0043565,GO:0003700,GO:0006351,	GO:0043565,sequence-specific DNA binding; GO:0003700,transcription factor activity, sequence-specific DNA binding;	GO:0006351,transcription, DNA-templated;	GO:0005634,nucleus;	-	-	-
TRINITY_DN92260_c1_g2_i3	3337	4198	683	484	2335.65	4163.01	508.284	0.122095	-3.03392	0.000190163	0.0108034	A0A1S2YG24	502139549	uncharacterized protein LOC101500555 isoform X1	LOC101500555	Cicer arietinum (Chickpea) (Garbanzo)	GO:0016021	-	-	integral component of membrane [GO:0016021]	cam:101500555;	-	-
TRINITY_DN92260_c1_g2_i5	2515	2964	586	422	1739.47	3039.33	439.615	0.144642	-2.78944	0.000224452	0.0122981	A0A1S3E9V8	828317108	uncharacterized protein LOC101500555 isoform X2	LOC101500555	Cicer arietinum (Chickpea) (Garbanzo)	GO:0016021	-	-	integral component of membrane [GO:0016021]	-	-	-
TRINITY_DN92260_c1_g2_i8	260	410	72	30	203.849	365.093	42.6061	0.116699	-3.09913	1.63664e-06	0.000212136	A0A151S2G6;	1012337718	Uncharacterized protein	-	Cajanus cajan (Pigeon pea) (Cajanus indicus).	-	-	-	-	-	-	-
TRINITY_DN92260_c1_g2_i10	3109	3876	588	428	2152.39	3861.29	443.497	0.114857	-3.12209	9.5813e-05	0.00629491	A0A1S2YG24	502139549	uncharacterized protein LOC101500555 isoform X1	LOC101500555	Cicer arietinum (Chickpea) (Garbanzo)	GO:0016021	-	-	integral component of membrane [GO:0016021]	cam:101500555;	-	-
TRINITY_DN92263_c0_g5_i1	34	84	4	11	34.9551	62.6702	7.24005	0.115526	-3.11371	6.84094e-05	0.00480852	-	-	-	-	-	-	-	-	-	-	-	-
TRINITY_DN92247_c5_g1_i1	20	14	10	190	61.2056	19.4678	102.943	5.28788	2.40269	0.00143566	0.0531712	A0A0L9UDJ6	920697603	Uncharacterized protein	LR48_Vigan04g102600	Phaseolus angularis (Azuki bean) (Vigna angularis)	-	-	-	-	-	-	-
TRINITY_DN92247_c5_g1_i2	6	9	75	808	229.065	8.19847	449.932	54.88	5.77821	7.70519e-14	7.08391e-11	A0A0L9UDJ6	920697603	Uncharacterized protein	LR48_Vigan04g102600	Phaseolus angularis (Azuki bean) (Vigna angularis)	-	-	-	-	-	-	-
TRINITY_DN92247_c6_g1_i4	9	35	13	217	70.5116	22.8602	118.163	5.16894	2.36987	0.00235575	0.0780817	K7LYG6	947016805	Uncharacterized protein	LOC100802441 GLYMA_13G012200 GLYMA_13G014600 GLYMA_U007200	Glycine max (Soybean) (Glycine hispida)	-	-	-	-	-	-	-
TRINITY_DN92247_c10_g1_i1	5	5	1	114	32.7494	5.60386	59.895	10.6882	3.41794	0.000211536	0.0117517	UPI000233B7D9	955361480	;;;;;;;;;;;;;;;;;;;;;;;;;;;;;;;;;;;;;;;;;;;;;;;;;;;;;;;;;;;;;;;;;;uncharacterized protein LOC106795708	;;;;;;;;;;;;;;;;;;;;;;;;;;;;;;;;;;;;;;;;;;;;;;;;;;;;;;;;;;;;;;;;;;LOC106795708	Glycine max (Soybean) (Glycine hispida)	-	-	-	-	-	-	-
TRINITY_DN92237_c2_g1_i1	2	0	258	134	83.8834	1.25899	166.508	132.255	7.04718	1.33059e-13	1.15737e-10	UPI0007AFA60A	1021525241	auxin response factor 4-like	LOC107646341	Arachis ipaensis (Wild peanut)	-	-	-	-	-	-	-
TRINITY_DN92237_c2_g1_i2	16	12	795	457	276.033	15.9673	536.098	33.5749	5.06931	6.00984e-13	4.39549e-10	UPI0007AFA60A	1021525241	auxin response factor 4-like	LOC107646341	Arachis ipaensis (Wild peanut)	-	-	-	-	-	-	-
TRINITY_DN92237_c2_g2_i2	0	0	97	75	37.7281	0	75.4563	Inf	Inf	2.65469e-10	1.02464e-07	A0A0L9U9U9	920696288	Auxin response factor	LR48_Vigan03g289500	Phaseolus angularis (Azuki bean) (Vigna angularis)	GO:0003677; GO:0005634; GO:0006351; GO:0006355; GO:0009734	DNA binding [GO:0003677]	auxin-activated signaling pathway [GO:0009734]; regulation of transcription, DNA-templated [GO:0006355]; transcription, DNA-templated [GO:0006351]	nucleus [GO:0005634]	-	-	-
TRINITY_DN92237_c2_g1_i3	4	6	590	230	173.166	5.46565	340.867	62.3653	5.96267	1.58773e-14	1.69602e-11	UPI0007AFA60A	1021525241	auxin response factor 4-like	LOC107646341	Arachis ipaensis (Wild peanut)	-	-	-	-	-	-	-
TRINITY_DN92205_c3_g2_i3	102	180	4	1	77.3287	152.639	2.01893	0.0132269	-6.24038	2.52227e-12	1.58324e-09	A0A151U730	1012363916	Protein DETOXIFICATION (Multidrug and toxic compound extrusion protein)	KK1_007797	Cajanus cajan (Pigeon pea) (Cajanus indicus)	GO:0015238; GO:0015297; GO:0016021	antiporter activity [GO:0015297]; drug transmembrane transporter activity [GO:0015238]	-	integral component of membrane [GO:0016021]	-	-	-
TRINITY_DN92205_c3_g2_i4	28	64	4	8	27.3707	49.0676	5.67372	0.115631	-3.11241	0.000215954	0.0119454	A0A151U730	1012363916	Protein DETOXIFICATION (Multidrug and toxic compound extrusion protein)	KK1_007797	Cajanus cajan (Pigeon pea) (Cajanus indicus)	GO:0015238; GO:0015297; GO:0016021	antiporter activity [GO:0015297]; drug transmembrane transporter activity [GO:0015238]	-	integral component of membrane [GO:0016021]	-	-	-
TRINITY_DN92205_c3_g2_i5	133	195	10	18	96.331	179.522	13.1401	0.0731948	-3.77212	5.26371e-08	1.09758e-05	A0A151U730	1012363916	Protein DETOXIFICATION (Multidrug and toxic compound extrusion protein)	KK1_007797	Cajanus cajan (Pigeon pea) (Cajanus indicus)	GO:0015238; GO:0015297; GO:0016021	antiporter activity [GO:0015297]; drug transmembrane transporter activity [GO:0015238]	-	integral component of membrane [GO:0016021]	-	-	-
TRINITY_DN92205_c3_g8_i1	40	62	0	6	29.3859	55.639	3.13267	0.0563035	-4.15063	3.5838e-06	0.000408822	-	-	-	-	-	-	-	-	-	-	-	-
TRINITY_DN92205_c3_g2_i6	94	115	6	3	59.7405	115.669	3.81157	0.0329522	-4.92348	4.81763e-09	1.36084e-06	K7N327	356575608	Protein DETOXIFICATION (Multidrug and toxic compound extrusion protein)	LOC100788647 GLYMA_20G123500	Glycine max (Soybean) (Glycine hispida)	GO:0006855; GO:0015238; GO:0015297; GO:0016021	antiporter activity [GO:0015297]; drug transmembrane transporter activity [GO:0015238]	drug transmembrane transport [GO:0006855]	integral component of membrane [GO:0016021]	gmx:100788647;	K03327;	-
TRINITY_DN92229_c2_g4_i1	27	66	98	435	156.606	49.4207	263.791	5.33766	2.41621	0.000413318	0.0199729	P80261	38605724	NADH dehydrogenase [ubiquinone] iron-sulfur protein 3 (EC 1.6.5.3) (EC 1.6.99.3) (Complex I-27kD) (CI-27kD) (NADH dehydrogenase subunit 9) (NADH-ubiquinone oxidoreductase 27 kDa subunit)	NAD9	Solanum tuberosum (Potato)	GO:0005743; GO:0008137; GO:0070469	NADH dehydrogenase (ubiquinone) activity [GO:0008137]	-	mitochondrial inner membrane [GO:0005743]; respiratory chain [GO:0070469]	-	-	-
TRINITY_DN92229_c2_g8_i1	6	10	0	0	4.34487	8.68975	0	0	#NAME?	0.00884096	0.20706	-	-	-	-	-	-	-	-	-	-	-	-
TRINITY_DN92229_c2_g4_i5	105	132	0	4	66.517	130.946	2.08845	0.015949	-5.97039	1.04517e-11	5.73314e-09	-	-	-	-	-	-	-	-	-	-	-	-
TRINITY_DN92229_c3_g1_i1	4	16	0	0	5.18921	10.3784	0	0	#NAME?	0.00313793	0.0970343	-	-	-	-	-	-	-	-	-	-	-	-
TRINITY_DN92279_c3_g1_i2	0	0	1	24	6.45245	0	12.9049	Inf	Inf	0.00346975	0.104833	-	-	-	-	-	-	-	-	-	-	-	-
TRINITY_DN92250_c0_g5_i1	40	50	5	4	26.8516	49.7437	3.95947	0.0795975	-3.65113	7.02365e-05	0.00491696	A0A151RNY6;	1012332839	UPF0420 protein C16orf58 isogeny	-	Cajanus cajan (Pigeon pea) (Cajanus indicus).	-	-	-	-	-	-	-
TRINITY_DN92250_c2_g3_i1	150	306	66	55	149.084	244.755	53.4137	0.218233	-2.19606	0.000309382	0.01591	-	-	-	-	-	-	-	-	-	-	-	-
TRINITY_DN92223_c2_g1_i1	28	44	8	6	22.6842	39.2421	6.12631	0.156116	-2.67931	0.00273291	0.0874985	A0A151TBK0	1012353242	Uncharacterized protein (Fragment)	KK1_019026	Cajanus cajan (Pigeon pea) (Cajanus indicus)	-	-	-	-	-	-	-
TRINITY_DN92296_c1_g1_i7	0	1	15	19	8.01224	0.491278	15.5332	31.618	4.98267	0.00373938	0.110848	-	-	-	-	-	-	-	-	-	-	-	-
TRINITY_DN92257_c0_g1_i4	13	36	171	132	79.3886	25.8694	132.908	5.13764	2.36111	0.000701744	0.0303193	A0A0R0F4K8	955386034	Uncharacterized protein	GLYMA_18G043800	Glycine max (Soybean) (Glycine hispida)	-	-	-	-	gmx:100816954;	-	-
TRINITY_DN92257_c0_g1_i5	10	5	102	90	46.9552	8.75134	85.159	9.73097	3.28258	2.47356e-05	0.00206667	A0A0R0F4K8	955386034	Uncharacterized protein	GLYMA_18G043800	Glycine max (Soybean) (Glycine hispida)	-	-	-	-	gmx:100816954;	-	-
TRINITY_DN92257_c0_g1_i6	95	146	1192	887	520.347	131.529	909.166	6.91231	2.78917	1.42754e-05	0.00130167	A0A0R0F4K8	955386034	Uncharacterized protein	GLYMA_18G043800	Glycine max (Soybean) (Glycine hispida)	-	-	-	-	gmx:100816954;	-	-
TRINITY_DN92257_c0_g1_i12	15	24	169	111	71.2141	21.2331	121.195	5.70784	2.51294	0.000310765	0.0159677	I1LM79	571489817	Uncharacterized protein	LOC100809133 GLYMA_11G212500	Glycine max (Soybean) (Glycine hispida)	-	-	-	-	gmx:100809133;	-	-
TRINITY_DN92257_c1_g3_i1	689	768	256	200	505.621	811.023	200.219	0.246872	-2.01817	0.0011619	0.0452046	-	-	-	-	-	-	-	-	-	-	-	-
TRINITY_DN92257_c1_g3_i2	541	690	231	159	424.498	679.538	169.457	0.249371	-2.00363	0.00111133	0.0436697	-	-	-	-	-	-	-	-	-	-	-	-
TRINITY_DN92226_c4_g4_i1	73	40	4	5	34.8558	65.6042	4.10738	0.0626085	-3.9975	6.99142e-06	0.000715145	A0A151TMK7;	1012357072	Uncharacterized protein	-	Cajanus cajan (Pigeon pea) (Cajanus indicus).	-	-	-	-	-	-	-
TRINITY_DN92226_c4_g7_i1	54	94	15	10	45.5035	80.1729	10.8342	0.135135	-2.88752	0.000142524	0.00861968	-	-	-	-	-	-	-	-	-	-	-	-
TRINITY_DN92201_c0_g1_i3	12	8	161	92	59.8827	11.4842	108.281	9.42875	3.23707	9.87772e-06	0.000957309	A0A0D2NUE0	926798593	SKP1-like protein 1A	MNEG_0264	Monoraphidium neglectum	GO:0006511	-	ubiquitin-dependent protein catabolic process [GO:0006511]	-	-	-	-
TRINITY_DN92201_c0_g1_i4	3	4	43	27	17.0207	3.8536	30.1878	7.83368	2.96969	0.00363275	0.108533	-	-	-	-	-	-	-	-	-	-	-	-
TRINITY_DN92201_c0_g1_i14	32	49	489	252	179.387	44.2165	314.558	7.11406	2.83067	7.86309e-06	0.000792327	UPI00052EAB55	720034839	SKP1-like protein 1B isoform X2	LOC104604269	Nelumbo nucifera (Sacred lotus)	-	-	-	-	-	-	-
TRINITY_DN92215_c1_g1_i1	0	0	200	95	62.2208	0	124.442	Inf	Inf	1.50466e-13	1.28133e-10	I3SGB9	388502490	Bidirectional sugar transporter SWEET	-	Lotus japonicus (Lotus corniculatus var. japonicus)	GO:0005886; GO:0008643; GO:0016021	-	carbohydrate transport [GO:0008643]	integral component of membrane [GO:0016021]; plasma membrane [GO:0005886]	-	-	-
TRINITY_DN92215_c1_g1_i5	0	0	248	161	88.4314	0	176.863	Inf	Inf	8.20899e-16	1.2418e-12	A0A072TVI7	922341694	Bidirectional sugar transporter SWEET	25499784 MTR_7g405710	Medicago truncatula (Barrel medic) (Medicago tribuloides)	GO:0005886; GO:0008643; GO:0016021	-	carbohydrate transport [GO:0008643]	integral component of membrane [GO:0016021]; plasma membrane [GO:0005886]	mtr:MTR_7g405710;	K15382;	-
TRINITY_DN92215_c2_g2_i1	0	12	52	42	23.6414	5.89534	41.3874	7.02036	2.81154	0.00356228	0.106986	A0A151RS40;	1012333979	Laccase-4	-	Cajanus cajan (Pigeon pea) (Cajanus indicus).	GO:0048046,GO:0005507,GO:0052716,GO:0046274,	GO:0005507,copper ion binding; GO:0052716,hydroquinone:oxygen oxidoreductase activity;	GO:0046274,lignin catabolic process;	GO:0048046,apoplast;	-	-	-
TRINITY_DN92282_c1_g1_i2	7	17	2	0	6.7533	12.7582	0.74841	0.0586611	-4.09145	0.0099623	0.224513	-	-	-	-	-	-	-	-	-	-	-	-
TRINITY_DN92282_c1_g1_i4	16	32	5	4	14.8761	25.7928	3.95947	0.153511	-2.70359	0.00744904	0.182737	-	-	-	-	-	-	-	-	-	-	-	-
TRINITY_DN92282_c1_g3_i3	39	70	13	6	33.4685	58.9398	7.99734	0.135687	-2.88165	0.000467832	0.021975	-	-	-	-	-	-	-	-	-	-	-	-
TRINITY_DN92265_c0_g1_i10	29	73	22	6	32.7419	54.1186	11.3652	0.210005	-2.25151	0.00518076	0.140541	-	-	-	-	-	-	-	-	-	-	-	-
TRINITY_DN92265_c1_g2_i1	391	626	528	12000	3508.3	553.672	6462.93	11.6728	3.54508	0.000251578	0.0134855	R4ITY7	442803210	Uncharacterized protein	-	Vicia faba (Broad bean) (Faba vulgaris)	GO:0005739	-	-	mitochondrion [GO:0005739]	-	-	-
TRINITY_DN92265_c1_g7_i1	0	2	6	36	11.0119	0.982556	21.0413	21.4148	4.42054	0.00258092	0.0839006	R4IUC1	442803241	Uncharacterized protein	-	Vicia faba (Broad bean) (Faba vulgaris)	GO:0005739	-	-	mitochondrion [GO:0005739]	-	-	-
TRINITY_DN92265_c1_g3_i4	12	12	45	151	54.5637	13.4493	95.6782	7.114	2.83066	0.000243285	0.0131408	G9JLT5	372450304	Ribosomal protein S4	rps4 LojaMp018	Lotus japonicus (Lotus corniculatus var. japonicus)	GO:0005739; GO:0005840; GO:0019843	rRNA binding [GO:0019843]	-	mitochondrion [GO:0005739]; ribosome [GO:0005840]	-	-	-
TRINITY_DN92265_c1_g9_i1	0	6	29	132	41.3592	2.94767	79.7708	27.0623	4.75821	8.46727e-07	0.000121627	A0A068BE34	661813538	Orf112a	orf112a	Batis maritima (Maritime saltwort)	GO:0005739	-	-	mitochondrion [GO:0005739]	-	-	-
TRINITY_DN92207_c1_g3_i2	24	15	0	2	11.7606	22.477	1.04422	0.0464574	-4.42795	0.00054204	0.0247193	-	-	-	-	-	-	-	-	-	-	-	-
TRINITY_DN92293_c2_g1_i13	527	487	113	113	336.14	570.996	101.284	0.177381	-2.49508	5.54659e-05	0.00406644	G7II38	357454975	Methyltransferase family protein	11436359 MTR_2g102040	Medicago truncatula (Barrel medic) (Medicago tribuloides)	GO:0008168	methyltransferase activity [GO:0008168]	-	-	mtr:MTR_2g102040;	-	-
TRINITY_DN92293_c3_g3_i3	108	92	882	578	372.506	113.183	631.83	5.58237	2.48088	4.72599e-05	0.00357458	A5I866;	351725669	Glucosyltransferase	ugt1	Glycine max (Soybean) (Glycine hispida).	GO:0043231,GO:0080043,GO:0080044,GO:0008152,	GO:0080043,quercetin 3-O-glucosyltransferase activity; GO:0080044,quercetin 7-O-glucosyltransferase activity;	GO:0008152,metabolic process;	GO:0043231,intracellular membrane-bounded organelle;	gmx:100101895;	K08237;	-
TRINITY_DN92293_c3_g3_i6	90	122	991	545	385.989	116.59	655.388	5.62129	2.4909	5.32412e-05	0.00393652	A0A067XVC4	533214658	Glycosyltransferase (EC 2.4.1.-)	UGT72B18	Cicer arietinum (Chickpea) (Garbanzo)	GO:0008152; GO:0016758	transferase activity, transferring hexosyl groups [GO:0016758]	metabolic process [GO:0008152]	-	-	-	-
TRINITY_DN92293_c4_g1_i1	14	22	4	1	10.82	19.621	2.01893	0.102896	-3.28074	0.00725502	0.179568	-	-	-	-	-	-	-	-	-	-	-	-
TRINITY_DN92271_c0_g1_i2	13	14	0	0	7.53066	15.0613	0	0	#NAME?	0.000471893	0.0221316	-	-	-	-	-	-	-	-	-	-	-	-
TRINITY_DN92271_c0_g1_i3	15	19	0	2	9.91046	18.7767	1.04422	0.0556128	-4.16844	0.00138515	0.0518688	-	-	-	-	-	-	-	-	-	-	-	-
TRINITY_DN92271_c1_g1_i9	46	62	20	8	35.5385	59.416	11.661	0.19626	-2.34916	0.00345045	0.104418	-	-	-	-	-	-	-	-	-	-	-	-
TRINITY_DN92271_c1_g5_i1	56	50	4	12	33.7889	59.8156	7.76217	0.129768	-2.94599	0.000237861	0.0128965	-	-	-	-	-	-	-	-	-	-	-	-
TRINITY_DN92271_c1_g7_i1	50	53	12	8	33.0899	57.5125	8.66736	0.150704	-2.73021	0.000936172	0.0381981	-	-	-	-	-	-	-	-	-	-	-	-
TRINITY_DN92238_c0_g4_i2	68	97	1719	39	377.04	90.4596	663.621	7.3361	2.87501	1.82007e-06	0.000230274	A0A0L9TAE4	920680526	Uncharacterized protein	LR48_Vigan406s020100	Phaseolus angularis (Azuki bean) (Vigna angularis)	GO:0003682	chromatin binding [GO:0003682]	-	-	-	-	-
TRINITY_DN92238_c0_g8_i1	14	32	6	0	13.3895	24.5338	2.24523	0.0915157	-3.44984	0.00293079	0.0921857	A0A1S2YZ60	502161629	serine/threonine-protein kinase CTR1	LOC101513560	Cicer arietinum (Chickpea) (Garbanzo)	GO:0004672; GO:0005524	ATP binding [GO:0005524]; protein kinase activity [GO:0004672]	-	-	cam:101513560;	-	-
TRINITY_DN92216_c1_g2_i7	16	22	0	0	10.44	20.88	0	0	#NAME?	4.65515e-05	0.00353197	V7B9Q8	593571198	Uncharacterized protein	PHAVU_008G291900g	Phaseolus vulgaris (Kidney bean) (French bean)	GO:0005319; GO:0016021	lipid transporter activity [GO:0005319]	-	integral component of membrane [GO:0016021]	pvu:PHAVU_008G291900g;	K12385;	Lysosome ; Cholesterol metabolism ;
TRINITY_DN92245_c3_g1_i1	8	11539	37	16	2848.05	5673.89	22.1994	0.00391255	-7.99768	4.45644e-14	4.39419e-11	-	-	-	-	-	-	-	-	-	-	-	-
TRINITY_DN92245_c5_g1_i3	146	238	75	32	126.802	208.83	44.773	0.214399	-2.22163	0.000544245	0.024782	-	-	-	-	-	-	-	-	-	-	-	-
TRINITY_DN92245_c7_g2_i1	3513	3457	14	10	1960.11	3909.76	10.46	0.00267535	-8.54606	4.71896e-17	9.26856e-14	I1L849	571481365	Uncharacterized protein	LOC100809281 GLYMA_10G027600	Glycine max (Soybean) (Glycine hispida)	-	-	-	-	gmx:100809281;	-	-
TRINITY_DN92245_c7_g2_i2	1402	1568	9	6	829.688	1652.88	6.50052	0.00393285	-7.99021	8.88612e-20	3.49067e-16	I1L849	571481365	Uncharacterized protein	LOC100809281 GLYMA_10G027600	Glycine max (Soybean) (Glycine hispida)	-	-	-	-	gmx:100809281;	-	-
TRINITY_DN92245_c7_g2_i3	556	725	2	0	353.462	706.176	0.74841	0.00105981	-9.88198	3.03789e-23	5.69136e-19	I1L849	571481365	Uncharacterized protein	LOC100809281 GLYMA_10G027600	Glycine max (Soybean) (Glycine hispida)	-	-	-	-	gmx:100809281;	-	-
TRINITY_DN92245_c7_g2_i4	4401	3935	23	8	2358.18	4703.59	12.7836	0.00271784	-8.52332	1.06746e-15	1.57564e-12	I1L849	571481365	Uncharacterized protein	LOC100809281 GLYMA_10G027600	Glycine max (Soybean) (Glycine hispida)	-	-	-	-	gmx:100809281;	-	-
TRINITY_DN92273_c1_g4_i1	30	23	4	4	16.8848	30.1842	3.58527	0.11878	-3.07364	0.0026724	0.0860929	-	-	-	-	-	-	-	-	-	-	-	-
TRINITY_DN92286_c1_g1_i11	105	148	33	33	84.1923	138.806	29.5785	0.213092	-2.23045	0.000628398	0.0277862	-	-	-	-	-	-	-	-	-	-	-	-
TRINITY_DN92286_c1_g1_i17	136	170	16	8	89.6464	169.129	10.1642	0.0600973	-4.05656	3.57235e-08	7.78914e-06	-	-	-	-	-	-	-	-	-	-	-	-
TRINITY_DN92286_c1_g1_i19	107	172	26	15	84.7084	151.856	17.561	0.115643	-3.11225	7.31978e-06	0.000744667	-	-	-	-	-	-	-	-	-	-	-	-
TRINITY_DN92213_c1_g11_i1	26	64	0	0	23.9043	47.8087	0	0	#NAME?	1.18975e-08	2.98111e-06	-	-	-	-	-	-	-	-	-	-	-	-
TRINITY_DN92256_c1_g1_i1	8	24	150	77	56.58	16.8266	96.3334	5.72505	2.51729	0.000585952	0.026296	K7MGS6	356561076	Alkyl transferase (EC 2.5.1.-)	LOC100775552 GLYMA_16G118100	Glycine max (Soybean) (Glycine hispida)	GO:0002094; GO:0016094	polyprenyltransferase activity [GO:0002094]	polyprenol biosynthetic process [GO:0016094]	-	gmx:100775552;	K11778;	Biosynthesis of secondary metabolites ; Terpenoid backbone biosynthesis ;
TRINITY_DN92256_c1_g5_i1	16	12	117	78	50.237	15.9673	84.5067	5.2925	2.40395	0.000861426	0.0357716	K7MGS6	356561076	Alkyl transferase (EC 2.5.1.-)	LOC100775552 GLYMA_16G118100	Glycine max (Soybean) (Glycine hispida)	GO:0002094; GO:0016094	polyprenyltransferase activity [GO:0002094]	polyprenol biosynthetic process [GO:0016094]	-	gmx:100775552;	K11778;	Biosynthesis of secondary metabolites ; Terpenoid backbone biosynthesis ;
TRINITY_DN92269_c3_g2_i2	872	1482	807	22805	6742.87	1276.99	12208.8	9.56055	3.25709	0.00633851	0.162774	R4ITV4	442803155	Uncharacterized protein	-	Vicia faba (Broad bean) (Faba vulgaris)	GO:0005739	-	-	mitochondrion [GO:0005739]	-	-	-
TRINITY_DN92269_c3_g2_i4	146	214	113	2871	869.155	197.04	1541.27	7.82213	2.96756	3.90198e-05	0.00305473	A0A0D2N1S7	763738694	Uncharacterized protein (Fragment)	B456_001G163100	Gossypium raimondii (New World cotton)	-	-	-	-	-	-	-
TRINITY_DN92269_c3_g2_i5	154	288	166	5275	1527.35	238.43	2816.26	11.8117	3.56214	8.84291e-06	0.000872293	S8EP84	527210156	Uncharacterized protein (Fragment)	M569_00042	Genlisea aurea	-	-	-	-	-	-	-
TRINITY_DN92267_c1_g1_i7	54	62	26	10	39.7012	64.452	14.9504	0.231963	-2.10804	0.00716878	0.177995	A0A151U784	1012363945	Uncharacterized protein	KK1_007828	Cajanus cajan (Pigeon pea) (Cajanus indicus)	GO:0004252	serine-type endopeptidase activity [GO:0004252]	-	-	-	-	-
TRINITY_DN92267_c1_g1_i8	85	80	38	13	56.9083	92.8093	21.0072	0.226348	-2.14338	0.00377251	0.111558	A0A151U784	1012363945	Uncharacterized protein	KK1_007828	Cajanus cajan (Pigeon pea) (Cajanus indicus)	GO:0004252	serine-type endopeptidase activity [GO:0004252]	-	-	-	-	-
TRINITY_DN92283_c3_g1_i1	40	92	66	1461	428.94	70.3774	787.504	11.1897	3.4841	5.22787e-07	7.98775e-05	Q6ZYB1	46275228	Ribulose bisphosphate carboxylase large chain (EC 4.1.1.39) (Fragment)	rbcL	Vitis vinifera (Grape)	GO:0000287; GO:0004497; GO:0009507; GO:0009853; GO:0016984; GO:0019253	magnesium ion binding [GO:0000287]; monooxygenase activity [GO:0004497]; ribulose-bisphosphate carboxylase activity [GO:0016984]	photorespiration [GO:0009853]; reductive pentose-phosphate cycle [GO:0019253]	chloroplast [GO:0009507]	-	-	-
TRINITY_DN92283_c3_g3_i1	638	685	9318	6079	3699.45	738.143	6660.76	9.02367	3.17371	0.000500811	0.0231843	I1JC23	571438600	Uncharacterized protein	LOC100797939 GLYMA_02G034700	Glycine max (Soybean) (Glycine hispida)	-	-	-	-	gmx:100797939;	-	-
TRINITY_DN92283_c3_g3_i2	9	14	146	112	62.8269	12.5433	113.11	9.01757	3.17274	1.89815e-05	0.00165223	I1KXG3	356526811	Uncharacterized protein	LOC100811362 GLYMA_08G287500	Glycine max (Soybean) (Glycine hispida)	-	-	-	-	gmx:100811362;	-	-
TRINITY_DN92283_c3_g5_i3	25	18	148	145	77.8345	24.5804	131.089	5.33306	2.41496	0.000358326	0.0178942	I1JC23	571438600	Uncharacterized protein	LOC100797939 GLYMA_02G034700	Glycine max (Soybean) (Glycine hispida)	-	-	-	-	gmx:100797939;	-	-
TRINITY_DN92283_c3_g5_i5	0	7	28	44	18.4448	3.43895	33.4507	9.72701	3.282	0.00261429	0.0846126	-	-	-	-	-	-	-	-	-	-	-	-
TRINITY_DN92283_c3_g1_i4	31	39	23	578	174.531	38.6742	310.388	8.02571	3.00463	1.12032e-05	0.00105962	Q6ZYB1	46275228	Ribulose bisphosphate carboxylase large chain (EC 4.1.1.39) (Fragment)	rbcL	Vitis vinifera (Grape)	GO:0000287; GO:0004497; GO:0009507; GO:0009853; GO:0016984; GO:0019253	magnesium ion binding [GO:0000287]; monooxygenase activity [GO:0004497]; ribulose-bisphosphate carboxylase activity [GO:0016984]	photorespiration [GO:0009853]; reductive pentose-phosphate cycle [GO:0019253]	chloroplast [GO:0009507]	-	-	-
TRINITY_DN92283_c3_g3_i3	17	10	141	129	67.8648	15.6142	120.115	7.69271	2.94349	3.28573e-05	0.0026315	I1KXG3	356526811	Uncharacterized protein	LOC100811362 GLYMA_08G287500	Glycine max (Soybean) (Glycine hispida)	-	-	-	-	gmx:100811362;	-	-
TRINITY_DN92225_c1_g2_i1	24	56	0	2	21.8318	42.6194	1.04422	0.0245011	-5.35101	1.33311e-06	0.000178102	-	-	-	-	-	-	-	-	-	-	-	-
TRINITY_DN92225_c3_g1_i2	75	99	2	4	49.3427	95.8486	2.83686	0.0295973	-5.07839	5.84502e-09	1.60672e-06	Q2HTN2	357512051	Basic 7S globulin-like protein (Peptidase A1, pepsin)	11434629 MTR_7g113790 MtrDRAFT_AC150244g11v2	Medicago truncatula (Barrel medic) (Medicago tribuloides)	GO:0004190	aspartic-type endopeptidase activity [GO:0004190]	-	-	mtr:MTR_7g113790;	-	-
TRINITY_DN92225_c3_g4_i1	41	103	114	688	239.142	76.4109	401.873	5.25936	2.39489	0.000388143	0.0190359	-	-	-	-	-	-	-	-	-	-	-	-
TRINITY_DN92225_c3_g3_i2	6342	15497	901	716	6158.29	11605.6	710.991	0.0612628	-4.02885	0.000286812	0.0149387	Q2HTN2	357512051	Basic 7S globulin-like protein (Peptidase A1, pepsin)	11434629 MTR_7g113790 MtrDRAFT_AC150244g11v2	Medicago truncatula (Barrel medic) (Medicago tribuloides)	GO:0004190	aspartic-type endopeptidase activity [GO:0004190]	-	-	mtr:MTR_7g113790;	-	-
TRINITY_DN92225_c3_g6_i1	26646	25024	1423	1300	15139.2	29067.3	1211.24	0.0416702	-4.58484	0.00795568	0.192109	-	-	-	-	-	-	-	-	-	-	-	-
TRINITY_DN92289_c1_g9_i2	48	53	13	10	33.1696	56.2535	10.0858	0.179292	-2.47962	0.00214876	0.072695	-	-	-	-	-	-	-	-	-	-	-	-
TRINITY_DN92241_c0_g1_i1	82	126	17	16	64.1174	113.52	14.7153	0.129628	-2.94755	3.14429e-05	0.00253552	K7MWH2	571554288	Uncharacterized protein	LOC100527519	Glycine max (Soybean) (Glycine hispida)	-	-	-	-	gmx:100527519;	-	-
TRINITY_DN92241_c0_g1_i2	281	363	77	62	208.203	355.222	61.1847	0.172244	-2.53748	4.26033e-05	0.00328876	K7MWH2	571554288	Uncharacterized protein	LOC100527519	Glycine max (Soybean) (Glycine hispida)	-	-	-	-	gmx:100527519;	-	-
TRINITY_DN92241_c1_g1_i1	45	58	464	227	174.486	56.8214	292.151	5.14156	2.36221	0.000124022	0.00773847	C6TFJ7	358248952	Uncharacterized protein	LOC100788796 GLYMA_03G259600	Glycine max (Soybean) (Glycine hispida)	GO:0016021; GO:0020037; GO:0046872	heme binding [GO:0020037]; metal ion binding [GO:0046872]	-	integral component of membrane [GO:0016021]	gmx:100788796;	-	-
TRINITY_DN92241_c2_g1_i2	1064	1555	423	306	875.887	1433.72	318.055	0.221839	-2.17241	0.000890432	0.0366759	A0A1S3E2D4	828301871	1,4-alpha-glucan-branching enzyme 1, chloroplastic/amyloplastic isoform X3	LOC101501037	Cicer arietinum (Chickpea) (Garbanzo)	GO:0003844; GO:0005978; GO:0043169	1,4-alpha-glucan branching enzyme activity [GO:0003844]; cation binding [GO:0043169]	glycogen biosynthetic process [GO:0005978]	-	-	-	-
TRINITY_DN92241_c2_g1_i6	37	44	3	6	24.5814	44.9075	4.25529	0.0947567	-3.39963	0.000175827	0.0101572	A0A0R0KWU6	955312737	Uncharacterized protein	GLYMA_03G192300	Glycine max (Soybean) (Glycine hispida)	GO:0003844; GO:0004553; GO:0005978	1,4-alpha-glucan branching enzyme activity [GO:0003844]; hydrolase activity, hydrolyzing O-glycosyl compounds [GO:0004553]	glycogen biosynthetic process [GO:0005978]	-	-	-	-
TRINITY_DN92241_c2_g1_i7	35	94	16	15	41.0157	68.2125	13.819	0.202587	-2.30339	0.00155282	0.0565813	I1NAK8	947046527	Uncharacterized protein	LOC100785968 GLYMA_19G192800	Glycine max (Soybean) (Glycine hispida)	GO:0003844; GO:0004553; GO:0005978; GO:0043169	1,4-alpha-glucan branching enzyme activity [GO:0003844]; cation binding [GO:0043169]; hydrolase activity, hydrolyzing O-glycosyl compounds [GO:0004553]	glycogen biosynthetic process [GO:0005978]	-	-	-	-
TRINITY_DN92241_c2_g1_i9	1783	2285	605	430	1347.93	2244.96	450.902	0.200851	-2.3158	0.0010357	0.0412525	A0A072U332	922346370	Starch branching enzyme I	11427173 MTR_7g104080	Medicago truncatula (Barrel medic) (Medicago tribuloides)	GO:0003844; GO:0004553; GO:0005978; GO:0043169	1,4-alpha-glucan branching enzyme activity [GO:0003844]; cation binding [GO:0043169]; hydrolase activity, hydrolyzing O-glycosyl compounds [GO:0004553]	glycogen biosynthetic process [GO:0005978]	-	-	-	-
TRINITY_DN92241_c2_g1_i11	1819	2334	623	432	1375.19	2291.69	458.682	0.20015	-2.32085	0.00106693	0.0422453	A0A072U332	922346370	Starch branching enzyme I	11427173 MTR_7g104080	Medicago truncatula (Barrel medic) (Medicago tribuloides)	GO:0003844; GO:0004553; GO:0005978; GO:0043169	1,4-alpha-glucan branching enzyme activity [GO:0003844]; cation binding [GO:0043169]; hydrolase activity, hydrolyzing O-glycosyl compounds [GO:0004553]	glycogen biosynthetic process [GO:0005978]	-	-	-	-
TRINITY_DN92268_c1_g5_i1	178	329	14	12	142.592	273.681	11.5042	0.0420352	-4.57226	9.8154e-11	4.1709e-08	-	-	-	-	-	-	-	-	-	-	-	-
TRINITY_DN92235_c1_g9_i1	7	3	56	23	19.4222	5.8803	32.9641	5.60585	2.48693	0.00585254	0.15378	A0A0B2NU35	734305815	Aquaporin TIP2-1	glysoja_030785	Glycine soja (Wild soybean)	GO:0005215; GO:0016021	transporter activity [GO:0005215]	-	integral component of membrane [GO:0016021]	-	-	-
TRINITY_DN92235_c1_g10_i1	2	0	39	24	14.1918	1.25899	27.1247	21.5448	4.42927	0.000274225	0.0144374	I1KM13	947101824	RING-type E3 ubiquitin transferase (EC 2.3.2.27)	LOC100778730 GLYMA_07G214300	Glycine max (Soybean) (Glycine hispida)	GO:0004842	ubiquitin-protein transferase activity [GO:0004842]	-	-	-	-	-
TRINITY_DN92235_c1_g10_i2	15	10	66	76	39.3666	14.3552	64.3781	4.48465	2.165	0.00466499	0.130129	UPI0003DEB98D	571467267	U-box domain-containing protein 26-like	LOC100778730	Glycine max (Soybean) (Glycine hispida)	-	-	-	-	-	-	-
TRINITY_DN92275_c1_g2_i1	81	97	696	447	296.237	98.643	493.831	5.00624	2.32373	0.000137949	0.00842042	I1KTA4	947094734	Uncharacterized protein	GLYMA_08G142000	Glycine max (Soybean) (Glycine hispida)	-	-	-	-	-	-	-
TRINITY_DN92275_c1_g2_i3	185	237	1641	1070	702.81	232.889	1172.73	5.03557	2.33215	0.000275882	0.014491	UPI0002337F5D	356525541	Uncharacterized protein;;;hypothetical protein;uncharacterized protein LOC100785896 isoform X2	glysoja_008450;;;glysoja_008450;LOC100785896	Glycine soja (Wild soybean); Glycine max (Soybean) (Glycine hispida)	-	-	-	-	-	-	-
TRINITY_DN92275_c1_g2_i4	16	19	174	73	61.316	19.4062	103.226	5.31922	2.41121	0.000502935	0.0232561	UPI0002337F5D	356525541	Uncharacterized protein;;;hypothetical protein;uncharacterized protein LOC100785896 isoform X2	glysoja_008450;;;glysoja_008450;LOC100785896	Glycine soja (Wild soybean); Glycine max (Soybean) (Glycine hispida)	-	-	-	-	-	-	-
TRINITY_DN92221_c3_g2_i1	17	23	2	2	11.8967	22.0008	1.79263	0.0814804	-3.6174	0.00225392	0.0754146	-	-	-	-	-	-	-	-	-	-	-	-
TRINITY_DN92228_c0_g1_i1	698	828	153	180	498.7	846.166	151.234	0.178728	-2.48416	6.04068e-05	0.00436172	-	-	-	-	-	-	-	-	-	-	-	-
TRINITY_DN92239_c0_g1_i3	622	776	203	109	452.826	772.777	132.874	0.171943	-2.54	6.45079e-05	0.00459518	UPI000787FDA4	1012246845	protein GIGANTEA;protein GIGANTEA;protein GIGANTEA;protein GIGANTEA	LOC107467803;LOC107467803;LOC107467803;LOC107467803	Arachis duranensis (Wild peanut)	-	-	-	-	-	-	-
TRINITY_DN92239_c0_g1_i4	508	614	124	101	360.281	621.428	99.1347	0.159527	-2.64812	2.11664e-05	0.00181006	UPI000787B3F0	1012246858	protein GIGANTEA-like isoform X2	LOC107467803	Arachis duranensis (Wild peanut)	-	-	-	-	-	-	-
TRINITY_DN92239_c0_g3_i1	202	313	50	22	155.562	280.928	30.1967	0.107489	-3.21774	1.07008e-06	0.000147994	-	-	-	-	-	-	-	-	-	-	-	-
TRINITY_DN92239_c0_g1_i9	108	128	30	16	75.2245	130.869	19.5799	0.149615	-2.74068	9.41485e-05	0.00621743	UPI0007AF74DF	1021522123	protein GIGANTEA;protein GIGANTEA;protein GIGANTEA	LOC107644978;LOC107644978;LOC107644978	Arachis ipaensis (Wild peanut)	-	-	-	-	-	-	-
TRINITY_DN92239_c0_g1_i14	472	518	91	72	311.624	551.604	71.6447	0.129884	-2.9447	3.18231e-06	0.000368371	UPI000787FDA4	1012246845	protein GIGANTEA;protein GIGANTEA;protein GIGANTEA;protein GIGANTEA	LOC107467803;LOC107467803;LOC107467803;LOC107467803	Arachis duranensis (Wild peanut)	-	-	-	-	-	-	-
TRINITY_DN92239_c0_g1_i15	28	50	8	12	25.7244	42.1898	9.25899	0.219461	-2.18797	0.00684481	0.172127	T2HQU1	539760034	Gigantea	-	Glycine max (Soybean) (Glycine hispida)	GO:2000028	-	regulation of photoperiodism, flowering [GO:2000028]	-	-	-	-
TRINITY_DN92239_c0_g1_i20	412	412	112	76	271.675	461.758	81.5915	0.176697	-2.50065	6.50705e-05	0.00462443	UPI000787FDA4	1012246845	protein GIGANTEA;protein GIGANTEA;protein GIGANTEA;protein GIGANTEA	LOC107467803;LOC107467803;LOC107467803;LOC107467803	Arachis duranensis (Wild peanut)	-	-	-	-	-	-	-
TRINITY_DN92220_c2_g3_i4	71	94	28	18	55.375	90.8743	19.8758	0.218717	-2.19286	0.00208125	0.0708935	K7MFU9	947057896	Uncharacterized protein	GLYMA_16G080200	Glycine max (Soybean) (Glycine hispida)	GO:0000288; GO:0004842; GO:0016021; GO:0030014	ubiquitin-protein transferase activity [GO:0004842]	nuclear-transcribed mRNA catabolic process, deadenylation-dependent decay [GO:0000288]	CCR4-NOT complex [GO:0030014]; integral component of membrane [GO:0016021]	-	-	-
TRINITY_DN92288_c1_g3_i1	22	5	2	0	8.52684	16.3053	0.74841	0.0458999	-4.44537	0.00472547	0.131365	-	-	-	-	-	-	-	-	-	-	-	-
TRINITY_DN92288_c1_g1_i3	40	38	8	6	24.9873	43.8484	6.12631	0.139716	-2.83943	0.00151746	0.0556174	UPI00054036B9	731328008	uncharacterized protein LOC104890901	LOC104890901	Beta vulgaris subsp. vulgaris	-	-	-	-	-	-	-
TRINITY_DN71627_c0_g1_i1	38	42	551	283	199.25	44.5545	353.945	7.94409	2.98988	2.05636e-06	0.000254744	UPI0007AF933C	1021489403	uncharacterized protein LOC107629430	LOC107629430	Arachis ipaensis (Wild peanut)	-	-	-	-	-	-	-
TRINITY_DN72228_c0_g1_i1	2	4	53	10	14.139	3.2241	25.054	7.77084	2.95807	0.00526049	0.142134	K7KTW3	571459529	Uncharacterized protein	LOC100813480 GLYMA_06G083500	Glycine max (Soybean) (Glycine hispida)	GO:0009910; GO:0045892; GO:0048367	-	negative regulation of flower development [GO:0009910]; negative regulation of transcription, DNA-templated [GO:0045892]; shoot system development [GO:0048367]	-	gmx:100813480;	-	-
TRINITY_DN67428_c0_g1_i1	0	0	19	4	4.59917	0	9.19834	Inf	Inf	0.00965002	0.219589	-	-	-	-	-	-	-	-	-	-	-	-
TRINITY_DN67428_c0_g2_i1	0	0	23	6	5.86969	0	11.7394	Inf	Inf	0.00300923	0.0940697	A0A1S2Z400	502169643	uncharacterized protein LOC101515413 isoform X1	LOC101515413	Cicer arietinum (Chickpea) (Garbanzo)	-	-	-	-	cam:101515413;	-	-
TRINITY_DN91515_c2_g1_i4	2298	3203	993	707	1880.43	3020.14	740.719	0.24526	-2.02762	0.00627306	0.161707	UPI00054A5FA0	734322706	(+)-neomenthol dehydrogenase;(+)-neomenthol dehydrogenase	glysoja_021947;glysoja_021947	Glycine soja (Wild soybean)	-	-	-	-	-	-	-
TRINITY_DN91515_c2_g1_i5	63	127	10	12	56.0289	102.05	10.0074	0.0980632	-3.35014	5.15582e-06	0.000553267	A0A151TQW9;	1012358237	(+)-neomenthol dehydrogenase	-	Cajanus cajan (Pigeon pea) (Cajanus indicus).	GO:0004090,	GO:0004090,carbonyl reductase (NADPH) activity;	-	-	-	-	-
TRINITY_DN91515_c2_g1_i13	46	72	6	12	36.4197	64.3288	8.51058	0.132298	-2.91814	0.000175033	0.0101281	A0A151TQW9;	1012358237	(+)-neomenthol dehydrogenase	-	Cajanus cajan (Pigeon pea) (Cajanus indicus).	GO:0004090,	GO:0004090,carbonyl reductase (NADPH) activity;	-	-	-	-	-
TRINITY_DN91557_c5_g5_i1	8	10	281	182	105.062	9.94874	200.176	20.1207	4.33061	3.44416e-09	1.00458e-06	V7CEX7	593785777	Uncharacterized protein	PHAVU_003G244300g	Phaseolus vulgaris (Kidney bean) (French bean)	-	-	-	-	pvu:PHAVU_003G244300g;	-	-
TRINITY_DN91557_c5_g5_i2	12	14	201	138	80.8493	14.4318	147.267	10.2043	3.3511	2.53571e-06	0.00030588	V7CEX7	593785777	Uncharacterized protein	PHAVU_003G244300g	Phaseolus vulgaris (Kidney bean) (French bean)	-	-	-	-	pvu:PHAVU_003G244300g;	-	-
TRINITY_DN91557_c5_g6_i5	76	72	23	12	49.0428	83.2136	14.8721	0.178721	-2.48422	0.00101252	0.040539	-	-	-	-	-	-	-	-	-	-	-	-
TRINITY_DN91573_c0_g1_i1	284	366	16	25	188.812	358.584	19.0401	0.0530979	-4.2352	3.15307e-10	1.19615e-07	-	-	-	-	-	-	-	-	-	-	-	-
TRINITY_DN91573_c0_g1_i3	271	334	30	2	173.475	334.68	12.2704	0.036663	-4.76953	6.91031e-11	3.06001e-08	V7AXV3	593328034	Beta-galactosidase (EC 3.2.1.23)	PHAVU_009G127500g	Phaseolus vulgaris (Kidney bean) (French bean)	GO:0004565; GO:0005975	beta-galactosidase activity [GO:0004565]	carbohydrate metabolic process [GO:0005975]	-	pvu:PHAVU_009G127500g;	-	-
TRINITY_DN91573_c0_g1_i7	78	122	12	4	57.8077	109.037	6.57891	0.0603367	-4.05082	3.40161e-07	5.48651e-05	A0A1S3EA54	828315179	Beta-galactosidase (EC 3.2.1.23)	LOC101515127	Cicer arietinum (Chickpea) (Garbanzo)	GO:0004565; GO:0005975	beta-galactosidase activity [GO:0004565]	carbohydrate metabolic process [GO:0005975]	-	-	-	-
TRINITY_DN91573_c0_g1_i8	62	118	10	0	50.3708	96.9995	3.74205	0.038578	-4.69608	6.60691e-08	1.3315e-05	K7KUJ3;	356518551	Beta-galactosidase	LOC100789220	Glycine max (Soybean) (Glycine hispida).	GO:0005618,GO:0005773,GO:0004565,GO:0005975,	GO:0004565,beta-galactosidase activity;	GO:0005975,carbohydrate metabolic process;	GO:0005618,cell wall; GO:0005773,vacuole;	gmx:100789220;	-	-
TRINITY_DN91573_c0_g4_i1	18	30	2	6	14.9752	26.0692	3.88108	0.148876	-2.74782	0.00510016	0.13888	A0A151TSE3;	1012358779	Beta-galactosidase	-	Cajanus cajan (Pigeon pea) (Cajanus indicus).	GO:0004565,GO:0005975,	GO:0004565,beta-galactosidase activity;	GO:0005975,carbohydrate metabolic process;	-	-	-	-
TRINITY_DN91573_c0_g2_i4	16	20	118	98	57.6103	19.8975	95.3232	4.79072	2.26024	0.00157076	0.0570388	A0A0R0KAT4;	356508931	Beta-galactosidase	LOC100815037	Glycine max (Soybean) (Glycine hispida).	GO:0004565,GO:0030246,GO:0005975,	GO:0004565,beta-galactosidase activity; GO:0030246,carbohydrate binding;	GO:0005975,carbohydrate metabolic process;	-	gmx:100815037;	-	-
TRINITY_DN91573_c0_g2_i5	84	114	701	380	284.802	108.883	460.72	4.23132	2.08111	0.000548367	0.0249169	A0A1S3E9C2	828315758	Beta-galactosidase (EC 3.2.1.23)	LOC101501613	Cicer arietinum (Chickpea) (Garbanzo)	GO:0004565; GO:0005975; GO:0030246	beta-galactosidase activity [GO:0004565]; carbohydrate binding [GO:0030246]	carbohydrate metabolic process [GO:0005975]	-	cam:101501613;	-	-
TRINITY_DN91573_c0_g1_i15	266	327	42	14	175.56	328.094	23.0262	0.0701817	-3.83276	2.02126e-08	4.71983e-06	A0A1S3EA54	828315179	Beta-galactosidase (EC 3.2.1.23)	LOC101515127	Cicer arietinum (Chickpea) (Garbanzo)	GO:0004565; GO:0005975	beta-galactosidase activity [GO:0004565]	carbohydrate metabolic process [GO:0005975]	-	-	-	-
TRINITY_DN91573_c0_g7_i1	9	24	2	0	9.10227	17.4561	0.74841	0.0428738	-4.54376	0.00178193	0.0628393	A0A0L9UFS5	920698326	Beta-galactosidase (EC 3.2.1.23)	LR48_Vigan04g174900	Phaseolus angularis (Azuki bean) (Vigna angularis)	GO:0004565; GO:0005975	beta-galactosidase activity [GO:0004565]	carbohydrate metabolic process [GO:0005975]	-	-	-	-
TRINITY_DN91573_c0_g7_i2	8	10	0	0	4.97437	9.94874	0	0	#NAME?	0.0048472	0.133726	A0A0L9UFS5	920698326	Beta-galactosidase (EC 3.2.1.23)	LR48_Vigan04g174900	Phaseolus angularis (Azuki bean) (Vigna angularis)	GO:0004565; GO:0005975	beta-galactosidase activity [GO:0004565]	carbohydrate metabolic process [GO:0005975]	-	-	-	-
TRINITY_DN91573_c0_g1_i17	122	160	23	13	85.3985	155.403	15.3942	0.0990598	-3.33556	2.36625e-06	0.000287432	V7AXV3	593328034	Beta-galactosidase (EC 3.2.1.23)	PHAVU_009G127500g	Phaseolus vulgaris (Kidney bean) (French bean)	GO:0004565; GO:0005975	beta-galactosidase activity [GO:0004565]	carbohydrate metabolic process [GO:0005975]	-	pvu:PHAVU_009G127500g;	-	-
TRINITY_DN91573_c0_g1_i18	54	77	8	3	38.1906	71.8211	4.55998	0.0634907	-3.97731	4.4867e-06	0.000492889	A0A1S3EA54	828315179	Beta-galactosidase (EC 3.2.1.23)	LOC101515127	Cicer arietinum (Chickpea) (Garbanzo)	GO:0004565; GO:0005975	beta-galactosidase activity [GO:0004565]	carbohydrate metabolic process [GO:0005975]	-	-	-	-
TRINITY_DN91549_c0_g1_i1	1615	1036	514	281	932.326	1525.6	339.055	0.222244	-2.16978	0.0017627	0.0622814	-	-	-	-	-	-	-	-	-	-	-	-
TRINITY_DN91549_c0_g2_i1	1700	1907	432	263	1152.99	2007.01	298.972	0.148964	-2.74696	0.000101972	0.00661037	-	-	-	-	-	-	-	-	-	-	-	-
TRINITY_DN91549_c0_g3_i2	20503	18769	452	312	11229.7	22127.3	332.04	0.0150059	-6.05833	0.000150215	0.00898451	Q541U1;	351723539	Seed maturation protein LEA 4	-	Glycine max (Soybean) (Glycine hispida).	GO:0009793,	-	GO:0009793,embryo development ending in seed dormancy;	-	gmx:547828;	-	-
TRINITY_DN91549_c0_g4_i1	1856	1779	35	17	1032.15	2042.33	21.9731	0.0107589	-6.53833	4.57254e-15	5.74042e-12	-	-	-	-	-	-	-	-	-	-	-	-
TRINITY_DN91549_c0_g6_i1	7912	9726	82	45	4906.46	9758.73	54.1799	0.00555194	-7.49279	1.0455e-09	3.45966e-07	-	-	-	-	-	-	-	-	-	-	-	-
TRINITY_DN91549_c0_g3_i3	7533	7004	204	132	4164.08	8182.9	145.257	0.0177512	-5.81594	8.20648e-08	1.6028e-05	Q9FNW1;	11612203	Seed maturation protein LEA 4	-	Glycine tomentella (Woolly glycine) (Glycine tomentosa).	GO:0009793,	-	GO:0009793,embryo development ending in seed dormancy;	-	-	-	-
TRINITY_DN91549_c0_g8_i1	52	65	12	5	35.8839	64.6668	7.10102	0.109809	-3.18693	0.000139804	0.00849322	-	-	-	-	-	-	-	-	-	-	-	-
TRINITY_DN91549_c0_g4_i2	8531	8799	167	90	4901.23	9692.97	109.482	0.011295	-6.46817	3.80247e-08	8.22461e-06	A0A151TUD4;	1012359420	18 kDa seed maturation protein	-	Cajanus cajan (Pigeon pea) (Cajanus indicus).	GO:0009793,	-	GO:0009793,embryo development ending in seed dormancy;	-	-	-	-
TRINITY_DN91549_c0_g3_i4	30	54	3	0	23.2682	45.4139	1.12261	0.0247196	-5.3382	2.38185e-06	0.000289038	Q01527;	351727178	Maturation protein	gGmpm9	Glycine max (Soybean) (Glycine hispida).	GO:0009793,	-	GO:0009793,embryo development ending in seed dormancy;	-	gmx:547921;	-	-
TRINITY_DN91535_c1_g2_i3	81	75	30	6	51.0969	87.8349	14.3588	0.163475	-2.61286	0.000774845	0.0327912	A0A151RB25;	1012328036	Uncharacterized protein	-	Cajanus cajan (Pigeon pea) (Cajanus indicus).	-	-	-	-	-	-	-
TRINITY_DN91535_c1_g3_i4	0	0	14	12	5.75211	0	11.5042	Inf	Inf	0.00416258	0.119891	A0A151QM71;	1012317548	Uncharacterized protein	-	Cajanus cajan (Pigeon pea) (Cajanus indicus).	-	-	-	-	-	-	-
TRINITY_DN91533_c1_g1_i2	4	10	70	40	27.2548	7.43076	47.0788	6.33567	2.6635	0.00236396	0.0782792	A0A0B2S5H5	734418387	Cell division cycle-associated 7-like protein	glysoja_045724	Glycine soja (Wild soybean)	GO:0051301	-	cell division [GO:0051301]	-	-	-	-
TRINITY_DN91533_c1_g1_i14	8	16	69	68	37.1101	12.8964	61.3238	4.75511	2.24948	0.00519823	0.140858	A0A0B2S5H5	734418387	Cell division cycle-associated 7-like protein	glysoja_045724	Glycine soja (Wild soybean)	GO:0051301	-	cell division [GO:0051301]	-	-	-	-
TRINITY_DN91533_c3_g4_i1	131	93	116	2573	757.478	128.153	1386.8	10.8215	3.43583	1.08328e-06	0.000149143	S8D439	527209884	Uncharacterized protein (Fragment)	M569_00260	Genlisea aurea	-	-	-	-	-	-	-
TRINITY_DN91533_c3_g1_i3	111	121	111	1516	481.189	129.319	833.059	6.44191	2.68749	6.35493e-05	0.0045415	-	-	-	-	-	-	-	-	-	-	-	-
TRINITY_DN91533_c3_g2_i13	158	167	188	4809	1381.35	181.504	2581.19	14.2211	3.82997	1.01204e-06	0.000141576	R4ITY7	442803210	Uncharacterized protein	-	Vicia faba (Broad bean) (Faba vulgaris)	GO:0005739	-	-	mitochondrion [GO:0005739]	-	-	-
TRINITY_DN91533_c3_g4_i2	126	55	69	1950	575.138	106.337	1043.94	9.81731	3.29533	1.14343e-06	0.000155838	S8D439	527209884	Uncharacterized protein (Fragment)	M569_00260	Genlisea aurea	-	-	-	-	-	-	-
TRINITY_DN91533_c3_g2_i14	40	49	42	1165	336.615	49.2524	623.977	12.669	3.66323	8.91181e-08	1.71987e-05	R4ITY7	442803210	Uncharacterized protein	-	Vicia faba (Broad bean) (Faba vulgaris)	GO:0005739	-	-	mitochondrion [GO:0005739]	-	-	-
TRINITY_DN91533_c3_g4_i3	96	90	91	2067	608.953	104.647	1113.26	10.6383	3.41119	8.91112e-07	0.00012677	W9RSV7	703120419	Uncharacterized protein	L484_004636	Morus notabilis	-	-	-	-	-	-	-
TRINITY_DN91533_c3_g4_i4	42	55	30	759	230.484	53.4591	407.509	7.62283	2.93033	1.38618e-05	0.00126776	-	-	-	-	-	-	-	-	-	-	-	-
TRINITY_DN91547_c0_g4_i1	979	789	5448	3867	2530.78	1003.89	4057.68	4.04194	2.01505	0.00960052	0.218892	V7B1F1	593332605	Uncharacterized protein	PHAVU_008G054400g	Phaseolus vulgaris (Kidney bean) (French bean)	GO:0009538; GO:0015979; GO:0016021	-	photosynthesis [GO:0015979]	integral component of membrane [GO:0016021]; photosystem I reaction center [GO:0009538]	pvu:PHAVU_008G054400g;	K02699;	Metabolic pathways ; Photosynthesis ;
TRINITY_DN91547_c1_g3_i1	6	8	77	53	32.0965	7.70719	56.4857	7.32896	2.87361	0.000635419	0.0279921	A0A0R0H406	947072954	Uncharacterized protein	GLYMA_13G262700	Glycine max (Soybean) (Glycine hispida)	-	-	-	-	-	-	-
TRINITY_DN91508_c1_g2_i25	28	34	10	4	20.0799	34.3293	5.8305	0.16984	-2.55775	0.00715722	0.177835	A0A151T7K8;	1012351828	Secretory carrier-associated membrane protein	-	Cajanus cajan (Pigeon pea) (Cajanus indicus).	GO:0016021,GO:0005886,GO:0030658,GO:0015031,	-	GO:0015031,protein transport;	GO:0016021,integral component of membrane; GO:0005886,plasma membrane; GO:0030658,transport vesicle membrane;	-	-	-
TRINITY_DN91565_c6_g4_i1	16	6	235	212	105.823	13.0196	198.626	15.2559	3.9313	2.34979e-08	5.36858e-06	UPI00054A4846	734312799	Uncharacterized protein;Hypothetical protein	glysoja_000645;glysoja_000645	Glycine soja (Wild soybean)	-	-	-	-	-	-	-
TRINITY_DN91565_c6_g6_i1	10	7	73	41	29.2287	9.73389	48.7236	5.00556	2.32353	0.00410777	0.118838	-	-	-	-	-	-	-	-	-	-	-	-
TRINITY_DN91539_c2_g1_i1	749	1081	5978	3735	2594.82	1002.56	4187.09	4.17638	2.06225	0.00987857	0.223143	-	-	-	-	-	-	-	-	-	-	-	-
TRINITY_DN91539_c2_g2_i3	399	374	2989	1969	1290.72	434.906	2146.54	4.93563	2.30323	0.000811842	0.0340258	A0A151TD22;	1012353746	Fructose-bisphosphate aldolase {ECO:0000256|RuleBase:RU003994, ECO:0000256|SAAS:SAAS00336718};	-	Cajanus cajan (Pigeon pea) (Cajanus indicus).	GO:0004332,GO:0006096,	GO:0004332,fructose-bisphosphate aldolase activity;	GO:0006096,glycolytic process;	-	-	-	-
TRINITY_DN91539_c2_g2_i7	426	451	3019	1958	1320.88	489.731	2152.02	4.39429	2.13563	0.00191937	0.066448	UPI0007AF3A40	1021487936	fructose-bisphosphate aldolase 1, chloroplastic	LOC107628840	Arachis ipaensis (Wild peanut)	-	-	-	-	-	-	-
TRINITY_DN91539_c2_g2_i10	49	84	535	407	242.406	72.1126	412.699	5.72298	2.51677	5.9538e-05	0.00431433	A0A151TMM9;	1012357092	Fructose-bisphosphate aldolase {ECO:0000256|RuleBase:RU003994, ECO:0000256|SAAS:SAAS00336718};	-	Cajanus cajan (Pigeon pea) (Cajanus indicus).	GO:0004332,GO:0006096,	GO:0004332,fructose-bisphosphate aldolase activity;	GO:0006096,glycolytic process;	-	-	-	-
TRINITY_DN91539_c3_g1_i1	99	112	1149	706	457.958	117.343	798.573	6.80545	2.76669	1.04596e-05	0.00100332	C6TF50;	255640328	Uncharacterized protein	-	Glycine max (Soybean) (Glycine hispida).	GO:0004332,GO:0006096,	GO:0004332,fructose-bisphosphate aldolase activity;	GO:0006096,glycolytic process;	-	-	-	-
TRINITY_DN91590_c3_g4_i1	4	0	30	20	12.0932	2.51798	21.6684	8.60547	3.10525	0.00542062	0.14538	A0A151RGW9;	1012330255	Ammonium transporter	-	Cajanus cajan (Pigeon pea) (Cajanus indicus).	GO:0016021,GO:0008519,	GO:0008519,ammonium transmembrane transporter activity;	-	GO:0016021,integral component of membrane;	-	-	-
TRINITY_DN91590_c3_g4_i4	2	8	69	24	21.77	5.18921	38.3508	7.39049	2.88567	0.00220147	0.0739951	A0A151RGW9;	1012330255	Ammonium transporter	-	Cajanus cajan (Pigeon pea) (Cajanus indicus).	GO:0016021,GO:0008519,	GO:0008519,ammonium transmembrane transporter activity;	-	GO:0016021,integral component of membrane;	-	-	-
TRINITY_DN91589_c2_g1_i1	283	378	80	64	213.601	363.85	63.3516	0.174114	-2.52189	4.53279e-05	0.00345791	K7KR61	571456258	Uncharacterized protein	GLYMA_05G191500	Glycine max (Soybean) (Glycine hispida)	-	-	-	-	gmx:102660360;	-	-
TRINITY_DN91589_c2_g1_i2	596	582	135	70	374.084	661.103	87.0655	0.131697	-2.9247	5.89636e-06	0.000620864	K7KR61	571456258	Uncharacterized protein	GLYMA_05G191500	Glycine max (Soybean) (Glycine hispida)	-	-	-	-	gmx:102660360;	-	-
TRINITY_DN91589_c3_g4_i1	38	28	4	7	21.4141	37.6766	5.15161	0.136732	-2.87057	0.00186847	0.0650744	-	-	-	-	-	-	-	-	-	-	-	-
TRINITY_DN91516_c0_g1_i5	28	42	343	364	178.33	38.2595	318.401	8.32214	3.05695	2.93449e-06	0.000346099	A0A0L9UDJ6	920697603	Uncharacterized protein	LR48_Vigan04g102600	Phaseolus angularis (Azuki bean) (Vigna angularis)	-	-	-	-	-	-	-
TRINITY_DN91516_c0_g1_i24	12	20	20	234	73.5189	17.3795	129.658	7.46042	2.89926	0.000127778	0.00792472	A0A0L9UDJ6	920697603	Uncharacterized protein	LR48_Vigan04g102600	Phaseolus angularis (Azuki bean) (Vigna angularis)	-	-	-	-	-	-	-
TRINITY_DN91516_c0_g1_i30	77	198	124	1729	547.439	145.744	949.134	6.51233	2.70317	0.000104603	0.00675041	A0A0L9UDJ6	920697603	Uncharacterized protein	LR48_Vigan04g102600	Phaseolus angularis (Azuki bean) (Vigna angularis)	-	-	-	-	-	-	-
TRINITY_DN91581_c2_g2_i4	3414	2817	902	965	2187.2	3533.03	841.371	0.238145	-2.07009	0.00727577	0.179871	UPI00054A3A68	734319509	Sister chromatid cohesion protein PDS5 like A;Sister chromatid cohesion protein PDS5 like A	glysoja_004575;glysoja_004575	Glycine soja (Wild soybean)	-	-	-	-	-	-	-
TRINITY_DN91581_c2_g2_i12	280	295	46	55	183.558	321.186	45.9296	0.143	-2.80591	7.66926e-06	0.000775362	-	-	-	-	-	-	-	-	-	-	-	-
TRINITY_DN91561_c1_g8_i1	72	112	29	16	59.7762	100.347	19.2057	0.191394	-2.38538	0.000755964	0.0321486	-	-	-	-	-	-	-	-	-	-	-	-
TRINITY_DN91561_c1_g8_i2	173	230	46	22	125.298	221.897	28.6999	0.129339	-2.95077	9.09926e-06	0.000892159	-	-	-	-	-	-	-	-	-	-	-	-
TRINITY_DN91561_c1_g8_i3	139	224	51	24	114.581	197.546	31.6151	0.160039	-2.6435	5.81625e-05	0.00422976	-	-	-	-	-	-	-	-	-	-	-	-
TRINITY_DN91521_c3_g1_i1	2	0	16	18	8.32214	1.25899	15.3853	12.2204	3.61121	0.00936183	0.215162	A0A0B2PNE0	734340033	Low affinity sulfate transporter 3	glysoja_025604	Glycine soja (Wild soybean)	GO:0008271; GO:0016021	secondary active sulfate transmembrane transporter activity [GO:0008271]	-	integral component of membrane [GO:0016021]	-	-	-
TRINITY_DN91521_c3_g4_i2	110	172	24	40	91.8048	153.744	29.8654	0.194254	-2.36399	0.000192366	0.010898	A0A151RNE6;	1012332610	Uncharacterized protein	-	Cajanus cajan (Pigeon pea) (Cajanus indicus).	-	-	-	-	-	-	-
TRINITY_DN91521_c3_g1_i2	3	0	129	68	42.8323	1.88848	83.7761	44.3615	5.47124	9.13168e-09	2.38137e-06	A0A0B2PNE0	734340033	Low affinity sulfate transporter 3	glysoja_025604	Glycine soja (Wild soybean)	GO:0008271; GO:0016021	secondary active sulfate transmembrane transporter activity [GO:0008271]	-	integral component of membrane [GO:0016021]	-	-	-
TRINITY_DN91587_c0_g8_i1	27	32	3	4	17.9642	32.7173	3.21106	0.0981459	-3.34893	0.000837123	0.0348873	A0A1S2XAU9	502080223	uncharacterized protein LOC101509540 isoform X3	LOC101509540	Cicer arietinum (Chickpea) (Garbanzo)	-	-	-	-	-	-	-
TRINITY_DN91530_c1_g4_i1	12	9	0	0	5.98772	11.9754	0	0	#NAME?	0.00201856	0.0691352	-	-	-	-	-	-	-	-	-	-	-	-
TRINITY_DN91500_c1_g1_i5	0	2	0	44	11.9777	0.982556	22.9729	23.3808	4.54725	0.00177739	0.0627185	A0A072TYZ4	922342272	Uncharacterized protein	25497882 MTR_7g031847	Medicago truncatula (Barrel medic) (Medicago tribuloides)	-	-	-	-	mtr:MTR_7g031847;	-	-
TRINITY_DN91500_c2_g1_i4	7	3	93	1220	338.829	5.8803	671.778	114.242	6.83595	2.72217e-17	5.86713e-14	A0A0J8DV79	870839965	Uncharacterized protein	BVRB_015740	Beta vulgaris subsp. vulgaris	-	-	-	-	-	-	-
TRINITY_DN91500_c2_g1_i6	2	9	69	607	174.211	5.68049	342.742	60.3367	5.91496	2.00691e-13	1.63473e-10	A0A0J8DV79	870839965	Uncharacterized protein	BVRB_015740	Beta vulgaris subsp. vulgaris	-	-	-	-	-	-	-
TRINITY_DN91500_c2_g1_i8	11	20	15	331	97.5911	16.75	178.432	10.6527	3.41314	4.26894e-06	0.000471947	A0A0J8DV79	870839965	Uncharacterized protein	BVRB_015740	Beta vulgaris subsp. vulgaris	-	-	-	-	-	-	-
TRINITY_DN91500_c2_g1_i10	1	6	49	747	205.966	3.57716	408.354	114.156	6.83486	7.77868e-16	1.19905e-12	A0A072TYZ4	922342272	Uncharacterized protein	25497882 MTR_7g031847	Medicago truncatula (Barrel medic) (Medicago tribuloides)	-	-	-	-	mtr:MTR_7g031847;	-	-
TRINITY_DN91572_c6_g2_i2	130	144	1410	854	563.046	152.578	973.513	6.38041	2.67365	2.4092e-05	0.00201913	K7MPZ4	356569953	Uncharacterized protein	LOC100794055 GLYMA_18G048400	Glycine max (Soybean) (Glycine hispida)	GO:0000287; GO:0004170; GO:0006226; GO:0046081	dUTP diphosphatase activity [GO:0004170]; magnesium ion binding [GO:0000287]	dUMP biosynthetic process [GO:0006226]; dUTP catabolic process [GO:0046081]	-	gmx:100794055;	K01520;	Metabolic pathways ; Pyrimidine metabolism ;
TRINITY_DN91544_c3_g2_i1	8	19	104	72	45.4398	14.3702	76.5094	5.32415	2.41255	0.00163236	0.0586979	I1MC26	356553365	Vacuolar protein sorting-associated protein 35	LOC100778365 GLYMA_14G220300	Glycine max (Soybean) (Glycine hispida)	GO:0005770; GO:0005829; GO:0006886; GO:0008565; GO:0030904; GO:0042147	protein transporter activity [GO:0008565]	intracellular protein transport [GO:0006886]; retrograde transport, endosome to Golgi [GO:0042147]	cytosol [GO:0005829]; late endosome [GO:0005770]; retromer complex [GO:0030904]	gmx:100778365;	K18468;	Endocytosis ;
TRINITY_DN91558_c2_g2_i1	8	22	2	0	8.29624	15.8441	0.74841	0.0472359	-4.40397	0.00310184	0.0962973	-	-	-	-	-	-	-	-	-	-	-	-
TRINITY_DN91563_c0_g1_i1	8	12	351	180	118.129	10.9313	225.326	20.6129	4.36548	1.492e-09	4.7809e-07	A0A0B2R3M7	734393546	Flavin-containing monooxygenase YUCCA10 (EC 1.14.13.-)	glysoja_038862	Glycine soja (Wild soybean)	GO:0004499; GO:0050660; GO:0050661	flavin adenine dinucleotide binding [GO:0050660]; N,N-dimethylaniline monooxygenase activity [GO:0004499]; NADP binding [GO:0050661]	-	-	-	-	-
TRINITY_DN91563_c0_g1_i3	5	22	194	135	78.5182	13.9556	143.081	10.2526	3.35792	4.75922e-06	0.000516997	A0A0B2R3M7	734393546	Flavin-containing monooxygenase YUCCA10 (EC 1.14.13.-)	glysoja_038862	Glycine soja (Wild soybean)	GO:0004499; GO:0050660; GO:0050661	flavin adenine dinucleotide binding [GO:0050660]; N,N-dimethylaniline monooxygenase activity [GO:0004499]; NADP binding [GO:0050661]	-	-	-	-	-
TRINITY_DN91563_c0_g1_i4	7	14	177	81	59.9049	11.2844	108.525	9.61733	3.26564	1.21641e-05	0.00113683	A0A0B2R3M7	734393546	Flavin-containing monooxygenase YUCCA10 (EC 1.14.13.-)	glysoja_038862	Glycine soja (Wild soybean)	GO:0004499; GO:0050660; GO:0050661	flavin adenine dinucleotide binding [GO:0050660]; N,N-dimethylaniline monooxygenase activity [GO:0004499]; NADP binding [GO:0050661]	-	-	-	-	-
TRINITY_DN91596_c2_g2_i10	19	30	8	2	15.3683	26.6987	4.03786	0.151238	-2.72511	0.00918788	0.212772	-	-	-	-	-	-	-	-	-	-	-	-
TRINITY_DN91560_c1_g4_i2	168	179	3050	1632	1093.55	193.694	1993.41	10.2916	3.36339	1.6741e-06	0.000215957	P22177;	129699	Proliferating cell nuclear antigen;	-	Glycine max (Soybean) (Glycine hispida).	GO:0005634,GO:0003677,GO:0030337,GO:0006260,GO:0006275,	GO:0003677,DNA binding; GO:0030337,DNA polymerase processivity factor activity;	GO:0006260,DNA replication; GO:0006275,regulation of DNA replication;	GO:0005634,nucleus;	-	-	-
TRINITY_DN91560_c1_g7_i1	23	24	439	270	165.758	26.2691	305.246	11.62	3.53854	8.07453e-08	1.5821e-05	UPI0007AF3365	1021523137	proliferating cell nuclear antigen;proliferating cell nuclear antigen	LOC107645459;LOC107645459	Arachis ipaensis (Wild peanut)	-	-	-	-	-	-	-
TRINITY_DN91560_c1_g7_i2	194	205	2333	1465	930.374	222.834	1637.91	7.35038	2.87782	1.9248e-05	0.00167125	A0A1S2Y6L1	502129176	Proliferating cell nuclear antigen	LOC101508463	Cicer arietinum (Chickpea) (Garbanzo)	GO:0003677; GO:0005634; GO:0006260; GO:0006275; GO:0030337	DNA binding [GO:0003677]; DNA polymerase processivity factor activity [GO:0030337]	DNA replication [GO:0006260]; regulation of DNA replication [GO:0006275]	nucleus [GO:0005634]	cam:101508463;	K04802;	DNA replication ; Base excision repair ; Nucleotide excision repair ; Mismatch repair ; Cell cycle ; Tight junction ;
TRINITY_DN91560_c1_g10_i1	16	22	156	104	66.7778	20.88	112.676	5.39633	2.43198	0.000497462	0.0230687	I1KYT8	571474292	Uncharacterized protein	LOC100803533 GLYMA_08G335000	Glycine max (Soybean) (Glycine hispida)	GO:0016021	-	-	integral component of membrane [GO:0016021]	gmx:100803533;	-	-
TRINITY_DN91560_c1_g4_i3	16	45	432	280	170.014	32.1794	307.848	9.56661	3.25801	8.72501e-07	0.000124486	-	-	-	-	-	-	-	-	-	-	-	-
TRINITY_DN91560_c2_g1_i4	3	133	9	7	37.1255	67.2285	7.02263	0.104459	-3.25899	2.65548e-05	0.00219234	A0A0A0LCU8	449461669	Coatomer subunit beta (Beta-coat protein)	Csa_3G651770	Cucumis sativus (Cucumber)	GO:0000139; GO:0005198; GO:0006886; GO:0016192; GO:0030126	structural molecule activity [GO:0005198]	intracellular protein transport [GO:0006886]; vesicle-mediated transport [GO:0016192]	COPI vesicle coat [GO:0030126]; Golgi membrane [GO:0000139]	csv:101220146;	K17301;	-
TRINITY_DN91599_c2_g2_i1	21	20	0	2	12.0446	23.0449	1.04422	0.0453125	-4.46395	0.000398795	0.0194448	-	-	-	-	-	-	-	-	-	-	-	-
TRINITY_DN91599_c2_g3_i1	47	51	2	12	30.8276	54.6414	7.01376	0.12836	-2.96174	0.000244848	0.0131998	A0A151TYJ8;	1012360927	Uncharacterized protein	-	Cajanus cajan (Pigeon pea) (Cajanus indicus).	-	-	-	-	-	-	-
TRINITY_DN91599_c5_g2_i1	125	218	281	2026	674.368	185.785	1162.95	6.25965	2.64608	0.000143122	0.00864516	A0A151TS84;	1012358709	Histone-lysine N-methyltransferase {ECO:0000256|PROSITE-ProRule:PRU00899, ECO:0000256|SAAS:SAAS00591749};	-	Cajanus cajan (Pigeon pea) (Cajanus indicus).	GO:0005634,GO:0018024,GO:0046872,	GO:0018024,histone-lysine N-methyltransferase activity; GO:0046872,metal ion binding;	-	GO:0005634,nucleus;	-	-	-
TRINITY_DN91559_c6_g2_i1	6	2	94	61	35.8918	4.75952	67.0241	14.0821	3.81579	8.7638e-06	0.000865541	A0A151QT65;	1012320800	Retrovirus-related Pol polyprotein from transposon TNT 1-94	-	Cajanus cajan (Pigeon pea) (Cajanus indicus).	-	-	-	-	-	-	-
TRINITY_DN91575_c0_g2_i2	14	8	0	0	6.37158	12.7432	0	0	#NAME?	0.00151071	0.0554034	-	-	-	-	-	-	-	-	-	-	-	-
TRINITY_DN91575_c2_g1_i8	40	72	24	10	37.3769	60.5518	14.202	0.234544	-2.09207	0.00688339	0.172759	-	-	-	-	-	-	-	-	-	-	-	-
TRINITY_DN91575_c2_g1_i14	26	37	12	2	20.0394	34.5442	5.53468	0.160221	-2.64187	0.0065495	0.166628	-	-	-	-	-	-	-	-	-	-	-	-
TRINITY_DN91575_c2_g1_i15	257	440	93	78	226.734	377.942	75.5258	0.199834	-2.32313	0.000120871	0.00756763	-	-	-	-	-	-	-	-	-	-	-	-
TRINITY_DN91531_c9_g7_i1	12	13	2	0	7.34448	13.9406	0.74841	0.0536858	-4.21932	0.00770533	0.18742	-	-	-	-	-	-	-	-	-	-	-	-
TRINITY_DN91551_c7_g1_i2	230	390	124	53	205.228	336.382	74.0734	0.220206	-2.18307	0.000440306	0.0210057	A0A151SNK0	1012345146	Protein SUPPRESSOR OF PHYA-105	KK1_002576	Cajanus cajan (Pigeon pea) (Cajanus indicus)	GO:0004672; GO:0005524	ATP binding [GO:0005524]; protein kinase activity [GO:0004672]	-	-	-	-	-
TRINITY_DN91551_c7_g2_i1	34	62	18	2	29.821	51.8621	7.77991	0.150012	-2.73685	0.00165145	0.0591053	UPI0007193A58	955329990	protein SUPPRESSOR OF PHYA-105 1 isoform X3	LOC100799267	Glycine max (Soybean) (Glycine hispida)	-	-	-	-	-	-	-
TRINITY_DN91551_c7_g3_i1	77	67	10	4	43.6086	81.3867	5.8305	0.0716394	-3.8031	5.94183e-06	0.000625382	I1KHX9;	356522530	Uncharacterized protein {ECO:0000313|EMBL:KRH47948.1, ECO:0000313|EnsemblPlants:GLYMA07G06420.1};	LOC100799267	Glycine max (Soybean) (Glycine hispida).	GO:0005524,GO:0004672,	GO:0005524,ATP binding; GO:0004672,protein kinase activity;	-	-	gmx:100799267;	K16240;	Circadian rhythm - plant ;
TRINITY_DN91551_c7_g3_i2	33	38	0	4	20.7652	39.4419	2.08845	0.05295	-4.23922	2.78942e-05	0.00228561	A0A151SNK0	1012345146	Protein SUPPRESSOR OF PHYA-105	KK1_002576	Cajanus cajan (Pigeon pea) (Cajanus indicus)	GO:0004672; GO:0005524	ATP binding [GO:0005524]; protein kinase activity [GO:0004672]	-	-	-	-	-
TRINITY_DN91551_c7_g3_i3	49	64	13	1	33.8369	62.287	5.38678	0.0864831	-3.53144	7.08064e-05	0.00494407	I1MKL9	356560290	Uncharacterized protein	LOC100802144 GLYMA_16G027200	Glycine max (Soybean) (Glycine hispida)	GO:0004672; GO:0005524	ATP binding [GO:0005524]; protein kinase activity [GO:0004672]	-	-	gmx:100802144;	K16240;	Circadian rhythm - plant ;
TRINITY_DN91529_c1_g1_i2	2	19	99	71	42.3548	10.5933	74.1163	6.99654	2.80664	0.000562177	0.02544	-	-	-	-	-	-	-	-	-	-	-	-
TRINITY_DN91529_c1_g1_i4	16	12	164	103	65.5572	15.9673	115.147	7.21146	2.85029	5.21849e-05	0.00387489	-	-	-	-	-	-	-	-	-	-	-	-
TRINITY_DN91529_c1_g1_i7	12	12	145	69	51.8674	13.4493	90.2855	6.71304	2.74697	0.000170432	0.00992795	-	-	-	-	-	-	-	-	-	-	-	-
TRINITY_DN91529_c1_g1_i8	10	6	128	44	40.0569	9.24262	70.8712	7.66787	2.93883	0.00013196	0.00812203	-	-	-	-	-	-	-	-	-	-	-	-
TRINITY_DN91529_c1_g1_i9	0	6	42	22	15.0754	2.94767	27.2031	9.22867	3.20612	0.00421281	0.120951	-	-	-	-	-	-	-	-	-	-	-	-
TRINITY_DN91529_c1_g1_i10	8	8	109	49	37.669	8.96618	66.3718	7.40246	2.88801	0.00026589	0.0140931	-	-	-	-	-	-	-	-	-	-	-	-
TRINITY_DN91529_c1_g1_i12	14	24	155	89	62.5367	20.6036	104.47	5.07046	2.34212	0.000881879	0.0364222	-	-	-	-	-	-	-	-	-	-	-	-
TRINITY_DN91568_c0_g1_i1	592	695	639	10266	3156.61	714.099	5599.12	7.84082	2.971	0.0012472	0.0478128	-	-	-	-	-	-	-	-	-	-	-	-
TRINITY_DN91568_c1_g2_i1	1147	1050	928	13838	4405.06	1237.87	7572.25	6.11715	2.61286	0.00903649	0.210405	UPI0007AF873E	1021518775	uncharacterized protein LOC107643668;uncharacterized protein LOC107643668;uncharacterized protein LOC107643668;uncharacterized protein LOC107643668;uncharacterized protein LOC107643668;uncharacterized protein LOC107643668;uncharacterized protein LOC107643668	LOC107643668;LOC107643668;LOC107643668;LOC107643668;LOC107643668;LOC107643668;LOC107643668	Arachis ipaensis (Wild peanut)	-	-	-	-	-	-	-
TRINITY_DN91501_c1_g3_i1	37	47	233	191	116.647	46.3814	186.913	4.02992	2.01075	0.00166002	0.0593073	A0A0L9TZH6	920692691	Reticulon-like protein	LR48_Vigan02g206600	Phaseolus angularis (Azuki bean) (Vigna angularis)	GO:0005789; GO:0016021	-	-	endoplasmic reticulum membrane [GO:0005789]; integral component of membrane [GO:0016021]	var:108325695;	K20721;	-
TRINITY_DN91501_c1_g1_i5	88	134	19	13	67.5621	121.227	13.8974	0.114639	-3.12483	1.29965e-05	0.00120262	-	-	-	-	-	-	-	-	-	-	-	-
TRINITY_DN91550_c0_g2_i1	37	56	2	0	25.7756	50.8029	0.74841	0.0147316	-6.08494	2.44612e-07	4.14118e-05	UPI0007AF7DAE	1021581762	cystinosin homolog isoform X1	LOC107622758	Arachis ipaensis (Wild peanut)	-	-	-	-	-	-	-
TRINITY_DN91550_c0_g2_i2	320	440	27	14	217.507	417.601	17.4131	0.041698	-4.58388	4.56269e-11	2.10862e-08	UPI0007AF562D	1021581764	cystinosin homolog isoform X2	LOC107622758	Arachis ipaensis (Wild peanut)	-	-	-	-	-	-	-
TRINITY_DN91550_c0_g2_i5	551	670	43	24	352.315	676.008	28.6215	0.042339	-4.56187	3.99508e-11	1.87116e-08	UPI0007AF7DAE	1021581762	cystinosin homolog isoform X1	LOC107622758	Arachis ipaensis (Wild peanut)	-	-	-	-	-	-	-
TRINITY_DN91597_c1_g1_i1	0	2	28	8	7.8186	0.982556	14.6546	14.9148	3.89867	0.00915254	0.212386	A0A151TW01;	1012360059	Uncharacterized protein	-	Cajanus cajan (Pigeon pea) (Cajanus indicus).	-	-	-	-	-	-	-
TRINITY_DN91513_c1_g1_i25	0	0	18	5	4.67312	0	9.34625	Inf	Inf	0.00928108	0.214297	-	-	-	-	-	-	-	-	-	-	-	-
TRINITY_DN91583_c0_g1_i27	10	10	60	54	30.927	11.2077	50.6464	4.51888	2.17596	0.00767084	0.18673	A0A0B2RD72	734397844	COBRA-like protein 4	glysoja_037835	Glycine soja (Wild soybean)	GO:0010215; GO:0016049; GO:0031225	-	cell growth [GO:0016049]; cellulose microfibril organization [GO:0010215]	anchored component of membrane [GO:0031225]	-	-	-
TRINITY_DN91583_c0_g1_i37	11	12	59	63	33.8955	12.8198	54.9712	4.288	2.1003	0.00892191	0.208378	A0A151RG06;	1012329994	COBRA-like protein 4	-	Cajanus cajan (Pigeon pea) (Cajanus indicus).	GO:0031225,GO:0016021,GO:0016049,GO:0010215,	-	GO:0016049,cell growth; GO:0010215,cellulose microfibril organization;	GO:0031225,anchored component of membrane; GO:0016021,integral component of membrane;	-	-	-
TRINITY_DN91552_c2_g1_i1	1299	1452	286	191	868.898	1531.05	206.746	0.135036	-2.88859	2.20567e-05	0.0018737	-	-	-	-	-	-	-	-	-	-	-	-
TRINITY_DN91552_c2_g1_i3	1460	1695	297	232	992.024	1751.78	232.269	0.13259	-2.91495	2.32561e-05	0.00195867	-	-	-	-	-	-	-	-	-	-	-	-
TRINITY_DN91552_c2_g1_i4	1423	1688	288	179	963.139	1725.05	201.229	0.116651	-3.09973	8.51408e-06	0.000846082	-	-	-	-	-	-	-	-	-	-	-	-
TRINITY_DN91552_c2_g1_i6	1577	1756	360	205	1048.57	1855.4	241.747	0.130294	-2.94016	2.93899e-05	0.00238995	-	-	-	-	-	-	-	-	-	-	-	-
TRINITY_DN91552_c2_g1_i8	1086	1248	215	148	727.236	1296.75	157.727	0.121633	-3.0394	5.67072e-06	0.000602051	-	-	-	-	-	-	-	-	-	-	-	-
TRINITY_DN91552_c2_g1_i9	20	52	4	6	21.3829	38.1364	4.62949	0.121393	-3.04224	0.000733108	0.0313959	-	-	-	-	-	-	-	-	-	-	-	-
TRINITY_DN91552_c2_g1_i10	1043	1346	196	129	729.26	1317.82	140.697	0.106764	-3.2275	1.67777e-06	0.000216202	-	-	-	-	-	-	-	-	-	-	-	-
TRINITY_DN91552_c2_g1_i11	50	46	16	6	31.5967	54.0735	9.11995	0.168658	-2.56782	0.00251998	0.0823924	-	-	-	-	-	-	-	-	-	-	-	-
TRINITY_DN91546_c3_g1_i3	22	6	0	2	8.92039	16.7966	1.04422	0.062169	-4.00766	0.00383822	0.113008	-	-	-	-	-	-	-	-	-	-	-	-
TRINITY_DN91546_c3_g3_i1	40	45	6	7	26.5937	47.2873	5.90002	0.12477	-3.00266	0.000573494	0.0258465	-	-	-	-	-	-	-	-	-	-	-	-
TRINITY_DN91546_c4_g1_i13	76	50	26	7	42.8948	72.4055	13.3841	0.184849	-2.43558	0.00256148	0.0833798	-	-	-	-	-	-	-	-	-	-	-	-
TRINITY_DN91593_c2_g10_i1	0	4	56	43	22.6857	1.96511	43.4063	22.0885	4.46522	4.13904e-05	0.0032104	A0A0L9VRU5	920718598	Uncharacterized protein	LR48_Vigan11g082800	Phaseolus angularis (Azuki bean) (Vigna angularis)	-	-	-	-	var:108347185;	-	-
TRINITY_DN91593_c3_g1_i1	80	114	29	18	63.3076	106.365	20.25	0.190381	-2.39304	0.000636767	0.0280329	A0A151RDV9;	1012329075	Retrovirus-related Pol polyprotein from transposon TNT 1-94	-	Cajanus cajan (Pigeon pea) (Cajanus indicus).	GO:0004491,GO:0003676,GO:0015074,	GO:0004491,methylmalonate-semialdehyde dehydrogenase (acylating) activity; GO:0003676,nucleic acid binding;	GO:0015074,DNA integration;	-	-	-	-
TRINITY_DN91593_c3_g2_i3	108	156	28	17	81.9892	144.625	19.3536	0.13382	-2.90164	2.6515e-05	0.0021898	A0A151RIL1;	1012330817	Copia protein	-	Cajanus cajan (Pigeon pea) (Cajanus indicus).	GO:0003676,GO:0015074,	GO:0003676,nucleic acid binding;	GO:0015074,DNA integration;	-	-	-	-
TRINITY_DN81634_c0_g1_i3	11	10	68	46	30.6502	11.8372	49.4631	4.17861	2.06302	0.00985518	0.222904	A0A1S2YFA6	502138588	sugar transport protein 14-like	LOC101504615	Cicer arietinum (Chickpea) (Garbanzo)	GO:0008643; GO:0016021; GO:0022891	substrate-specific transmembrane transporter activity [GO:0022891]	carbohydrate transport [GO:0008643]	integral component of membrane [GO:0016021]	cam:101504615;	-	-
TRINITY_DN81610_c0_g1_i1	12	20	0	0	8.68975	17.3795	0	0	#NAME?	0.000161854	0.00953083	V7CGD2	593785893	Uncharacterized protein	PHAVU_003G249300g	Phaseolus vulgaris (Kidney bean) (French bean)	GO:0004672; GO:0005524; GO:0016021; GO:0030247	ATP binding [GO:0005524]; polysaccharide binding [GO:0030247]; protein kinase activity [GO:0004672]	-	integral component of membrane [GO:0016021]	pvu:PHAVU_003G249300g;	-	-
TRINITY_DN81641_c0_g2_i2	137	150	16	18	87.6589	159.932	15.3853	0.0961987	-3.37784	1.2374e-06	0.00016687	A0A151UA48;	1012365013	Copia protein	-	Cajanus cajan (Pigeon pea) (Cajanus indicus).	GO:0003676,	GO:0003676,nucleic acid binding;	-	-	-	-	-
TRINITY_DN81639_c0_g2_i1	0	0	0	57	14.8802	0	29.7604	Inf	Inf	1.64722e-05	0.00146523	-	-	-	-	-	-	-	-	-	-	-	-
TRINITY_DN81652_c0_g2_i3	26	14	1	2	12.3316	23.2448	1.41843	0.0610215	-4.03454	0.00106473	0.0421789	-	-	-	-	-	-	-	-	-	-	-	-
TRINITY_DN81636_c0_g1_i1	559	810	221	130	450.198	749.823	150.574	0.200813	-2.31608	0.000206905	0.0115286	A0A151U0Z7;	1012361748	GDSL esterase/lipase At2g30310 family	-	Cajanus cajan (Pigeon pea) (Cajanus indicus).	GO:0016788,	GO:0016788,hydrolase activity, acting on ester bonds;	-	-	-	-	-
TRINITY_DN81636_c0_g1_i2	300	510	124	86	265.352	439.4	91.3031	0.20779	-2.2668	0.000185435	0.0105941	UPI00054A6151	734432049	GDSL esterase/lipase;GDSL esterase/lipase	glysoja_022754;glysoja_022754	Glycine soja (Wild soybean)	-	-	-	-	-	-	-
TRINITY_DN81636_c0_g1_i3	309	578	124	76	282.277	478.473	86.0819	0.17991	-2.47465	5.38556e-05	0.0039723	I1JHI4	571441396	Uncharacterized protein	LOC100817270 GLYMA_02G232400	Glycine max (Soybean) (Glycine hispida)	GO:0016021; GO:0016788	hydrolase activity, acting on ester bonds [GO:0016788]	-	integral component of membrane [GO:0016021]	gmx:100817270;	-	-
TRINITY_DN81636_c0_g2_i2	168	184	21	20	107.225	196.15	18.3005	0.0932986	-3.422	5.51722e-07	8.37208e-05	I1JHI4	571441396	Uncharacterized protein	LOC100817270 GLYMA_02G232400	Glycine max (Soybean) (Glycine hispida)	GO:0016021; GO:0016788	hydrolase activity, acting on ester bonds [GO:0016788]	-	integral component of membrane [GO:0016021]	gmx:100817270;	-	-
TRINITY_DN81608_c0_g1_i1	4	5	629	365	215.46	4.97437	425.946	85.6281	6.42001	4.6592e-16	7.51488e-13	-	-	-	-	-	-	-	-	-	-	-	-
TRINITY_DN81608_c0_g1_i2	2	0	92	50	30.8957	1.25899	60.5325	48.0802	5.58737	1.39331e-07	2.54536e-05	-	-	-	-	-	-	-	-	-	-	-	-
TRINITY_DN81654_c0_g1_i1	12	18	334	223	128.906	16.3969	241.415	14.7232	3.88002	2.40098e-08	5.47015e-06	A0A0L9UN61	920701120	Uncharacterized protein	LR48_Vigan05g195000	Phaseolus angularis (Azuki bean) (Vigna angularis)	-	-	-	-	-	-	-
TRINITY_DN81654_c0_g1_i2	2	18	252	154	92.4035	10.102	174.705	17.2941	4.11221	4.38745e-08	9.34875e-06	A0A0S3SG32	965604635	Uncharacterized protein	Vigan.07G044400 VIGAN_07044400	Vigna angularis var. angularis	-	-	-	-	-	-	-
TRINITY_DN81653_c0_g1_i1	255	278	2567	1643	1057.76	297.096	1818.41	6.12062	2.61368	0.000116997	0.00739158	I1LQJ9	356542068	Uncharacterized protein	LOC100793559 GLYMA_12G058000	Glycine max (Soybean) (Glycine hispida)	GO:0005215; GO:0006814; GO:0016021; GO:0055085	transporter activity [GO:0005215]	sodium ion transport [GO:0006814]; transmembrane transport [GO:0055085]	integral component of membrane [GO:0016021]	gmx:100793559;	-	-
TRINITY_DN81621_c0_g1_i1	24	28	0	4	15.4761	28.8637	2.08845	0.0723557	-3.78875	0.000370264	0.0183624	A0A0R0HCQ2	356544754	Uncharacterized protein	LOC100782627 GLYMA_12G092600	Glycine max (Soybean) (Glycine hispida)	GO:0016491	oxidoreductase activity [GO:0016491]	-	-	gmx:100782627;	-	-
TRINITY_DN81676_c1_g2_i1	14	10	79	100	47.7496	13.7257	81.7734	5.95768	2.57475	0.00063462	0.0279689	A0A151RM38;	1012332164	Adipocyte plasma membrane-associated protein	-	Cajanus cajan (Pigeon pea) (Cajanus indicus).	GO:0016844,GO:0009058,	GO:0016844,strictosidine synthase activity;	GO:0009058,biosynthetic process;	-	-	-	-
TRINITY_DN81676_c1_g3_i1	14	26	196	136	82.9688	21.5862	144.351	6.68722	2.74141	7.57607e-05	0.00522304	UPI00078892D8	1012036258	protein STRICTOSIDINE SYNTHASE-LIKE 3	LOC107477695	Arachis duranensis (Wild peanut)	-	-	-	-	-	-	-
TRINITY_DN81651_c0_g1_i1	58	88	834	469	318.35	79.7432	556.958	6.98439	2.80413	7.24823e-06	0.000738005	V7BYH9	593699338	Uncharacterized protein	PHAVU_005G129600g	Phaseolus vulgaris (Kidney bean) (French bean)	GO:0005509	calcium ion binding [GO:0005509]	-	-	pvu:PHAVU_005G129600g;	K02183;	MAPK signaling pathway - plant ; Apelin signaling pathway ; Calcium signaling pathway ; Phosphatidylinositol signaling system ; cAMP signaling pathway ; cGMP-PKG signaling pathway ; Cellular senescence ; GnRH signaling pathway ; Aldosterone synthesis and secretion ; Dopaminergic synapse ; Long-term potentiation ; Neurotrophin signaling pathway ; Phototransduction ; Inflammatory mediator regulatio…
TRINITY_DN81696_c0_g1_i1	84	113	20	8	60.0265	108.392	11.661	0.107582	-3.2165	1.77117e-05	0.00155476	I1K660;	356513241	Uncharacterized protein {ECO:0000313|EMBL:KRH60106.1, ECO:0000313|EnsemblPlants:GLYMA05G36520.1};	LOC100801007	Glycine max (Soybean) (Glycine hispida).	GO:0016021,GO:0020037,GO:0005506,GO:0004497,GO:0016705,GO:0016132,GO:0010268,GO:0007275,GO:0016125,	GO:0020037,heme binding; GO:0005506,iron ion binding; GO:0004497,monooxygenase activity; GO:0016705,oxidoreductase activity, acting on paired donors, with incorporation or reduction of molecular oxygen;	GO:0016132,brassinosteroid biosynthetic process; GO:0010268,brassinosteroid homeostasis; GO:0007275,multicellular organism development; GO:0016125,sterol metabolic process;	GO:0016021,integral component of membrane;	gmx:100801007;	K20667;	-
TRINITY_DN77561_c0_g1_i1	8	10	0	0	4.97437	9.94874	0	0	#NAME?	0.0048472	0.133726	A0A151T2X6;	1012350152	Retrovirus-related Pol polyprotein from transposon TNT 1-94	-	Cajanus cajan (Pigeon pea) (Cajanus indicus).	GO:0003676,GO:0015074,	GO:0003676,nucleic acid binding;	GO:0015074,DNA integration;	-	-	-	-
TRINITY_DN77566_c0_g1_i1	24	26	0	0	13.9406	27.8811	0	0	#NAME?	4.77362e-06	0.000518099	-	-	-	-	-	-	-	-	-	-	-	-
TRINITY_DN77526_c0_g1_i1	82	130	6	16	63.0419	115.485	10.599	0.0917786	-3.4457	1.50512e-06	0.000196975	-	-	-	-	-	-	-	-	-	-	-	-
TRINITY_DN77526_c0_g2_i1	13	44	0	0	14.8998	29.7997	0	0	#NAME?	1.69107e-06	0.000217041	-	-	-	-	-	-	-	-	-	-	-	-
TRINITY_DN77538_c0_g1_i1	0	0	104	48	31.9893	0	63.9787	Inf	Inf	1.7495e-09	5.4838e-07	V7B379	593331806	Uncharacterized protein	PHAVU_008G020200g	Phaseolus vulgaris (Kidney bean) (French bean)	GO:0009507; GO:0016853	isomerase activity [GO:0016853]	-	chloroplast [GO:0009507]	pvu:PHAVU_008G020200g;	K10525;	Metabolic pathways ; Biosynthesis of secondary metabolites ; alpha-Linolenic acid metabolism ;
TRINITY_DN59548_c0_g1_i1	8	8	0	0	4.48309	8.96618	0	0	#NAME?	0.0083971	0.199309	V7APG7	593266760	Uncharacterized protein	PHAVU_010G139600g	Phaseolus vulgaris (Kidney bean) (French bean)	GO:0004497; GO:0005506; GO:0016021; GO:0016705; GO:0020037	heme binding [GO:0020037]; iron ion binding [GO:0005506]; monooxygenase activity [GO:0004497]; oxidoreductase activity, acting on paired donors, with incorporation or reduction of molecular oxygen [GO:0016705]	-	integral component of membrane [GO:0016021]	pvu:PHAVU_010G139600g;	K12638;	Metabolic pathways ; Biosynthesis of secondary metabolites ; Brassinosteroid biosynthesis ;
TRINITY_DN89313_c3_g2_i1	0	0	0	22	5.74324	0	11.4865	Inf	Inf	0.00631483	0.162497	-	-	-	-	-	-	-	-	-	-	-	-
TRINITY_DN89313_c4_g1_i1	0	0	2	34	9.25011	0	18.5002	Inf	Inf	0.000454891	0.0215207	-	-	-	-	-	-	-	-	-	-	-	-
TRINITY_DN89313_c4_g2_i1	0	0	1	32	8.5409	0	17.0818	Inf	Inf	0.000752121	0.032002	-	-	-	-	-	-	-	-	-	-	-	-
TRINITY_DN89313_c4_g4_i1	0	0	2	34	9.25011	0	18.5002	Inf	Inf	0.000454891	0.0215207	-	-	-	-	-	-	-	-	-	-	-	-
TRINITY_DN89313_c4_g5_i1	0	0	4	17	5.18636	0	10.3727	Inf	Inf	0.00886922	0.207542	-	-	-	-	-	-	-	-	-	-	-	-
TRINITY_DN89313_c4_g7_i1	0	0	2	19	5.33427	0	10.6685	Inf	Inf	0.00832932	0.198183	-	-	-	-	-	-	-	-	-	-	-	-
TRINITY_DN89313_c4_g8_i1	1	0	0	28	7.62432	0.629495	14.6191	23.2236	4.53752	0.00732089	0.180649	-	-	-	-	-	-	-	-	-	-	-	-
TRINITY_DN89313_c4_g7_i2	1	0	8	42	12.7759	0.629495	24.9224	39.5911	5.3071	0.000284747	0.0148692	-	-	-	-	-	-	-	-	-	-	-	-
TRINITY_DN89317_c0_g1_i3	187	191	36	46	124.519	211.55	37.4885	0.177209	-2.49647	8.29773e-05	0.00561833	-	-	-	-	-	-	-	-	-	-	-	-
TRINITY_DN89317_c0_g1_i4	168	183	66	44	121.665	195.659	47.6705	0.243641	-2.03717	0.00145594	0.0537834	-	-	-	-	-	-	-	-	-	-	-	-
TRINITY_DN89317_c0_g1_i5	176	202	17	38	118.115	210.029	26.2017	0.124753	-3.00286	3.02e-06	0.000353969	A0A1S3UGC1	950994156	mannose-1-phosphate guanylyltransferase 1-like	LOC106765084	Vigna radiata var. radiata (Mung bean) (Phaseolus aureus)	GO:0009058; GO:0016779	nucleotidyltransferase activity [GO:0016779]	biosynthetic process [GO:0009058]	-	vra:106765084;	K00966;	Metabolic pathways ; Biosynthesis of secondary metabolites ; Fructose and mannose metabolism ; Amino sugar and nucleotide sugar metabolism ;
TRINITY_DN89317_c0_g1_i6	36	28	6	8	21.4199	36.4176	6.42213	0.176347	-2.50351	0.00575179	0.151804	K3XIZ9	944243403	Uncharacterized protein	LOC101772314 SETIT_001333mg	Setaria italica (Foxtail millet) (Panicum italicum)	GO:0009058; GO:0016779	nucleotidyltransferase activity [GO:0016779]	biosynthetic process [GO:0009058]	-	-	-	-
TRINITY_DN89317_c0_g1_i8	114	146	28	44	88.4698	143.489	33.4507	0.233124	-2.10083	0.000911046	0.0373607	-	-	-	-	-	-	-	-	-	-	-	-
TRINITY_DN89317_c0_g1_i10	157	161	37	30	103.718	177.926	29.5089	0.165849	-2.59206	8.84249e-05	0.00590671	-	-	-	-	-	-	-	-	-	-	-	-
TRINITY_DN89352_c15_g6_i1	2	13	454	8	90.8558	7.6456	174.066	22.7668	4.50886	1.76477e-09	5.52455e-07	-	-	-	-	-	-	-	-	-	-	-	-
TRINITY_DN89396_c0_g2_i1	0	6	21	47	17.6726	2.94767	32.3976	10.9909	3.45824	0.00217549	0.0733086	-	-	-	-	-	-	-	-	-	-	-	-
TRINITY_DN89396_c0_g3_i2	26	28	211	164	97.3531	30.1226	164.584	5.46378	2.4499	0.000204667	0.0114459	UPI000233EC1C	734365187	ADP-ribosylation factor 1;ADP-ribosylation factor 1;	glysoja_005763;glysoja_005763;	Glycine soja (Wild soybean); Glycine max (Soybean) (Glycine hispida)	-	-	-	-	-	-	-
TRINITY_DN89396_c0_g3_i4	10	8	110	72	44.4899	10.2252	78.7546	7.70203	2.94524	0.000128493	0.00795413	UPI00015CB6F3	225446168	;;;;;;;;;;;ADP-ribosylation factor 1	;;;;;;;;;;;LOC100249651	Vitis vinifera (Grape)	-	-	-	-	-	-	-
TRINITY_DN89396_c0_g3_i5	35	34	228	167	105.624	38.7358	172.511	4.45354	2.15495	0.000760433	0.0323048	UPI00015CB6F3	225446168	;;;;;;;;;;;ADP-ribosylation factor 1	;;;;;;;;;;;LOC100249651	Vitis vinifera (Grape)	-	-	-	-	-	-	-
TRINITY_DN89303_c8_g2_i1	0	4	132	57	40.5603	1.96511	79.1554	40.2804	5.332	5.22969e-08	1.09142e-05	A0A072VST6	922409170	F-box plant-like protein	25485714 MTR_1g115400	Medicago truncatula (Barrel medic) (Medicago tribuloides)	-	-	-	-	mtr:MTR_1g115400;	-	-
TRINITY_DN89303_c8_g3_i1	26	30	4	2	16.8231	31.1052	2.54104	0.0816919	-3.61366	0.000739805	0.0315778	A0A151S7K5;	1012339517	F-box protein At2g39490 family	-	Cajanus cajan (Pigeon pea) (Cajanus indicus).	-	-	-	-	-	-	-
TRINITY_DN89303_c8_g2_i2	0	0	22	19	9.07632	0	18.1526	Inf	Inf	0.000310268	0.0159489	A0A1S2Y0C9	502121402	F-box protein At2g39490	LOC101494061	Cicer arietinum (Chickpea) (Garbanzo)	-	-	-	-	cam:101494061;	-	-
TRINITY_DN89395_c3_g1_i8	17	32	2	8	15.6738	26.4223	4.92531	0.186407	-2.42347	0.00907054	0.210976	-	-	-	-	-	-	-	-	-	-	-	-
TRINITY_DN89350_c0_g1_i1	20	23	6	2	13.5894	23.8893	3.28945	0.137696	-2.86044	0.0095551	0.218204	-	-	-	-	-	-	-	-	-	-	-	-
TRINITY_DN89358_c2_g1_i1	18	9	191	131	77.8111	15.7524	139.87	8.87927	3.15044	5.75305e-06	0.000608404	A0A0R0HKE0	571489828	Uncharacterized protein	GLYMA_11G213200	Glycine max (Soybean) (Glycine hispida)	-	-	-	-	gmx:100797065;	-	-
TRINITY_DN89358_c2_g1_i3	16	20	193	99	71.9041	19.8975	123.911	6.22746	2.63864	0.000129902	0.00802577	V7CZ08	593800626	Uncharacterized protein	PHAVU_001G227400g	Phaseolus vulgaris (Kidney bean) (French bean)	-	-	-	-	pvu:PHAVU_001G227400g;	-	-
TRINITY_DN89358_c2_g4_i1	17	21	292	177	111.35	21.0182	201.682	9.59555	3.26237	1.40946e-06	0.000186829	-	-	-	-	-	-	-	-	-	-	-	-
TRINITY_DN89358_c2_g1_i7	38	46	445	252	172.307	46.5196	298.093	6.40791	2.67985	1.96008e-05	0.00169704	V7CZ08	593800626	Uncharacterized protein	PHAVU_001G227400g	Phaseolus vulgaris (Kidney bean) (French bean)	-	-	-	-	pvu:PHAVU_001G227400g;	-	-
TRINITY_DN89308_c5_g1_i1	198	213	2162	1333	867.144	229.282	1505.01	6.56399	2.71457	4.1679e-05	0.00322756	A0A0L9TGE0	920682422	Uncharacterized protein	LR48_Vigan635s011900	Phaseolus angularis (Azuki bean) (Vigna angularis)	GO:0003677; GO:0003700; GO:0005634; GO:0006351	DNA binding [GO:0003677]; transcription factor activity, sequence-specific DNA binding [GO:0003700]	transcription, DNA-templated [GO:0006351]	nucleus [GO:0005634]	var:108322223;	K09286;	-
TRINITY_DN89308_c5_g1_i2	138	138	1591	911	612.835	154.667	1071	6.9246	2.79173	1.21522e-05	0.00113615	A0A1S2XG52	502085038	ethylene-responsive transcription factor RAP2-3	LOC101505168	Cicer arietinum (Chickpea) (Garbanzo)	GO:0003677; GO:0003700; GO:0005634; GO:0006351	DNA binding [GO:0003677]; transcription factor activity, sequence-specific DNA binding [GO:0003700]	transcription, DNA-templated [GO:0006351]	nucleus [GO:0005634]	cam:101505168;	K09286;	-
TRINITY_DN89302_c1_g2_i1	24	26	3	7	16.3293	27.8811	4.7774	0.171349	-2.54499	0.00795658	0.192111	-	-	-	-	-	-	-	-	-	-	-	-
TRINITY_DN89302_c1_g2_i2	24	24	5	4	15.429	26.8985	3.95947	0.1472	-2.76415	0.00725384	0.179568	-	-	-	-	-	-	-	-	-	-	-	-
TRINITY_DN89398_c1_g2_i3	0	0	10	14	5.52581	0	11.0516	Inf	Inf	0.00559067	0.14859	I1MCM1	571514722	Uncharacterized protein	LOC100793827 GLYMA_15G013400	Glycine max (Soybean) (Glycine hispida)	GO:0016021; GO:0016757	transferase activity, transferring glycosyl groups [GO:0016757]	-	integral component of membrane [GO:0016021]	gmx:100793827;	-	-
TRINITY_DN89398_c2_g3_i4	2	234	6	8	61.3201	116.218	6.42213	0.0552593	-4.17764	1.97101e-08	4.62466e-06	A0A151R1P9;	1012324534	Fructose-bisphosphate aldolase {ECO:0000256|RuleBase:RU003994, ECO:0000256|SAAS:SAAS00336718};	-	Cajanus cajan (Pigeon pea) (Cajanus indicus).	GO:0004332,GO:0006096,	GO:0004332,fructose-bisphosphate aldolase activity;	GO:0006096,glycolytic process;	-	-	-	-
TRINITY_DN89398_c2_g8_i1	18	9	157	81	58.3968	15.7524	101.041	6.41434	2.6813	0.000127709	0.00792248	-	-	-	-	-	-	-	-	-	-	-	-
TRINITY_DN89398_c2_g2_i5	721	801	5343	3279	2279.38	847.379	3711.38	4.37984	2.13088	0.00552253	0.147286	UPI000549F8BB	734368322	Fructose-bisphosphate aldolase;Fructose-bisphosphate aldolase, cytoplasmic isozyme 2	glysoja_021487;glysoja_021487	Glycine soja (Wild soybean)	-	-	-	-	-	-	-
TRINITY_DN89337_c5_g7_i1	203	228	6	2	121.544	239.799	3.28945	0.0137176	-6.18783	7.20164e-14	6.6945e-11	-	-	-	-	-	-	-	-	-	-	-	-
TRINITY_DN89337_c5_g14_i1	6	24	2	0	8.15803	15.5676	0.74841	0.0480747	-4.37858	0.00317095	0.0978194	-	-	-	-	-	-	-	-	-	-	-	-
TRINITY_DN89337_c5_g14_i2	44	44	0	0	24.657	49.314	0	0	#NAME?	1.30359e-08	3.2397e-06	-	-	-	-	-	-	-	-	-	-	-	-
TRINITY_DN89337_c5_g13_i2	35	36	2	4	21.2776	39.7183	2.83686	0.0714244	-3.80744	0.000110988	0.00707514	-	-	-	-	-	-	-	-	-	-	-	-
TRINITY_DN89322_c2_g3_i10	202	253	78	52	153.895	251.451	56.3378	0.224051	-2.1581	0.000566818	0.0256072	I1J4T0;	356496277	Uncharacterized protein {ECO:0000313|EMBL:KRH74378.1, ECO:0000313|EnsemblPlants:GLYMA01G01960.1};	LOC100810149	Glycine max (Soybean) (Glycine hispida).	GO:0012505,GO:0016021,GO:0031201,GO:0005484,GO:0000149,GO:0006886,GO:0048278,GO:0006906,	GO:0005484,SNAP receptor activity; GO:0000149,SNARE binding;	GO:0006886,intracellular protein transport; GO:0048278,vesicle docking; GO:0006906,vesicle fusion;	GO:0012505,endomembrane system; GO:0016021,integral component of membrane; GO:0031201,SNARE complex;	gmx:100810149;	-	-
TRINITY_DN89380_c4_g1_i1	0	4	234	113	74.2639	1.96511	146.563	74.5823	6.22076	1.36158e-11	7.25628e-09	I1NG37	356574327	Uncharacterized protein	LOC100776178 GLYMA_20G135400	Glycine max (Soybean) (Glycine hispida)	GO:0005634	-	-	nucleus [GO:0005634]	gmx:100776178;	K18810;	-
TRINITY_DN89380_c4_g1_i2	2	0	30	20	11.4637	1.25899	21.6684	17.2109	4.10525	0.00126854	0.0484329	UPI0003DEBFED	571567000	cyclin-D4-1-like isoform X2	LOC100776178	Glycine max (Soybean) (Glycine hispida)	-	-	-	-	-	-	-
TRINITY_DN89380_c4_g1_i4	2	2	129	71	43.792	2.24155	85.3424	38.073	5.2507	2.27664e-08	5.22598e-06	I1NG37	356574327	Uncharacterized protein	LOC100776178 GLYMA_20G135400	Glycine max (Soybean) (Glycine hispida)	GO:0005634	-	-	nucleus [GO:0005634]	gmx:100776178;	K18810;	-
TRINITY_DN89382_c8_g1_i1	70	149	0	0	58.6325	117.265	0	0	#NAME?	4.07039e-14	4.06289e-11	A0A151TQL6	1012358168	Uncharacterized protein	KK1_008541	Cajanus cajan (Pigeon pea) (Cajanus indicus)	GO:0045087	-	innate immune response [GO:0045087]	-	-	-	-
TRINITY_DN89369_c0_g4_i1	24	29	4	3	16.209	29.3549	3.06316	0.104349	-3.26051	0.0017821	0.0628393	A0A072U9C3	922351707	Sucrose proton symporter 2	25495950 MTR_6g033580	Medicago truncatula (Barrel medic) (Medicago tribuloides)	GO:0005887; GO:0008515	sucrose transmembrane transporter activity [GO:0008515]	-	integral component of plasma membrane [GO:0005887]	mtr:MTR_6g033580;	K15378;	-
TRINITY_DN89369_c0_g4_i3	149	203	44	46	117.003	193.524	40.4822	0.209184	-2.25715	0.000325554	0.0165737	V7C4Q7	593702998	Uncharacterized protein	PHAVU_004G085500g	Phaseolus vulgaris (Kidney bean) (French bean)	GO:0005887; GO:0008515	sucrose transmembrane transporter activity [GO:0008515]	-	integral component of plasma membrane [GO:0005887]	pvu:PHAVU_004G085500g;	K15378;	-
TRINITY_DN89369_c0_g13_i1	138	179	8	2	89.4235	174.809	4.03786	0.0230987	-5.43604	3.01264e-11	1.45293e-08	A0A072U9C3	922351707	Sucrose proton symporter 2	25495950 MTR_6g033580	Medicago truncatula (Barrel medic) (Medicago tribuloides)	GO:0005887; GO:0008515	sucrose transmembrane transporter activity [GO:0008515]	-	integral component of plasma membrane [GO:0005887]	mtr:MTR_6g033580;	K15378;	-
TRINITY_DN89369_c0_g13_i2	56	69	4	2	35.8455	69.1499	2.54104	0.0367469	-4.76623	3.67849e-07	5.87858e-05	A0A1S2Z5S7	502174748	sucrose transport protein SUC8-like	LOC101512936	Cicer arietinum (Chickpea) (Garbanzo)	GO:0005887; GO:0008515	sucrose transmembrane transporter activity [GO:0008515]	-	integral component of plasma membrane [GO:0005887]	cam:101512936;	K15378;	-
TRINITY_DN89369_c0_g15_i1	26	22	4	0	14.3359	27.175	1.49682	0.0550808	-4.18231	0.00066364	0.0289348	A0A0L9TZ35	920692580	Uncharacterized protein	LR48_Vigan02g195500	Phaseolus angularis (Azuki bean) (Vigna angularis)	GO:0005887; GO:0008515	sucrose transmembrane transporter activity [GO:0008515]	-	integral component of plasma membrane [GO:0005887]	var:108326553;	K15378;	-
TRINITY_DN89362_c0_g1_i2	78	76	498	316	218.89	86.4377	351.341	4.06468	2.02314	0.000731784	0.0313447	I1N3F1	356568282	Uncharacterized protein	LOC100777737 GLYMA_18G221000	Glycine max (Soybean) (Glycine hispida)	-	-	-	-	gmx:100777737;	K21994;	-
TRINITY_DN89362_c0_g1_i3	60	52	499	309	205.689	63.3161	348.061	5.49719	2.45869	5.61154e-05	0.00409925	I1N3F1	356568282	Uncharacterized protein	LOC100777737 GLYMA_18G221000	Glycine max (Soybean) (Glycine hispida)	-	-	-	-	gmx:100777737;	K21994;	-
TRINITY_DN89362_c0_g4_i1	12	20	0	4	9.73397	17.3795	2.08845	0.120167	-3.05688	0.00788731	0.190798	UPI0007880E7E	1012193033	ethylene-responsive transcription factor ERF115-like	LOC107494582	Arachis duranensis (Wild peanut)	-	-	-	-	-	-	-
TRINITY_DN89372_c1_g1_i2	537	915	481	19236	5505.45	787.558	10223.3	12.9811	3.69834	0.000976911	0.039549	A0A0R0GHD3	947068959	Uncharacterized protein	GLYMA_13G021500	Glycine max (Soybean) (Glycine hispida)	-	-	-	-	-	-	-
TRINITY_DN89372_c1_g3_i1	3	8	16	224	64.3796	5.81871	122.94	21.1285	4.40112	1.82124e-07	3.20725e-05	-	-	-	-	-	-	-	-	-	-	-	-
TRINITY_DN89372_c1_g1_i14	418	749	404	16197	4619.46	631.096	8607.83	13.6395	3.76972	0.00038489	0.0189075	A0A0R0GHD3	947068959	Uncharacterized protein	GLYMA_13G021500	Glycine max (Soybean) (Glycine hispida)	-	-	-	-	-	-	-
TRINITY_DN89372_c1_g1_i17	3	10	6	141	41.3322	6.80126	75.8631	11.1543	3.47952	8.96538e-05	0.00597144	A0A0K9QE42	902145273	Uncharacterized protein (Fragment)	SOVF_194820	Spinacia oleracea (Spinach)	-	-	-	-	-	-	-
TRINITY_DN89346_c2_g6_i1	26	36	2	2	17.9228	34.0529	1.79263	0.0526427	-4.24762	9.48323e-05	0.00624903	-	-	-	-	-	-	-	-	-	-	-	-
TRINITY_DN89340_c4_g1_i3	9	12	0	0	5.78039	11.5608	0	0	#NAME?	0.00215175	0.0727253	-	-	-	-	-	-	-	-	-	-	-	-
TRINITY_DN89332_c3_g1_i4	0	0	28	14	8.89365	0	17.7873	Inf	Inf	0.000304968	0.0157262	A0A0J8BHP9	870765728	Uncharacterized protein (Fragment)	BVRB_037930	Beta vulgaris subsp. vulgaris	-	-	-	-	-	-	-
TRINITY_DN89332_c3_g1_i5	2	2	62	10	15.3317	2.24155	28.4218	12.6796	3.66443	0.000735345	0.0314475	A0A0J8BHP9	870765728	Uncharacterized protein (Fragment)	BVRB_037930	Beta vulgaris subsp. vulgaris	-	-	-	-	-	-	-
TRINITY_DN89332_c3_g1_i7	4	2	59	4	13.8335	3.50053	24.1665	6.90367	2.78736	0.0055629	0.148102	A0A0J8BHP9	870765728	Uncharacterized protein (Fragment)	BVRB_037930	Beta vulgaris subsp. vulgaris	-	-	-	-	-	-	-
TRINITY_DN89341_c2_g2_i1	139	182	20	0	92.1982	176.912	7.4841	0.042304	-4.56306	4.53105e-09	1.29069e-06	A0A1S2XHV2	502091663	mavicyanin	LOC101503344	Cicer arietinum (Chickpea) (Garbanzo)	GO:0009055; GO:0016021	electron carrier activity [GO:0009055]	-	integral component of membrane [GO:0016021]	cam:101503344;	-	-
TRINITY_DN89341_c2_g11_i1	4	4	229	203	98.0824	4.48309	191.682	42.7566	5.41808	2.08779e-11	1.06377e-08	A0A151RAS1;	1012327979	Carboxypeptidase	-	Cajanus cajan (Pigeon pea) (Cajanus indicus).	GO:0004185,	GO:0004185,serine-type carboxypeptidase activity;	-	-	-	-	-
TRINITY_DN89341_c2_g11_i2	30	8	505	328	191.521	22.8151	360.226	15.789	3.98084	1.5237e-09	4.87004e-07	A0A151RAS1;	1012327979	Carboxypeptidase	-	Cajanus cajan (Pigeon pea) (Cajanus indicus).	GO:0004185,	GO:0004185,serine-type carboxypeptidase activity;	-	-	-	-	-
TRINITY_DN89363_c0_g1_i2	8	8	88	60	36.6115	8.96618	64.2568	7.16657	2.84128	0.000418364	0.0201728	I1L6N5	571479440	Malic enzyme	LOC100775394 GLYMA_09G262900	Glycine max (Soybean) (Glycine hispida)	GO:0004471; GO:0005739; GO:0006090; GO:0006108; GO:0009507; GO:0046872; GO:0051287	malate dehydrogenase (decarboxylating) (NAD+) activity [GO:0004471]; metal ion binding [GO:0046872]; NAD binding [GO:0051287]	malate metabolic process [GO:0006108]; pyruvate metabolic process [GO:0006090]	chloroplast [GO:0009507]; mitochondrion [GO:0005739]	gmx:100775394;	K00028;	Metabolic pathways ; Carbon metabolism ; Pyruvate metabolism ; Carbon fixation in photosynthetic organisms ;
TRINITY_DN89363_c0_g1_i6	14	24	142	80	57.7548	20.6036	94.9061	4.60629	2.2036	0.0018879	0.0655232	G7L3I0	357507187	Malic enzyme	11433166 MTR_7g076650	Medicago truncatula (Barrel medic) (Medicago tribuloides)	GO:0004471; GO:0046872; GO:0051287	malate dehydrogenase (decarboxylating) (NAD+) activity [GO:0004471]; metal ion binding [GO:0046872]; NAD binding [GO:0051287]	-	-	mtr:MTR_7g076650;	K00028;	Metabolic pathways ; Carbon metabolism ; Pyruvate metabolism ; Carbon fixation in photosynthetic organisms ;
TRINITY_DN89363_c0_g1_i7	24	26	180	102	74.2467	27.8811	120.612	4.32595	2.11302	0.00149265	0.0549145	I1L6N5	571479440	Malic enzyme	LOC100775394 GLYMA_09G262900	Glycine max (Soybean) (Glycine hispida)	GO:0004471; GO:0005739; GO:0006090; GO:0006108; GO:0009507; GO:0046872; GO:0051287	malate dehydrogenase (decarboxylating) (NAD+) activity [GO:0004471]; metal ion binding [GO:0046872]; NAD binding [GO:0051287]	malate metabolic process [GO:0006108]; pyruvate metabolic process [GO:0006090]	chloroplast [GO:0009507]; mitochondrion [GO:0005739]	gmx:100775394;	K00028;	Metabolic pathways ; Carbon metabolism ; Pyruvate metabolism ; Carbon fixation in photosynthetic organisms ;
TRINITY_DN89363_c0_g1_i10	10	18	84	64	39.9932	15.138	64.8484	4.28383	2.0989	0.00669978	0.169267	G7L3I0	357507187	Malic enzyme	11433166 MTR_7g076650	Medicago truncatula (Barrel medic) (Medicago tribuloides)	GO:0004471; GO:0046872; GO:0051287	malate dehydrogenase (decarboxylating) (NAD+) activity [GO:0004471]; metal ion binding [GO:0046872]; NAD binding [GO:0051287]	-	-	mtr:MTR_7g076650;	K00028;	Metabolic pathways ; Carbon metabolism ; Pyruvate metabolism ; Carbon fixation in photosynthetic organisms ;
TRINITY_DN89363_c0_g1_i16	30	33	186	151	91.769	35.097	148.441	4.22945	2.08047	0.00149595	0.0549695	UPI000788E60B	1012118124	NAD-dependent malic enzyme 59 kDa isoform, mitochondrial-like isoform X1	LOC107485621	Arachis duranensis (Wild peanut)	-	-	-	-	-	-	-
TRINITY_DN89335_c2_g1_i1	94	84	14	28	60.1489	100.44	19.858	0.19771	-2.33854	0.000652799	0.0286003	A0A0B2SQU0	734433055	Receptor-like cytosolic serine/threonine-protein kinase RBK2 (EC 2.7.10.2) (EC 2.7.11.1)	glysoja_035245	Glycine soja (Wild soybean)	GO:0004674; GO:0004715; GO:0005524	ATP binding [GO:0005524]; non-membrane spanning protein tyrosine kinase activity [GO:0004715]; protein serine/threonine kinase activity [GO:0004674]	-	-	-	-	-
TRINITY_DN89371_c0_g1_i14	30	28	232	134	94.7096	32.6406	156.779	4.80317	2.26399	0.000449275	0.0213379	G7L2P1	357508985	Protein DETOXIFICATION (Multidrug and toxic compound extrusion protein)	11432677 MTR_7g087410	Medicago truncatula (Barrel medic) (Medicago tribuloides)	GO:0015238; GO:0015297; GO:0016021	antiporter activity [GO:0015297]; drug transmembrane transporter activity [GO:0015238]	-	integral component of membrane [GO:0016021]	mtr:MTR_7g087410;	K03327;	-
TRINITY_DN89377_c0_g2_i11	8	12	80	55	34.7919	10.9313	58.6526	5.36556	2.42373	0.00257908	0.0838518	I1LGL1	947079230	Uncharacterized protein	PHR GLYMA_11G029500	Glycine max (Soybean) (Glycine hispida)	GO:0000719; GO:0003904	deoxyribodipyrimidine photo-lyase activity [GO:0003904]	photoreactive repair [GO:0000719]	-	-	-	-
TRINITY_DN89377_c0_g2_i12	0	3	26	17	10.0395	1.47383	18.6052	12.6237	3.65806	0.00683058	0.171858	B1B538;	351727839	CPD photolyase	phr	Glycine max (Soybean) (Glycine hispida).	GO:0003904,GO:0006281,	GO:0003904,deoxyribodipyrimidine photo-lyase activity;	GO:0006281,DNA repair;	-	gmx:100170749;	K01669;	-
TRINITY_DN89324_c3_g3_i2	106	102	34	21	70.2621	116.837	23.6873	0.202739	-2.30231	0.00097857	0.0395829	I1LVK8	571495764	Auxin efflux carrier component	LOC100499638 PIN2a GLYMA_13G101900	Glycine max (Soybean) (Glycine hispida)	GO:0005783; GO:0005886; GO:0009734; GO:0009926; GO:0010252; GO:0010329; GO:0016021	auxin efflux transmembrane transporter activity [GO:0010329]	auxin-activated signaling pathway [GO:0009734]; auxin homeostasis [GO:0010252]; auxin polar transport [GO:0009926]	endoplasmic reticulum [GO:0005783]; integral component of membrane [GO:0016021]; plasma membrane [GO:0005886]	-	-	-
TRINITY_DN89324_c3_g13_i2	27	68	4	7	27.7774	50.4033	5.15161	0.102208	-3.29042	0.000110533	0.00705645	-	-	-	-	-	-	-	-	-	-	-	-
TRINITY_DN89361_c5_g3_i2	1231	1471	176	106	809.391	1497.58	121.204	0.0809333	-3.62712	1.97586e-07	3.44961e-05	Q7XZ08;	351722883	Hexosyltransferase	-	Glycine max (Soybean) (Glycine hispida).	GO:0016757,	GO:0016757,transferase activity, transferring glycosyl groups;	-	-	gmx:548050;	K18819;	Galactose metabolism ;
TRINITY_DN89361_c5_g5_i2	79	112	33	20	63.7721	104.753	22.791	0.217569	-2.20046	0.0015377	0.0561487	UPI00042B7015	590611677	CTC-interacting domain 9;CTC-interacting domain 9;;CTC-interacting domain 9	TCM_032334;TCM_032334;;TCM_032334	Theobroma cacao (Cacao) (Cocoa)	-	-	-	-	-	-	-
TRINITY_DN89361_c5_g7_i1	34	38	2	2	20.932	40.0714	1.79263	0.044736	-4.48242	2.47888e-05	0.0020697	I1LB25	947085065	Hexosyltransferase (EC 2.4.1.-)	GOLS GLYMA_10G145300	Glycine max (Soybean) (Glycine hispida)	GO:0016757	transferase activity, transferring glycosyl groups [GO:0016757]	-	-	-	-	-
TRINITY_DN89361_c5_g9_i1	185	166	22	10	105.731	198.009	13.4536	0.0679446	-3.8795	6.98691e-08	1.39138e-05	UPI00054A3A44	734320631	Hexosyltransferase;Hypothetical protein	glysoja_022604;glysoja_022604	Glycine soja (Wild soybean)	-	-	-	-	-	-	-
TRINITY_DN89361_c5_g6_i2	65	99	1	6	46.5303	89.5537	3.50688	0.0391595	-4.67449	2.82982e-08	6.35796e-06	I1LB24	947085064	Hexosyltransferase (EC 2.4.1.-)	GOLS GLYMA_10G145300	Glycine max (Soybean) (Glycine hispida)	GO:0016757	transferase activity, transferring glycosyl groups [GO:0016757]	-	-	-	-	-
TRINITY_DN89361_c5_g6_i3	540	568	30	26	321.887	618.973	24.8011	0.0400681	-4.6414	1.67917e-11	8.75722e-09	I1NBQ6	356572916	Hexosyltransferase (EC 2.4.1.-)	LOC100800249 GLYMA_19G227800	Glycine max (Soybean) (Glycine hispida)	GO:0016757	transferase activity, transferring glycosyl groups [GO:0016757]	-	-	gmx:100800249;	K18819;	Galactose metabolism ;
TRINITY_DN89361_c5_g3_i3	1609	1966	275	214	1096.67	1978.71	214.638	0.108474	-3.20458	5.79748e-06	0.000612306	UPI0000047F44	734362354	Hexosyltransferase;;;;;;;Hexosyltransferase;;Glycogenin-1;hypothetical protein;galactinol synthase	glysoja_012014;;;;;;;GOLS;;glysoja_012014;GLYMA_10G145300;GOLS	Glycine soja (Wild soybean); Glycine max (Soybean) (Glycine hispida)	-	-	-	-	-	-	-
TRINITY_DN89361_c5_g9_i2	880	898	87	83	535.507	995.123	75.8911	0.0762631	-3.71287	2.73796e-08	6.18582e-06	I1LB25	947085065	Hexosyltransferase (EC 2.4.1.-)	GOLS GLYMA_10G145300	Glycine max (Soybean) (Glycine hispida)	GO:0016757	transferase activity, transferring glycosyl groups [GO:0016757]	-	-	-	-	-
TRINITY_DN89361_c5_g11_i1	150	189	28	41	109.58	187.276	31.8843	0.170253	-2.55424	5.97538e-05	0.0043274	-	-	-	-	-	-	-	-	-	-	-	-
TRINITY_DN89361_c5_g13_i1	2073	2529	88	75	1309.74	2547.38	72.0884	0.028299	-5.1431	1.06723e-10	4.48917e-08	I1NBQ6	356572916	Hexosyltransferase (EC 2.4.1.-)	LOC100800249 GLYMA_19G227800	Glycine max (Soybean) (Glycine hispida)	GO:0016757	transferase activity, transferring glycosyl groups [GO:0016757]	-	-	gmx:100800249;	K18819;	Galactose metabolism ;
TRINITY_DN89361_c5_g6_i4	568	737	17	14	366.648	719.625	13.6711	0.0189975	-5.71805	6.44908e-15	7.62462e-12	I1NBQ6	356572916	Hexosyltransferase (EC 2.4.1.-)	LOC100800249 GLYMA_19G227800	Glycine max (Soybean) (Glycine hispida)	GO:0016757	transferase activity, transferring glycosyl groups [GO:0016757]	-	-	gmx:100800249;	K18819;	Galactose metabolism ;
TRINITY_DN89351_c2_g1_i1	22	42	324	249	142.865	34.4826	251.248	7.28624	2.86518	1.28133e-05	0.00118838	V7AIC2	593144232	Uncharacterized protein	PHAVU_011G046300g	Phaseolus vulgaris (Kidney bean) (French bean)	-	-	-	-	pvu:PHAVU_011G046300g;	-	-
TRINITY_DN89351_c2_g1_i2	42	48	305	254	148.385	50.0201	246.749	4.93299	2.30246	0.000260479	0.0138879	I3SBJ5	388499142	Uncharacterized protein	-	Lotus japonicus (Lotus corniculatus var. japonicus)	-	-	-	-	-	-	-
TRINITY_DN89354_c2_g2_i1	7	14	187	70	58.9043	11.2844	106.524	9.43999	3.23878	1.33958e-05	0.00123301	G7JRJ7	357472475	Uncharacterized protein	11416917 MTR_4g061300	Medicago truncatula (Barrel medic) (Medicago tribuloides)	-	-	-	-	mtr:MTR_4g061300;	-	-
TRINITY_DN89367_c0_g1_i1	3	5	35	36	18.119	4.34487	31.8932	7.34042	2.87586	0.00465923	0.130043	-	-	-	-	-	-	-	-	-	-	-	-
TRINITY_DN14410_c0_g1_i1	0	0	36	24	13.001	0	26.0021	Inf	Inf	2.23137e-05	0.00189355	I3SSY9	388510630	Uncharacterized protein	-	Lotus japonicus (Lotus corniculatus var. japonicus)	GO:0016788	hydrolase activity, acting on ester bonds [GO:0016788]	-	-	-	-	-
TRINITY_DN95225_c0_g1_i1	0	0	31	28	13.1097	0	26.2195	Inf	Inf	2.31276e-05	0.00195106	K7LFL5	955339454	Endoglucanase (EC 3.2.1.4)	LOC100775752 GLYMA_09G231800	Glycine max (Soybean) (Glycine hispida)	GO:0008810; GO:0030245	cellulase activity [GO:0008810]	cellulose catabolic process [GO:0030245]	-	gmx:100775752;	K01179;	Metabolic pathways ; Starch and sucrose metabolism ;
TRINITY_DN95261_c0_g1_i1	48	70	18	10	38.281	64.6052	11.9568	0.185075	-2.43382	0.0017958	0.0631577	G7JMI7	357475517	Uncharacterized protein	11444698 MTR_4g087080	Medicago truncatula (Barrel medic) (Medicago tribuloides)	-	-	-	-	mtr:MTR_4g087080;	-	-
TRINITY_DN70696_c0_g1_i1	18	22	0	2	11.5916	22.139	1.04422	0.0471667	-4.40609	0.00048395	0.0225822	-	-	-	-	-	-	-	-	-	-	-	-
TRINITY_DN70649_c0_g1_i1	0	0	6	15	5.03846	0	10.0769	Inf	Inf	0.00946619	0.216844	C6T380;	351724113	Uncharacterized protein	-	Glycine max (Soybean) (Glycine hispida).	GO:0047429,GO:0009143,	GO:0047429,nucleoside-triphosphate diphosphatase activity;	GO:0009143,nucleoside triphosphate catabolic process;	-	gmx:100527076;	K16904;	Metabolic pathways ; Pyrimidine metabolism ;
TRINITY_DN70649_c0_g1_i2	0	0	42	31	15.951	0	31.9021	Inf	Inf	4.0909e-06	0.000455365	K7KMH2	947108545	Uncharacterized protein	LOC100500294 GLYMA_05G023900	Glycine max (Soybean) (Glycine hispida)	GO:0009143; GO:0047429	nucleoside-triphosphate diphosphatase activity [GO:0047429]	nucleoside triphosphate catabolic process [GO:0009143]	-	-	-	-
TRINITY_DN37690_c0_g1_i1	16	14	2	0	8.84911	16.9498	0.74841	0.0441545	-4.5013	0.00285811	0.0905193	A0A151UD12;	1012366025	Putative WRKY transcription factor 56	-	Cajanus cajan (Pigeon pea) (Cajanus indicus).	GO:0005634,GO:0043565,GO:0003700,GO:0006351,	GO:0043565,sequence-specific DNA binding; GO:0003700,transcription factor activity, sequence-specific DNA binding;	GO:0006351,transcription, DNA-templated;	GO:0005634,nucleus;	-	-	-
TRINITY_DN8102_c0_g1_i1	0	0	38	28	14.4195	0	28.8389	Inf	Inf	9.86354e-06	0.000956697	V7CFG7	593785193	Uncharacterized protein	PHAVU_003G218600g	Phaseolus vulgaris (Kidney bean) (French bean)	-	-	-	-	pvu:PHAVU_003G218600g;	-	-
TRINITY_DN21075_c0_g1_i2	12	10	85	78	42.4994	12.4667	72.5322	5.81807	2.54054	0.000914635	0.0374448	-	-	-	-	-	-	-	-	-	-	-	-
TRINITY_DN40052_c0_g1_i1	2	0	284	130	87.7039	1.25899	174.149	138.324	7.11191	6.20176e-14	5.90015e-11	-	-	-	-	-	-	-	-	-	-	-	-
TRINITY_DN80363_c0_g1_i3	29	28	290	133	104.986	32.0111	177.96	5.55933	2.47491	0.000111121	0.00708096	UPI00078788DB	1012256935	mini-chromosome maintenance complex-binding protein isoform X2	LOC107470209	Arachis duranensis (Wild peanut)	-	-	-	-	-	-	-
TRINITY_DN80396_c0_g1_i1	19	24	4	2	13.1461	23.7511	2.54104	0.106986	-3.2245	0.00422807	0.121232	A0A151TX93;	1012360457	Uncharacterized protein	-	Cajanus cajan (Pigeon pea) (Cajanus indicus).	-	-	-	-	-	-	-
TRINITY_DN80396_c0_g1_i2	17	14	0	0	8.78965	17.5793	0	0	#NAME?	0.000185141	0.0105798	A0A151TX93;	1012360457	Uncharacterized protein	-	Cajanus cajan (Pigeon pea) (Cajanus indicus).	-	-	-	-	-	-	-
TRINITY_DN80326_c0_g1_i1	0	0	0	38	9.92013	0	19.8403	Inf	Inf	0.000311228	0.0159746	-	-	-	-	-	-	-	-	-	-	-	-
TRINITY_DN80379_c0_g1_i3	23	8	0	4	10.2485	18.4086	2.08845	0.11345	-3.13988	0.00867113	0.204103	UPI00054A6121	734399529	Uncharacterized protein;hypothetical protein	glysoja_017432;glysoja_017432	Glycine soja (Wild soybean)	-	-	-	-	-	-	-
TRINITY_DN80307_c0_g1_i1	163	202	37	41	118.549	201.846	35.2522	0.174649	-2.51747	7.70081e-05	0.00528617	-	-	-	-	-	-	-	-	-	-	-	-
TRINITY_DN80307_c0_g1_i2	24	44	1	0	18.5492	36.7241	0.374205	0.0101896	-6.61676	1.77063e-06	0.000225189	-	-	-	-	-	-	-	-	-	-	-	-
TRINITY_DN80307_c0_g1_i3	32	28	4	7	19.5256	33.8996	5.15161	0.151966	-2.71817	0.00358117	0.107387	-	-	-	-	-	-	-	-	-	-	-	-
TRINITY_DN80381_c0_g1_i3	34	58	379	249	160.863	49.8969	271.83	5.44782	2.44568	0.000113189	0.0071958	A0A0S3SH28	965604967	Uncharacterized protein	Vigan.07G081800 VIGAN_07081800	Vigna angularis var. angularis	-	-	-	-	-	-	-
TRINITY_DN80374_c0_g1_i2	15	28	4	2	12.8696	23.1982	2.54104	0.109536	-3.19052	0.00431295	0.122971	A0A151UAW3	1012365282	Uncharacterized protein	KK1_020708	Cajanus cajan (Pigeon pea) (Cajanus indicus)	-	-	-	-	-	-	-
TRINITY_DN80374_c0_g1_i3	38	72	0	6	31.2127	59.2928	3.13267	0.0528339	-4.24239	1.62645e-06	0.00021104	A2Q632	357502589	Transmembrane protein, putative	11434807 MTR_7g017380 MtrDRAFT_AC172742g15v1	Medicago truncatula (Barrel medic) (Medicago tribuloides)	GO:0016021	-	-	integral component of membrane [GO:0016021]	mtr:MTR_7g017380;	-	-
TRINITY_DN80374_c0_g1_i4	36	42	4	4	23.4404	43.2955	3.58527	0.0828093	-3.59406	0.000150876	0.00900626	A0A151UAW3	1012365282	Uncharacterized protein	KK1_020708	Cajanus cajan (Pigeon pea) (Cajanus indicus)	-	-	-	-	-	-	-
TRINITY_DN80374_c0_g1_i5	41	41	4	6	25.2906	45.9517	4.62949	0.100747	-3.31119	0.00024418	0.0131746	V7B4J2	593331922	Uncharacterized protein	PHAVU_008G025100g	Phaseolus vulgaris (Kidney bean) (French bean)	-	-	-	-	-	-	-
TRINITY_DN43395_c0_g1_i1	24	34	2	0	16.2799	31.8113	0.74841	0.0235265	-5.40957	2.79312e-05	0.00228738	-	-	-	-	-	-	-	-	-	-	-	-
TRINITY_DN81388_c0_g2_i1	18	13	0	0	8.85876	17.7175	0	0	#NAME?	0.000182481	0.0104671	UPI0007AF13FC	1021534267	uncharacterized protein LOC107606575	LOC107606575	Arachis ipaensis (Wild peanut)	-	-	-	-	-	-	-
TRINITY_DN81337_c1_g1_i1	22	32	196	198	103.146	29.5698	176.722	5.97645	2.57929	0.000123239	0.00770004	A0A1S2XKT4	502096910	transcription factor MYB3-like	LOC101490995	Cicer arietinum (Chickpea) (Garbanzo)	GO:0003677	DNA binding [GO:0003677]	-	-	cam:101490995;	K09422;	-
TRINITY_DN81346_c0_g1_i1	0	10	165	79	53.9517	4.91278	102.991	20.9638	4.38983	2.13679e-07	3.70666e-05	K7LSE2	356544306	Purple acid phosphatase (EC 3.1.3.2)	LOC100775839 GLYMA_12G012000	Glycine max (Soybean) (Glycine hispida)	GO:0003993; GO:0046872	acid phosphatase activity [GO:0003993]; metal ion binding [GO:0046872]	-	-	gmx:100775839;	-	-
TRINITY_DN81312_c0_g1_i2	28	20	6	0	14.8483	27.4514	2.24523	0.0817892	-3.61195	0.00209078	0.0711204	I1LTH1	356541898	Uncharacterized protein	LOC100777776 GLYMA_12G171600	Glycine max (Soybean) (Glycine hispida)	GO:0003677; GO:0005634; GO:0006351; GO:0006355	DNA binding [GO:0003677]	regulation of transcription, DNA-templated [GO:0006355]; transcription, DNA-templated [GO:0006351]	nucleus [GO:0005634]	gmx:100777776;	-	-
TRINITY_DN81319_c0_g2_i1	0	2	38	2	8.12328	0.982556	15.264	15.535	3.95745	0.00624569	0.161257	UPI00042B7637	590611439	F-box and Leucine Rich Repeat domains containing protein;F-box and Leucine Rich Repeat domains containing protein;;F-box and Leucine Rich Repeat domains containing protein	TCM_032250;TCM_032250;;TCM_032250	Theobroma cacao (Cacao) (Cocoa)	-	-	-	-	-	-	-
TRINITY_DN81397_c0_g1_i4	74	58	24	12	45.1615	75.0767	15.2463	0.203076	-2.29991	0.00287768	0.090997	UPI0007AFD701	1021500694	uncharacterized protein LOC107634646	LOC107634646	Arachis ipaensis (Wild peanut)	-	-	-	-	-	-	-
TRINITY_DN23206_c0_g1_i1	86	103	918	548	367.188	104.738	629.638	6.01154	2.58773	2.76859e-05	0.0022711	A0A1S2XCX7	502083286	uncharacterized protein LOC101508271	LOC101508271	Cicer arietinum (Chickpea) (Garbanzo)	-	-	-	-	cam:101508271;	-	-
TRINITY_DN78758_c0_g1_i3	0	0	14	20	7.84056	0	15.6811	Inf	Inf	0.000865294	0.0359016	A0A1S3E5Q4	828310593	transcription elongation factor SPT6-like isoform X2	LOC101490397	Cicer arietinum (Chickpea) (Garbanzo)	GO:0000991; GO:0003677; GO:0003746; GO:0006139; GO:0008270; GO:0032784	DNA binding [GO:0003677]; transcription factor activity, core RNA polymerase II binding [GO:0000991]; translation elongation factor activity [GO:0003746]; zinc ion binding [GO:0008270]	nucleobase-containing compound metabolic process [GO:0006139]; regulation of DNA-templated transcription, elongation [GO:0032784]	-	-	-	-
TRINITY_DN78718_c0_g1_i1	111	153	1190	668	469.557	145.039	794.075	5.47489	2.45283	8.0086e-05	0.00546746	UPI000787CD6C	1012179652	glucuronoxylan 4-O-methyltransferase 3-like;glucuronoxylan 4-O-methyltransferase 3	LOC107491500;LOC107491500	Arachis duranensis (Wild peanut)	-	-	-	-	-	-	-
TRINITY_DN46464_c0_g1_i1	8	30	0	0	9.88715	19.7743	0	0	#NAME?	5.19208e-05	0.00385881	A0A0R0G6V5	947064688	Uncharacterized protein	GLYMA_15G274500	Glycine max (Soybean) (Glycine hispida)	-	-	-	-	-	-	-
TRINITY_DN82108_c0_g1_i1	14	20	133	99	60.0484	18.6385	101.458	5.44349	2.44453	0.000638863	0.028101	I1JTP0	947113071	Uncharacterized protein	LOC100787417 GLYMA_04G043600	Glycine max (Soybean) (Glycine hispida)	GO:0005634	-	-	nucleus [GO:0005634]	-	-	-
TRINITY_DN82108_c0_g1_i2	14	10	148	101	60.9207	13.7257	108.116	7.87687	2.97762	3.64411e-05	0.00287597	A0A151TTQ8;	1012359278	Putative cyclin-A3-1	-	Cajanus cajan (Pigeon pea) (Cajanus indicus).	GO:0005634,	-	-	GO:0005634,nucleus;	-	-	-
TRINITY_DN82108_c0_g1_i3	10	22	148	72	55.0387	17.1031	92.9744	5.43613	2.44258	0.000764611	0.032454	I1JTP0	947113071	Uncharacterized protein	LOC100787417 GLYMA_04G043600	Glycine max (Soybean) (Glycine hispida)	GO:0005634	-	-	nucleus [GO:0005634]	-	-	-
TRINITY_DN82111_c2_g1_i1	0	0	1	41	10.8904	0	21.7808	Inf	Inf	0.000164906	0.00967545	-	-	-	-	-	-	-	-	-	-	-	-
TRINITY_DN82107_c1_g1_i1	4	2	37	26	15.4605	3.50053	27.4205	7.83323	2.96961	0.00418148	0.120279	V7APL1	593266704	Uncharacterized protein	PHAVU_010G137100g	Phaseolus vulgaris (Kidney bean) (French bean)	-	-	-	-	pvu:PHAVU_010G137100g;	-	-
TRINITY_DN82131_c0_g1_i3	33	31	6	10	21.7346	36.0029	7.46635	0.207382	-2.26964	0.00951219	0.21751	K7MAS8	571517765	Uncharacterized protein	LOC100798581 GLYMA_15G110400	Glycine max (Soybean) (Glycine hispida)	GO:0016021; GO:0030247	polysaccharide binding [GO:0030247]	-	integral component of membrane [GO:0016021]	gmx:100798581;	-	-
TRINITY_DN82101_c0_g1_i1	108	97	30	22	69.176	115.639	22.7126	0.196409	-2.34807	0.00077054	0.0326431	-	-	-	-	-	-	-	-	-	-	-	-
TRINITY_DN82101_c0_g2_i1	77	53	17	12	43.5678	74.5088	12.6268	0.169468	-2.56092	0.000999384	0.0402371	A0A0L9TRG1	920689147	Uncharacterized protein	LR48_Vigan01g268600	Phaseolus angularis (Azuki bean) (Vigna angularis)	-	-	-	-	-	-	-
TRINITY_DN82194_c0_g1_i3	40	56	14	14	32.6199	52.6914	12.5484	0.23815	-2.07006	0.00767617	0.186805	A0A151SBJ5;	1012340957	Uncharacterized protein	-	Cajanus cajan (Pigeon pea) (Cajanus indicus).	-	-	-	-	-	-	-
TRINITY_DN82139_c0_g1_i1	16	14	2	0	8.84911	16.9498	0.74841	0.0441545	-4.5013	0.00285811	0.0905193	-	-	-	-	-	-	-	-	-	-	-	-
TRINITY_DN82146_c0_g1_i2	6	2	43	28	17.7347	4.75952	30.71	6.45232	2.68982	0.00492181	0.135279	UPI00052E6FD0	720006420	cytochrome P450 85A1-like	LOC104597895	Nelumbo nucifera (Sacred lotus)	-	-	-	-	-	-	-
TRINITY_DN82146_c0_g1_i3	10	4	84	63	36.2932	8.26006	64.3263	7.78763	2.96118	0.000216474	0.0119687	V7C988	593780903	Uncharacterized protein	PHAVU_003G040300g	Phaseolus vulgaris (Kidney bean) (French bean)	GO:0004497; GO:0005506; GO:0016021; GO:0016705; GO:0020037	heme binding [GO:0020037]; iron ion binding [GO:0005506]; monooxygenase activity [GO:0004497]; oxidoreductase activity, acting on paired donors, with incorporation or reduction of molecular oxygen [GO:0016705]	-	integral component of membrane [GO:0016021]	pvu:PHAVU_003G040300g;	K09590;	Metabolic pathways ; Biosynthesis of secondary metabolites ; Brassinosteroid biosynthesis ;
TRINITY_DN82146_c0_g1_i4	2	3	81	35	25.6587	2.73282	48.5845	17.7781	4.15203	2.47347e-05	0.00206667	-	-	-	-	-	-	-	-	-	-	-	-
TRINITY_DN82114_c0_g2_i1	326	341	9868	7354	3952.5	372.741	7532.27	20.2078	4.33684	1.02883e-05	0.000988836	-	-	-	-	-	-	-	-	-	-	-	-
TRINITY_DN82114_c0_g1_i2	526	399	19958	12870	7357.55	527.134	14188	26.9153	4.75035	0.000110373	0.00705154	Q9M6B6	7012724	Non-specific lipid-transfer protein	FSltp3 LTP3	Gossypium hirsutum (Upland cotton) (Gossypium mexicanum)	GO:0006869; GO:0008289; GO:0090378	lipid binding [GO:0008289]	lipid transport [GO:0006869]; seed trichome elongation [GO:0090378]	-	-	-	-
TRINITY_DN82114_c0_g1_i3	126	220	6809	4686	2590.99	187.398	4994.58	26.6523	4.73619	1.39794e-07	2.55033e-05	A0A1U7ZGH1	719987621	Non-specific lipid-transfer protein	LOC104593776	Nelumbo nucifera (Sacred lotus)	GO:0006869; GO:0008289	lipid binding [GO:0008289]	lipid transport [GO:0006869]	-	nnu:104593776;	-	-
TRINITY_DN82122_c0_g3_i1	5	35	3	2	11.2545	20.3422	2.16684	0.106519	-3.23081	0.00425463	0.121736	UPI000787B7EA	1012171440	uncharacterized protein LOC107489574	LOC107489574	Arachis duranensis (Wild peanut)	-	-	-	-	-	-	-
TRINITY_DN82149_c0_g1_i2	80	65	505	324	220.215	82.2926	358.138	4.352	2.12168	0.000386129	0.01896	V7AV97	593321880	Uncharacterized protein	PHAVU_009G108900g	Phaseolus vulgaris (Kidney bean) (French bean)	-	-	-	-	pvu:PHAVU_009G108900g;	-	-
TRINITY_DN82164_c0_g1_i1	18	26	229	124	87.2695	24.1041	150.435	6.24104	2.64179	8.83762e-05	0.00590508	K7MYK4	571557590	Uncharacterized protein	LOC100782596 GLYMA_19G155900	Glycine max (Soybean) (Glycine hispida)	-	-	-	-	-	-	-
TRINITY_DN82164_c0_g1_i2	12	20	115	57	45.0867	17.3795	72.794	4.1885	2.06643	0.00496929	0.1362	V7CW62	593798770	Uncharacterized protein	PHAVU_001G150900g	Phaseolus vulgaris (Kidney bean) (French bean)	-	-	-	-	pvu:PHAVU_001G150900g;	-	-
TRINITY_DN82145_c0_g1_i2	307	430	53	28	219.478	404.504	34.452	0.0851709	-3.5535	6.33329e-08	1.29027e-05	-	-	-	-	-	-	-	-	-	-	-	-
TRINITY_DN82145_c0_g2_i1	177	206	27	23	117.368	212.624	22.1121	0.103996	-3.26539	1.14689e-06	0.000156222	A0A0L9V2R0	920705779	Uncharacterized protein	LR48_Vigan07g270800	Phaseolus angularis (Azuki bean) (Vigna angularis)	GO:0016021	-	-	integral component of membrane [GO:0016021]	-	-	-
TRINITY_DN82145_c0_g1_i3	704	812	102	62	456.311	842.082	70.5399	0.0837684	-3.57745	6.78003e-08	1.35462e-05	K7M5L5	571508277	Uncharacterized protein	LOC100781222 GLYMA_14G083000	Glycine max (Soybean) (Glycine hispida)	-	-	-	-	-	-	-
TRINITY_DN82151_c0_g1_i2	5	8	46	48	24.6763	7.0777	42.2748	5.97296	2.57845	0.00447268	0.126304	I1JEI1	947122755	Uncharacterized protein	LOC100810516 GLYMA_02G121000	Glycine max (Soybean) (Glycine hispida)	GO:0008168	methyltransferase activity [GO:0008168]	-	-	-	-	-
TRINITY_DN82173_c0_g1_i2	0	6	60	15	16.6158	2.94767	30.284	10.2739	3.36091	0.00176009	0.0622251	A0A151SMT2	1012344954	Pectinesterase (EC 3.1.1.11)	KK1_002383	Cajanus cajan (Pigeon pea) (Cajanus indicus)	GO:0005618; GO:0030599; GO:0042545; GO:0045330; GO:0045490	aspartyl esterase activity [GO:0045330]; pectinesterase activity [GO:0030599]	cell wall modification [GO:0042545]; pectin catabolic process [GO:0045490]	cell wall [GO:0005618]	-	-	-
TRINITY_DN82166_c0_g1_i1	132	138	1206	710	486.44	150.89	821.991	5.44763	2.44563	7.63932e-05	0.00525581	A0A0L9TQL8	920688739	Uncharacterized protein	LR48_Vigan01g227800	Phaseolus angularis (Azuki bean) (Vigna angularis)	GO:0016788	hydrolase activity, acting on ester bonds [GO:0016788]	-	-	var:108334654;	-	-
TRINITY_DN82166_c0_g1_i2	95	102	978	604	395.62	109.912	681.328	6.19883	2.632	2.09946e-05	0.00179791	I1MUL7	947054452	Uncharacterized protein	LOC100810163 GLYMA_17G127000	Glycine max (Soybean) (Glycine hispida)	GO:0016788	hydrolase activity, acting on ester bonds [GO:0016788]	-	-	-	-	-
TRINITY_DN49142_c0_g2_i1	2	0	26	10	8.10472	1.25899	14.9504	11.875	3.56985	0.00843909	0.199966	UPI00023CD181	734330597	Uncharacterized protein;;;Uncharacterized protein;hypothetical protein;hypothetical protein;uncharacterized protein LOC100306091	glysoja_021357;;;LOC100306091;glysoja_021357;GLYMA_10G257200;LOC100306091	Glycine soja (Wild soybean); Glycine max (Soybean) (Glycine hispida)	-	-	-	-	-	-	-
TRINITY_DN68216_c0_g2_i2	115	126	45	19	80.5261	134.293	26.7594	0.199261	-2.32727	0.000771342	0.0326657	A0A1S2XBB5	502080809	uncharacterized protein LOC101491068	LOC101491068	Cicer arietinum (Chickpea) (Garbanzo)	-	-	-	-	cam:101491068;	-	-
TRINITY_DN68225_c0_g1_i1	12	19	240	150	92.5071	16.8882	168.126	9.95522	3.31545	2.1277e-06	0.00026238	A0A1S2XZL5	502120445	cysteine proteinase RD21a-like	LOC101488968	Cicer arietinum (Chickpea) (Garbanzo)	GO:0008234	cysteine-type peptidase activity [GO:0008234]	-	-	cam:101488968;	-	-
TRINITY_DN57903_c0_g1_i1	2	0	44	20	14.0831	1.25899	26.9073	21.3721	4.41766	0.000264469	0.0140421	A0A0R0F783	947048690	Uncharacterized protein	GLYMA_18G058100	Glycine max (Soybean) (Glycine hispida)	-	-	-	-	-	-	-
TRINITY_DN2571_c0_g1_i1	25	40	0	2	18.2164	35.3885	1.04422	0.0295075	-5.08278	9.92769e-06	0.000960242	-	-	-	-	-	-	-	-	-	-	-	-
TRINITY_DN2526_c0_g1_i1	4	4	7	209	58.112	4.48309	111.741	24.925	4.63952	9.24255e-08	1.76828e-05	A0A151S7R8;	1012339577	Uncharacterized protein sll0005 family	-	Cajanus cajan (Pigeon pea) (Cajanus indicus).	-	-	-	-	-	-	-
TRINITY_DN77764_c0_g1_i1	104	95	977	619	400.462	112.139	688.786	6.14226	2.61877	2.1295e-05	0.00181915	A0A1S3U7G8	950979991	subtilisin-like protease SBT1.7	LOC106762526	Vigna radiata var. radiata (Mung bean) (Phaseolus aureus)	GO:0004252	serine-type endopeptidase activity [GO:0004252]	-	-	vra:106762526;	-	-
TRINITY_DN77764_c0_g1_i2	55	65	719	419	277.187	66.5553	487.818	7.32952	2.87372	4.02832e-06	0.00044922	A0A1S3U7G8	950979991	subtilisin-like protease SBT1.7	LOC106762526	Vigna radiata var. radiata (Mung bean) (Phaseolus aureus)	GO:0004252	serine-type endopeptidase activity [GO:0004252]	-	-	vra:106762526;	-	-
TRINITY_DN77727_c0_g1_i1	15	26	292	198	117.431	22.2157	212.646	9.5719	3.25881	1.5938e-06	0.000207135	A0A0L9VC56	920711238	Uncharacterized protein	LR48_Vigan09g114600	Phaseolus angularis (Azuki bean) (Vigna angularis)	GO:0016021	-	-	integral component of membrane [GO:0016021]	var:108342210;	-	-
TRINITY_DN77727_c0_g1_i2	19	14	233	188	102.093	18.8383	185.347	9.83883	3.29849	1.35358e-06	0.000180342	A0A0L9VC56	920711238	Uncharacterized protein	LR48_Vigan09g114600	Phaseolus angularis (Azuki bean) (Vigna angularis)	GO:0016021	-	-	integral component of membrane [GO:0016021]	var:108342210;	-	-
TRINITY_DN77748_c0_g1_i1	10	22	4	0	9.29994	17.1031	1.49682	0.0875176	-3.51428	0.00820076	0.196006	UPI000786A374	1012248593	protein NRT1/ PTR FAMILY 4.5 isoform X2	LOC107468201	Arachis duranensis (Wild peanut)	-	-	-	-	-	-	-
TRINITY_DN77726_c0_g1_i1	2	6	236	127	79.4136	4.20666	154.621	36.7562	5.19991	3.02511e-10	1.15481e-07	UPI000233B088	356546546	;carboxy-terminal domain RNA polymerase II polypeptide A small phosphatase 2-like	;LOC100799408	Glycine max (Soybean) (Glycine hispida)	-	-	-	-	-	-	-
TRINITY_DN77751_c0_g1_i1	0	0	39	30	15.1287	0	30.2574	Inf	Inf	6.63313e-06	0.000684533	-	-	-	-	-	-	-	-	-	-	-	-
TRINITY_DN33672_c0_g1_i1	60	93	10	8	45.6887	83.4585	7.91895	0.0948848	-3.39768	1.4304e-05	0.00130379	-	-	-	-	-	-	-	-	-	-	-	-
TRINITY_DN69931_c0_g1_i1	28	28	2	8	18.1535	31.3816	4.92531	0.156949	-2.67163	0.00398549	0.116247	A0A151U8Y2;	1012364516	Uncharacterized protein	-	Cajanus cajan (Pigeon pea) (Cajanus indicus).	-	-	-	-	-	-	-
TRINITY_DN53548_c0_g1_i1	147	202	6	10	99.6201	191.774	7.46635	0.0389331	-4.68286	2.51475e-10	9.76824e-08	A0A072UZX9	922381718	UDP-glucosyltransferase family protein	25491123 MTR_3g479610	Medicago truncatula (Barrel medic) (Medicago tribuloides)	GO:0008152; GO:0016758	transferase activity, transferring hexosyl groups [GO:0016758]	metabolic process [GO:0008152]	-	mtr:MTR_3g479610;	K21374;	-
TRINITY_DN15799_c0_g1_i1	74	135	287	1414	479.284	112.905	845.664	7.49004	2.90497	1.7672e-05	0.00155211	A0A151SJ64;	1012343626	Uncharacterized protein	-	Cajanus cajan (Pigeon pea) (Cajanus indicus).	GO:0016021,GO:0005215,	GO:0005215,transporter activity;	-	GO:0016021,integral component of membrane;	-	-	-
TRINITY_DN24410_c0_g1_i1	215	244	22	18	136.422	255.213	17.6305	0.0690816	-3.85556	1.85995e-08	4.41513e-06	A0A0B2SM01	734429731	Uncharacterized protein	glysoja_041948	Glycine soja (Wild soybean)	-	-	-	-	-	-	-
TRINITY_DN90367_c2_g6_i3	53	27	12	9	27.9086	46.6277	9.18947	0.197082	-2.34313	0.00699068	0.174785	A0A151RJ01;	1012331070	Retrovirus-related Pol polyprotein from transposon TNT 1-94	-	Cajanus cajan (Pigeon pea) (Cajanus indicus).	GO:0003676,GO:0015074,	GO:0003676,nucleic acid binding;	GO:0015074,DNA integration;	-	-	-	-
TRINITY_DN90373_c3_g2_i1	1975	2711	372	304	1436.52	2575.11	297.926	0.115695	-3.1116	2.14234e-05	0.0018282	I1K0K8	571453325	Uncharacterized protein	PM40 GLYMA_05G055700	Glycine max (Soybean) (Glycine hispida)	GO:0004197; GO:0005773; GO:0006624; GO:0051603	cysteine-type endopeptidase activity [GO:0004197]	proteolysis involved in cellular protein catabolic process [GO:0051603]; vacuolar protein processing [GO:0006624]	vacuole [GO:0005773]	-	-	-
TRINITY_DN90373_c3_g2_i3	2856	3923	526	478	2085.76	3725.12	446.401	0.119835	-3.06087	9.56408e-05	0.00628638	I1K0K8	571453325	Uncharacterized protein	PM40 GLYMA_05G055700	Glycine max (Soybean) (Glycine hispida)	GO:0004197; GO:0005773; GO:0006624; GO:0051603	cysteine-type endopeptidase activity [GO:0004197]	proteolysis involved in cellular protein catabolic process [GO:0051603]; vacuolar protein processing [GO:0006624]	vacuole [GO:0005773]	-	-	-
TRINITY_DN90373_c3_g2_i4	3828	5041	648	516	2699.07	4886.24	511.895	0.104763	-3.25481	0.000119319	0.00749361	I1K0K8	571453325	Uncharacterized protein	PM40 GLYMA_05G055700	Glycine max (Soybean) (Glycine hispida)	GO:0004197; GO:0005773; GO:0006624; GO:0051603	cysteine-type endopeptidase activity [GO:0004197]	proteolysis involved in cellular protein catabolic process [GO:0051603]; vacuolar protein processing [GO:0006624]	vacuole [GO:0005773]	-	-	-
TRINITY_DN90373_c3_g2_i6	2529	3397	516	408	1833.49	3260.86	406.112	0.124541	-3.00531	8.60016e-05	0.00577408	UPI0007AF568F	1021470385	legumain	LOC107630361	Arachis ipaensis (Wild peanut)	-	-	-	-	-	-	-
TRINITY_DN90373_c3_g2_i7	2726	3902	532	462	2036.63	3632.97	440.293	0.121194	-3.04461	9.49537e-05	0.00625461	I1K0K8	571453325	Uncharacterized protein	PM40 GLYMA_05G055700	Glycine max (Soybean) (Glycine hispida)	GO:0004197; GO:0005773; GO:0006624; GO:0051603	cysteine-type endopeptidase activity [GO:0004197]	proteolysis involved in cellular protein catabolic process [GO:0051603]; vacuolar protein processing [GO:0006624]	vacuole [GO:0005773]	-	-	-
TRINITY_DN90373_c3_g2_i8	3670	4700	688	560	2584.54	4619.25	549.836	0.119031	-3.07059	0.000216546	0.01197	I1K0K8	571453325	Uncharacterized protein	PM40 GLYMA_05G055700	Glycine max (Soybean) (Glycine hispida)	GO:0004197; GO:0005773; GO:0006624; GO:0051603	cysteine-type endopeptidase activity [GO:0004197]	proteolysis involved in cellular protein catabolic process [GO:0051603]; vacuolar protein processing [GO:0006624]	vacuole [GO:0005773]	-	-	-
TRINITY_DN90373_c3_g2_i9	602	663	39	50	372.686	704.673	40.6996	0.0577567	-4.11387	6.04212e-10	2.1204e-07	I1K0K8	571453325	Uncharacterized protein	PM40 GLYMA_05G055700	Glycine max (Soybean) (Glycine hispida)	GO:0004197; GO:0005773; GO:0006624; GO:0051603	cysteine-type endopeptidase activity [GO:0004197]	proteolysis involved in cellular protein catabolic process [GO:0051603]; vacuolar protein processing [GO:0006624]	vacuole [GO:0005773]	-	-	-
TRINITY_DN90373_c3_g2_i10	3622	4388	647	552	2483.04	4435.76	530.317	0.119555	-3.06426	0.00019293	0.0109227	I1K0K8	571453325	Uncharacterized protein	PM40 GLYMA_05G055700	Glycine max (Soybean) (Glycine hispida)	GO:0004197; GO:0005773; GO:0006624; GO:0051603	cysteine-type endopeptidase activity [GO:0004197]	proteolysis involved in cellular protein catabolic process [GO:0051603]; vacuolar protein processing [GO:0006624]	vacuole [GO:0005773]	-	-	-
TRINITY_DN90317_c0_g1_i2	77	90	0	0	46.3431	92.6861	0	0	#NAME?	2.30639e-12	1.47433e-09	-	-	-	-	-	-	-	-	-	-	-	-
TRINITY_DN90317_c0_g1_i3	110	128	4	0	66.8124	132.128	1.49682	0.0113286	-6.46389	9.81914e-12	5.42279e-09	-	-	-	-	-	-	-	-	-	-	-	-
TRINITY_DN90317_c0_g1_i4	109	146	4	0	70.9192	140.342	1.49682	0.0106655	-6.5509	3.60913e-12	2.22533e-09	-	-	-	-	-	-	-	-	-	-	-	-
TRINITY_DN90317_c0_g1_i5	45	72	0	2	32.3718	63.6993	1.04422	0.016393	-5.93077	1.55104e-08	3.77001e-06	-	-	-	-	-	-	-	-	-	-	-	-
TRINITY_DN90317_c0_g1_i7	126	154	4	2	78.7571	154.973	2.54104	0.0163967	-5.93045	7.28902e-12	4.19679e-09	-	-	-	-	-	-	-	-	-	-	-	-
TRINITY_DN90317_c0_g1_i8	55	74	2	0	35.8626	70.9768	0.74841	0.0105444	-6.56738	4.34094e-09	1.24381e-06	-	-	-	-	-	-	-	-	-	-	-	-
TRINITY_DN90317_c0_g1_i9	69	106	4	0	48.5037	95.5106	1.49682	0.0156718	-5.99569	8.37368e-10	2.83645e-07	-	-	-	-	-	-	-	-	-	-	-	-
TRINITY_DN90317_c1_g4_i4	31	50	16	6	26.5991	44.0782	9.11995	0.206904	-2.27297	0.00803967	0.193235	-	-	-	-	-	-	-	-	-	-	-	-
TRINITY_DN90337_c4_g3_i1	10	4	1009	502	323.967	8.26006	639.673	77.4417	6.27504	1.16196e-16	2.14391e-13	K7MFP5	571526472	Uncharacterized protein	LOC100805329 GLYMA_16G072700	Glycine max (Soybean) (Glycine hispida)	GO:0000981; GO:0001135; GO:0005634; GO:0006357; GO:0030154; GO:0043565; GO:0044212	RNA polymerase II transcription factor activity, sequence-specific DNA binding [GO:0000981]; sequence-specific DNA binding [GO:0043565]; transcription factor activity, RNA polymerase II transcription factor recruiting [GO:0001135]; transcription regulatory region DNA binding [GO:0044212]	cell differentiation [GO:0030154]; regulation of transcription from RNA polymerase II promoter [GO:0006357]	nucleus [GO:0005634]	-	-	-
TRINITY_DN90307_c6_g5_i1	13	19	0	0	8.75886	17.5177	0	0	#NAME?	0.000159424	0.00941736	-	-	-	-	-	-	-	-	-	-	-	-
TRINITY_DN90396_c1_g1_i1	17	39	0	2	15.4527	29.8613	1.04422	0.0349692	-4.83777	3.92625e-05	0.00307275	K7KY82;	356517592	Uncharacterized protein {ECO:0000313|EMBL:KRH56062.1, ECO:0000313|EnsemblPlants:GLYMA06G45580.2};	LOC100781575	Glycine max (Soybean) (Glycine hispida).	GO:0016021,	-	-	GO:0016021,integral component of membrane;	gmx:100781575;	-	-
TRINITY_DN90396_c1_g1_i2	11	15	2	0	7.52101	14.2936	0.74841	0.0523597	-4.2554	0.00640896	0.164081	K7KY82;	356517592	Uncharacterized protein {ECO:0000313|EMBL:KRH56062.1, ECO:0000313|EnsemblPlants:GLYMA06G45580.2};	LOC100781575	Glycine max (Soybean) (Glycine hispida).	GO:0016021,	-	-	GO:0016021,integral component of membrane;	gmx:100781575;	-	-
TRINITY_DN90331_c2_g4_i1	15	13	23	222	70.1723	15.829	124.516	7.86628	2.97568	7.27012e-05	0.00504887	A0A0J8AWR0	870807846	Uncharacterized protein (Fragment)	BVRB_033130	Beta vulgaris subsp. vulgaris	-	-	-	-	-	-	-
TRINITY_DN90331_c2_g2_i4	1	0	88	12	19.9124	0.629495	39.1954	62.2648	5.96035	2.23899e-06	0.000273748	-	-	-	-	-	-	-	-	-	-	-	-
TRINITY_DN90370_c2_g4_i1	37	49	10	13	28.9467	47.3639	10.5295	0.222311	-2.16935	0.0065597	0.166818	-	-	-	-	-	-	-	-	-	-	-	-
TRINITY_DN90344_c2_g2_i1	24	36	2	2	17.2933	32.7939	1.79263	0.0546637	-4.19327	0.000125496	0.00780903	I1N5R5	356571369	Uncharacterized protein	LOC100791274 GLYMA_19G008500	Glycine max (Soybean) (Glycine hispida)	GO:0008270; GO:0016491	oxidoreductase activity [GO:0016491]; zinc ion binding [GO:0008270]	-	-	gmx:100791274;	K18980;	-
TRINITY_DN90346_c0_g1_i1	335	582	32	30	262.221	496.805	27.6379	0.0556314	-4.16796	3.47103e-10	1.30458e-07	-	-	-	-	-	-	-	-	-	-	-	-
TRINITY_DN90346_c1_g1_i2	695	759	141	67	449.062	810.379	87.7444	0.108276	-3.20722	1.06205e-06	0.000147182	UPI0007AF0BD5	1021479728	glycinin-like	LOC107625044	Arachis ipaensis (Wild peanut)	-	-	-	-	-	-	-
TRINITY_DN90341_c0_g1_i1	42	44	37	548	174.009	48.055	299.963	6.24208	2.64203	8.63436e-05	0.00579151	-	-	-	-	-	-	-	-	-	-	-	-
TRINITY_DN90341_c1_g6_i2	6	26	0	2	8.79721	16.5502	1.04422	0.0630944	-3.98634	0.00214937	0.0726952	-	-	-	-	-	-	-	-	-	-	-	-
TRINITY_DN90327_c1_g5_i1	2523	3579	976	876	2084.55	3346.5	822.594	0.245807	-2.0244	0.00686511	0.172513	-	-	-	-	-	-	-	-	-	-	-	-
TRINITY_DN90327_c1_g4_i2	585	720	96	76	398.789	721.975	75.6042	0.104719	-3.25541	4.09849e-07	6.4524e-05	UPI0007AF8231	1021571909	calvin cycle protein CP12-1, chloroplastic	LOC107619334	Arachis ipaensis (Wild peanut)	-	-	-	-	-	-	-
TRINITY_DN90302_c0_g1_i2	2	4	8	69	21.1217	3.2241	39.0194	12.1024	3.59722	0.000757657	0.0322037	A0A0K9QFV8	902157633	Uncharacterized protein	SOVF_183600	Spinacia oleracea (Spinach)	-	-	-	-	-	-	-
TRINITY_DN90302_c0_g1_i3	11	20	174	2007	564.871	16.75	1112.99	66.4472	6.05414	1.02205e-14	1.13662e-11	A0A0R0GH91	947068886	Uncharacterized protein (Fragment)	GLYMA_13G015000	Glycine max (Soybean) (Glycine hispida)	-	-	-	-	-	-	-
TRINITY_DN90377_c2_g1_i3	50	39	18	2	29.2072	50.6346	7.77991	0.153648	-2.7023	0.00279731	0.0890451	A0A0A0LR48	449450279	Uncharacterized protein	Csa_2G354770	Cucumis sativus (Cucumber)	-	-	-	-	csv:101208714;	-	-
TRINITY_DN90377_c2_g1_i4	62	82	20	4	44.443	79.3135	9.57255	0.120693	-3.05059	0.000143807	0.00868007	A0A0A0LR48	449450279	Uncharacterized protein	Csa_2G354770	Cucumis sativus (Cucumber)	-	-	-	-	csv:101208714;	-	-
TRINITY_DN90377_c2_g3_i2	1279	1245	375	253	844.593	1416.76	272.421	0.192284	-2.37869	0.000379511	0.0187295	A0A0R0FHK0	356564127	Uncharacterized protein	LOC100797550 GLYMA_17G235600	Glycine max (Soybean) (Glycine hispida)	-	-	-	-	gmx:100797550;	-	-
TRINITY_DN90377_c2_g3_i3	850	1019	256	194	616.385	1035.68	197.086	0.190296	-2.39368	0.000178424	0.0102804	A0A0R0FHK0	356564127	Uncharacterized protein	LOC100797550 GLYMA_17G235600	Glycine max (Soybean) (Glycine hispida)	-	-	-	-	gmx:100797550;	-	-
TRINITY_DN90332_c5_g1_i3	4	2	49	22	16.6615	3.50053	29.8225	8.51941	3.09075	0.00216317	0.0730099	-	-	-	-	-	-	-	-	-	-	-	-
TRINITY_DN90357_c2_g1_i1	100	125	1113	738	463.084	124.359	801.809	6.44752	2.68874	1.92697e-05	0.00167134	K7K799;	356499622	Protein DETOXIFICATION	LOC100776126	Glycine max (Soybean) (Glycine hispida).	GO:0016021,GO:0015297,GO:0015238,GO:0006855,	GO:0015297,antiporter activity; GO:0015238,drug transmembrane transporter activity;	GO:0006855,drug transmembrane transport;	GO:0016021,integral component of membrane;	gmx:100776126;	K03327;	-
TRINITY_DN90357_c2_g1_i2	98	122	792	548	352.057	121.626	582.488	4.78916	2.25977	0.000222279	0.0122048	K7K799;	356499622	Protein DETOXIFICATION	LOC100776126	Glycine max (Soybean) (Glycine hispida).	GO:0016021,GO:0015297,GO:0015238,GO:0006855,	GO:0015297,antiporter activity; GO:0015238,drug transmembrane transporter activity;	GO:0006855,drug transmembrane transport;	GO:0016021,integral component of membrane;	gmx:100776126;	K03327;	-
TRINITY_DN90357_c2_g2_i1	495	528	4313	2494	1743.54	570.995	2916.09	5.10704	2.35249	0.00124277	0.0477165	A0A072UCA8	922353677	LRR receptor-like kinase family protein	25497283 MTR_6g470960	Medicago truncatula (Barrel medic) (Medicago tribuloides)	GO:0004672; GO:0005524; GO:0016021	ATP binding [GO:0005524]; protein kinase activity [GO:0004672]	-	integral component of membrane [GO:0016021]	mtr:MTR_6g470960;	-	-
TRINITY_DN90357_c2_g1_i3	76	98	893	621	377.192	95.9868	658.397	6.85924	2.77805	9.55947e-06	0.00093315	UPI00071931D6	955306632	protein DETOXIFICATION 1 isoform X4	LOC100776126	Glycine max (Soybean) (Glycine hispida)	-	-	-	-	-	-	-
TRINITY_DN90357_c2_g1_i4	81	76	582	434	266.355	88.3262	444.384	5.03117	2.33089	0.000126784	0.00786906	K7K799;	356499622	Protein DETOXIFICATION	LOC100776126	Glycine max (Soybean) (Glycine hispida).	GO:0016021,GO:0015297,GO:0015238,GO:0006855,	GO:0015297,antiporter activity; GO:0015238,drug transmembrane transporter activity;	GO:0006855,drug transmembrane transport;	GO:0016021,integral component of membrane;	gmx:100776126;	K03327;	-
TRINITY_DN90357_c2_g1_i6	116	156	1354	1045	600.971	149.661	1052.28	7.03111	2.81375	1.44559e-05	0.00131581	A0A0R0KZZ5	947122219	Protein DETOXIFICATION (Multidrug and toxic compound extrusion protein)	GLYMA_02G090100	Glycine max (Soybean) (Glycine hispida)	GO:0015238; GO:0015297; GO:0016020	antiporter activity [GO:0015297]; drug transmembrane transporter activity [GO:0015238]	-	membrane [GO:0016020]	-	-	-
TRINITY_DN90357_c2_g1_i8	140	196	1477	987	626.223	184.42	1068.03	5.79127	2.53388	7.85526e-05	0.00537855	K7K799;	356499622	Protein DETOXIFICATION	LOC100776126	Glycine max (Soybean) (Glycine hispida).	GO:0016021,GO:0015297,GO:0015238,GO:0006855,	GO:0015297,antiporter activity; GO:0015238,drug transmembrane transporter activity;	GO:0006855,drug transmembrane transport;	GO:0016021,integral component of membrane;	gmx:100776126;	K03327;	-
TRINITY_DN90357_c2_g1_i9	128	143	1407	928	580.927	150.828	1011.03	6.70317	2.74484	1.71946e-05	0.00151675	K7K799;	356499622	Protein DETOXIFICATION	LOC100776126	Glycine max (Soybean) (Glycine hispida).	GO:0016021,GO:0015297,GO:0015238,GO:0006855,	GO:0015297,antiporter activity; GO:0015238,drug transmembrane transporter activity;	GO:0006855,drug transmembrane transport;	GO:0016021,integral component of membrane;	gmx:100776126;	K03327;	-
TRINITY_DN90312_c1_g1_i4	24	56	309	158	120.371	42.6194	198.123	4.64865	2.21681	0.00057664	0.0259643	W9RXT1	703131278	Uncharacterized protein	L484_024044	Morus notabilis	-	-	-	-	-	-	-
TRINITY_DN90371_c3_g7_i1	17	43	4	4	17.7058	31.8264	3.58527	0.112651	-3.15007	0.00123138	0.0474231	-	-	-	-	-	-	-	-	-	-	-	-
TRINITY_DN90358_c0_g4_i1	18	17	231	151	92.4815	19.6826	165.28	8.39727	3.06992	6.68898e-06	0.000688256	O23920;	3334219	4-hydroxyphenylpyruvate dioxygenase;	-	Daucus carota (Wild carrot).	GO:0005737,GO:0003868,GO:0046872,GO:0006559,GO:0006572,	GO:0003868,4-hydroxyphenylpyruvate dioxygenase activity; GO:0046872,metal ion binding;	GO:0006559,L-phenylalanine catabolic process; GO:0006572,tyrosine catabolic process;	GO:0005737,cytoplasm;	-	-	-
TRINITY_DN90358_c0_g4_i2	28	42	255	127	99.995	38.2595	161.73	4.2272	2.0797	0.00120451	0.0465574	A0A0D2N7F6	763741084	4-hydroxyphenylpyruvate dioxygenase	B456_001G092000	Gossypium raimondii (New World cotton)	GO:0003868; GO:0009072	4-hydroxyphenylpyruvate dioxygenase activity [GO:0003868]	aromatic amino acid family metabolic process [GO:0009072]	-	-	-	-
TRINITY_DN90358_c0_g4_i3	32	34	334	181	128.167	36.8473	219.487	5.95666	2.5745	5.12501e-05	0.00381362	O23920;	3334219	4-hydroxyphenylpyruvate dioxygenase;	-	Daucus carota (Wild carrot).	GO:0005737,GO:0003868,GO:0046872,GO:0006559,GO:0006572,	GO:0003868,4-hydroxyphenylpyruvate dioxygenase activity; GO:0046872,metal ion binding;	GO:0006559,L-phenylalanine catabolic process; GO:0006572,tyrosine catabolic process;	GO:0005737,cytoplasm;	-	-	-
TRINITY_DN90358_c0_g4_i4	8	9	103	77	44.1016	9.45746	78.7457	8.32631	3.05768	0.000100425	0.00653624	A0A0D2N7F6	763741084	4-hydroxyphenylpyruvate dioxygenase	B456_001G092000	Gossypium raimondii (New World cotton)	GO:0003868; GO:0009072	4-hydroxyphenylpyruvate dioxygenase activity [GO:0003868]	aromatic amino acid family metabolic process [GO:0009072]	-	-	-	-
TRINITY_DN90304_c5_g2_i13	84	96	29	24	61.7114	100.04	23.3826	0.233732	-2.09707	0.00245666	0.0807776	-	-	-	-	-	-	-	-	-	-	-	-
TRINITY_DN90345_c3_g4_i2	10	10	90	55	36.8012	11.2077	62.3946	5.56711	2.47693	0.00153759	0.0561487	UPI0002338170	734348191	Auxin-induced protein 6B;Uncharacterized protein;;Auxin-induced protein 6B;hypothetical protein;	glysoja_006222;GLYMA_09G220400;;glysoja_006222;GLYMA_09G220400;	Glycine soja (Wild soybean); Glycine max (Soybean) (Glycine hispida)	-	-	-	-	-	-	-
TRINITY_DN90351_c1_g1_i1	715	1670	1073	44382	12422.2	1270.52	23573.9	18.5545	4.2137	0.00868885	0.204387	A0A0S3TEM7	965673866	Uncharacterized protein	Vigan.UMG131100 Vigan.UMG114500 Vigan.UMG125400 Vigan.UMG141000 VIGAN_UM114500 VIGAN_UM125400 VIGAN_UM131100 VIGAN_UM141000	Vigna angularis var. angularis	-	-	-	-	-	-	-
TRINITY_DN90351_c1_g3_i1	927	1658	762	30464	8794.43	1398.08	16190.8	11.5807	3.53365	0.00827174	0.197276	A0A0L9V0C3	920705181	Uncharacterized protein	LR48_Vigan07g211000	Phaseolus angularis (Azuki bean) (Vigna angularis)	-	-	-	-	-	-	-
TRINITY_DN90351_c1_g4_i1	5	2	3	65	19.595	4.13003	35.0599	8.48902	3.0856	0.00281481	0.0894388	E1Z6Z6	552808617	Uncharacterized protein (Fragment)	CHLNCDRAFT_20144 CHLNCDRAFT_28884	Chlorella variabilis (Green alga)	-	-	-	-	cvr:CHLNCDRAFT_20144;cvr:CHLNCDRAFT_28884;	-	-
TRINITY_DN90351_c2_g1_i1	624	643	741	25458	7138.96	708.696	13569.2	19.1467	4.25903	0.000593902	0.0265793	A0A0S3TF19	965676797	Uncharacterized protein (Fragment)	Vigan.UMG164200 VIGAN_UM164200	Vigna angularis var. angularis	-	-	-	-	-	-	-
TRINITY_DN90313_c0_g1_i2	2	0	24	16	9.29685	1.25899	17.3347	13.7688	3.78333	0.0045202	0.127345	A0A151RJ01;	1012331070	Retrovirus-related Pol polyprotein from transposon TNT 1-94	-	Cajanus cajan (Pigeon pea) (Cajanus indicus).	GO:0003676,GO:0015074,	GO:0003676,nucleic acid binding;	GO:0015074,DNA integration;	-	-	-	-
TRINITY_DN90314_c0_g1_i5	22	22	166	87	66.0994	24.657	107.542	4.36151	2.12483	0.00161752	0.0582625	K7N4U8	571569476	Uncharacterized protein	LOC100789699 GLYMA_20G212400	Glycine max (Soybean) (Glycine hispida)	-	-	-	-	gmx:100789699;	-	-
TRINITY_DN90314_c0_g1_i13	16	22	146	128	71.1722	20.88	121.464	5.81725	2.54034	0.00029618	0.015351	K7N4U8	571569476	Uncharacterized protein	LOC100789699 GLYMA_20G212400	Glycine max (Soybean) (Glycine hispida)	-	-	-	-	gmx:100789699;	-	-
TRINITY_DN90314_c0_g1_i16	6	2	71	54	29.7611	4.75952	54.7626	11.5059	3.5243	6.65407e-05	0.00469898	A0A1S2XW13	502116431	uncharacterized protein At2g17340-like	LOC101494363	Cicer arietinum (Chickpea) (Garbanzo)	-	-	-	-	cam:101494363;	-	-
TRINITY_DN90394_c1_g4_i1	2	24	16	288	84.7026	13.0497	156.356	11.9816	3.58275	4.70252e-06	0.000511522	A0A072TI43	922326897	Uncharacterized protein	25480194 MTR_0082s0270	Medicago truncatula (Barrel medic) (Medicago tribuloides)	-	-	-	-	mtr:MTR_0082s0270;	-	-
TRINITY_DN90391_c1_g1_i1	8	12	184	94	64.4318	10.9313	117.932	10.7885	3.43142	3.80678e-06	0.00042945	-	-	-	-	-	-	-	-	-	-	-	-
TRINITY_DN90391_c1_g4_i2	194	289	70	76	164.988	264.101	65.8749	0.24943	-2.00329	0.000830327	0.0346396	UPI0007AF5BF5	1021468491	1-aminocyclopropane-1-carboxylate oxidase homolog 4	LOC107612632	Arachis ipaensis (Wild peanut)	-	-	-	-	-	-	-
TRINITY_DN90316_c1_g1_i2	11	19	40	232	76.1785	16.2587	136.098	8.37078	3.06536	4.48595e-05	0.00343354	W9SJ11	703137890	Uncharacterized protein	L484_002552	Morus notabilis	-	-	-	-	-	-	-
TRINITY_DN90316_c1_g1_i3	129	433	63	2854	903.806	293.928	1513.68	5.14984	2.36453	0.00154796	0.0564378	A0A0R0GH60	947068892	Uncharacterized protein (Fragment)	GLYMA_13G015500 GLYMA_13G0157001 GLYMA_13G015800 GLYMA_13G016000 GLYMA_13G018700	Glycine max (Soybean) (Glycine hispida)	-	-	-	-	-	-	-
TRINITY_DN90316_c1_g1_i5	103	324	115	3311	997.88	224.012	1771.75	7.90916	2.98352	6.98874e-05	0.00489775	A0A0R0CRP7	947015816	Uncharacterized protein	GLYMA_U007300	Glycine max (Soybean) (Glycine hispida)	-	-	-	-	-	-	-
TRINITY_DN90316_c1_g2_i1	1	1	5	36	10.8939	1.12077	20.6671	18.44	4.20477	0.00287558	0.0909659	A0A0R0GH74	947068913	Uncharacterized protein	GLYMA_13G017200	Glycine max (Soybean) (Glycine hispida)	-	-	-	-	-	-	-
TRINITY_DN90316_c1_g1_i8	55	205	35	1395	438.389	135.334	741.444	5.47861	2.45381	0.000457107	0.0215962	W9SJ11	703137890	Uncharacterized protein	L484_002552	Morus notabilis	-	-	-	-	-	-	-
TRINITY_DN90316_c1_g1_i10	17	16	12	180	58.5163	18.5619	98.4707	5.305	2.40735	0.00169034	0.0602662	UPI00063ACC6B	823127874	uncharacterized protein LOC105765883	LOC105765883	Gossypium raimondii (New World cotton)	-	-	-	-	-	-	-
TRINITY_DN90324_c3_g5_i3	107	141	716	601	359.173	136.626	581.72	4.25775	2.09009	0.000676332	0.0293934	I1MGT7	356556144	Uncharacterized protein	LOC100790467 GLYMA_15G156400	Glycine max (Soybean) (Glycine hispida)	GO:0005509; GO:0016021	calcium ion binding [GO:0005509]	-	integral component of membrane [GO:0016021]	gmx:100790467;	-	-
TRINITY_DN49590_c0_g1_i1	137	146	58	12	92.9683	157.967	27.9692	0.177057	-2.49771	0.000355967	0.0178056	UPI00054A0D8E	734434336	Uncharacterized protein;hypothetical protein	glysoja_020232;glysoja_020232	Glycine soja (Wild soybean)	-	-	-	-	-	-	-
TRINITY_DN49594_c0_g1_i1	17	22	190	110	75.0204	21.5095	128.531	5.97555	2.57907	0.000170233	0.0099187	UPI0007AEF0AC	1021549169	pectinesterase QRT1-like	LOC107608771	Arachis ipaensis (Wild peanut)	-	-	-	-	-	-	-
TRINITY_DN49594_c0_g1_i2	45	42	345	251	154.556	48.9609	260.151	5.31344	2.40965	0.000112669	0.0071665	UPI0007896AA7	1012199489	pectinesterase QRT1-like isoform X1	LOC107496103	Arachis duranensis (Wild peanut)	-	-	-	-	-	-	-
TRINITY_DN49575_c0_g1_i1	10	30	189	146	83.9932	21.0333	146.953	6.98669	2.80461	6.84111e-05	0.00480852	A0A1S2YAT4	502134322	probable glycosyltransferase At3g07620	LOC101515571	Cicer arietinum (Chickpea) (Garbanzo)	GO:0006486; GO:0016021; GO:0016757	transferase activity, transferring glycosyl groups [GO:0016757]	protein glycosylation [GO:0006486]	integral component of membrane [GO:0016021]	cam:101515571;	-	-
TRINITY_DN96069_c0_g1_i1	4	14	0	0	4.69794	9.39587	0	0	#NAME?	0.00536992	0.144322	-	-	-	-	-	-	-	-	-	-	-	-
TRINITY_DN82847_c0_g2_i1	65	60	10	10	39.6785	70.3938	8.96317	0.127329	-2.97337	0.000180934	0.0104004	I1JXJ0	955317097	Uncharacterized protein	LOC100779557 GLYMA_04G194800	Glycine max (Soybean) (Glycine hispida)	GO:0005509	calcium ion binding [GO:0005509]	-	-	gmx:100779557;	K13448;	Plant-pathogen interaction ;
TRINITY_DN82811_c0_g1_i3	0	2	24	18	9.68075	0.982556	18.3789	18.7052	4.22537	0.00352824	0.106244	I3SR42	388509336	Uncharacterized protein	-	Lotus japonicus (Lotus corniculatus var. japonicus)	-	-	-	-	-	-	-
TRINITY_DN82870_c0_g1_i1	62	62	16	6	39.3039	69.4879	9.11995	0.131245	-2.92966	0.000330464	0.0167851	I1MF29	356557809	Uncharacterized protein	LOC100808155 GLYMA_15G093700	Glycine max (Soybean) (Glycine hispida)	GO:0004553; GO:0005975; GO:0030247; GO:0046658	hydrolase activity, hydrolyzing O-glycosyl compounds [GO:0004553]; polysaccharide binding [GO:0030247]	carbohydrate metabolic process [GO:0005975]	anchored component of plasma membrane [GO:0046658]	gmx:100808155;	-	-
TRINITY_DN82848_c0_g1_i2	499	746	30	8	348.007	680.611	15.403	0.0226312	-5.46554	7.80434e-14	7.14567e-11	A0A0B2P550	734321940	Uncharacterized protein	glysoja_030944	Glycine soja (Wild soybean)	-	-	-	-	-	-	-
TRINITY_DN82848_c0_g2_i1	126	128	4	2	72.3705	142.2	2.54104	0.0178695	-5.80636	2.95235e-11	1.42951e-08	-	-	-	-	-	-	-	-	-	-	-	-
TRINITY_DN14328_c0_g1_i1	12	13	23	96357	25165.9	13.9406	50317.8	3609.45	11.8176	0.000163468	0.00960961	A0A151RWD0;	1012335536	Uncharacterized protein	-	Cajanus cajan (Pigeon pea) (Cajanus indicus).	GO:0008080,	GO:0008080,N-acetyltransferase activity;	-	-	-	-	-
TRINITY_DN71304_c0_g1_i1	22	23	310	212	125.92	25.1483	226.691	9.01419	3.1722	1.71976e-06	0.000219637	A0A1S2YCD1	502136645	uncharacterized protein LOC101489318	LOC101489318	Cicer arietinum (Chickpea) (Garbanzo)	-	-	-	-	cam:101489318;	-	-
TRINITY_DN71304_c0_g1_i2	0	2	50	47	22.116	0.982556	43.2495	44.0174	5.46	6.49057e-06	0.000671814	A0A1S2YCD1	502136645	uncharacterized protein LOC101489318	LOC101489318	Cicer arietinum (Chickpea) (Garbanzo)	-	-	-	-	cam:101489318;	-	-
TRINITY_DN71304_c0_g1_i3	12	20	123	66	48.9331	17.3795	80.4866	4.63112	2.21136	0.00247483	0.0812215	UPI0007AFD925	1021583490	uncharacterized protein LOC107623399 isoform X2	LOC107623399	Arachis ipaensis (Wild peanut)	-	-	-	-	-	-	-
TRINITY_DN89921_c0_g1_i1	24	6	0	0	9.02777	18.0555	0	0	#NAME?	0.000207033	0.011532	-	-	-	-	-	-	-	-	-	-	-	-
TRINITY_DN89939_c0_g1_i1	26	28	568	382	221.059	30.1226	411.995	13.6773	3.77371	1.03573e-08	2.65529e-06	A0A151SSL2	1012346591	Pectinesterase/pectinesterase inhibitor PPE8B (EC 3.1.1.11)	KK1_004061	Cajanus cajan (Pigeon pea) (Cajanus indicus)	GO:0004857; GO:0005618; GO:0030599; GO:0042545; GO:0045330; GO:0045490	aspartyl esterase activity [GO:0045330]; enzyme inhibitor activity [GO:0004857]; pectinesterase activity [GO:0030599]	cell wall modification [GO:0042545]; pectin catabolic process [GO:0045490]	cell wall [GO:0005618]	-	-	-
TRINITY_DN89939_c0_g1_i2	20	20	459	294	173.838	22.4155	325.261	14.5106	3.85903	8.56851e-09	2.24394e-06	A0A151SSL2	1012346591	Pectinesterase/pectinesterase inhibitor PPE8B (EC 3.1.1.11)	KK1_004061	Cajanus cajan (Pigeon pea) (Cajanus indicus)	GO:0004857; GO:0005618; GO:0030599; GO:0042545; GO:0045330; GO:0045490	aspartyl esterase activity [GO:0045330]; enzyme inhibitor activity [GO:0004857]; pectinesterase activity [GO:0030599]	cell wall modification [GO:0042545]; pectin catabolic process [GO:0045490]	cell wall [GO:0005618]	-	-	-
TRINITY_DN89939_c0_g1_i3	16	22	491	298	180.102	20.88	339.324	16.2511	4.02247	3.04899e-09	8.95755e-07	V7CCA0	593782983	Pectinesterase (EC 3.1.1.11)	PHAVU_003G126500g	Phaseolus vulgaris (Kidney bean) (French bean)	GO:0004857; GO:0005576; GO:0005618; GO:0030599; GO:0042545; GO:0045330; GO:0045490	aspartyl esterase activity [GO:0045330]; enzyme inhibitor activity [GO:0004857]; pectinesterase activity [GO:0030599]	cell wall modification [GO:0042545]; pectin catabolic process [GO:0045490]	cell wall [GO:0005618]; extracellular region [GO:0005576]	pvu:PHAVU_003G126500g;	K01051;	Metabolic pathways ; Pentose and glucuronate interconversions ;
TRINITY_DN89939_c0_g1_i4	26	16	505	290	182.307	24.2273	340.386	14.0497	3.81247	7.29955e-09	1.94721e-06	UPI0007AEFB6A	1021507686	pectinesterase/pectinesterase inhibitor PPE8B	LOC107638429	Arachis ipaensis (Wild peanut)	-	-	-	-	-	-	-
TRINITY_DN89939_c0_g1_i5	12	16	460	281	167.131	15.4144	318.848	20.6851	4.37052	3.70036e-10	1.38224e-07	UPI0007AEFB6A	1021507686	pectinesterase/pectinesterase inhibitor PPE8B	LOC107638429	Arachis ipaensis (Wild peanut)	-	-	-	-	-	-	-
TRINITY_DN89939_c0_g1_i6	18	25	487	306	182.808	23.6129	342.004	14.4838	3.85637	9.3118e-09	2.42037e-06	V7CCA0	593782983	Pectinesterase (EC 3.1.1.11)	PHAVU_003G126500g	Phaseolus vulgaris (Kidney bean) (French bean)	GO:0004857; GO:0005576; GO:0005618; GO:0030599; GO:0042545; GO:0045330; GO:0045490	aspartyl esterase activity [GO:0045330]; enzyme inhibitor activity [GO:0004857]; pectinesterase activity [GO:0030599]	cell wall modification [GO:0042545]; pectin catabolic process [GO:0045490]	cell wall [GO:0005618]; extracellular region [GO:0005576]	pvu:PHAVU_003G126500g;	K01051;	Metabolic pathways ; Pentose and glucuronate interconversions ;
TRINITY_DN89993_c3_g2_i2	90	123	15	14	65.0022	117.082	12.9226	0.110373	-3.17954	9.96491e-06	0.000962695	A0A151S0D9;	1012336995	Cellulose synthase-like protein H1	-	Cajanus cajan (Pigeon pea) (Cajanus indicus).	GO:0016021,GO:0016760,GO:0071555,GO:0030244,	GO:0016760,cellulose synthase (UDP-forming) activity;	GO:0071555,cell wall organization; GO:0030244,cellulose biosynthetic process;	GO:0016021,integral component of membrane;	-	-	-
TRINITY_DN89993_c3_g2_i5	184	269	31	19	134.751	247.981	21.5205	0.0867829	-3.52645	1.64805e-07	2.96005e-05	A0A151S0D9;	1012336995	Cellulose synthase-like protein H1	-	Cajanus cajan (Pigeon pea) (Cajanus indicus).	GO:0016021,GO:0016760,GO:0071555,GO:0030244,	GO:0016760,cellulose synthase (UDP-forming) activity;	GO:0071555,cell wall organization; GO:0030244,cellulose biosynthetic process;	GO:0016021,integral component of membrane;	-	-	-
TRINITY_DN89993_c3_g2_i6	258	367	30	48	189.498	342.709	36.2875	0.105884	-3.23944	2.74669e-07	4.55745e-05	A0A151S0D9;	1012336995	Cellulose synthase-like protein H1	-	Cajanus cajan (Pigeon pea) (Cajanus indicus).	GO:0016021,GO:0016760,GO:0071555,GO:0030244,	GO:0016760,cellulose synthase (UDP-forming) activity;	GO:0071555,cell wall organization; GO:0030244,cellulose biosynthetic process;	GO:0016021,integral component of membrane;	-	-	-
TRINITY_DN89993_c3_g7_i1	70	99	146	1460	454.81	92.7012	816.918	8.81238	3.13953	3.79806e-06	0.000429242	UPI000511990A	694380941	uncharacterized protein LOC103956333	LOC103956333	Pyrus x bretschneideri (Chinese white pear)	-	-	-	-	-	-	-
TRINITY_DN89993_c3_g2_i7	158	298	28	23	134.174	245.861	22.4863	0.0914595	-3.45072	1.80656e-07	3.18831e-05	UPI00054A3007	734375974	Cellulose synthase-like protein H1;Cellulose synthase-like protein H1	glysoja_006691;glysoja_006691	Glycine soja (Wild soybean)	-	-	-	-	-	-	-
TRINITY_DN89993_c3_g8_i1	16	40	21	322	102.851	29.723	175.978	5.92061	2.56575	0.000417598	0.0201438	UPI000511990A	694380941	uncharacterized protein LOC103956333	LOC103956333	Pyrus x bretschneideri (Chinese white pear)	-	-	-	-	-	-	-
TRINITY_DN89993_c3_g2_i8	40	53	8	12	30.2383	51.2175	9.25899	0.180778	-2.46771	0.0020404	0.0697851	A0A151S0D9;	1012336995	Cellulose synthase-like protein H1	-	Cajanus cajan (Pigeon pea) (Cajanus indicus).	GO:0016021,GO:0016760,GO:0071555,GO:0030244,	GO:0016760,cellulose synthase (UDP-forming) activity;	GO:0071555,cell wall organization; GO:0030244,cellulose biosynthetic process;	GO:0016021,integral component of membrane;	-	-	-
TRINITY_DN89993_c3_g9_i1	8	34	4	2	12.1402	21.7394	2.54104	0.116887	-3.09682	0.00511527	0.139167	A0A151S0D9;	1012336995	Cellulose synthase-like protein H1	-	Cajanus cajan (Pigeon pea) (Cajanus indicus).	GO:0016021,GO:0016760,GO:0071555,GO:0030244,	GO:0016760,cellulose synthase (UDP-forming) activity;	GO:0071555,cell wall organization; GO:0030244,cellulose biosynthetic process;	GO:0016021,integral component of membrane;	-	-	-
TRINITY_DN89993_c3_g2_i10	338	419	47	36	227.499	418.615	36.3837	0.0869145	-3.52426	6.1482e-08	1.25937e-05	UPI00054A3007	734375974	Cellulose synthase-like protein H1;Cellulose synthase-like protein H1	glysoja_006691;glysoja_006691	Glycine soja (Wild soybean)	-	-	-	-	-	-	-
TRINITY_DN89993_c3_g1_i7	4	8	60	38	24.3704	6.4482	42.2926	6.55881	2.71343	0.00273358	0.0875083	A0A0B2SDP4	734428784	Cellulose synthase-like protein B3 (EC 2.4.1.12)	glysoja_040790	Glycine soja (Wild soybean)	GO:0016021; GO:0016760; GO:0030244; GO:0071555	cellulose synthase (UDP-forming) activity [GO:0016760]	cellulose biosynthetic process [GO:0030244]; cell wall organization [GO:0071555]	integral component of membrane [GO:0016021]	-	-	-
TRINITY_DN89964_c5_g6_i3	33	57	7	3	26.481	48.7762	4.18577	0.0858159	-3.54261	0.000115145	0.00730685	A0A0L9TSW6	920689608	Uncharacterized protein	LR48_Vigan01g314700	Phaseolus angularis (Azuki bean) (Vigna angularis)	GO:0016021	-	-	integral component of membrane [GO:0016021]	var:108340227;	-	-
TRINITY_DN89997_c1_g1_i2	55	46	0	2	29.1326	57.221	1.04422	0.018249	-5.77604	8.34355e-08	1.62436e-05	-	-	-	-	-	-	-	-	-	-	-	-
TRINITY_DN89997_c1_g1_i4	1001	1434	26	16	676.35	1334.62	18.0831	0.0135493	-6.20564	1.49388e-15	2.11532e-12	A0A151TNV1;	1012357559	Poly [ADP-ribose] polymerase	-	Cajanus cajan (Pigeon pea) (Cajanus indicus).	GO:0003950,GO:0006471,	GO:0003950,NAD+ ADP-ribosyltransferase activity;	GO:0006471,protein ADP-ribosylation;	-	-	-	-
TRINITY_DN89997_c1_g1_i6	1273	1906	31	26	881.449	1737.72	25.1753	0.0144875	-6.10905	1.07761e-14	1.18757e-11	G7JIG7	357471709	Poly [ADP-ribose] polymerase (PARP) (EC 2.4.2.30)	11444603 MTR_4g053530	Medicago truncatula (Barrel medic) (Medicago tribuloides)	GO:0003950; GO:0006471	NAD+ ADP-ribosyltransferase activity [GO:0003950]	protein ADP-ribosylation [GO:0006471]	-	mtr:MTR_4g053530;	K10798;	Base excision repair ; Apoptosis ; Necroptosis ;
TRINITY_DN89997_c1_g1_i7	1106	1696	36	22	777.193	1529.43	24.9578	0.0163184	-5.93736	1.9357e-14	2.03207e-11	A0A151TNV1;	1012357559	Poly [ADP-ribose] polymerase	-	Cajanus cajan (Pigeon pea) (Cajanus indicus).	GO:0003950,GO:0006471,	GO:0003950,NAD+ ADP-ribosyltransferase activity;	GO:0006471,protein ADP-ribosylation;	-	-	-	-
TRINITY_DN89997_c1_g1_i8	896	1418	22	14	638.101	1260.66	15.5421	0.0123285	-6.34186	3.94619e-16	6.53806e-13	UPI00054A3B06	734375903	Poly [ADP-ribose] polymerase;Poly [ADP-ribose] polymerase 3	glysoja_006620;glysoja_006620	Glycine soja (Wild soybean)	-	-	-	-	-	-	-
TRINITY_DN89997_c1_g1_i9	70	76	2	4	42.1193	81.4018	2.83686	0.0348501	-4.84269	5.46553e-08	1.13288e-05	Q9SWB4;	351724917	Poly [ADP-ribose] polymerase 3;	PARP3;	Glycine max (Soybean) (Glycine hispida).	GO:0005737,GO:0005634,GO:0003677,GO:0003910,GO:0003950,GO:0051103,GO:0006273,GO:0006471,	GO:0003677,DNA binding; GO:0003910,DNA ligase (ATP) activity; GO:0003950,NAD+ ADP-ribosyltransferase activity;	GO:0051103,DNA ligation involved in DNA repair; GO:0006273,lagging strand elongation; GO:0006471,protein ADP-ribosylation;	GO:0005737,cytoplasm; GO:0005634,nucleus;	gmx:548024;	K10798;	Base excision repair ; Apoptosis ; Necroptosis ;
TRINITY_DN89997_c1_g1_i11	1158	1774	22	30	812.189	1600.48	23.8959	0.0149304	-6.0656	5.62065e-15	6.84454e-12	G7JIG7	357471709	Poly [ADP-ribose] polymerase (PARP) (EC 2.4.2.30)	11444603 MTR_4g053530	Medicago truncatula (Barrel medic) (Medicago tribuloides)	GO:0003950; GO:0006471	NAD+ ADP-ribosyltransferase activity [GO:0003950]	protein ADP-ribosylation [GO:0006471]	-	mtr:MTR_4g053530;	K10798;	Base excision repair ; Apoptosis ; Necroptosis ;
TRINITY_DN89997_c1_g1_i12	1282	1782	34	26	854.384	1682.47	26.2979	0.0156305	-5.99949	2.07866e-14	2.1635e-11	UPI00054A3B06	734375903	Poly [ADP-ribose] polymerase;Poly [ADP-ribose] polymerase 3	glysoja_006620;glysoja_006620	Glycine soja (Wild soybean)	-	-	-	-	-	-	-
TRINITY_DN89997_c1_g1_i14	1310	1734	28	22	849.239	1676.51	21.9642	0.0131011	-6.25417	3.70399e-15	4.79845e-12	A0A151TNV1;	1012357559	Poly [ADP-ribose] polymerase	-	Cajanus cajan (Pigeon pea) (Cajanus indicus).	GO:0003950,GO:0006471,	GO:0003950,NAD+ ADP-ribosyltransferase activity;	GO:0006471,protein ADP-ribosylation;	-	-	-	-
TRINITY_DN89997_c1_g1_i16	901	1502	22	18	661.352	1305.07	17.6305	0.0135092	-6.20991	9.04203e-16	1.35937e-12	G7JIG7	357471709	Poly [ADP-ribose] polymerase (PARP) (EC 2.4.2.30)	11444603 MTR_4g053530	Medicago truncatula (Barrel medic) (Medicago tribuloides)	GO:0003950; GO:0006471	NAD+ ADP-ribosyltransferase activity [GO:0003950]	protein ADP-ribosylation [GO:0006471]	-	mtr:MTR_4g053530;	K10798;	Base excision repair ; Apoptosis ; Necroptosis ;
TRINITY_DN89997_c1_g1_i17	487	541	7	12	290.615	572.345	8.88478	0.0155235	-6.00941	6.9778e-16	1.08939e-12	G7JIG7	357471709	Poly [ADP-ribose] polymerase (PARP) (EC 2.4.2.30)	11444603 MTR_4g053530	Medicago truncatula (Barrel medic) (Medicago tribuloides)	GO:0003950; GO:0006471	NAD+ ADP-ribosyltransferase activity [GO:0003950]	protein ADP-ribosylation [GO:0006471]	-	mtr:MTR_4g053530;	K10798;	Base excision repair ; Apoptosis ; Necroptosis ;
TRINITY_DN89997_c1_g1_i19	110	90	6	4	58.8966	113.459	4.33368	0.0381958	-4.71044	1.56449e-08	3.79137e-06	G7JIG7	357471709	Poly [ADP-ribose] polymerase (PARP) (EC 2.4.2.30)	11444603 MTR_4g053530	Medicago truncatula (Barrel medic) (Medicago tribuloides)	GO:0003950; GO:0006471	NAD+ ADP-ribosyltransferase activity [GO:0003950]	protein ADP-ribosylation [GO:0006471]	-	mtr:MTR_4g053530;	K10798;	Base excision repair ; Apoptosis ; Necroptosis ;
TRINITY_DN89997_c1_g1_i20	46	58	0	0	28.7254	57.4509	0	0	#NAME?	1.72755e-09	5.42897e-07	A0A0L9V7B4	920708562	Poly [ADP-ribose] polymerase (PARP) (EC 2.4.2.30) (Fragment)	LR48_Vigan08g138600	Phaseolus angularis (Azuki bean) (Vigna angularis)	GO:0003950; GO:0006471	NAD+ ADP-ribosyltransferase activity [GO:0003950]	protein ADP-ribosylation [GO:0006471]	-	-	-	-
TRINITY_DN89997_c1_g1_i23	40	72	0	0	30.2759	60.5518	0	0	#NAME?	7.11067e-10	2.4426e-07	A0A1S2YKV2	502145763	Poly [ADP-ribose] polymerase (PARP) (EC 2.4.2.30)	LOC101514608	Cicer arietinum (Chickpea) (Garbanzo)	GO:0003950; GO:0006471	NAD+ ADP-ribosyltransferase activity [GO:0003950]	protein ADP-ribosylation [GO:0006471]	-	cam:101514608;	K10798;	Base excision repair ; Apoptosis ; Necroptosis ;
TRINITY_DN89997_c1_g1_i24	815	966	16	18	501.499	987.613	15.3853	0.0155783	-6.00432	1.26301e-15	1.82016e-12	A0A151TNV1;	1012357559	Poly [ADP-ribose] polymerase	-	Cajanus cajan (Pigeon pea) (Cajanus indicus).	GO:0003950,GO:0006471,	GO:0003950,NAD+ ADP-ribosyltransferase activity;	GO:0006471,protein ADP-ribosylation;	-	-	-	-
TRINITY_DN89997_c1_g1_i25	839	900	27	15	494.116	970.296	17.9352	0.0184843	-5.75756	1.33611e-14	1.45273e-11	G7JIG7	357471709	Poly [ADP-ribose] polymerase (PARP) (EC 2.4.2.30)	11444603 MTR_4g053530	Medicago truncatula (Barrel medic) (Medicago tribuloides)	GO:0003950; GO:0006471	NAD+ ADP-ribosyltransferase activity [GO:0003950]	protein ADP-ribosylation [GO:0006471]	-	mtr:MTR_4g053530;	K10798;	Base excision repair ; Apoptosis ; Necroptosis ;
TRINITY_DN89997_c1_g1_i26	1376	1917	41	26	918.441	1807.96	28.9173	0.0159944	-5.96629	4.88256e-14	4.75659e-11	A0A151TNV1;	1012357559	Poly [ADP-ribose] polymerase	-	Cajanus cajan (Pigeon pea) (Cajanus indicus).	GO:0003950,GO:0006471,	GO:0003950,NAD+ ADP-ribosyltransferase activity;	GO:0006471,protein ADP-ribosylation;	-	-	-	-
TRINITY_DN89978_c1_g1_i1	336	437	89	37	239.411	426.199	52.6224	0.123469	-3.01778	2.88033e-06	0.000340537	UPI0007191769	955378143	uncharacterized protein LOC100815315 isoform X3	LOC100815315	Glycine max (Soybean) (Glycine hispida)	-	-	-	-	-	-	-
TRINITY_DN89978_c1_g1_i2	120	212	42	28	105.013	179.69	30.3357	0.168822	-2.56642	8.02141e-05	0.00547231	A0A0B2RNY9	734408437	Uncharacterized protein	glysoja_032941	Glycine soja (Wild soybean)	-	-	-	-	-	-	-
TRINITY_DN89978_c1_g1_i3	866	1104	173	118	606.93	1087.51	126.347	0.116179	-3.10557	2.36751e-06	0.000287441	UPI0007191769	955378143	uncharacterized protein LOC100815315 isoform X3	LOC100815315	Glycine max (Soybean) (Glycine hispida)	-	-	-	-	-	-	-
TRINITY_DN89924_c1_g1_i1	24	28	278	146	104.561	28.8637	180.257	6.24513	2.64273	5.25659e-05	0.00389605	-	-	-	-	-	-	-	-	-	-	-	-
TRINITY_DN89924_c3_g1_i1	0	0	16	10	5.6042	0	11.2084	Inf	Inf	0.0044502	0.125882	-	-	-	-	-	-	-	-	-	-	-	-
TRINITY_DN89954_c0_g1_i2	16	42	0	4	16.397	30.7056	2.08845	0.0680153	-3.878	0.000171178	0.00995472	-	-	-	-	-	-	-	-	-	-	-	-
TRINITY_DN89999_c2_g1_i2	7	9	0	0	4.41398	8.82797	0	0	#NAME?	0.00861446	0.203319	-	-	-	-	-	-	-	-	-	-	-	-
TRINITY_DN89999_c2_g2_i2	234	203	2348	1332	910.559	247.031	1574.09	6.37202	2.67175	5.07237e-05	0.00378601	A0A0B2QW67	734383221	Putative glycerophosphoryl diester phosphodiesterase 3 (EC 3.1.4.46)	glysoja_028170	Glycine soja (Wild soybean)	GO:0006629; GO:0008889	glycerophosphodiester phosphodiesterase activity [GO:0008889]	lipid metabolic process [GO:0006629]	-	-	-	-
TRINITY_DN89999_c2_g4_i2	12	22	188	140	80.9041	18.3621	143.446	7.8121	2.96571	2.57666e-05	0.00213596	I1KYF1;	356524317	Uncharacterized protein {ECO:0000313|EMBL:KRH46279.1, ECO:0000313|EnsemblPlants:GLYMA08G43630.1};	LOC100813869	Glycine max (Soybean) (Glycine hispida).	GO:0008081,GO:0006629,	GO:0008081,phosphoric diester hydrolase activity;	GO:0006629,lipid metabolic process;	-	gmx:100813869;	-	-
TRINITY_DN89999_c2_g2_i3	240	217	2269	1334	901.627	257.686	1545.57	5.99787	2.58445	8.41541e-05	0.00568063	I1JJF7;	356501592	Uncharacterized protein {ECO:0000313|EMBL:KRH73850.1, ECO:0000313|EnsemblPlants:GLYMA02G46590.1};	LOC100811399	Glycine max (Soybean) (Glycine hispida).	GO:0008081,GO:0006629,	GO:0008081,phosphoric diester hydrolase activity;	GO:0006629,lipid metabolic process;	-	gmx:100811399;	-	-
TRINITY_DN89999_c2_g2_i4	190	179	1907	1233	782.458	207.543	1357.37	6.54021	2.70934	3.30101e-05	0.00264109	A0A0B2QW67	734383221	Putative glycerophosphoryl diester phosphodiesterase 3 (EC 3.1.4.46)	glysoja_028170	Glycine soja (Wild soybean)	GO:0006629; GO:0008889	glycerophosphodiester phosphodiesterase activity [GO:0008889]	lipid metabolic process [GO:0006629]	-	-	-	-
TRINITY_DN89999_c2_g1_i17	4	2	16	44	16.2304	3.50053	28.9602	8.27308	3.04843	0.00444386	0.125761	A0A0S3S6V5	965601386	Uncharacterized protein	Vigan.05G209700 VIGAN_05209700	Vigna angularis var. angularis	GO:0006629; GO:0008081	phosphoric diester hydrolase activity [GO:0008081]	lipid metabolic process [GO:0006629]	-	-	-	-
TRINITY_DN89999_c2_g4_i3	4	8	65	32	23.7396	6.4482	41.0309	6.36315	2.66974	0.00307816	0.0957452	I1KYF1;	356524317	Uncharacterized protein {ECO:0000313|EMBL:KRH46279.1, ECO:0000313|EnsemblPlants:GLYMA08G43630.1};	LOC100813869	Glycine max (Soybean) (Glycine hispida).	GO:0008081,GO:0006629,	GO:0008081,phosphoric diester hydrolase activity;	GO:0006629,lipid metabolic process;	-	gmx:100813869;	-	-
TRINITY_DN89928_c0_g2_i1	956	1089	328	249	694.772	1136.8	252.745	0.222331	-2.16922	0.000730882	0.0313116	A0A0R0H9K2	356544165	Uncharacterized protein	LOC100782085 GLYMA_12G236800	Glycine max (Soybean) (Glycine hispida)	GO:0003677; GO:0003700; GO:0016602	DNA binding [GO:0003677]; transcription factor activity, sequence-specific DNA binding [GO:0003700]	-	CCAAT-binding factor complex [GO:0016602]	gmx:100782085;	K08064;	Antigen processing and presentation ;
TRINITY_DN89928_c0_g2_i2	301	432	116	92	246.576	401.71	91.4421	0.227632	-2.13522	0.000408973	0.019818	I1LVD0	947078629	Uncharacterized protein	LOC100782085 GLYMA_12G236800	Glycine max (Soybean) (Glycine hispida)	GO:0003677; GO:0003700; GO:0016602	DNA binding [GO:0003677]; transcription factor activity, sequence-specific DNA binding [GO:0003700]	-	CCAAT-binding factor complex [GO:0016602]	-	-	-
TRINITY_DN89928_c0_g2_i3	1107	1305	327	314	812.138	1337.97	286.308	0.213987	-2.2244	0.000580499	0.0261139	A0A0R0H9K2	356544165	Uncharacterized protein	LOC100782085 GLYMA_12G236800	Glycine max (Soybean) (Glycine hispida)	GO:0003677; GO:0003700; GO:0016602	DNA binding [GO:0003677]; transcription factor activity, sequence-specific DNA binding [GO:0003700]	-	CCAAT-binding factor complex [GO:0016602]	gmx:100782085;	K08064;	Antigen processing and presentation ;
TRINITY_DN89928_c0_g7_i1	1153	1574	392	249	887.887	1499.08	276.694	0.184576	-2.43771	0.000259153	0.0138262	-	-	-	-	-	-	-	-	-	-	-	-
TRINITY_DN89928_c0_g2_i4	111	143	21	12	77.1252	140.127	14.1236	0.100792	-3.31055	3.84821e-06	0.000432702	A0A151TPS3;	1012357858	Nuclear transcription factor Y subunit A-1	-	Cajanus cajan (Pigeon pea) (Cajanus indicus).	GO:0016602,GO:0003677,GO:0003700,	GO:0003677,DNA binding; GO:0003700,transcription factor activity, sequence-specific DNA binding;	-	GO:0016602,CCAAT-binding factor complex;	-	-	-
TRINITY_DN89928_c0_g7_i2	528	717	122	107	393.069	684.62	101.519	0.148285	-2.75355	9.95398e-06	0.000962402	-	-	-	-	-	-	-	-	-	-	-	-
TRINITY_DN89977_c1_g2_i2	117	96	39	28	75.0134	120.814	29.2131	0.241803	-2.04809	0.00283212	0.0898713	A0A1S2Y7E4	502130320	uncharacterized WD repeat-containing protein C2A9.03 isoform X1	LOC101513063	Cicer arietinum (Chickpea) (Garbanzo)	-	-	-	-	cam:101513063;	-	-
TRINITY_DN89912_c8_g1_i1	80	111	4	4	54.2384	104.891	3.58527	0.0341808	-4.87067	8.05169e-09	2.12689e-06	I1JGW8;	356500736	Uncharacterized protein {ECO:0000313|EMBL:KRH72416.1, ECO:0000313|EnsemblPlants:GLYMA02G37370.1};	LOC100804831	Glycine max (Soybean) (Glycine hispida).	GO:0016021,GO:0005215,	GO:0005215,transporter activity;	-	GO:0016021,integral component of membrane;	gmx:100804831;	-	-
TRINITY_DN89912_c8_g1_i3	151	110	0	2	75.0693	149.094	1.04422	0.00700379	-7.15765	1.48897e-13	1.27241e-10	A0A151R883;	1012326985	Purine permease 1	-	Cajanus cajan (Pigeon pea) (Cajanus indicus).	GO:0016021,GO:0005215,	GO:0005215,transporter activity;	-	GO:0016021,integral component of membrane;	-	-	-
TRINITY_DN89974_c14_g1_i1	15	16	396	221	140.437	17.3029	263.572	15.2328	3.92911	9.59152e-09	2.48248e-06	V7CQX4	593793430	Uncharacterized protein	PHAVU_002G264300g	Phaseolus vulgaris (Kidney bean) (French bean)	GO:0005634; GO:0006355; GO:0043565; GO:0046982	protein heterodimerization activity [GO:0046982]; sequence-specific DNA binding [GO:0043565]	regulation of transcription, DNA-templated [GO:0006355]	nucleus [GO:0005634]	pvu:PHAVU_002G264300g;	K08065;	Antigen processing and presentation ;
TRINITY_DN89933_c1_g4_i2	30	45	10	5	23.6725	40.9924	6.35261	0.154971	-2.68993	0.00273098	0.0874597	A0A0J8DV79	870839965	Uncharacterized protein	BVRB_015740	Beta vulgaris subsp. vulgaris	-	-	-	-	-	-	-
TRINITY_DN89933_c1_g1_i6	3	10	2	86	26.2257	6.80126	45.6501	6.712	2.74674	0.00510809	0.139003	A0A0A0KWL1	700198832	Uncharacterized protein	Csa_4G243140	Cucumis sativus (Cucumber)	-	-	-	-	-	-	-
TRINITY_DN89933_c1_g5_i1	0	0	16	125	35.6257	0	71.2513	Inf	Inf	1.45043e-09	4.66032e-07	C6JSD0;	253760977	Uncharacterized protein	Sb0351s002020	Sorghum bicolor (Sorghum) (Sorghum vulgare).	-	-	-	-	-	-	-
TRINITY_DN89933_c1_g6_i1	177	202	506	2035	731.252	210.659	1251.85	5.94253	2.57108	0.000170977	0.00994542	A0A1S3EIQ5	828334941	uncharacterized protein LOC105852951	LOC105852951	Cicer arietinum (Chickpea) (Garbanzo)	-	-	-	-	cam:105852951;	-	-
TRINITY_DN89915_c4_g1_i1	45	54	494	346	210.182	54.8563	365.508	6.66301	2.73617	1.27847e-05	0.00118708	I1J933;	356496840	Uncharacterized protein {ECO:0000313|EMBL:KRH76931.1, ECO:0000313|EnsemblPlants:GLYMA01G38940.1};	LOC100780194	Glycine max (Soybean) (Glycine hispida).	-	-	-	-	gmx:100780194;	-	-
TRINITY_DN89915_c4_g1_i2	134	122	1145	723	475.12	144.288	805.952	5.58571	2.48174	5.77786e-05	0.0042031	I1J933;	356496840	Uncharacterized protein {ECO:0000313|EMBL:KRH76931.1, ECO:0000313|EnsemblPlants:GLYMA01G38940.1};	LOC100780194	Glycine max (Soybean) (Glycine hispida).	-	-	-	-	gmx:100780194;	-	-
TRINITY_DN89915_c7_g2_i1	0	0	0	24	6.26535	0	12.5307	Inf	Inf	0.00414547	0.119525	-	-	-	-	-	-	-	-	-	-	-	-
TRINITY_DN89915_c7_g2_i3	0	0	0	42	10.9644	0	21.9287	Inf	Inf	0.000161554	0.00952007	-	-	-	-	-	-	-	-	-	-	-	-
TRINITY_DN89915_c7_g3_i2	0	0	0	33	8.61485	0	17.2297	Inf	Inf	0.000735134	0.031444	-	-	-	-	-	-	-	-	-	-	-	-
TRINITY_DN89915_c7_g4_i2	0	0	0	28	7.30957	0	14.6191	Inf	Inf	0.00186306	0.0649717	-	-	-	-	-	-	-	-	-	-	-	-
TRINITY_DN89902_c3_g6_i1	10	24	0	2	9.56492	18.0856	1.04422	0.0577378	-4.11434	0.0014504	0.0536193	UPI0007AF5643	1021485238	uncharacterized protein LOC107627362	LOC107627362	Arachis ipaensis (Wild peanut)	-	-	-	-	-	-	-
TRINITY_DN89906_c0_g2_i1	11	2	95	83	43.3959	7.907	78.8848	9.97658	3.31855	2.32579e-05	0.00195867	-	-	-	-	-	-	-	-	-	-	-	-
TRINITY_DN89906_c0_g2_i3	0	0	18	6	4.93418	0	9.86836	Inf	Inf	0.00740522	0.182047	-	-	-	-	-	-	-	-	-	-	-	-
TRINITY_DN89906_c0_g2_i5	3	0	49	50	23.1651	1.88848	44.4417	23.533	4.55661	1.47526e-05	0.00133867	-	-	-	-	-	-	-	-	-	-	-	-
TRINITY_DN89958_c2_g6_i2	11	12	74	94	44.7947	12.8198	76.7697	5.98838	2.58217	0.000854303	0.0355022	I1JKJ9;	356506339	Uncharacterized protein {ECO:0000313|EMBL:KRH65237.1, ECO:0000313|EnsemblPlants:GLYMA03G02480.1};	LOC100775802	Glycine max (Soybean) (Glycine hispida).	GO:0032133,GO:0000780,GO:0005876,GO:0051233,GO:0005524,GO:0035174,GO:0007059,GO:0007052,GO:0032465,	GO:0005524,ATP binding; GO:0035174,histone serine kinase activity;	GO:0007059,chromosome segregation; GO:0007052,mitotic spindle organization; GO:0032465,regulation of cytokinesis;	GO:0032133,chromosome passenger complex; GO:0000780,condensed nuclear chromosome, centromeric region; GO:0005876,spindle microtubule; GO:0051233,spindle midzone;	gmx:100775802;	K08850;	-
TRINITY_DN89909_c2_g1_i1	25	13	0	6	12.6283	22.124	3.13267	0.141596	-2.82014	0.00801666	0.192968	-	-	-	-	-	-	-	-	-	-	-	-
TRINITY_DN89909_c2_g4_i1	375	534	70	60	277.962	498.403	57.5211	0.115411	-3.11515	7.72045e-07	0.000112325	UPI00054A3CC6	734423284	Dof zinc finger protein DOF5.2;Dof zinc finger protein DOF5.2	glysoja_021678;glysoja_021678	Glycine soja (Wild soybean)	-	-	-	-	-	-	-
TRINITY_DN89909_c3_g1_i1	34	38	6	12	24.291	40.0714	8.51058	0.212385	-2.23524	0.00731819	0.1806	I3S130	388491812	RING-type E3 ubiquitin transferase (EC 2.3.2.27)	-	Lotus japonicus (Lotus corniculatus var. japonicus)	GO:0004842	ubiquitin-protein transferase activity [GO:0004842]	-	-	-	-	-
TRINITY_DN89951_c4_g2_i1	218	274	10	4	138.835	271.84	5.8305	0.0214483	-5.543	6.97425e-13	5.01056e-10	UPI00054A532B	734329843	Glutelin type-A 2;Glutelin type-A 2	glysoja_010842;glysoja_010842	Glycine soja (Wild soybean)	-	-	-	-	-	-	-
TRINITY_DN89972_c2_g1_i2	3	7	45	42	22.0477	5.32743	38.7679	7.27704	2.86335	0.00281756	0.0895027	A0A151SET7;	1012342158	Two-component response regulator-like APRR2	-	Cajanus cajan (Pigeon pea) (Cajanus indicus).	GO:0005634,GO:0003677,GO:0006355,GO:0006351,	GO:0003677,DNA binding;	GO:0006355,regulation of transcription, DNA-templated; GO:0006351,transcription, DNA-templated;	GO:0005634,nucleus;	-	-	-
TRINITY_DN89972_c2_g1_i3	6	24	97	64	42.6403	15.5676	69.7131	4.47807	2.16288	0.00553303	0.147469	UPI0002C3386E	470134556	probable transcription factor GLK1 isoform X2	LOC101308297	Fragaria vesca subsp. vesca	-	-	-	-	-	-	-
TRINITY_DN89972_c2_g1_i5	6	6	62	30	22.7944	6.72464	38.8641	5.77936	2.53091	0.00430608	0.122818	A0A1S2YJ32	502143995	transcription activator GLK1-like	LOC101498306	Cicer arietinum (Chickpea) (Garbanzo)	GO:0003677; GO:0005634; GO:0006351; GO:0006355	DNA binding [GO:0003677]	regulation of transcription, DNA-templated [GO:0006355]; transcription, DNA-templated [GO:0006351]	nucleus [GO:0005634]	cam:101498306;	-	-
TRINITY_DN89972_c2_g1_i8	30	31	207	135	91.03	34.1145	147.946	4.33674	2.11661	0.0011094	0.0436007	G7JTX7	922363132	Transcription activator GLK1-like protein	11444987 MTR_4g078810	Medicago truncatula (Barrel medic) (Medicago tribuloides)	GO:0003677; GO:0005634; GO:0006351; GO:0006355	DNA binding [GO:0003677]	regulation of transcription, DNA-templated [GO:0006355]; transcription, DNA-templated [GO:0006351]	nucleus [GO:0005634]	mtr:MTR_4g078810;	-	-
TRINITY_DN89972_c2_g1_i9	7	7	62	37	25.1821	7.84541	42.5189	5.41958	2.43818	0.00468563	0.130555	A0A151SET7;	1012342158	Two-component response regulator-like APRR2	-	Cajanus cajan (Pigeon pea) (Cajanus indicus).	GO:0005634,GO:0003677,GO:0006355,GO:0006351,	GO:0003677,DNA binding;	GO:0006355,regulation of transcription, DNA-templated; GO:0006351,transcription, DNA-templated;	GO:0005634,nucleus;	-	-	-
TRINITY_DN89972_c3_g3_i1	15	34	183	118	78.1173	26.1459	130.089	4.9755	2.31484	0.000765205	0.0324735	-	-	-	-	-	-	-	-	-	-	-	-
TRINITY_DN89972_c3_g4_i2	2	2	30	18	11.4329	2.24155	20.6242	9.20087	3.20177	0.00706832	0.176274	-	-	-	-	-	-	-	-	-	-	-	-
TRINITY_DN89972_c3_g3_i18	31	36	175	168	95.2005	37.2003	153.201	4.11826	2.04204	0.00190106	0.0659078	A0A151QQR2;	1012319676	Uncharacterized protein	-	Cajanus cajan (Pigeon pea) (Cajanus indicus).	GO:0003755,	GO:0003755,peptidyl-prolyl cis-trans isomerase activity;	-	-	-	-	-
TRINITY_DN89962_c0_g1_i1	54	66	4	0	33.9569	66.4171	1.49682	0.0225367	-5.47158	1.08913e-07	2.05206e-05	-	-	-	-	-	-	-	-	-	-	-	-
TRINITY_DN89981_c7_g3_i10	138	188	1030	725	471.596	179.231	763.962	4.26246	2.09169	0.000719332	0.0309221	A0A1S2YDS7	502138270	dynamin-related protein 1C	LOC101491582	Cicer arietinum (Chickpea) (Garbanzo)	GO:0003924; GO:0005525	GTPase activity [GO:0003924]; GTP binding [GO:0005525]	-	-	cam:101491582;	-	-
TRINITY_DN89981_c7_g3_i13	131	216	1034	818	501.298	188.58	814.016	4.31656	2.10988	0.000799505	0.0335781	A0A0L9T8F4	920679980	Uncharacterized protein	LR48_Vigan325s003500	Phaseolus angularis (Azuki bean) (Vigna angularis)	GO:0003924; GO:0005525	GTPase activity [GO:0003924]; GTP binding [GO:0005525]	-	-	var:108320130;	-	-
TRINITY_DN89996_c0_g1_i3	24	21	213	108	80.7592	25.4247	136.094	5.35281	2.4203	0.000250495	0.0134379	A0A1S3ULR1	951001151	SKP1-like protein 1A	LOC106766769	Vigna radiata var. radiata (Mung bean) (Phaseolus aureus)	GO:0006511	-	ubiquitin-dependent protein catabolic process [GO:0006511]	-	vra:106766769;	K03094;	Protein processing in endoplasmic reticulum ; Ubiquitin mediated proteolysis ; Wnt signaling pathway ; TGF-beta signaling pathway ; Cell cycle ; Pathways in cancer ;
TRINITY_DN89996_c0_g1_i5	4	14	94	55	36.6437	9.39587	63.8914	6.79995	2.76552	0.000765783	0.0324811	A0A1S2YZ15	502161436	SKP1-like protein 1A	LOC101511190	Cicer arietinum (Chickpea) (Garbanzo)	GO:0006511	-	ubiquitin-dependent protein catabolic process [GO:0006511]	-	cam:101511190;	K03094;	Protein processing in endoplasmic reticulum ; Ubiquitin mediated proteolysis ; Wnt signaling pathway ; TGF-beta signaling pathway ; Cell cycle ; Pathways in cancer ;
TRINITY_DN89938_c1_g1_i5	81	87	947	655	395.043	93.7303	696.356	7.42936	2.89324	4.1573e-06	0.000461701	K7KGD2	571446669	Uncharacterized protein	LOC100795476 GLYMA_03G217000	Glycine max (Soybean) (Glycine hispida)	GO:0003777; GO:0005524; GO:0007018; GO:0008017	ATP binding [GO:0005524]; microtubule binding [GO:0008017]; microtubule motor activity [GO:0003777]	microtubule-based movement [GO:0007018]	-	-	-	-
TRINITY_DN89938_c1_g1_i7	51	75	519	382	231.305	68.9501	393.659	5.70934	2.51332	5.5899e-05	0.00409173	K7KGD2	571446669	Uncharacterized protein	LOC100795476 GLYMA_03G217000	Glycine max (Soybean) (Glycine hispida)	GO:0003777; GO:0005524; GO:0007018; GO:0008017	ATP binding [GO:0005524]; microtubule binding [GO:0008017]; microtubule motor activity [GO:0003777]	microtubule-based movement [GO:0007018]	-	-	-	-
TRINITY_DN89982_c2_g3_i1	11	6	0	0	4.93605	9.87211	0	0	#NAME?	0.00591755	0.154903	-	-	-	-	-	-	-	-	-	-	-	-
TRINITY_DN89982_c2_g4_i1	172	246	2	1	115.199	229.127	1.27052	0.00554504	-7.49459	4.93734e-16	7.85941e-13	-	-	-	-	-	-	-	-	-	-	-	-
TRINITY_DN89982_c2_g4_i4	16	30	6	3	14.3109	24.8103	3.81157	0.153629	-2.70248	0.00947495	0.216975	-	-	-	-	-	-	-	-	-	-	-	-
TRINITY_DN89930_c3_g6_i1	300	480	9	16	218.192	424.662	11.7216	0.0276023	-5.17907	2.43995e-13	1.97425e-10	-	-	-	-	-	-	-	-	-	-	-	-
TRINITY_DN89930_c3_g4_i5	19	19	4	0	11.3958	21.2947	1.49682	0.0702908	-3.83052	0.00305428	0.0951363	A0A151TV27;	1012359729	Heparan-alpha-glucosaminide N-acetyltransferase	-	Cajanus cajan (Pigeon pea) (Cajanus indicus).	GO:0016021,GO:0016740,	GO:0016740,transferase activity;	-	GO:0016021,integral component of membrane;	-	-	-
TRINITY_DN89952_c0_g4_i1	21	13	0	1	10.0641	19.606	0.522112	0.0266302	-5.23079	0.000459119	0.0216661	-	-	-	-	-	-	-	-	-	-	-	-
TRINITY_DN89904_c1_g2_i5	5	2	5	54	17.0976	4.13003	30.0651	7.27963	2.86387	0.00690822	0.173239	R4IU89	442803146	Uncharacterized protein	-	Vicia faba (Broad bean) (Faba vulgaris)	GO:0005739	-	-	mitochondrion [GO:0005739]	-	-	-
TRINITY_DN89904_c1_g2_i10	2	4	21	118	36.3458	3.2241	69.4676	21.5463	4.42937	3.98895e-06	0.000445647	R4IU89	442803146	Uncharacterized protein	-	Vicia faba (Broad bean) (Faba vulgaris)	GO:0005739	-	-	mitochondrion [GO:0005739]	-	-	-
TRINITY_DN89969_c1_g1_i2	2	2	35	21	13.1515	2.24155	24.0615	10.7343	3.42416	0.00296718	0.0931139	V7BWF9	593696850	Uncharacterized protein	PHAVU_005G024100g	Phaseolus vulgaris (Kidney bean) (French bean)	-	-	-	-	pvu:PHAVU_005G024100g;	-	-
TRINITY_DN89969_c1_g1_i3	52	90	430	284	193.068	76.9488	309.188	4.0181	2.00651	0.00115372	0.0449366	UPI00054A68B5	734348119	Uncharacterized protein;hypothetical protein	glysoja_006150;glysoja_006150	Glycine soja (Wild soybean)	-	-	-	-	-	-	-
TRINITY_DN89969_c3_g2_i1	125	138	0	6	74.8079	146.483	3.13267	0.0213859	-5.5472	1.78696e-11	9.25989e-09	K7LC22	571476540	Uncharacterized protein	LOC100783619 GLYMA_09G059800	Glycine max (Soybean) (Glycine hispida)	-	-	-	-	-	-	-
TRINITY_DN89969_c3_g2_i2	13	16	2	0	8.39614	16.0439	0.74841	0.0466477	-4.42205	0.00354294	0.106568	-	-	-	-	-	-	-	-	-	-	-	-
TRINITY_DN89911_c1_g2_i3	549	221	217	3914	1289.46	454.165	2124.75	4.67837	2.226	0.00212208	0.0719724	G7JVL6	357467743	Uncharacterized protein	11421757 MTR_4g006070	Medicago truncatula (Barrel medic) (Medicago tribuloides)	-	-	-	-	mtr:MTR_4g006070;	-	-
TRINITY_DN89911_c1_g2_i7	49	6	24	263	90.0447	33.7929	146.296	4.32921	2.1141	0.0015865	0.0574775	W9S092	703131002	Uncharacterized protein	L484_018826	Morus notabilis	-	-	-	-	-	-	-
TRINITY_DN89955_c1_g1_i7	30	32	6	8	20.5139	34.6057	6.42213	0.18558	-2.42989	0.00706941	0.176283	A0A0S3SSY0	965609445	Uncharacterized protein	Vigan.08G278100 VIGAN_08278100	Vigna angularis var. angularis	GO:0004674; GO:0005524	ATP binding [GO:0005524]; protein serine/threonine kinase activity [GO:0004674]	-	-	-	-	-
TRINITY_DN89955_c1_g1_i10	54	66	6	11	37.2028	66.4171	7.98846	0.120277	-3.05556	0.000109498	0.00701059	A0A0S3SSY0	965609445	Uncharacterized protein	Vigan.08G278100 VIGAN_08278100	Vigna angularis var. angularis	GO:0004674; GO:0005524	ATP binding [GO:0005524]; protein serine/threonine kinase activity [GO:0004674]	-	-	-	-	-
TRINITY_DN89970_c1_g2_i1	0	0	22	17	8.55421	0	17.1084	Inf	Inf	0.000436871	0.0208791	A0A0J8BG93	870755475	Uncharacterized protein (Fragment)	BVRB_042430	Beta vulgaris subsp. vulgaris	-	-	-	-	-	-	-
TRINITY_DN89970_c2_g1_i2	0	0	5	16	5.11241	0	10.2248	Inf	Inf	0.00916015	0.212411	A0A0J7YPB0	870760094	Uncharacterized protein (Fragment)	BVRB_040740	Beta vulgaris subsp. vulgaris	-	-	-	-	-	-	-
TRINITY_DN89970_c2_g3_i1	0	0	30	0	5.61307	0	11.2261	Inf	Inf	0.00314003	0.0970746	A0A0J8BG93	870755475	Uncharacterized protein (Fragment)	BVRB_042430	Beta vulgaris subsp. vulgaris	-	-	-	-	-	-	-
TRINITY_DN89970_c2_g2_i12	2	0	0	32	8.98329	1.25899	16.7076	13.2706	3.73017	0.00956392	0.218318	-	-	-	-	-	-	-	-	-	-	-	-
TRINITY_DN89901_c0_g2_i1	0	0	22	10	6.72681	0	13.4536	Inf	Inf	0.00158985	0.0575344	K7L2P9	947101545	Uncharacterized protein	GLYMA_07G196100	Glycine max (Soybean) (Glycine hispida)	-	-	-	-	-	-	-
TRINITY_DN89975_c0_g4_i1	0	28	0	0	6.87789	13.7558	0	0	#NAME?	0.000480124	0.0224608	-	-	-	-	-	-	-	-	-	-	-	-
TRINITY_DN89975_c0_g2_i9	6	13	0	0	5.08179	10.1636	0	0	#NAME?	0.00389245	0.114162	-	-	-	-	-	-	-	-	-	-	-	-
TRINITY_DN89992_c1_g3_i3	175	217	1267	814	557.943	216.769	899.117	4.14781	2.05235	0.000932917	0.0380781	A0A072UKH9	922366801	Diacylglycerol kinase (DAG kinase) (EC 2.7.1.107)	25492062 MTR_4g045973	Medicago truncatula (Barrel medic) (Medicago tribuloides)	GO:0003951; GO:0004143; GO:0005524; GO:0007205; GO:0016021	ATP binding [GO:0005524]; diacylglycerol kinase activity [GO:0004143]; NAD+ kinase activity [GO:0003951]	protein kinase C-activating G-protein coupled receptor signaling pathway [GO:0007205]	integral component of membrane [GO:0016021]	mtr:MTR_4g045973;	K00901;	Metabolic pathways ; Biosynthesis of secondary metabolites ; Glycerolipid metabolism ; Glycerophospholipid metabolism ; Phosphatidylinositol signaling system ; Phospholipase D signaling pathway ;
TRINITY_DN89957_c1_g1_i1	0	0	37	16	11.0997	0	22.1994	Inf	Inf	6.52395e-05	0.00463239	A0A0B2PY97	734351025	B3 domain-containing transcription factor VRN1	glysoja_031283	Glycine soja (Wild soybean)	GO:0003677; GO:0005634; GO:0006351; GO:0006355	DNA binding [GO:0003677]	regulation of transcription, DNA-templated [GO:0006355]; transcription, DNA-templated [GO:0006351]	nucleus [GO:0005634]	-	-	-
TRINITY_DN89957_c1_g3_i4	2	0	71	18	18.6128	1.25899	35.9666	28.5678	4.83632	2.14914e-05	0.00183335	A0A072VFJ7	922399227	B3 DNA-binding domain protein	25482718 MTR_1g035570	Medicago truncatula (Barrel medic) (Medicago tribuloides)	GO:0003677; GO:0005634; GO:0006351; GO:0006355	DNA binding [GO:0003677]	regulation of transcription, DNA-templated [GO:0006355]; transcription, DNA-templated [GO:0006351]	nucleus [GO:0005634]	mtr:MTR_1g035570;	-	-
TRINITY_DN89957_c1_g3_i5	4	0	36	14	11.6495	2.51798	20.7809	8.25303	3.04492	0.0059242	0.155027	A0A151RGW3;	1012330135	B3 domain-containing transcription factor VRN1	-	Cajanus cajan (Pigeon pea) (Cajanus indicus).	GO:0016021,GO:0005634,GO:0003677,GO:0006355,GO:0006351,	GO:0003677,DNA binding;	GO:0006355,regulation of transcription, DNA-templated; GO:0006351,transcription, DNA-templated;	GO:0016021,integral component of membrane; GO:0005634,nucleus;	-	-	-
TRINITY_DN89957_c1_g3_i6	0	2	58	38	21.2634	0.982556	41.5441	42.2817	5.40196	8.20022e-06	0.000820527	A0A151RGW3;	1012330135	B3 domain-containing transcription factor VRN1	-	Cajanus cajan (Pigeon pea) (Cajanus indicus).	GO:0016021,GO:0005634,GO:0003677,GO:0006355,GO:0006351,	GO:0003677,DNA binding;	GO:0006355,regulation of transcription, DNA-templated; GO:0006351,transcription, DNA-templated;	GO:0016021,integral component of membrane; GO:0005634,nucleus;	-	-	-
TRINITY_DN89957_c1_g3_i7	6	1	65	28	21.6054	4.26825	38.9425	9.12376	3.18963	0.000536166	0.0244951	A0A151RGW3;	1012330135	B3 domain-containing transcription factor VRN1	-	Cajanus cajan (Pigeon pea) (Cajanus indicus).	GO:0016021,GO:0005634,GO:0003677,GO:0006355,GO:0006351,	GO:0003677,DNA binding;	GO:0006355,regulation of transcription, DNA-templated; GO:0006351,transcription, DNA-templated;	GO:0016021,integral component of membrane; GO:0005634,nucleus;	-	-	-
TRINITY_DN89953_c1_g5_i1	3127	4023	276	176	2070.01	3944.84	195.172	0.0494753	-4.33715	2.44679e-07	4.14118e-05	I1LY11	356545733	Uncharacterized protein	LOC100818430 GLYMA_13G105700	Glycine max (Soybean) (Glycine hispida)	GO:0003700; GO:0005634; GO:0043565	sequence-specific DNA binding [GO:0043565]; transcription factor activity, sequence-specific DNA binding [GO:0003700]	-	nucleus [GO:0005634]	gmx:100818430;	K09419;	-
TRINITY_DN89953_c1_g5_i2	3033	4045	241	154	2033.53	3896.48	170.589	0.0437802	-4.51358	8.68987e-08	1.68773e-05	I1LY11	356545733	Uncharacterized protein	LOC100818430 GLYMA_13G105700	Glycine max (Soybean) (Glycine hispida)	GO:0003700; GO:0005634; GO:0043565	sequence-specific DNA binding [GO:0043565]; transcription factor activity, sequence-specific DNA binding [GO:0003700]	-	nucleus [GO:0005634]	gmx:100818430;	K09419;	-
TRINITY_DN89953_c1_g8_i2	44	45	18	2	28.7926	49.8053	7.77991	0.156207	-2.67847	0.00281829	0.089514	UPI00054A756B	734425490	Peroxygenase 2;Peroxygenase 2	glysoja_001750;glysoja_001750	Glycine soja (Wild soybean)	-	-	-	-	-	-	-
TRINITY_DN89953_c1_g8_i3	174	233	56	36	131.876	224	39.7515	0.177462	-2.49442	0.000101023	0.00656639	UPI00054A756B	734425490	Peroxygenase 2;Peroxygenase 2	glysoja_001750;glysoja_001750	Glycine soja (Wild soybean)	-	-	-	-	-	-	-
TRINITY_DN89953_c1_g5_i3	2572	3569	217	169	1770.94	3372.43	169.439	0.0502425	-4.31495	9.12137e-08	1.75336e-05	I1LY11	356545733	Uncharacterized protein	LOC100818430 GLYMA_13G105700	Glycine max (Soybean) (Glycine hispida)	GO:0003700; GO:0005634; GO:0043565	sequence-specific DNA binding [GO:0043565]; transcription factor activity, sequence-specific DNA binding [GO:0003700]	-	nucleus [GO:0005634]	gmx:100818430;	K09419;	-
TRINITY_DN89953_c1_g5_i4	2615	3741	194	153	1818.24	3484	152.479	0.0437655	-4.51406	3.56413e-08	7.77817e-06	I1LY11	356545733	Uncharacterized protein	LOC100818430 GLYMA_13G105700	Glycine max (Soybean) (Glycine hispida)	GO:0003700; GO:0005634; GO:0043565	sequence-specific DNA binding [GO:0043565]; transcription factor activity, sequence-specific DNA binding [GO:0003700]	-	nucleus [GO:0005634]	gmx:100818430;	K09419;	-
TRINITY_DN89953_c1_g7_i2	74	123	32	16	63.6691	107.01	20.3284	0.189967	-2.39618	0.00063797	0.0280718	UPI0007877647	1012019083	uncharacterized protein LOC107474451	LOC107474451	Arachis duranensis (Wild peanut)	-	-	-	-	-	-	-
TRINITY_DN89953_c1_g5_i5	49	53	4	0	29.1899	56.883	1.49682	0.026314	-5.24802	7.09798e-07	0.000104391	-	-	-	-	-	-	-	-	-	-	-	-
TRINITY_DN89908_c0_g2_i1	594	839	217	159	475.16	786.102	164.218	0.208902	-2.2591	0.000265108	0.0140638	G7IHZ9	357454793	Histidine phosphotransfer protein	11441994 MTR_2g100900	Medicago truncatula (Barrel medic) (Medicago tribuloides)	GO:0000160; GO:0004871; GO:0005622	signal transducer activity [GO:0004871]	phosphorelay signal transduction system [GO:0000160]	intracellular [GO:0005622]	mtr:MTR_2g100900;	K14490;	Plant hormone signal transduction ;
TRINITY_DN89908_c0_g3_i1	397	483	14	4	247.262	487.197	7.32732	0.0150398	-6.05508	2.56293e-15	3.44863e-12	A0A151QQF9;	1012319441	MLP-like protein 43	-	Cajanus cajan (Pigeon pea) (Cajanus indicus).	GO:0006952,GO:0009607,	-	GO:0006952,defense response; GO:0009607,response to biotic stimulus;	-	-	-	-
TRINITY_DN89908_c0_g2_i2	34	52	2	8	25.9373	46.9493	4.92531	0.104907	-3.25282	0.000166668	0.00974596	G7IHZ7	357454789	Histidine phosphotransfer protein	11420968 MTR_2g100880	Medicago truncatula (Barrel medic) (Medicago tribuloides)	GO:0000160; GO:0004871; GO:0005622	signal transducer activity [GO:0004871]	phosphorelay signal transduction system [GO:0000160]	intracellular [GO:0005622]	mtr:MTR_2g100880;	K14490;	Plant hormone signal transduction ;
TRINITY_DN89908_c0_g1_i3	25	45	571	327	211.123	37.8449	384.402	10.1573	3.34444	2.59015e-07	4.34157e-05	-	-	-	-	-	-	-	-	-	-	-	-
TRINITY_DN89908_c0_g1_i4	4	2	74	33	24.2107	3.50053	44.9209	12.8326	3.68174	9.81076e-05	0.00641729	-	-	-	-	-	-	-	-	-	-	-	-
TRINITY_DN89908_c0_g2_i3	76	137	23	17	66.3147	115.147	17.4826	0.151829	-2.71948	9.40073e-05	0.00621147	UPI0007885F80	1012230783	histidine-containing phosphotransfer protein 4	LOC107463946	Arachis duranensis (Wild peanut)	-	-	-	-	-	-	-
TRINITY_DN89908_c0_g5_i3	6266	8136	1639	1234	4599.53	7941.45	1257.61	0.15836	-2.65872	0.00572859	0.151337	V7AJP1	593262614	Uncharacterized protein	PHAVU_011G182700g	Phaseolus vulgaris (Kidney bean) (French bean)	GO:0006952; GO:0009607	-	defense response [GO:0006952]; response to biotic stimulus [GO:0009607]	-	pvu:PHAVU_011G182700g;	-	-
TRINITY_DN89908_c0_g5_i4	987	1130	251	170	679.57	1176.46	182.685	0.155284	-2.68702	4.21546e-05	0.00326032	V7AJP1	593262614	Uncharacterized protein	PHAVU_011G182700g	Phaseolus vulgaris (Kidney bean) (French bean)	GO:0006952; GO:0009607	-	defense response [GO:0006952]; response to biotic stimulus [GO:0009607]	-	pvu:PHAVU_011G182700g;	-	-
TRINITY_DN89908_c0_g3_i2	690	789	21	10	417.525	821.97	13.0794	0.0159123	-5.97371	2.14515e-15	2.93512e-12	A0A0S3SA15	965602523	Uncharacterized protein	Vigan.06G072600 VIGAN_06072600	Vigna angularis var. angularis	GO:0006952; GO:0009607	-	defense response [GO:0006952]; response to biotic stimulus [GO:0009607]	-	-	-	-
TRINITY_DN89908_c0_g1_i7	4	10	265	121	84.8853	7.43076	162.34	21.847	4.44936	6.25762e-09	1.70857e-06	UPI00054A3611	734378219	Aldehyde dehydrogenase;Aldehyde dehydrogenase family 3 member F1	glysoja_008816;glysoja_008816	Glycine soja (Wild soybean)	-	-	-	-	-	-	-
TRINITY_DN89908_c0_g1_i8	13	16	402	271	153.983	16.0439	291.923	18.1953	4.18549	1.67113e-09	5.26525e-07	-	-	-	-	-	-	-	-	-	-	-	-
TRINITY_DN89908_c0_g2_i4	6	11	0	0	4.59051	9.18103	0	0	#NAME?	0.00670165	0.169296	-	-	-	-	-	-	-	-	-	-	-	-
TRINITY_DN89908_c0_g2_i5	145	242	52	52	128.387	210.166	46.6085	0.22177	-2.17286	0.000415447	0.0200679	A0A151SHN0;	1012343073	Histidine-containing phosphotransfer protein 4	-	Cajanus cajan (Pigeon pea) (Cajanus indicus).	GO:0005622,GO:0004871,GO:0000160,	GO:0004871,signal transducer activity;	GO:0000160,phosphorelay signal transduction system;	GO:0005622,intracellular;	-	-	-
TRINITY_DN89908_c0_g1_i9	6	15	196	112	71.4834	11.1461	131.821	11.8266	3.56396	1.67965e-06	0.000216329	-	-	-	-	-	-	-	-	-	-	-	-
TRINITY_DN89949_c10_g1_i1	637	883	4701	3492	2208.57	834.787	3582.35	4.29134	2.10143	0.00666516	0.168672	A0A0D2S9X6	823186140	Uncharacterized protein	B456_007G090400	Gossypium raimondii (New World cotton)	GO:0004802; GO:0008152	transketolase activity [GO:0004802]	metabolic process [GO:0008152]	-	gra:105802590;	K00615;	Metabolic pathways ; Biosynthesis of secondary metabolites ; Biosynthesis of antibiotics ; Carbon metabolism ; Biosynthesis of amino acids ; Pentose phosphate pathway ; Carbon fixation in photosynthetic organisms ; Biosynthesis of ansamycins ;
TRINITY_DN56589_c0_g1_i2	2	2	48	20	15.3228	2.24155	28.4041	12.6716	3.66353	0.00092215	0.0377271	A0A151QV51;	1012321602	Uncharacterized protein	-	Cajanus cajan (Pigeon pea) (Cajanus indicus).	-	-	-	-	-	-	-
TRINITY_DN18964_c0_g1_i1	42	76	16	16	39.0585	63.7759	14.3411	0.224867	-2.15286	0.00355145	0.106758	A0A151RPJ0;	1012333031	Retrovirus-related Pol polyprotein LINE-1	-	Cajanus cajan (Pigeon pea) (Cajanus indicus).	-	-	-	-	-	-	-
TRINITY_DN18932_c0_g1_i1	0	0	55	32	18.6444	0	37.2889	Inf	Inf	8.59979e-07	0.000123132	-	-	-	-	-	-	-	-	-	-	-	-
TRINITY_DN83075_c0_g2_i1	1093	1053	311	231	721.17	1205.35	236.986	0.196611	-2.34658	0.00033363	0.0169106	I1LHM6	571487524	Uncharacterized protein	LOC100778289 GLYMA_11G063900	Glycine max (Soybean) (Glycine hispida)	GO:0004311; GO:0005622; GO:0008299	farnesyltranstransferase activity [GO:0004311]	isoprenoid biosynthetic process [GO:0008299]	intracellular [GO:0005622]	gmx:100778289;	K13789;	Metabolic pathways ; Biosynthesis of secondary metabolites ; Biosynthesis of antibiotics ; Terpenoid backbone biosynthesis ;
TRINITY_DN83032_c0_g2_i1	34	50	7	10	26.9036	45.9667	7.84056	0.17057	-2.55156	0.00206591	0.0704775	-	-	-	-	-	-	-	-	-	-	-	-
TRINITY_DN83093_c0_g2_i1	0	0	1	29	7.75773	0	15.5155	Inf	Inf	0.00130438	0.0494908	-	-	-	-	-	-	-	-	-	-	-	-
TRINITY_DN83027_c0_g2_i1	54	117	6	4	47.903	91.4722	4.33368	0.047377	-4.39967	1.25326e-07	2.31763e-05	A0A0B2SKH1	734428452	Ankyrin repeat-containing protein (Fragment)	glysoja_032096	Glycine soja (Wild soybean)	GO:0016021	-	-	integral component of membrane [GO:0016021]	-	-	-
TRINITY_DN83027_c0_g3_i1	9	7	0	0	4.5522	9.1044	0	0	#NAME?	0.00818857	0.195829	K7M4Z9	955362460	Uncharacterized protein	LOC100799438 GLYMA_14G049400	Glycine max (Soybean) (Glycine hispida)	GO:0007165; GO:0016020; GO:0016021	-	signal transduction [GO:0007165]	integral component of membrane [GO:0016021]; membrane [GO:0016020]	gmx:100799438;	-	-
TRINITY_DN83065_c0_g1_i1	23	16	135	146	74.5424	22.3388	126.746	5.6738	2.50432	0.000263408	0.0140072	A0A1S2YSY8	502153656	protein STRICTOSIDINE SYNTHASE-LIKE 6-like	LOC101511381	Cicer arietinum (Chickpea) (Garbanzo)	GO:0009058; GO:0016844	strictosidine synthase activity [GO:0016844]	biosynthetic process [GO:0009058]	-	cam:101511381;	-	-
TRINITY_DN83065_c0_g1_i2	18	30	201	198	102.331	26.0692	178.593	6.85073	2.77626	4.49035e-05	0.00343583	A0A1S2YSY8	502153656	protein STRICTOSIDINE SYNTHASE-LIKE 6-like	LOC101511381	Cicer arietinum (Chickpea) (Garbanzo)	GO:0009058; GO:0016844	strictosidine synthase activity [GO:0016844]	biosynthetic process [GO:0009058]	-	cam:101511381;	-	-
TRINITY_DN83065_c0_g1_i3	13	30	188	162	88.9272	22.9218	154.933	6.75919	2.75685	7.35118e-05	0.00509644	A0A1S2YSY8	502153656	protein STRICTOSIDINE SYNTHASE-LIKE 6-like	LOC101511381	Cicer arietinum (Chickpea) (Garbanzo)	GO:0009058; GO:0016844	strictosidine synthase activity [GO:0016844]	biosynthetic process [GO:0009058]	-	cam:101511381;	-	-
TRINITY_DN83036_c0_g1_i1	4	0	1610	775	504.812	2.51798	1007.11	399.966	8.64373	3.99092e-22	3.35168e-18	A0A151RAY9;	1012327994	Uncharacterized protein	-	Cajanus cajan (Pigeon pea) (Cajanus indicus).	-	-	-	-	-	-	-
TRINITY_DN83036_c0_g1_i3	16	17	5218	2539	1648.33	18.4236	3278.24	177.937	7.47522	7.33505e-16	1.13787e-12	A0A1S2YK07	502144434	proline-rich protein 4-like	LOC101493553	Cicer arietinum (Chickpea) (Garbanzo)	-	-	-	-	cam:101493553;	-	-
TRINITY_DN83060_c0_g1_i2	10	14	2	0	6.96062	13.1728	0.74841	0.0568146	-4.13759	0.00960959	0.218894	-	-	-	-	-	-	-	-	-	-	-	-
TRINITY_DN86303_c0_g2_i1	167	197	58	20	117.027	201.907	32.1461	0.159212	-2.65098	7.83066e-05	0.00536471	I1LYX9	356548184	Uncharacterized protein	LOC100818260 GLYMA_13G134800	Glycine max (Soybean) (Glycine hispida)	-	-	-	-	gmx:100818260;	K06940;	-
TRINITY_DN86303_c0_g2_i4	157	239	64	30	127.929	216.246	39.6125	0.183182	-2.44865	0.000153189	0.00910547	A0A151QTI0;	1012321017	Uncharacterized protein	-	Cajanus cajan (Pigeon pea) (Cajanus indicus).	-	-	-	-	-	-	-
TRINITY_DN86303_c0_g1_i4	18	19	6	0	11.4552	20.6652	2.24523	0.108648	-3.20227	0.00978703	0.221848	A0A151QTI0;	1012321017	Uncharacterized protein	-	Cajanus cajan (Pigeon pea) (Cajanus indicus).	-	-	-	-	-	-	-
TRINITY_DN86303_c0_g2_i5	200	283	74	51	159.625	264.931	54.3189	0.205031	-2.28609	0.000244864	0.0131998	A0A151QTI0;	1012321017	Uncharacterized protein	-	Cajanus cajan (Pigeon pea) (Cajanus indicus).	-	-	-	-	-	-	-
TRINITY_DN86317_c0_g1_i1	201	366	38	30	168.11	306.336	29.8832	0.0975502	-3.35771	2.13267e-07	3.70216e-05	K7LL05	947086528	Uncharacterized protein	GLYMA_10G231800	Glycine max (Soybean) (Glycine hispida)	GO:0006855; GO:0015238; GO:0015297; GO:0016021	antiporter activity [GO:0015297]; drug transmembrane transporter activity [GO:0015238]	drug transmembrane transport [GO:0006855]	integral component of membrane [GO:0016021]	-	-	-
TRINITY_DN86317_c0_g2_i1	305	348	36	26	195.003	362.961	27.0463	0.0745158	-3.74631	1.80171e-08	4.2978e-06	A0A151UFC5	1012366812	Protein DETOXIFICATION (Multidrug and toxic compound extrusion protein)	KK1_046087	Cajanus cajan (Pigeon pea) (Cajanus indicus)	GO:0015238; GO:0015297; GO:0016021	antiporter activity [GO:0015297]; drug transmembrane transporter activity [GO:0015238]	-	integral component of membrane [GO:0016021]	-	-	-
TRINITY_DN86317_c0_g3_i1	135	196	19	11	97.0627	181.272	12.8531	0.0709051	-3.81797	8.32494e-08	1.62203e-05	A0A072U9V2	922352723	Protein DETOXIFICATION (Multidrug and toxic compound extrusion protein)	25496404 MTR_6g047640	Medicago truncatula (Barrel medic) (Medicago tribuloides)	GO:0015238; GO:0015297; GO:0016021	antiporter activity [GO:0015297]; drug transmembrane transporter activity [GO:0015238]	-	integral component of membrane [GO:0016021]	mtr:MTR_6g047640;	K03327;	-
TRINITY_DN86317_c0_g3_i2	449	550	38	54	297.63	552.846	42.4138	0.0767191	-3.70427	9.07755e-09	2.37214e-06	A0A072U9V2	922352723	Protein DETOXIFICATION (Multidrug and toxic compound extrusion protein)	25496404 MTR_6g047640	Medicago truncatula (Barrel medic) (Medicago tribuloides)	GO:0015238; GO:0015297; GO:0016021	antiporter activity [GO:0015297]; drug transmembrane transporter activity [GO:0015238]	-	integral component of membrane [GO:0016021]	mtr:MTR_6g047640;	K03327;	-
TRINITY_DN86317_c0_g4_i1	222	275	16	16	144.595	274.849	14.3411	0.052178	-4.26042	8.72237e-10	2.93822e-07	UPI0007874E5D	1012176871	protein DETOXIFICATION 35	LOC107490848	Arachis duranensis (Wild peanut)	-	-	-	-	-	-	-
TRINITY_DN86317_c0_g1_i2	161	236	43	17	121.128	217.29	24.9667	0.1149	-3.12155	3.64951e-06	0.000415345	A0A151UFC5	1012366812	Protein DETOXIFICATION (Multidrug and toxic compound extrusion protein)	KK1_046087	Cajanus cajan (Pigeon pea) (Cajanus indicus)	GO:0015238; GO:0015297; GO:0016021	antiporter activity [GO:0015297]; drug transmembrane transporter activity [GO:0015238]	-	integral component of membrane [GO:0016021]	-	-	-
TRINITY_DN86317_c0_g1_i3	719	1101	152	104	552.341	993.504	111.179	0.111906	-3.15964	1.21103e-06	0.000164133	A0A0L9VK80	920715051	Protein DETOXIFICATION (Multidrug and toxic compound extrusion protein)	LR48_Vigan10g103100	Phaseolus angularis (Azuki bean) (Vigna angularis)	GO:0015238; GO:0015297; GO:0016021	antiporter activity [GO:0015297]; drug transmembrane transporter activity [GO:0015238]	-	integral component of membrane [GO:0016021]	var:108345336;	K03327;	-
TRINITY_DN86317_c0_g4_i2	135	203	20	12	99.2303	184.711	13.7494	0.0744375	-3.74783	1.10343e-07	2.07682e-05	A0A072UAS2	922352717	Protein DETOXIFICATION (Multidrug and toxic compound extrusion protein)	25496401 MTR_6g047590	Medicago truncatula (Barrel medic) (Medicago tribuloides)	GO:0015238; GO:0015297; GO:0016021	antiporter activity [GO:0015297]; drug transmembrane transporter activity [GO:0015238]	-	integral component of membrane [GO:0016021]	mtr:MTR_6g047590;	K03327;	-
TRINITY_DN86317_c0_g1_i4	868	1102	159	109	602.099	1087.79	116.409	0.107014	-3.22413	1.07675e-06	0.00014858	I1L338;	356530836	Protein DETOXIFICATION	LOC100817098	Glycine max (Soybean) (Glycine hispida).	GO:0016021,GO:0015297,GO:0015238,GO:0006855,	GO:0015297,antiporter activity; GO:0015238,drug transmembrane transporter activity;	GO:0006855,drug transmembrane transport;	GO:0016021,integral component of membrane;	gmx:100817098;	K03327;	-
TRINITY_DN86317_c0_g2_i2	81	114	11	8	57.644	106.995	8.29315	0.0775099	-3.68948	1.42735e-06	0.000188748	UPI00053FA605	731322004	Protein DETOXIFICATION;hypothetical protein;;;protein DETOXIFICATION 35	BVRB_3g053630;BVRB_3g053630;;;LOC104888393	Beta vulgaris subsp. vulgaris	-	-	-	-	-	-	-
TRINITY_DN86328_c1_g2_i2	2	8	245	154	88.6373	5.18921	172.085	33.1621	5.05147	3.30484e-10	1.24984e-07	A0A151RCR7;	1012328802	Cucumisin	-	Cajanus cajan (Pigeon pea) (Cajanus indicus).	GO:0004252,	GO:0004252,serine-type endopeptidase activity;	-	-	-	-	-
TRINITY_DN86328_c1_g2_i3	460	512	21518	15230	8272.51	541.102	16003.9	29.5765	4.88638	0.000181241	0.0104082	UPI0003DE7815	571507614	cucumisin-like	LOC100784447	Glycine max (Soybean) (Glycine hispida)	-	-	-	-	-	-	-
TRINITY_DN86328_c1_g3_i1	610	752	41676	27463	15343.8	753.433	29934.1	39.7303	5.31217	0.00288081	0.0910397	A0A151RD84;	1012328805	Cucumisin	-	Cajanus cajan (Pigeon pea) (Cajanus indicus).	GO:0004252,	GO:0004252,serine-type endopeptidase activity;	-	-	-	-	-
TRINITY_DN86328_c1_g2_i4	278	318	13820	10356	5454.87	331.226	10578.5	31.9374	4.99718	8.86093e-06	0.00087259	UPI0003DE7815	571507614	cucumisin-like	LOC100784447	Glycine max (Soybean) (Glycine hispida)	-	-	-	-	-	-	-
TRINITY_DN86328_c1_g2_i5	316	371	13577	10323	5425.76	381.184	10470.3	27.4679	4.77968	1.72109e-05	0.00151764	UPI0003DE7815	571507614	cucumisin-like	LOC100784447	Glycine max (Soybean) (Glycine hispida)	-	-	-	-	-	-	-
TRINITY_DN86328_c3_g1_i1	87	67	4133	2659	1511.28	87.6817	2934.89	33.4721	5.06489	3.22548e-10	1.22172e-07	A0A151RD84;	1012328805	Cucumisin	-	Cajanus cajan (Pigeon pea) (Cajanus indicus).	GO:0004252,	GO:0004252,serine-type endopeptidase activity;	-	-	-	-	-
TRINITY_DN86393_c0_g2_i1	15	22	2	0	10.4995	20.2505	0.74841	0.0369575	-4.75799	0.000841704	0.0350362	A0A151SUG4	1012347228	Uncharacterized protein	KK1_013826	Cajanus cajan (Pigeon pea) (Cajanus indicus)	GO:0003677; GO:0005634; GO:0006351; GO:0006355	DNA binding [GO:0003677]	regulation of transcription, DNA-templated [GO:0006355]; transcription, DNA-templated [GO:0006351]	nucleus [GO:0005634]	-	-	-
TRINITY_DN86393_c0_g6_i1	108	134	8	12	71.5378	133.817	9.25899	0.0691916	-3.85326	1.59751e-07	2.88203e-05	V7AEB7	593152197	Uncharacterized protein	PHAVU_011G052100g	Phaseolus vulgaris (Kidney bean) (French bean)	GO:0003677; GO:0005634; GO:0006351; GO:0006355	DNA binding [GO:0003677]	regulation of transcription, DNA-templated [GO:0006355]; transcription, DNA-templated [GO:0006351]	nucleus [GO:0005634]	pvu:PHAVU_011G052100g;	-	-
TRINITY_DN86393_c0_g7_i1	286	359	58	58	204.195	356.404	51.9864	0.145864	-2.77731	8.33372e-06	0.000832176	-	-	-	-	-	-	-	-	-	-	-	-
TRINITY_DN86393_c0_g8_i1	14	31	3	2	13.1047	24.0425	2.16684	0.0901252	-3.47193	0.00199022	0.0683762	A0A151SUG4	1012347228	Uncharacterized protein	KK1_013826	Cajanus cajan (Pigeon pea) (Cajanus indicus)	GO:0003677; GO:0005634; GO:0006351; GO:0006355	DNA binding [GO:0003677]	regulation of transcription, DNA-templated [GO:0006355]; transcription, DNA-templated [GO:0006351]	nucleus [GO:0005634]	-	-	-
TRINITY_DN86334_c1_g2_i1	4	14	0	0	4.69794	9.39587	0	0	#NAME?	0.00536992	0.144322	-	-	-	-	-	-	-	-	-	-	-	-
TRINITY_DN86341_c0_g1_i1	946	1471	433	290	815.808	1318.17	313.443	0.237786	-2.07226	0.00134089	0.0505922	-	-	-	-	-	-	-	-	-	-	-	-
TRINITY_DN86341_c0_g1_i3	1057	1374	368	282	812.668	1340.39	284.943	0.212582	-2.23391	0.00059878	0.0267534	A0A151SKT9;	1012344177	WAT1-related protein	-	Cajanus cajan (Pigeon pea) (Cajanus indicus).	GO:0016021,GO:0022857,	GO:0022857,transmembrane transporter activity;	-	GO:0016021,integral component of membrane;	-	-	-
TRINITY_DN86341_c0_g1_i4	871	1119	288	224	661.377	1098.03	224.724	0.204661	-2.28869	0.00033218	0.0168525	V7CE90	593785247	WAT1-related protein	PHAVU_003G221100g	Phaseolus vulgaris (Kidney bean) (French bean)	GO:0016021; GO:0022857	transmembrane transporter activity [GO:0022857]	-	integral component of membrane [GO:0016021]	-	-	-
TRINITY_DN86341_c0_g1_i5	77	100	15	4	52.6502	97.5989	7.70152	0.0789099	-3.66365	4.21871e-06	0.000467455	A0A151SKT9;	1012344177	WAT1-related protein	-	Cajanus cajan (Pigeon pea) (Cajanus indicus).	GO:0016021,GO:0022857,	GO:0022857,transmembrane transporter activity;	-	GO:0016021,integral component of membrane;	-	-	-
TRINITY_DN86341_c0_g1_i7	96	135	26	27	75.2902	126.754	23.8264	0.187973	-2.4114	0.000308841	0.0158879	A0A0B2SIB7	734427218	WAT1-related protein	glysoja_031672	Glycine soja (Wild soybean)	GO:0016021; GO:0022857	transmembrane transporter activity [GO:0022857]	-	integral component of membrane [GO:0016021]	-	-	-
TRINITY_DN86341_c0_g1_i8	41	48	4	0	25.4437	49.3906	1.49682	0.0303057	-5.04427	3.1408e-06	0.000364431	-	-	-	-	-	-	-	-	-	-	-	-
TRINITY_DN86341_c0_g1_i9	383	513	132	134	306.24	493.122	119.358	0.242046	-2.04665	0.000595811	0.0266501	A0A151SKT9;	1012344177	WAT1-related protein	-	Cajanus cajan (Pigeon pea) (Cajanus indicus).	GO:0016021,GO:0022857,	GO:0022857,transmembrane transporter activity;	-	GO:0016021,integral component of membrane;	-	-	-
TRINITY_DN86341_c0_g1_i12	735	964	272	186	567.584	936.271	198.897	0.212435	-2.23491	0.000396657	0.0193676	V7CE90	593785247	WAT1-related protein	PHAVU_003G221100g	Phaseolus vulgaris (Kidney bean) (French bean)	GO:0016021; GO:0022857	transmembrane transporter activity [GO:0022857]	-	integral component of membrane [GO:0016021]	-	-	-
TRINITY_DN86341_c0_g1_i13	1155	1496	403	257	873.503	1462.02	284.987	0.194927	-2.35899	0.000391748	0.0191895	A0A151SKT9;	1012344177	WAT1-related protein	-	Cajanus cajan (Pigeon pea) (Cajanus indicus).	GO:0016021,GO:0022857,	GO:0022857,transmembrane transporter activity;	-	GO:0016021,integral component of membrane;	-	-	-
TRINITY_DN86341_c0_g1_i14	44	53	6	6	29.5567	53.7355	5.3779	0.100081	-3.32076	0.000131306	0.00808996	A0A151SKT9;	1012344177	WAT1-related protein	-	Cajanus cajan (Pigeon pea) (Cajanus indicus).	GO:0016021,GO:0022857,	GO:0022857,transmembrane transporter activity;	-	GO:0016021,integral component of membrane;	-	-	-
TRINITY_DN86341_c0_g1_i15	238	338	76	57	187.036	315.872	58.2	0.184252	-2.44025	8.19049e-05	0.00556428	A0A151SKT9;	1012344177	WAT1-related protein	-	Cajanus cajan (Pigeon pea) (Cajanus indicus).	GO:0016021,GO:0022857,	GO:0022857,transmembrane transporter activity;	-	GO:0016021,integral component of membrane;	-	-	-
TRINITY_DN86362_c11_g4_i1	35	57	508	313	201.776	50.0352	353.517	7.06538	2.82077	8.50835e-06	0.000846082	UPI00054A16D6	734396417	Protein IQ-DOMAIN 1;Protein IQ-DOMAIN 1	glysoja_016335;glysoja_016335	Glycine soja (Wild soybean)	-	-	-	-	-	-	-
TRINITY_DN86362_c11_g5_i3	317	384	123	78	237.476	388.201	86.752	0.223472	-2.16183	0.000454404	0.0215105	I1K299;	356511925	Uncharacterized protein {ECO:0000313|EMBL:KRH58028.1, ECO:0000313|EnsemblPlants:GLYMA05G21780.1};	LOC100812381	Glycine max (Soybean) (Glycine hispida).	GO:0016021,GO:0005215,	GO:0005215,transporter activity;	-	GO:0016021,integral component of membrane;	gmx:100812381;	K21398;	Lysosome ; Mineral absorption ;
TRINITY_DN86362_c11_g4_i2	36	62	535	373	224.034	53.121	394.947	7.43486	2.89431	5.42081e-06	0.000579306	I1JTX8;	356506998	Uncharacterized protein {ECO:0000313|EMBL:KRH61522.1, ECO:0000313|EnsemblPlants:GLYMA04G05520.1};	LOC100799714	Glycine max (Soybean) (Glycine hispida).	-	-	-	-	gmx:100799714;	-	-
TRINITY_DN86362_c11_g4_i3	37	50	568	349	221.31	47.8552	394.766	8.24917	3.04425	1.63524e-06	0.000212068	I1JTX8;	356506998	Uncharacterized protein {ECO:0000313|EMBL:KRH61522.1, ECO:0000313|EnsemblPlants:GLYMA04G05520.1};	LOC100799714	Glycine max (Soybean) (Glycine hispida).	-	-	-	-	gmx:100799714;	-	-
TRINITY_DN86340_c0_g3_i1	69	82	16	6	46.4199	83.7199	9.11995	0.108934	-3.19847	5.43122e-05	0.00399509	A0A0B2R1U0	734389212	Transcription factor PIF3	glysoja_035497	Glycine soja (Wild soybean)	GO:0046983	protein dimerization activity [GO:0046983]	-	-	-	-	-
TRINITY_DN71957_c0_g1_i2	4	2	55	33	20.6558	3.50053	37.811	10.8015	3.43316	0.000445443	0.0211972	-	-	-	-	-	-	-	-	-	-	-	-
TRINITY_DN71957_c0_g1_i3	4	0	65	41	24.1239	2.51798	45.7299	18.1614	4.1828	2.25299e-05	0.00190858	-	-	-	-	-	-	-	-	-	-	-	-
TRINITY_DN71942_c0_g1_i1	278	224	46	49	163.921	285.046	42.7969	0.150141	-2.73561	1.78474e-05	0.00156413	-	-	-	-	-	-	-	-	-	-	-	-
TRINITY_DN71907_c0_g1_i2	17	6	235	128	84.2088	13.6491	154.769	11.3391	3.50324	4.88598e-07	7.53153e-05	A0A151SCH4;	1012341278	Carbonic anhydrase	-	Cajanus cajan (Pigeon pea) (Cajanus indicus).	GO:0004089,GO:0008270,GO:0015976,	GO:0004089,carbonate dehydratase activity; GO:0008270,zinc ion binding;	GO:0015976,carbon utilization;	-	-	-	-
TRINITY_DN88928_c0_g4_i2	2964	3037	737	618	1978.14	3357.83	598.454	0.178226	-2.48822	0.00117822	0.0457209	UPI0005CA3A2D	764583310	oleosin 1	LOC101294366	Fragaria vesca subsp. vesca	-	-	-	-	-	-	-
TRINITY_DN88928_c0_g4_i4	3552	3528	904	633	2318.99	3969.19	668.778	0.168492	-2.56925	0.00140015	0.0521577	I1K198;	356511597	Uncharacterized protein {ECO:0000313|EMBL:KRH56699.1, ECO:0000313|EnsemblPlants:GLYMA05G07880.1};	LOC100809872	Glycine max (Soybean) (Glycine hispida).	GO:0016021,GO:0012511,GO:0019915,	-	GO:0019915,lipid storage;	GO:0016021,integral component of membrane; GO:0012511,monolayer-surrounded lipid storage body;	gmx:100809872;	-	-
TRINITY_DN88947_c3_g1_i1	45	49	294	215	137.335	52.3999	222.27	4.24181	2.08468	0.000836677	0.0348806	A0A0R0FDT6	356568813	Uncharacterized protein	GLYMA_18G272200	Glycine max (Soybean) (Glycine hispida)	GO:0016866; GO:0030244	intramolecular transferase activity [GO:0016866]	cellulose biosynthetic process [GO:0030244]	-	gmx:100784882;	K13379;	Amino sugar and nucleotide sugar metabolism ;
TRINITY_DN88942_c9_g1_i1	13	25	137	92	59.8829	20.4654	99.3004	4.85212	2.27861	0.00143548	0.0531712	A0A0L9UP43	920701445	Uncharacterized protein	LR48_Vigan05g227500	Phaseolus angularis (Azuki bean) (Vigna angularis)	-	-	-	-	var:108333507;	-	-
TRINITY_DN88942_c9_g1_i2	8	10	148	77	52.7669	9.94874	95.585	9.60775	3.2642	1.77753e-05	0.0015595	A0A0L9UP43	920701445	Uncharacterized protein	LR48_Vigan05g227500	Phaseolus angularis (Azuki bean) (Vigna angularis)	-	-	-	-	var:108333507;	-	-
TRINITY_DN88942_c9_g1_i3	16	20	112	84	52.8329	19.8975	85.7684	4.31052	2.10786	0.003356	0.10214	A0A0B2RIU5	734402089	Tubby-like protein 8	glysoja_036186	Glycine soja (Wild soybean)	-	-	-	-	-	-	-
TRINITY_DN88942_c9_g1_i4	10	16	112	74	47.3513	14.1554	80.5473	5.69022	2.50848	0.000854503	0.0355022	A0A0L9UP43	920701445	Uncharacterized protein	LR48_Vigan05g227500	Phaseolus angularis (Azuki bean) (Vigna angularis)	-	-	-	-	var:108333507;	-	-
TRINITY_DN88942_c9_g1_i5	8	22	92	110	53.8516	15.8441	91.8592	5.7977	2.53548	0.000879564	0.0363635	A0A0B2RIU5	734402089	Tubby-like protein 8	glysoja_036186	Glycine soja (Wild soybean)	-	-	-	-	-	-	-
TRINITY_DN88942_c9_g1_i6	20	16	140	96	61.4809	20.4503	102.511	5.0127	2.32559	0.000786128	0.033165	A0A0B2RIU5	734402089	Tubby-like protein 8	glysoja_036186	Glycine soja (Wild soybean)	-	-	-	-	-	-	-
TRINITY_DN88942_c9_g1_i8	12	8	102	64	41.5341	11.4842	71.5841	6.23329	2.63999	0.000514529	0.0236933	I1M601	571504058	Uncharacterized protein	LOC100803500 GLYMA_13G371500	Glycine max (Soybean) (Glycine hispida)	GO:0035091	phosphatidylinositol binding [GO:0035091]	-	-	gmx:100803500;	-	-
TRINITY_DN88942_c9_g1_i9	14	2	136	103	57.2325	9.79548	104.669	10.6855	3.41758	3.83843e-06	0.000432001	A0A0B2RIU5	734402089	Tubby-like protein 8	glysoja_036186	Glycine soja (Wild soybean)	-	-	-	-	-	-	-
TRINITY_DN88942_c9_g1_i11	13	15	142	114	64.1052	15.5526	112.658	7.24367	2.85672	7.43056e-05	0.00513831	A0A0L9UP43	920701445	Uncharacterized protein	LR48_Vigan05g227500	Phaseolus angularis (Azuki bean) (Vigna angularis)	-	-	-	-	var:108333507;	-	-
TRINITY_DN88962_c2_g2_i3	10	13	85	47	34.5141	12.6816	56.3467	4.4432	2.1516	0.00598309	0.156216	A0A1S2YNK9	502149472	Glucose-6-phosphate 1-epimerase (EC 5.1.3.15)	LOC101508799	Cicer arietinum (Chickpea) (Garbanzo)	GO:0005975; GO:0030246; GO:0047938	carbohydrate binding [GO:0030246]; glucose-6-phosphate 1-epimerase activity [GO:0047938]	carbohydrate metabolic process [GO:0005975]	-	cam:101508799;	K01792;	Metabolic pathways ; Biosynthesis of secondary metabolites ; Biosynthesis of antibiotics ; Glycolysis_Gluconeogenesis ;
TRINITY_DN88962_c2_g2_i4	4	6	70	28	23.1396	5.46565	40.8135	7.46727	2.90058	0.00145818	0.0538171	A0A1S2YNK9	502149472	Glucose-6-phosphate 1-epimerase (EC 5.1.3.15)	LOC101508799	Cicer arietinum (Chickpea) (Garbanzo)	GO:0005975; GO:0030246; GO:0047938	carbohydrate binding [GO:0030246]; glucose-6-phosphate 1-epimerase activity [GO:0047938]	carbohydrate metabolic process [GO:0005975]	-	cam:101508799;	K01792;	Metabolic pathways ; Biosynthesis of secondary metabolites ; Biosynthesis of antibiotics ; Glycolysis_Gluconeogenesis ;
TRINITY_DN88962_c2_g2_i5	2	10	48	40	22.509	6.17177	38.8463	6.29419	2.65402	0.00535007	0.144138	A0A1S2YNK9	502149472	Glucose-6-phosphate 1-epimerase (EC 5.1.3.15)	LOC101508799	Cicer arietinum (Chickpea) (Garbanzo)	GO:0005975; GO:0030246; GO:0047938	carbohydrate binding [GO:0030246]; glucose-6-phosphate 1-epimerase activity [GO:0047938]	carbohydrate metabolic process [GO:0005975]	-	cam:101508799;	K01792;	Metabolic pathways ; Biosynthesis of secondary metabolites ; Biosynthesis of antibiotics ; Glycolysis_Gluconeogenesis ;
TRINITY_DN88962_c2_g2_i7	8	12	90	34	31.1808	10.9313	51.4303	4.70486	2.23415	0.00517485	0.140449	K7L853	947096063	Glucose-6-phosphate 1-epimerase (EC 5.1.3.15)	LOC100779802 GLYMA_08G223600	Glycine max (Soybean) (Glycine hispida)	GO:0005975; GO:0030246; GO:0047938	carbohydrate binding [GO:0030246]; glucose-6-phosphate 1-epimerase activity [GO:0047938]	carbohydrate metabolic process [GO:0005975]	-	-	-	-
TRINITY_DN88962_c2_g2_i10	12	16	82	76	42.8899	15.4144	70.3653	4.56491	2.19059	0.00409131	0.118483	K7L853	947096063	Glucose-6-phosphate 1-epimerase (EC 5.1.3.15)	LOC100779802 GLYMA_08G223600	Glycine max (Soybean) (Glycine hispida)	GO:0005975; GO:0030246; GO:0047938	carbohydrate binding [GO:0030246]; glucose-6-phosphate 1-epimerase activity [GO:0047938]	carbohydrate metabolic process [GO:0005975]	-	-	-	-
TRINITY_DN88962_c2_g2_i12	12	6	84	50	34.0202	10.5016	57.5388	5.47905	2.45393	0.00165352	0.0591443	K7L853	947096063	Glucose-6-phosphate 1-epimerase (EC 5.1.3.15)	LOC100779802 GLYMA_08G223600	Glycine max (Soybean) (Glycine hispida)	GO:0005975; GO:0030246; GO:0047938	carbohydrate binding [GO:0030246]; glucose-6-phosphate 1-epimerase activity [GO:0047938]	carbohydrate metabolic process [GO:0005975]	-	-	-	-
TRINITY_DN88962_c2_g2_i16	8	16	104	53	39.7428	12.8964	66.5893	5.1634	2.36832	0.0022217	0.0745618	K7L853	947096063	Glucose-6-phosphate 1-epimerase (EC 5.1.3.15)	LOC100779802 GLYMA_08G223600	Glycine max (Soybean) (Glycine hispida)	GO:0005975; GO:0030246; GO:0047938	carbohydrate binding [GO:0030246]; glucose-6-phosphate 1-epimerase activity [GO:0047938]	carbohydrate metabolic process [GO:0005975]	-	-	-	-
TRINITY_DN88988_c5_g1_i3	69	66	8	2	39.9487	75.8595	4.03786	0.0532282	-4.23167	1.86864e-06	0.000235076	I1JYL0	571448302	Uncharacterized protein	LOC100499926 GLYMA_04G231400	Glycine max (Soybean) (Glycine hispida)	GO:0003700; GO:0005634; GO:0043565	sequence-specific DNA binding [GO:0043565]; transcription factor activity, sequence-specific DNA binding [GO:0003700]	-	nucleus [GO:0005634]	-	-	-
TRINITY_DN88988_c5_g1_i4	37	64	6	8	30.5776	54.7331	6.42213	0.117335	-3.09129	0.000195725	0.0110396	I1JYL0	571448302	Uncharacterized protein	LOC100499926 GLYMA_04G231400	Glycine max (Soybean) (Glycine hispida)	GO:0003700; GO:0005634; GO:0043565	sequence-specific DNA binding [GO:0043565]; transcription factor activity, sequence-specific DNA binding [GO:0003700]	-	nucleus [GO:0005634]	-	-	-
TRINITY_DN88988_c7_g1_i4	498	754	4143	3130	1934.23	683.912	3184.54	4.65636	2.2192	0.00341579	0.103586	A0A151UIE2;	1012367935	Non-specific lipid-transfer protein	-	Cajanus cajan (Pigeon pea) (Cajanus indicus).	GO:0008289,GO:0006869,	GO:0008289,lipid binding;	GO:0006869,lipid transport;	-	-	-	-
TRINITY_DN88978_c1_g5_i5	12	16	0	2	8.2293	15.4144	1.04422	0.0677435	-3.88377	0.00422438	0.121169	A0A0L9VK44	920714991	Uncharacterized protein	LR48_Vigan10g097100	Phaseolus angularis (Azuki bean) (Vigna angularis)	-	-	-	-	var:108346017;	-	-
TRINITY_DN88980_c0_g2_i6	10	2	61	26	21.8395	7.2775	36.4014	5.00191	2.32248	0.0060549	0.157623	Q8L883	922368637	Auxin transporter-like protein 5 (AUX1-like protein 5) (MtLAX5)	LAX5	Medicago truncatula (Barrel medic) (Medicago tribuloides)	GO:0005886; GO:0006865; GO:0009624; GO:0009734; GO:0010588; GO:0015293; GO:0016021; GO:0048829	symporter activity [GO:0015293]	amino acid transport [GO:0006865]; auxin-activated signaling pathway [GO:0009734]; cotyledon vascular tissue pattern formation [GO:0010588]; response to nematode [GO:0009624]; root cap development [GO:0048829]	integral component of membrane [GO:0016021]; plasma membrane [GO:0005886]	mtr:MTR_4g073770;	K13946;	Plant hormone signal transduction ;
TRINITY_DN88940_c2_g1_i1	0	2	34	10	9.46332	0.982556	17.9441	18.2627	4.19082	0.0032247	0.0991761	-	-	-	-	-	-	-	-	-	-	-	-
TRINITY_DN88902_c3_g2_i1	109	90	29	25	68.3673	112.83	23.9047	0.211865	-2.23878	0.00125575	0.0480423	I1KVB6;	356526193	Uncharacterized protein {ECO:0000313|EMBL:KRH44416.1, ECO:0000313|EnsemblPlants:GLYMA08G22420.1};	LOC100782153	Glycine max (Soybean) (Glycine hispida).	GO:0005737,GO:0052689,GO:0008474,GO:0002084,	GO:0052689,carboxylic ester hydrolase activity; GO:0008474,palmitoyl-(protein) hydrolase activity;	GO:0002084,protein depalmitoylation;	GO:0005737,cytoplasm;	gmx:100782153;	K06130;	Glycerophospholipid metabolism ;
TRINITY_DN88902_c3_g2_i2	38	47	8	6	26.5686	47.0109	6.12631	0.130317	-2.9399	0.000802809	0.0336994	A0A151SGP5;	1012342822	Acyl-protein thioesterase 2	-	Cajanus cajan (Pigeon pea) (Cajanus indicus).	GO:0004622,	GO:0004622,lysophospholipase activity;	-	-	-	-	-
TRINITY_DN88902_c3_g2_i3	94	134	49	23	77.6742	125.004	30.3446	0.24275	-2.04246	0.00258312	0.0839386	I1KVB6;	356526193	Uncharacterized protein {ECO:0000313|EMBL:KRH44416.1, ECO:0000313|EnsemblPlants:GLYMA08G22420.1};	LOC100782153	Glycine max (Soybean) (Glycine hispida).	GO:0005737,GO:0052689,GO:0008474,GO:0002084,	GO:0052689,carboxylic ester hydrolase activity; GO:0008474,palmitoyl-(protein) hydrolase activity;	GO:0002084,protein depalmitoylation;	GO:0005737,cytoplasm;	gmx:100782153;	K06130;	Glycerophospholipid metabolism ;
TRINITY_DN88902_c3_g2_i4	200	283	84	65	165.151	264.931	65.3705	0.246746	-2.0189	0.000964678	0.0391448	I1KVB6;	356526193	Uncharacterized protein {ECO:0000313|EMBL:KRH44416.1, ECO:0000313|EnsemblPlants:GLYMA08G22420.1};	LOC100782153	Glycine max (Soybean) (Glycine hispida).	GO:0005737,GO:0052689,GO:0008474,GO:0002084,	GO:0052689,carboxylic ester hydrolase activity; GO:0008474,palmitoyl-(protein) hydrolase activity;	GO:0002084,protein depalmitoylation;	GO:0005737,cytoplasm;	gmx:100782153;	K06130;	Glycerophospholipid metabolism ;
TRINITY_DN88902_c3_g2_i8	142	186	56	41	111.564	180.766	42.3621	0.234348	-2.09328	0.00103388	0.0412044	A0A151SGP5;	1012342822	Acyl-protein thioesterase 2	-	Cajanus cajan (Pigeon pea) (Cajanus indicus).	GO:0004622,	GO:0004622,lysophospholipase activity;	-	-	-	-	-
TRINITY_DN88967_c2_g4_i2	157	201	1289	739	532.884	197.578	868.191	4.39418	2.13559	0.00054645	0.024853	V7CKG9	593791258	Uncharacterized protein (Fragment)	PHAVU_002G1723000g	Phaseolus vulgaris (Kidney bean) (French bean)	-	-	-	-	-	-	-
TRINITY_DN88996_c3_g11_i1	10	12	88	48	35.0909	12.1903	57.9914	4.75718	2.25011	0.00397805	0.116112	A0A1S2YMK0	502148229	aquaporin NIP6-1-like	LOC101515590	Cicer arietinum (Chickpea) (Garbanzo)	GO:0005215; GO:0016021	transporter activity [GO:0005215]	-	integral component of membrane [GO:0016021]	cam:101515590;	-	-
TRINITY_DN88996_c3_g11_i2	14	24	179	112	73.0314	20.6036	125.459	6.08919	2.60625	0.00018676	0.0106548	Q6QIL3	357467867	Major intrinsic protein (MIP) family transporter (NIP3)	NIP3 11420488 MTR_4g006730	Medicago truncatula (Barrel medic) (Medicago tribuloides)	GO:0005215; GO:0016021	transporter activity [GO:0005215]	-	integral component of membrane [GO:0016021]	mtr:MTR_4g006730;	K09874;	-
TRINITY_DN88913_c1_g3_i1	231	310	2284	1659	1009.29	297.709	1720.87	5.78036	2.53116	0.000193009	0.0109243	A0A1S2Y8X2	502130047	uncharacterized protein At5g39865-like	LOC101506972	Cicer arietinum (Chickpea) (Garbanzo)	GO:0005623; GO:0009055; GO:0015035; GO:0045454	electron carrier activity [GO:0009055]; protein disulfide oxidoreductase activity [GO:0015035]	cell redox homeostasis [GO:0045454]	cell [GO:0005623]	cam:101506972;	K17479;	-
TRINITY_DN88956_c0_g8_i2	40	66	18	6	33.7363	57.6041	9.86836	0.171313	-2.54529	0.00186962	0.0650775	-	-	-	-	-	-	-	-	-	-	-	-
TRINITY_DN88999_c2_g2_i1	12	6	0	0	5.2508	10.5016	0	0	#NAME?	0.00440884	0.125017	-	-	-	-	-	-	-	-	-	-	-	-
TRINITY_DN88910_c0_g4_i1	19	40	222	158	98.5894	31.6115	165.567	5.23756	2.38889	0.000358158	0.0178942	-	-	-	-	-	-	-	-	-	-	-	-
TRINITY_DN88924_c10_g2_i1	233	292	1797	1253	808.389	290.125	1326.65	4.57269	2.19304	0.000726252	0.0311582	UPI0007AF9C5B	1021492866	probable inactive receptor kinase At4g23740;probable inactive receptor kinase At4g23740	LOC107630727;LOC107630727	Arachis ipaensis (Wild peanut)	-	-	-	-	-	-	-
TRINITY_DN88924_c11_g2_i2	240	256	1842	1254	810.43	276.846	1344.01	4.85474	2.27939	0.000424315	0.0204072	A0A1S2Y5F1	502127398	photosystem I reaction center subunit V, chloroplastic	LOC101488425	Cicer arietinum (Chickpea) (Garbanzo)	GO:0009522; GO:0015979; GO:0016021; GO:0016168	chlorophyll binding [GO:0016168]	photosynthesis [GO:0015979]	integral component of membrane [GO:0016021]; photosystem I [GO:0009522]	cam:101488425;	K08905;	Metabolic pathways ; Photosynthesis ;
TRINITY_DN88924_c11_g4_i2	21	33	168	114	75.9094	29.4316	122.387	4.15837	2.05602	0.00236984	0.0783885	-	-	-	-	-	-	-	-	-	-	-	-
TRINITY_DN88944_c0_g1_i4	0	0	4	18	5.44742	0	10.8948	Inf	Inf	0.00711859	0.177173	A0A151RC46;	1012328556	Retrovirus-related Pol polyprotein from transposon TNT 1-94	-	Cajanus cajan (Pigeon pea) (Cajanus indicus).	GO:0003676,GO:0015074,	GO:0003676,nucleic acid binding;	GO:0015074,DNA integration;	-	-	-	-
TRINITY_DN88934_c1_g1_i1	20	26	2	0	13.0558	25.3631	0.74841	0.0295078	-5.08276	0.000182113	0.0104509	-	-	-	-	-	-	-	-	-	-	-	-
TRINITY_DN88934_c1_g8_i1	41	73	2561	1544	913.076	61.6726	1764.48	28.6104	4.83847	8.65691e-11	3.74492e-08	A0A1S2XIW7	502089306	uncharacterized protein LOC101512354	LOC101512354	Cicer arietinum (Chickpea) (Garbanzo)	GO:0004857	enzyme inhibitor activity [GO:0004857]	-	-	cam:101512354;	-	-
TRINITY_DN88934_c1_g1_i2	33	39	0	0	19.9666	39.9332	0	0	#NAME?	1.32791e-07	2.44269e-05	-	-	-	-	-	-	-	-	-	-	-	-
TRINITY_DN88934_c1_g2_i12	18	39	0	3	16.0285	30.4907	1.56634	0.0513709	-4.28291	8.79987e-05	0.00588571	-	-	-	-	-	-	-	-	-	-	-	-
TRINITY_DN88973_c1_g1_i1	2	10	304	122	91.8139	6.17177	177.456	28.7528	4.84563	5.87246e-10	2.07281e-07	A0A151RDU1;	1012328956	Blue copper protein	-	Cajanus cajan (Pigeon pea) (Cajanus indicus).	GO:0016021,GO:0009055,	GO:0009055,electron carrier activity;	-	GO:0016021,integral component of membrane;	-	-	-
TRINITY_DN88973_c1_g1_i2	2	4	88	50	31.1299	3.2241	59.0356	18.3107	4.19462	8.53562e-06	0.000847127	A0A151RDU1;	1012328956	Blue copper protein	-	Cajanus cajan (Pigeon pea) (Cajanus indicus).	GO:0016021,GO:0009055,	GO:0009055,electron carrier activity;	-	GO:0016021,integral component of membrane;	-	-	-
TRINITY_DN88973_c5_g3_i1	21	48	4	0	19.1488	36.8007	1.49682	0.0406736	-4.61976	4.01384e-05	0.00312913	A0A151SF00;	1012342153	NAC domain-containing protein 8	-	Cajanus cajan (Pigeon pea) (Cajanus indicus).	GO:0005634,GO:0003677,GO:0006355,GO:0006351,	GO:0003677,DNA binding;	GO:0006355,regulation of transcription, DNA-templated; GO:0006351,transcription, DNA-templated;	GO:0005634,nucleus;	-	-	-
TRINITY_DN88905_c2_g5_i2	10	16	129	63	47.6604	14.1554	81.1655	5.73389	2.51951	0.000702631	0.0303475	-	-	-	-	-	-	-	-	-	-	-	-
TRINITY_DN88905_c3_g1_i1	9	24	4	0	9.47647	17.4561	1.49682	0.0857475	-3.54376	0.00705266	0.176027	G7JLX5	357468653	Disease resistance protein (TIR-NBS-LRR class)	11414244 MTR_4g015030	Medicago truncatula (Barrel medic) (Medicago tribuloides)	GO:0007165; GO:0043531	ADP binding [GO:0043531]	signal transduction [GO:0007165]	-	mtr:MTR_4g015030;	-	-
TRINITY_DN88932_c0_g1_i2	29	36	0	0	17.9707	35.9414	0	0	#NAME?	3.94883e-07	6.25318e-05	-	-	-	-	-	-	-	-	-	-	-	-
TRINITY_DN88932_c0_g1_i3	31	12	0	0	12.7048	25.4097	0	0	#NAME?	1.51249e-05	0.00136787	-	-	-	-	-	-	-	-	-	-	-	-
TRINITY_DN88903_c3_g1_i7	18	44	210	124	88.136	32.9471	143.325	4.35015	2.12106	0.00156481	0.0568862	A0A151TIM7;	1012355649	Uncharacterized protein	-	Cajanus cajan (Pigeon pea) (Cajanus indicus).	-	-	-	-	-	-	-
TRINITY_DN88993_c1_g3_i6	17	48	16	0	20.135	34.2828	5.98728	0.174644	-2.51751	0.00904893	0.210594	UPI0007895CEE	1012176807	uncharacterized protein LOC107490830	LOC107490830	Arachis duranensis (Wild peanut)	-	-	-	-	-	-	-
TRINITY_DN88993_c1_g3_i11	16	16	176	96	66.9576	17.9324	115.983	6.46779	2.69327	0.000111533	0.00710168	A0A1S2YBC9	502135428	mitotic spindle checkpoint protein MAD2	LOC101491886	Cicer arietinum (Chickpea) (Garbanzo)	GO:0007094	-	mitotic spindle assembly checkpoint [GO:0007094]	-	cam:101491886;	K02537;	Cell cycle ;
TRINITY_DN88901_c0_g1_i1	12899	15072	1034	898	8190.09	15524.4	855.785	0.0551252	-4.18115	0.000947795	0.0385948	Q9AVP7;	12580894	Putative sucrose binding protein	sbpl	Vicia faba var. minor.	GO:0045735,	GO:0045735,nutrient reservoir activity;	-	-	-	-	-
TRINITY_DN88901_c2_g3_i1	21697	24897	1302	1366	13545	25889.5	1200.42	0.0463671	-4.43076	0.00587647	0.15415	Q04672	574584471	Sucrose-binding protein (SBP)	SBP	Glycine max (Soybean) (Glycine hispida)	GO:0008643; GO:0016020; GO:0045735	nutrient reservoir activity [GO:0045735]	carbohydrate transport [GO:0008643]	membrane [GO:0016020]	gmx:100787186;	-	-
TRINITY_DN88901_c2_g1_i2	16566	17603	1356	1296	10130.1	19076.2	1184.08	0.0620711	-4.00993	0.00363327	0.108535	Q9SP11	6179947	Sucrose binding protein homolog S-64	SBP	Glycine max (Soybean) (Glycine hispida)	GO:0045735	nutrient reservoir activity [GO:0045735]	-	-	-	-	-
TRINITY_DN88901_c2_g5_i2	20171	21026	1741	1410	12207.4	23027.2	1387.67	0.0602623	-4.0526	0.00746986	0.183119	G7IDM5	357440665	Sucrose-binding protein-like protein	11429744 MTR_1g071710	Medicago truncatula (Barrel medic) (Medicago tribuloides)	GO:0045735	nutrient reservoir activity [GO:0045735]	-	-	mtr:MTR_1g071710;	-	-
TRINITY_DN88901_c2_g3_i2	12114	12618	727	711	7233.96	13824.6	643.269	0.0465306	-4.42568	0.000275575	0.0144896	-	-	-	-	-	-	-	-	-	-	-	-
TRINITY_DN88901_c4_g1_i1	10	27	1	1	10.2279	19.5595	0.896317	0.0458253	-4.44771	0.000873436	0.0361655	A0A1S2XVJ8	502115357	sucrose-binding protein-like	LOC101499776	Cicer arietinum (Chickpea) (Garbanzo)	GO:0045735	nutrient reservoir activity [GO:0045735]	-	-	cam:101499776;	-	-
TRINITY_DN88933_c0_g1_i2	44	48	1648	1093	619.319	51.2791	1187.36	23.1548	4.53324	1.04743e-10	4.41352e-08	K7K5V4;	356499773	Uncharacterized protein {ECO:0000313|EMBL:KRH69184.1, ECO:0000313|EnsemblPlants:GLYMA02G01370.3};	LOC100816578	Glycine max (Soybean) (Glycine hispida).	GO:0003824,GO:0008152,	GO:0003824,catalytic activity;	GO:0008152,metabolic process;	-	gmx:100816578;	K01897;	Metabolic pathways ; Fatty acid metabolism ; Fatty acid biosynthesis ; Fatty acid degradation ; Peroxisome ; Adipocytokine signaling pathway ;
TRINITY_DN88933_c0_g1_i4	8	16	432	295	164.288	12.8964	315.68	24.4781	4.61342	1.10679e-10	4.63158e-08	A0A067HG68	641868227	Uncharacterized protein	CISIN_1g005867mg	Citrus sinensis (Sweet orange) (Citrus aurantium var. sinensis)	GO:0003824; GO:0008152	catalytic activity [GO:0003824]	metabolic process [GO:0008152]	-	-	-	-
TRINITY_DN88933_c0_g1_i5	32	48	1306	936	510.567	43.7252	977.409	22.3535	4.48243	1.10636e-10	4.63158e-08	K7K5V4;	356499773	Uncharacterized protein {ECO:0000313|EMBL:KRH69184.1, ECO:0000313|EnsemblPlants:GLYMA02G01370.3};	LOC100816578	Glycine max (Soybean) (Glycine hispida).	GO:0003824,GO:0008152,	GO:0003824,catalytic activity;	GO:0008152,metabolic process;	-	gmx:100816578;	K01897;	Metabolic pathways ; Fatty acid metabolism ; Fatty acid biosynthesis ; Fatty acid degradation ; Peroxisome ; Adipocytokine signaling pathway ;
TRINITY_DN88933_c0_g1_i6	6	8	102	65	39.9067	7.70719	72.1062	9.3557	3.22585	7.35653e-05	0.0050987	A0A151SMZ4;	1012344961	Fatty acyl-CoA synthetase B	-	Cajanus cajan (Pigeon pea) (Cajanus indicus).	GO:0016021,GO:0102391,GO:0004467,	GO:0102391,decanoate--CoA ligase activity; GO:0004467,long-chain fatty acid-CoA ligase activity;	-	GO:0016021,integral component of membrane;	-	-	-
TRINITY_DN88933_c0_g1_i7	34	32	1232	846	469.926	37.1237	902.727	24.3167	4.60388	2.70945e-11	1.3331e-08	A0A0B2PHC4	734338005	Long chain acyl-CoA synthetase 1 (EC 6.2.1.3)	glysoja_024529	Glycine soja (Wild soybean)	GO:0004467; GO:0102391	decanoate--CoA ligase activity [GO:0102391]; long-chain fatty acid-CoA ligase activity [GO:0004467]	-	-	-	-	-
TRINITY_DN88933_c0_g1_i8	32	48	1659	1127	626.476	43.7252	1209.23	27.6552	4.78948	2.19158e-11	1.10683e-08	I1L7M8	356534712	Uncharacterized protein	LOC100790536 GLYMA_10G010800	Glycine max (Soybean) (Glycine hispida)	GO:0003824; GO:0008152	catalytic activity [GO:0003824]	metabolic process [GO:0008152]	-	gmx:100790536;	K01897;	Metabolic pathways ; Fatty acid metabolism ; Fatty acid biosynthesis ; Fatty acid degradation ; Peroxisome ; Adipocytokine signaling pathway ;
TRINITY_DN88933_c0_g1_i9	29	24	1151	758	428.258	30.046	826.471	27.5068	4.78172	5.58703e-12	3.29472e-09	K7K5V4;	356499773	Uncharacterized protein {ECO:0000313|EMBL:KRH69184.1, ECO:0000313|EnsemblPlants:GLYMA02G01370.3};	LOC100816578	Glycine max (Soybean) (Glycine hispida).	GO:0003824,GO:0008152,	GO:0003824,catalytic activity;	GO:0008152,metabolic process;	-	gmx:100816578;	K01897;	Metabolic pathways ; Fatty acid metabolism ; Fatty acid biosynthesis ; Fatty acid degradation ; Peroxisome ; Adipocytokine signaling pathway ;
TRINITY_DN88933_c0_g1_i10	30	40	1458	988	549.987	38.536	1061.44	27.5441	4.78367	1.37309e-11	7.30164e-09	I1L7M8	356534712	Uncharacterized protein	LOC100790536 GLYMA_10G010800	Glycine max (Soybean) (Glycine hispida)	GO:0003824; GO:0008152	catalytic activity [GO:0003824]	metabolic process [GO:0008152]	-	gmx:100790536;	K01897;	Metabolic pathways ; Fatty acid metabolism ; Fatty acid biosynthesis ; Fatty acid degradation ; Peroxisome ; Adipocytokine signaling pathway ;
TRINITY_DN88933_c0_g1_i11	21	22	1078	703	397.233	24.0275	770.438	32.0648	5.00292	1.18028e-12	8.07466e-10	K7K5V4;	356499773	Uncharacterized protein {ECO:0000313|EMBL:KRH69184.1, ECO:0000313|EnsemblPlants:GLYMA02G01370.3};	LOC100816578	Glycine max (Soybean) (Glycine hispida).	GO:0003824,GO:0008152,	GO:0003824,catalytic activity;	GO:0008152,metabolic process;	-	gmx:100816578;	K01897;	Metabolic pathways ; Fatty acid metabolism ; Fatty acid biosynthesis ; Fatty acid degradation ; Peroxisome ; Adipocytokine signaling pathway ;
TRINITY_DN88933_c0_g1_i12	0	0	16	28	10.3032	0	20.6064	Inf	Inf	0.000165042	0.0096811	A0A0B2PHC4	734338005	Long chain acyl-CoA synthetase 1 (EC 6.2.1.3)	glysoja_024529	Glycine soja (Wild soybean)	GO:0004467; GO:0102391	decanoate--CoA ligase activity [GO:0102391]; long-chain fatty acid-CoA ligase activity [GO:0004467]	-	-	-	-	-
TRINITY_DN88933_c0_g1_i13	46	51	1487	1014	569.938	54.0119	1085.86	20.1042	4.32942	3.5569e-10	1.33072e-07	I1L7M8	356534712	Uncharacterized protein	LOC100790536 GLYMA_10G010800	Glycine max (Soybean) (Glycine hispida)	GO:0003824; GO:0008152	catalytic activity [GO:0003824]	metabolic process [GO:0008152]	-	gmx:100790536;	K01897;	Metabolic pathways ; Fatty acid metabolism ; Fatty acid biosynthesis ; Fatty acid degradation ; Peroxisome ; Adipocytokine signaling pathway ;
TRINITY_DN88933_c0_g1_i14	41	54	1554	1077	598.084	52.3383	1143.83	21.8545	4.44986	1.96713e-10	7.79014e-08	I1L7M8	356534712	Uncharacterized protein	LOC100790536 GLYMA_10G010800	Glycine max (Soybean) (Glycine hispida)	GO:0003824; GO:0008152	catalytic activity [GO:0003824]	metabolic process [GO:0008152]	-	gmx:100790536;	K01897;	Metabolic pathways ; Fatty acid metabolism ; Fatty acid biosynthesis ; Fatty acid degradation ; Peroxisome ; Adipocytokine signaling pathway ;
TRINITY_DN88981_c3_g1_i1	101	104	948	669	409.356	114.672	704.039	6.1396	2.61814	2.48602e-05	0.00207424	A0A0L9T420	920677923	Patatin (EC 3.1.1.-)	LR48_Vigan50s001100	Phaseolus angularis (Azuki bean) (Vigna angularis)	GO:0016042; GO:0016787	hydrolase activity [GO:0016787]	lipid catabolic process [GO:0016042]	-	var:108347950;	-	-
TRINITY_DN88981_c3_g1_i2	125	134	1373	977	584.203	144.518	1023.89	7.08484	2.82473	1.07778e-05	0.00102737	A0A0L9T420	920677923	Patatin (EC 3.1.1.-)	LR48_Vigan50s001100	Phaseolus angularis (Azuki bean) (Vigna angularis)	GO:0016042; GO:0016787	hydrolase activity [GO:0016787]	lipid catabolic process [GO:0016042]	-	var:108347950;	-	-
TRINITY_DN88981_c4_g1_i3	19	661	104	53	201.642	336.695	66.5893	0.197773	-2.33808	6.1228e-05	0.00441447	-	-	-	-	-	-	-	-	-	-	-	-
TRINITY_DN88954_c3_g6_i3	4	1	29	26	13.7181	3.00926	24.4269	8.11724	3.02099	0.00530356	0.143059	-	-	-	-	-	-	-	-	-	-	-	-
TRINITY_DN88954_c3_g7_i1	25	43	0	0	18.4312	36.8623	0	0	#NAME?	2.61802e-07	4.37925e-05	-	-	-	-	-	-	-	-	-	-	-	-
TRINITY_DN88954_c3_g10_i1	62	66	1573	812	542.016	71.453	1012.58	14.1713	3.8249	9.13241e-09	2.38137e-06	C6ZS10	359806476	Leucine rich repeat protein	LOC100787943 GLYMA_12G238600	Glycine max (Soybean) (Glycine hispida)	-	-	-	-	gmx:100787943;	-	-
TRINITY_DN88997_c5_g1_i1	29	35	2	0	18.0992	35.4501	0.74841	0.0211117	-5.56582	1.12475e-05	0.00106299	-	-	-	-	-	-	-	-	-	-	-	-
TRINITY_DN52624_c0_g1_i1	62	95	2	2	43.7464	85.7001	1.79263	0.0209175	-5.57914	3.63585e-09	1.05418e-06	A0A1S3E8E3	828289811	uncharacterized protein LOC101499422	LOC101499422	Cicer arietinum (Chickpea) (Garbanzo)	GO:0008270; GO:0016021	zinc ion binding [GO:0008270]	-	integral component of membrane [GO:0016021]	cam:101499422;	-	-
TRINITY_DN83229_c0_g2_i1	44	35	503	324	201.141	44.8925	357.389	7.96101	2.99295	1.89593e-06	0.000237791	G7K391	922357426	Glycosyltransferase (EC 2.4.1.-)	11431484 MTR_5g090700	Medicago truncatula (Barrel medic) (Medicago tribuloides)	GO:0008152; GO:0016021; GO:0016758	transferase activity, transferring hexosyl groups [GO:0016758]	metabolic process [GO:0008152]	integral component of membrane [GO:0016021]	mtr:MTR_5g090700;	-	-
TRINITY_DN83291_c0_g1_i2	288	248	1680	1190	776.555	303.131	1249.98	4.12355	2.04389	0.0012406	0.0476895	F6H660;	225468547	Glycosyltransferase	-	Vitis vinifera (Grape).	GO:0043231,GO:0080043,GO:0080044,GO:0008152,	GO:0080043,quercetin 3-O-glucosyltransferase activity; GO:0080044,quercetin 7-O-glucosyltransferase activity;	GO:0008152,metabolic process;	GO:0043231,intracellular membrane-bounded organelle;	vvi:100246123;	-	-
TRINITY_DN83219_c0_g1_i1	12	26	200	118	78.3887	20.3272	136.45	6.7127	2.74689	8.29522e-05	0.00561819	B6ZHC0;	351727321	PR-5 protein	GmOLPb	Glycine max (Soybean) (Glycine hispida).	-	-	-	-	gmx:100240704;	-	-
TRINITY_DN83219_c0_g3_i1	2	0	36	25	13.8916	1.25899	26.5242	21.0678	4.39697	0.000335022	0.0169542	A5B2B6;	225426803	Uncharacterized protein	-	Vitis vinifera (Grape).	-	-	-	-	vvi:100254732;	-	-
TRINITY_DN83256_c0_g1_i1	18	36	303	206	124.978	29.0169	220.939	7.61415	2.92868	1.07056e-05	0.00102289	UPI0007AF3E9F	1021533213	uncharacterized protein LOC107606106	LOC107606106	Arachis ipaensis (Wild peanut)	-	-	-	-	-	-	-
TRINITY_DN83256_c0_g1_i3	10	19	221	191	99.026	15.6292	182.423	11.6719	3.54497	6.10692e-07	9.17545e-05	V7AUD0	593268043	Uncharacterized protein	PHAVU_009G026500g	Phaseolus vulgaris (Kidney bean) (French bean)	GO:0016021	-	-	integral component of membrane [GO:0016021]	pvu:PHAVU_009G026500g;	-	-
TRINITY_DN83206_c0_g2_i1	74	110	22	4	55.4721	100.623	10.321	0.10257	-3.28531	2.18627e-05	0.0018598	I1KR03;	356524814	Uncharacterized protein {ECO:0000313|EMBL:KRH42116.1, ECO:0000313|EnsemblPlants:GLYMA08G07460.1};	LOC100818482	Glycine max (Soybean) (Glycine hispida).	GO:0046872,GO:0016491,	GO:0046872,metal ion binding; GO:0016491,oxidoreductase activity;	-	-	gmx:100818482;	-	-
TRINITY_DN83260_c0_g2_i1	2	4	40	19	14.0562	3.2241	24.8883	7.71946	2.9485	0.00670917	0.169434	A0A1S2XHZ9	502091834	uncharacterized protein LOC101490115	LOC101490115	Cicer arietinum (Chickpea) (Garbanzo)	-	-	-	-	cam:101490115;	-	-
TRINITY_DN83292_c0_g1_i4	7	18	0	2	7.14685	13.2495	1.04422	0.0788126	-3.66543	0.00796158	0.192156	UPI0003DEA739	571522974	uncharacterized protein LOC102666443	LOC102666443	Glycine max (Soybean) (Glycine hispida)	-	-	-	-	-	-	-
TRINITY_DN83288_c0_g1_i1	1273	1765	157	112	892.84	1668.45	117.227	0.0702608	-3.83114	5.93113e-08	1.21901e-05	A0A151RSP2;	1012334182	Uncharacterized protein	-	Cajanus cajan (Pigeon pea) (Cajanus indicus).	-	-	-	-	-	-	-
TRINITY_DN83288_c0_g1_i4	1457	2035	183	121	1024.29	1916.92	131.655	0.0686804	-3.86396	8.78402e-08	1.70309e-05	A0A151RSP2;	1012334182	Uncharacterized protein	-	Cajanus cajan (Pigeon pea) (Cajanus indicus).	-	-	-	-	-	-	-
TRINITY_DN83288_c0_g1_i5	117	194	6	6	87.1684	168.959	5.3779	0.0318297	-4.97348	1.44486e-10	5.88454e-08	V7CCJ8	593785765	Uncharacterized protein	PHAVU_003G243700g	Phaseolus vulgaris (Kidney bean) (French bean)	-	-	-	-	pvu:PHAVU_003G243700g;	-	-
TRINITY_DN83288_c0_g2_i2	23	32	0	2	15.6218	30.1993	1.04422	0.0345778	-4.85401	4.3168e-05	0.00332287	-	-	-	-	-	-	-	-	-	-	-	-
TRINITY_DN83288_c0_g1_i6	71	97	8	16	51.8478	92.3481	11.3474	0.122877	-3.02472	3.23003e-05	0.00259286	UPI0007191F10	955381530	uncharacterized protein LOC100799649 isoform X2	LOC100799649	Glycine max (Soybean) (Glycine hispida)	-	-	-	-	-	-	-
TRINITY_DN83279_c0_g1_i1	22	34	0	0	15.2762	30.5523	0	0	#NAME?	1.78469e-06	0.000226623	A0A072TZR1	922334018	Cytochrome P450 family protein	11446331 MTR_8g035810	Medicago truncatula (Barrel medic) (Medicago tribuloides)	GO:0005506; GO:0016021; GO:0016705; GO:0020037	heme binding [GO:0020037]; iron ion binding [GO:0005506]; oxidoreductase activity, acting on paired donors, with incorporation or reduction of molecular oxygen [GO:0016705]	-	integral component of membrane [GO:0016021]	-	-	-
[truncated: 7,258 more rows]

## Sheet: M39-R39
Genes	M39_1	M39_2	R39_1	R39_2	normalised_count	normalised_count_M39	normalised_count_R39	foldChange	log2FoldChange	pval	padj	Uniprot_Accession	GI_number	Protein names	Gene names	Organism	Gene ontology IDs	Gene ontology (molecular function)	Gene ontology (biological process)	Gene ontology (cellular component)	Cross-reference (KEGG)	Cross-reference (KO)	KEGG-pathways
TRINITY_DN48992_c0_g1_i1	0	0	32	6	9.43121	0	18.8624	Inf	Inf	0.00962824	0.265379	-	-	-	-	-	-	-	-	-	-	-	-
[truncated: 11,304 more rows]

## Sheet: M39-R50
Genes	M39_1	M39_2	R50_1	R50_2	normalised_count	normalised_count_M39	normalised_count_R50	foldChange	log2FoldChange	pval	padj	Uniprot_Accession	GI_number	Protein names	Gene names	Organism	Gene ontology IDs	Gene ontology (molecular function)	Gene ontology (biological process)	Gene ontology (cellular component)	Cross-reference (KEGG)	Cross-reference (KO)	KEGG-pathways
[truncated: 5,841 more rows]

[truncated: 4 more sheets: R25-M50, R39-M50, R50-M50, R39-R50]
